# Supplementary material for: A software framework for microarray and gene expression object model (MAGE-OM) array design annotation
Source: BMC Genomics. 2008 Mar 20;9:133. doi: 10.1186/1471-2164-9-133 (PMC2358904; doi:10.1186/1471-2164-9-133)
Supplement: Additional file 1 — Adamant executable code. This file contains the java files and scripts needed to run the Adamant software. [file 1471-2164-9-133-S1.gz]

Archive with 46 entries (43 files):
- build
- build/lib
- build/lib/microkit.jar
- build/lib/antlr-2.7.5.jar
- build/lib/jena.jar
- build/lib/stax-api-1.0.jar
- build/lib/javacsv.jar
- build/lib/arq.jar
- build/lib/iri.jar
- build/lib/json.jar
- build/lib/concurrent.jar
- build/lib/jaxen-1.1.1.jar
- build/lib/icu4j_3_4.jar
- build/lib/log4j-1.2.12.jar
- build/lib/junit.jar
- build/lib/jakarta-oro-2.0.5.jar
- build/lib/xercesImpl.jar
- build/lib/icu4j.jar
- build/lib/log4j-1.2.7.jar
- build/lib/ehcache-1.3.0-beta.jar
- build/lib/commons-logging.jar
- build/lib/rdf-api-2001-01-19.jar
- build/lib/xml-apis.jar
- build/lib/MAGEstk-2006-07-12-v1.x-compatible.jar
- build/lib/dom4j-1.6.1.jar
- build/lib/antlr.jar
- build/lib/stax-1.1.1-dev.jar
- build/lib/jenatest.jar
- build/lib/wstx-asl-2.8.jar
- build/lib/MAGEstk-2006-07-12-src-v1.x-compatible.jar
- resource
- resource/icon_class.png
- resource/ehcache.xml
- resource/MGEDOntology.owl.old
- resource/icon_instance.png
- resource/icon_class_open.png
- resource/icon_bg.png
- resource/MGEDOntology.daml.new
- resource/MGEDOntology.owl
- resource/icon_user_instance.png
- COPYING
- README
- adamant.cmd
- adamant.sh
- adamant.pdf
- adamant.sxw
