# Supplementary material for: A software framework for microarray and gene expression object model (MAGE-OM) array design annotation
Source: BMC Genomics. 2008 Mar 20;9:133. doi: 10.1186/1471-2164-9-133 (PMC2358904; doi:10.1186/1471-2164-9-133)
Supplement: Additional file 1 — Adamant executable code. This file contains the java files and scripts needed to run the Adamant software. [file 1471-2164-9-133-S1.gz › resource/MGEDOntology.owl.old]

<?xml version="1.0"?>
<rdf:RDF
    xmlns:rdf="http://www.w3.org/1999/02/22-rdf-syntax-ns#"
    xmlns:xsd="http://www.w3.org/2001/XMLSchema#"
    xmlns:rdfs="http://www.w3.org/2000/01/rdf-schema#"
    xmlns:owl="http://www.w3.org/2002/07/owl#"
    xmlns="http://mged.sourceforge.net/ontologies/MGEDOntology.owl#"
  xml:base="http://mged.sourceforge.net/ontologies/MGEDOntology.owl">
  <owl:Ontology rdf:about=""/>
  <owl:Class rdf:ID="BioAssayPackage">
    <rdfs:comment rdf:datatype="http://www.w3.org/2001/XMLSchema#string"
    >MAGE package for bioassay.</rdfs:comment>
    <rdfs:subClassOf>
      <owl:Class rdf:ID="MGEDCoreOntology"/>
    </rdfs:subClassOf>
  </owl:Class>
  <owl:Class rdf:ID="OrganismPart">
    <rdfs:subClassOf>
      <owl:Class rdf:ID="OntologyEntry"/>
    </rdfs:subClassOf>
    <rdfs:subClassOf>
      <owl:Class rdf:ID="BioMaterialCharacteristics"/>
    </rdfs:subClassOf>
    <rdfs:subClassOf>
      <owl:Restriction>
        <owl:onProperty>
          <owl:ObjectProperty rdf:ID="has_database"/>
        </owl:onProperty>
        <owl:someValuesFrom>
          <owl:Class rdf:ID="OrganismPartDatabase"/>
        </owl:someValuesFrom>
      </owl:Restriction>
    </rdfs:subClassOf>
    <rdfs:comment rdf:datatype="http://www.w3.org/2001/XMLSchema#string"
    >The part of organism's anatomy or substance arising from an organism from which the biomaterial was derived, excludes cells. E.g. tissue, organ, system, sperm, blood or body location (arm).
</rdfs:comment>
  </owl:Class>
  <owl:Class rdf:ID="MethodologicalDesign">
    <rdfs:subClassOf>
      <owl:Class rdf:ID="ExperimentDesignType"/>
    </rdfs:subClassOf>
    <rdfs:comment rdf:datatype="http://www.w3.org/2001/XMLSchema#string"
    >A methodological experiment design type investigates differences caused by application of protocols, hardware, software and bioassay relationships, e.g. quality control, replicates, loop.</rdfs:comment>
  </owl:Class>
  <owl:Class rdf:ID="Unit">
    <rdfs:comment rdf:datatype="http://www.w3.org/2001/XMLSchema#string"
    >Units of measure.</rdfs:comment>
    <rdfs:subClassOf>
      <owl:Class rdf:ID="MeasurementPackage"/>
    </rdfs:subClassOf>
  </owl:Class>
  <owl:Class rdf:ID="DistanceUnit">
    <rdfs:comment rdf:datatype="http://www.w3.org/2001/XMLSchema#string"
    >Units used for distance measurements.</rdfs:comment>
    <rdfs:subClassOf rdf:resource="#Unit"/>
  </owl:Class>
  <owl:Class rdf:about="#BioMaterialCharacteristics">
    <rdfs:subClassOf>
      <owl:Class rdf:ID="BiologicalFactorCategory"/>
    </rdfs:subClassOf>
    <rdfs:subClassOf>
      <owl:Class rdf:ID="BioMaterialPackage"/>
    </rdfs:subClassOf>
    <rdfs:comment rdf:datatype="http://www.w3.org/2001/XMLSchema#string"
    >Properties of the biomaterial before treated in any manner for the purposes of the experiment.</rdfs:comment>
  </owl:Class>
  <owl:Class rdf:ID="ChromosomalAberrationClassification">
    <rdfs:subClassOf rdf:resource="#BioMaterialCharacteristics"/>
    <rdfs:comment rdf:datatype="http://www.w3.org/2001/XMLSchema#string"
    >An irregularity in the number or structure of chromosomes, usually in the form of a gain (duplication), loss (deletion), exchange (translocation), or alteration in sequence (inversion) of genetic material. Excludes simple changes in sequence such as mutations, and is usually detectable by cytogenetic and microscopic techniques such as FISH.</rdfs:comment>
  </owl:Class>
  <owl:Class rdf:ID="StrandType">
    <rdfs:comment rdf:datatype="http://www.w3.org/2001/XMLSchema#string"
    >A descriptor of the strand type the sequence feature belongs to. e.g. forward, reverse</rdfs:comment>
    <rdfs:subClassOf>
      <owl:Class rdf:ID="MGEDExtendedOntology"/>
    </rdfs:subClassOf>
  </owl:Class>
  <owl:Class rdf:ID="FeatureShape">
    <rdfs:comment rdf:datatype="http://www.w3.org/2001/XMLSchema#string"
    >The expected shape of the feature on the array.</rdfs:comment>
    <rdfs:subClassOf>
      <owl:Class rdf:ID="ArrayDesignPackage"/>
    </rdfs:subClassOf>
  </owl:Class>
  <owl:Class rdf:ID="StrainOrLine">
    <rdfs:subClassOf>
      <owl:Restriction>
        <owl:onProperty>
          <owl:ObjectProperty rdf:ID="has_species"/>
        </owl:onProperty>
        <owl:someValuesFrom>
          <owl:Class rdf:ID="Organism"/>
        </owl:someValuesFrom>
      </owl:Restriction>
    </rdfs:subClassOf>
    <rdfs:comment rdf:datatype="http://www.w3.org/2001/XMLSchema#string"
    >A strain or line is an animal or plant offspring that has a single ancestral breeding pair or parent as a result of brother x sister or parent x offspring matings. This class is extended to include F1 offspring and established breeding lines. For microbes, these are isolates derived from nature or in the laboratory.</rdfs:comment>
    <rdfs:subClassOf>
      <owl:Restriction>
        <owl:onProperty>
          <owl:ObjectProperty rdf:about="#has_database"/>
        </owl:onProperty>
        <owl:someValuesFrom>
          <owl:Class rdf:ID="StrainOrLineDatabase"/>
        </owl:someValuesFrom>
      </owl:Restriction>
    </rdfs:subClassOf>
    <rdfs:subClassOf rdf:resource="#BioMaterialCharacteristics"/>
    <rdfs:subClassOf>
      <owl:Class rdf:about="#OntologyEntry"/>
    </rdfs:subClassOf>
  </owl:Class>
  <owl:Class rdf:ID="ExperimentalFactor">
    <rdfs:subClassOf>
      <owl:Restriction>
        <owl:onProperty>
          <owl:ObjectProperty rdf:ID="has_category"/>
        </owl:onProperty>
        <owl:someValuesFrom>
          <owl:Class rdf:about="#BiologicalFactorCategory"/>
        </owl:someValuesFrom>
      </owl:Restriction>
    </rdfs:subClassOf>
    <rdfs:subClassOf>
      <owl:Restriction>
        <owl:onProperty>
          <owl:ObjectProperty rdf:ID="has_factor_value"/>
        </owl:onProperty>
        <owl:someValuesFrom>
          <owl:Class rdf:ID="FactorValue"/>
        </owl:someValuesFrom>
      </owl:Restriction>
    </rdfs:subClassOf>
    <rdfs:subClassOf>
      <owl:Restriction>
        <owl:someValuesFrom>
          <owl:Class rdf:ID="MethodologicalFactorCategory"/>
        </owl:someValuesFrom>
        <owl:onProperty>
          <owl:ObjectProperty rdf:about="#has_category"/>
        </owl:onProperty>
      </owl:Restriction>
    </rdfs:subClassOf>
    <rdfs:subClassOf>
      <owl:Class rdf:ID="ExperimentPackage"/>
    </rdfs:subClassOf>
    <rdfs:comment rdf:datatype="http://www.w3.org/2001/XMLSchema#string"
    >The factors in the study that are experimental parameters or regarded as influencing the experimental results.</rdfs:comment>
  </owl:Class>
  <owl:Class rdf:ID="MassUnitOther">
    <rdfs:comment rdf:datatype="http://www.w3.org/2001/XMLSchema#string"
    >Mass units not specified in MAGE.</rdfs:comment>
    <rdfs:subClassOf>
      <owl:Class rdf:ID="MassUnit"/>
    </rdfs:subClassOf>
  </owl:Class>
  <owl:Class rdf:ID="URI">
    <rdfs:subClassOf>
      <owl:Class rdf:about="#MGEDCoreOntology"/>
    </rdfs:subClassOf>
    <rdfs:comment rdf:datatype="http://www.w3.org/2001/XMLSchema#string"
    >Uniform Resource Identifier</rdfs:comment>
  </owl:Class>
  <owl:Class rdf:ID="LabelCompound">
    <rdfs:subClassOf>
      <owl:Class rdf:ID="Compound"/>
    </rdfs:subClassOf>
    <rdfs:comment rdf:datatype="http://www.w3.org/2001/XMLSchema#string"
    >Compounds that are used for labeling extracts.</rdfs:comment>
  </owl:Class>
  <owl:Class rdf:ID="DesignElementGroupType">
    <rdfs:subClassOf>
      <owl:Class rdf:about="#ArrayDesignPackage"/>
    </rdfs:subClassOf>
    <rdfs:comment rdf:datatype="http://www.w3.org/2001/XMLSchema#string"
    >Controlled set of descriptors for indicating the specific type of a Feature, Reporter, or CompositeSequence. </rdfs:comment>
  </owl:Class>
  <owl:Class rdf:ID="DesignElementPackage">
    <rdfs:comment rdf:datatype="http://www.w3.org/2001/XMLSchema#string"
    >The MAGE package for describing the elements located on the array.</rdfs:comment>
    <rdfs:subClassOf>
      <owl:Class rdf:about="#MGEDCoreOntology"/>
    </rdfs:subClassOf>
  </owl:Class>
  <owl:Class rdf:ID="DefectType">
    <rdfs:comment rdf:datatype="http://www.w3.org/2001/XMLSchema#string"
    >Defects associated with features or zones such as those that are missing or moved. </rdfs:comment>
    <rdfs:subClassOf>
      <owl:Class rdf:ID="ArrayPackage"/>
    </rdfs:subClassOf>
  </owl:Class>
  <owl:Class rdf:ID="TechnologyType">
    <rdfs:subClassOf>
      <owl:Class rdf:about="#ArrayDesignPackage"/>
    </rdfs:subClassOf>
    <rdfs:comment rdf:datatype="http://www.w3.org/2001/XMLSchema#string"
    >The technology type or platform of the reporters on the array.</rdfs:comment>
  </owl:Class>
  <owl:Class rdf:ID="FiducialType">
    <rdfs:comment rdf:datatype="http://www.w3.org/2001/XMLSchema#string"
    >A descriptor that indicates the type of the fiducial such as chrome border of an Affymetrix array or a laser ablation mark.</rdfs:comment>
    <rdfs:subClassOf>
      <owl:Class rdf:about="#ArrayPackage"/>
    </rdfs:subClassOf>
  </owl:Class>
  <owl:Class rdf:ID="Media">
    <rdfs:subClassOf>
      <owl:Class rdf:ID="GrowthCondition"/>
    </rdfs:subClassOf>
    <rdfs:comment rdf:datatype="http://www.w3.org/2001/XMLSchema#string"
    >The physical state or matrix used to provide nutrients to the organism (e.g., liquid, agar, soil) .</rdfs:comment>
  </owl:Class>
  <owl:Class rdf:ID="BioMaterialPurity">
    <rdfs:comment rdf:datatype="http://www.w3.org/2001/XMLSchema#string"
    >A measure of homogeneity of a biomaterial. For example, an expression of the  percentage of a tumor biopsy that is tumor cells.</rdfs:comment>
    <rdfs:subClassOf rdf:resource="#BioMaterialCharacteristics"/>
  </owl:Class>
  <owl:Class rdf:ID="Image">
    <rdfs:subClassOf>
      <owl:Restriction>
        <owl:onProperty>
          <owl:FunctionalProperty rdf:ID="has_URI"/>
        </owl:onProperty>
        <owl:someValuesFrom rdf:resource="#URI"/>
      </owl:Restriction>
    </rdfs:subClassOf>
    <rdfs:subClassOf>
      <owl:Restriction>
        <owl:onProperty>
          <owl:ObjectProperty rdf:about="#has_database"/>
        </owl:onProperty>
        <owl:someValuesFrom>
          <owl:Class rdf:ID="Database"/>
        </owl:someValuesFrom>
      </owl:Restriction>
    </rdfs:subClassOf>
    <rdfs:subClassOf>
      <owl:Class rdf:ID="DescriptionPackage"/>
    </rdfs:subClassOf>
    <rdfs:subClassOf>
      <owl:Restriction>
        <owl:onProperty>
          <owl:ObjectProperty rdf:ID="has_image_format"/>
        </owl:onProperty>
        <owl:someValuesFrom>
          <owl:Class rdf:ID="ImageFormat"/>
        </owl:someValuesFrom>
      </owl:Restriction>
    </rdfs:subClassOf>
  </owl:Class>
  <owl:Class rdf:ID="Treatment">
    <rdfs:subClassOf>
      <owl:Restriction>
        <owl:onProperty>
          <owl:DatatypeProperty rdf:ID="has_order"/>
        </owl:onProperty>
        <owl:someValuesFrom rdf:resource="http://www.w3.org/2001/XMLSchema#int"/>
      </owl:Restriction>
    </rdfs:subClassOf>
    <rdfs:comment rdf:datatype="http://www.w3.org/2001/XMLSchema#string"
    >A treatment is the process or action by which a biomaterial is created from an input biomaterial.</rdfs:comment>
    <rdfs:subClassOf>
      <owl:Restriction>
        <owl:someValuesFrom>
          <owl:Class rdf:ID="Action"/>
        </owl:someValuesFrom>
        <owl:onProperty>
          <owl:ObjectProperty rdf:ID="has_action"/>
        </owl:onProperty>
      </owl:Restriction>
    </rdfs:subClassOf>
    <rdfs:subClassOf>
      <owl:Restriction>
        <owl:someValuesFrom>
          <owl:Class rdf:ID="Protocol"/>
        </owl:someValuesFrom>
        <owl:onProperty>
          <owl:ObjectProperty rdf:ID="has_protocol"/>
        </owl:onProperty>
      </owl:Restriction>
    </rdfs:subClassOf>
    <rdfs:subClassOf>
      <owl:Class rdf:about="#BioMaterialPackage"/>
    </rdfs:subClassOf>
  </owl:Class>
  <owl:Class rdf:ID="Person">
    <rdfs:subClassOf>
      <owl:Restriction>
        <owl:onProperty>
          <owl:ObjectProperty rdf:ID="has_affiliation"/>
        </owl:onProperty>
        <owl:someValuesFrom>
          <owl:Class rdf:ID="Organization"/>
        </owl:someValuesFrom>
      </owl:Restriction>
    </rdfs:subClassOf>
    <rdfs:subClassOf>
      <owl:Restriction>
        <owl:onProperty>
          <owl:ObjectProperty rdf:ID="has_mid_initials"/>
        </owl:onProperty>
        <owl:someValuesFrom rdf:resource="http://www.w3.org/2002/07/owl#Thing"/>
      </owl:Restriction>
    </rdfs:subClassOf>
    <rdfs:subClassOf>
      <owl:Restriction>
        <owl:onProperty>
          <owl:ObjectProperty rdf:ID="has_first_name"/>
        </owl:onProperty>
        <owl:someValuesFrom rdf:resource="http://www.w3.org/2002/07/owl#Thing"/>
      </owl:Restriction>
    </rdfs:subClassOf>
    <rdfs:subClassOf>
      <owl:Class rdf:ID="Contact"/>
    </rdfs:subClassOf>
    <rdfs:comment rdf:datatype="http://www.w3.org/2001/XMLSchema#string"
    >The individual to contact regarding something provided such as a biomaterial.</rdfs:comment>
    <rdfs:subClassOf>
      <owl:Restriction>
        <owl:someValuesFrom rdf:resource="http://www.w3.org/2002/07/owl#Thing"/>
        <owl:onProperty>
          <owl:ObjectProperty rdf:ID="has_last_name"/>
        </owl:onProperty>
      </owl:Restriction>
    </rdfs:subClassOf>
  </owl:Class>
  <owl:Class rdf:ID="SequenceOntologyBioSequenceType">
    <rdfs:comment rdf:datatype="http://www.w3.org/2001/XMLSchema#string"
    >Descriptors of biosequence based on the Sequence Ontology (SO) project.</rdfs:comment>
    <rdfs:subClassOf>
      <owl:Class rdf:ID="TheoreticalBioSequenceType"/>
    </rdfs:subClassOf>
    <rdfs:subClassOf>
      <owl:Class rdf:ID="PhysicalBioSequenceType"/>
    </rdfs:subClassOf>
    <rdfs:subClassOf>
      <owl:Class rdf:about="#OntologyEntry"/>
    </rdfs:subClassOf>
    <rdfs:subClassOf>
      <owl:Restriction>
        <owl:onProperty>
          <owl:ObjectProperty rdf:about="#has_database"/>
        </owl:onProperty>
        <owl:someValuesFrom>
          <owl:Class rdf:ID="SequenceOntologyDatabase"/>
        </owl:someValuesFrom>
      </owl:Restriction>
    </rdfs:subClassOf>
  </owl:Class>
  <owl:Class rdf:ID="CancerSite">
    <rdfs:comment rdf:datatype="http://www.w3.org/2001/XMLSchema#string"
    >class to hold instances used as the filler for the property has_cancer_site</rdfs:comment>
    <rdfs:subClassOf>
      <owl:Class rdf:about="#MGEDCoreOntology"/>
    </rdfs:subClassOf>
  </owl:Class>
  <owl:Class rdf:ID="NormalizationDescriptionType">
    <rdfs:subClassOf>
      <owl:Class rdf:about="#ExperimentPackage"/>
    </rdfs:subClassOf>
    <rdfs:comment rdf:datatype="http://www.w3.org/2001/XMLSchema#string"
    >Controlled descriptors for the normalization strategy used for the experiment.</rdfs:comment>
  </owl:Class>
  <owl:Class rdf:ID="TumorGrading">
    <rdfs:subClassOf>
      <owl:Class rdf:about="#OntologyEntry"/>
    </rdfs:subClassOf>
    <rdfs:comment rdf:datatype="http://www.w3.org/2001/XMLSchema#string"
    >A descriptor used in cancer biology to describe abnormalities of tumor cells. E.g. an instance from NCI Thesaurus. </rdfs:comment>
    <rdfs:subClassOf>
      <owl:Restriction>
        <owl:onProperty>
          <owl:ObjectProperty rdf:about="#has_database"/>
        </owl:onProperty>
        <owl:someValuesFrom>
          <owl:Class rdf:ID="TumorGradingDatabase"/>
        </owl:someValuesFrom>
      </owl:Restriction>
    </rdfs:subClassOf>
    <rdfs:subClassOf rdf:resource="#BioMaterialCharacteristics"/>
  </owl:Class>
  <owl:Class rdf:ID="Humidity">
    <rdfs:subClassOf>
      <owl:Class rdf:about="#GrowthCondition"/>
    </rdfs:subClassOf>
    <rdfs:comment rdf:datatype="http://www.w3.org/2001/XMLSchema#string"
    >The humidity that the biosource is exposed to.</rdfs:comment>
  </owl:Class>
  <owl:Class rdf:about="#StrainOrLineDatabase">
    <rdfs:subClassOf>
      <owl:Class rdf:about="#Database"/>
    </rdfs:subClassOf>
    <rdfs:comment rdf:datatype="http://www.w3.org/2001/XMLSchema#string"
    >Database of strain, line, cultivar or ecotype information.</rdfs:comment>
  </owl:Class>
  <owl:Class rdf:about="#ExperimentPackage">
    <rdfs:comment rdf:datatype="http://www.w3.org/2001/XMLSchema#string"
    >The descriptions associated with the Experiment package of MAGE</rdfs:comment>
    <rdfs:subClassOf>
      <owl:Class rdf:about="#MGEDCoreOntology"/>
    </rdfs:subClassOf>
  </owl:Class>
  <owl:Class rdf:ID="MaterialType">
    <rdfs:subClassOf>
      <owl:Class rdf:about="#BioMaterialPackage"/>
    </rdfs:subClassOf>
    <rdfs:comment rdf:datatype="http://www.w3.org/2001/XMLSchema#string"
    >Controlled terms for the state of the BioMaterial. Each state (BioSource, different BioSamples, and LabeledExtract) have MaterialTypes. Examples are population of an organism, organism, organism part, cell, etc.  </rdfs:comment>
  </owl:Class>
  <owl:Class rdf:about="#ArrayDesignPackage">
    <rdfs:subClassOf>
      <owl:Class rdf:about="#MGEDCoreOntology"/>
    </rdfs:subClassOf>
    <rdfs:comment rdf:datatype="http://www.w3.org/2001/XMLSchema#string"
    >MAGE package that describes the array layout and design. The array may be physical or  virtual.</rdfs:comment>
  </owl:Class>
  <owl:Class rdf:ID="ArrayGroup">
    <rdfs:comment rdf:datatype="http://www.w3.org/2001/XMLSchema#string"
    >An array group is a physical platform that contains one or more arrays that are separately addressable or a virtual grouping of arrays. </rdfs:comment>
    <rdfs:subClassOf>
      <owl:Class rdf:about="#ArrayPackage"/>
    </rdfs:subClassOf>
    <rdfs:subClassOf>
      <owl:Restriction>
        <owl:onProperty>
          <owl:ObjectProperty rdf:ID="has_fiducials"/>
        </owl:onProperty>
        <owl:someValuesFrom>
          <owl:Class rdf:ID="Fiducial"/>
        </owl:someValuesFrom>
      </owl:Restriction>
    </rdfs:subClassOf>
    <rdfs:subClassOf>
      <owl:Restriction>
        <owl:someValuesFrom>
          <owl:Class rdf:ID="SubstrateType"/>
        </owl:someValuesFrom>
        <owl:onProperty>
          <owl:ObjectProperty rdf:ID="has_type"/>
        </owl:onProperty>
      </owl:Restriction>
    </rdfs:subClassOf>
  </owl:Class>
  <owl:Class rdf:ID="GeographicLocationDatabase">
    <rdfs:subClassOf>
      <owl:Class rdf:about="#Database"/>
    </rdfs:subClassOf>
    <rdfs:comment rdf:datatype="http://www.w3.org/2001/XMLSchema#string"
    >Database of geographic locations.</rdfs:comment>
  </owl:Class>
  <owl:Class rdf:ID="FamilyRelationship">
    <rdfs:comment rdf:datatype="http://www.w3.org/2001/XMLSchema#string"
    >A type of relationship applicable to mammals to describe the genetic relatedness of the individual under study.  E.g. brother or mother.
</rdfs:comment>
    <rdfs:subClassOf>
      <owl:Class rdf:about="#BioMaterialPackage"/>
    </rdfs:subClassOf>
  </owl:Class>
  <owl:Class rdf:ID="DiseaseLocation">
    <rdfs:subClassOf>
      <owl:Restriction>
        <owl:someValuesFrom>
          <owl:Class>
            <owl:oneOf rdf:parseType="Collection">
              <owl:Thing rdf:ID="metastatic_site">
                <rdfs:comment rdf:datatype="http://www.w3.org/2001/XMLSchema#string"
                >the organism part in which additional tumors are identified remote from the primary site</rdfs:comment>
                <rdf:type rdf:resource="#CancerSite"/>
              </owl:Thing>
              <CancerSite rdf:ID="primary_site">
                <rdfs:comment rdf:datatype="http://www.w3.org/2001/XMLSchema#string"
                >the organism part in which the tumor originated</rdfs:comment>
                <rdf:type rdf:resource="http://www.w3.org/2002/07/owl#Thing"/>
              </CancerSite>
            </owl:oneOf>
          </owl:Class>
        </owl:someValuesFrom>
        <owl:onProperty>
          <owl:ObjectProperty rdf:ID="has_cancer_site"/>
        </owl:onProperty>
      </owl:Restriction>
    </rdfs:subClassOf>
    <rdfs:comment rdf:datatype="http://www.w3.org/2001/XMLSchema#string"
    >Anatomical location(s) of disease.</rdfs:comment>
    <rdfs:subClassOf rdf:resource="#OrganismPart"/>
  </owl:Class>
  <owl:Class rdf:ID="OperatorVariation">
    <rdfs:subClassOf>
      <owl:Class rdf:about="#MethodologicalFactorCategory"/>
    </rdfs:subClassOf>
    <rdfs:comment rdf:datatype="http://www.w3.org/2001/XMLSchema#string"
    >The effects of different investigators, laboratories, or organizations on experimental results are studied.</rdfs:comment>
  </owl:Class>
  <owl:Class rdf:ID="PhenotypeDatabase">
    <rdfs:subClassOf>
      <owl:Class rdf:about="#Database"/>
    </rdfs:subClassOf>
    <rdfs:comment rdf:datatype="http://www.w3.org/2001/XMLSchema#string"
    >Database of phenotype information</rdfs:comment>
  </owl:Class>
  <owl:Class rdf:ID="BioAssayData">
    <rdfs:subClassOf>
      <owl:Class rdf:ID="BioAssayDataPackage"/>
    </rdfs:subClassOf>
    <rdfs:comment rdf:datatype="http://www.w3.org/2001/XMLSchema#string"
    >BioAssayData refers to the data files including images generated from one or more BioAssays.</rdfs:comment>
  </owl:Class>
  <owl:Class rdf:ID="WarningType">
    <rdfs:comment rdf:datatype="http://www.w3.org/2001/XMLSchema#string"
    >Controlled terms for descriptors of the warnings associated with reporters.</rdfs:comment>
    <rdfs:subClassOf rdf:resource="#DesignElementPackage"/>
  </owl:Class>
  <owl:Class rdf:about="#TheoreticalBioSequenceType">
    <rdfs:comment rdf:datatype="http://www.w3.org/2001/XMLSchema#string"
    >A theoretical biosequence type is an abstraction used for annotation design of elements, e.g. gene, intron.</rdfs:comment>
    <rdfs:subClassOf>
      <owl:Class rdf:ID="BioSequenceType"/>
    </rdfs:subClassOf>
  </owl:Class>
  <owl:Class rdf:ID="Generation">
    <rdfs:subClassOf>
      <owl:Class rdf:ID="EnvironmentalHistory"/>
    </rdfs:subClassOf>
    <rdfs:comment rdf:datatype="http://www.w3.org/2001/XMLSchema#string"
    >The number of cell passages if the organism or organism part that is cultured is unicellular or a cell culture otherwise the number of generations.</rdfs:comment>
  </owl:Class>
  <owl:Class rdf:ID="SomaticModification">
    <rdfs:comment rdf:datatype="http://www.w3.org/2001/XMLSchema#string"
    >The organism has had non-genetic parts removed, added, or rearranged.</rdfs:comment>
    <rdfs:subClassOf>
      <owl:Class rdf:about="#MGEDExtendedOntology"/>
    </rdfs:subClassOf>
    <rdfs:subClassOf>
      <owl:Restriction>
        <owl:onProperty>
          <owl:ObjectProperty rdf:ID="has_part_modified"/>
        </owl:onProperty>
        <owl:someValuesFrom rdf:resource="#OrganismPart"/>
      </owl:Restriction>
    </rdfs:subClassOf>
  </owl:Class>
  <owl:Class rdf:ID="TargetedCellTypeDatabase">
    <rdfs:comment rdf:datatype="http://www.w3.org/2001/XMLSchema#string"
    >Database of targeted cell type information.</rdfs:comment>
    <rdfs:subClassOf>
      <owl:Class rdf:about="#Database"/>
    </rdfs:subClassOf>
  </owl:Class>
  <owl:Class rdf:ID="PopulationDensity">
    <rdfs:comment rdf:datatype="http://www.w3.org/2001/XMLSchema#string"
    >The concentration range of the organism.</rdfs:comment>
    <rdfs:subClassOf>
      <owl:Class rdf:about="#GrowthCondition"/>
    </rdfs:subClassOf>
  </owl:Class>
  <owl:Class rdf:ID="HigherLevelAnalysisProtocolType">
    <rdfs:comment rdf:datatype="http://www.w3.org/2001/XMLSchema#string"
    >A protocol which yields a dataset(s) from which biological conclusions can be derived. E.g. clustering (not normalization or averaging).</rdfs:comment>
    <rdfs:subClassOf>
      <owl:Class rdf:ID="ProtocolType"/>
    </rdfs:subClassOf>
  </owl:Class>
  <owl:Class rdf:ID="TemperatureUnit">
    <rdfs:comment rdf:datatype="http://www.w3.org/2001/XMLSchema#string"
    >Units used for temperature measurements.</rdfs:comment>
    <rdfs:subClassOf rdf:resource="#Unit"/>
  </owl:Class>
  <owl:Class rdf:ID="CellLine">
    <rdfs:subClassOf>
      <owl:Restriction>
        <owl:onProperty>
          <owl:ObjectProperty rdf:about="#has_database"/>
        </owl:onProperty>
        <owl:someValuesFrom>
          <owl:Class rdf:ID="CellLineDatabase"/>
        </owl:someValuesFrom>
      </owl:Restriction>
    </rdfs:subClassOf>
    <rdfs:comment rdf:datatype="http://www.w3.org/2001/XMLSchema#string"
    >The identifier for the established culture of a metazoan cell if one was used as a biomaterial.

</rdfs:comment>
    <rdfs:subClassOf rdf:resource="#BioMaterialCharacteristics"/>
    <rdfs:subClassOf>
      <owl:Class rdf:about="#OntologyEntry"/>
    </rdfs:subClassOf>
  </owl:Class>
  <owl:Class rdf:ID="ControlType">
    <rdfs:comment rdf:datatype="http://www.w3.org/2001/XMLSchema#string"
    >Controlled terms for descriptors for the type of control design element.</rdfs:comment>
    <rdfs:subClassOf rdf:resource="#DesignElementPackage"/>
  </owl:Class>
  <owl:Class rdf:ID="Genotype">
    <rdfs:comment rdf:datatype="http://www.w3.org/2001/XMLSchema#string"
    >The total sum of the genetic information of an organism that is known and relevant to the experiment being performed, including chromosomal, plasmid, viral or other genetic material which has been introduced into the organism
either prior to or during the experiment.</rdfs:comment>
    <rdfs:subClassOf>
      <owl:Class rdf:ID="IndividualGeneticCharacteristics"/>
    </rdfs:subClassOf>
  </owl:Class>
  <owl:Class rdf:ID="ReplicateDescriptionType">
    <rdfs:comment rdf:datatype="http://www.w3.org/2001/XMLSchema#string"
    >Controlled descriptors for the type of replication.</rdfs:comment>
    <rdfs:subClassOf rdf:resource="#ExperimentPackage"/>
  </owl:Class>
  <owl:Class rdf:ID="Observation">
    <rdfs:subClassOf rdf:resource="#BioMaterialCharacteristics"/>
    <rdfs:subClassOf>
      <owl:Restriction>
        <owl:onProperty>
          <owl:ObjectProperty rdf:about="#has_database"/>
        </owl:onProperty>
        <owl:someValuesFrom>
          <owl:Class rdf:ID="ObservationDatabase"/>
        </owl:someValuesFrom>
      </owl:Restriction>
    </rdfs:subClassOf>
    <rdfs:comment rdf:datatype="http://www.w3.org/2001/XMLSchema#string"
    >Observation will record the macroscopic examination of the biomaterial.</rdfs:comment>
    <rdfs:subClassOf>
      <owl:Restriction>
        <owl:someValuesFrom>
          <owl:Class rdf:about="#Contact"/>
        </owl:someValuesFrom>
        <owl:onProperty>
          <owl:ObjectProperty rdf:ID="has_performer"/>
        </owl:onProperty>
      </owl:Restriction>
    </rdfs:subClassOf>
  </owl:Class>
  <owl:Class rdf:ID="FeatureGroup">
    <rdfs:comment rdf:datatype="http://www.w3.org/2001/XMLSchema#string"
    >Technology-based grouping of features representing individual locations on the array. </rdfs:comment>
    <rdfs:subClassOf>
      <owl:Restriction>
        <owl:onProperty>
          <owl:ObjectProperty rdf:ID="has_feature_shape"/>
        </owl:onProperty>
        <owl:someValuesFrom rdf:resource="#FeatureShape"/>
      </owl:Restriction>
    </rdfs:subClassOf>
    <rdfs:subClassOf>
      <owl:Restriction>
        <owl:onProperty>
          <owl:ObjectProperty rdf:about="#has_type"/>
        </owl:onProperty>
        <owl:someValuesFrom rdf:resource="#TechnologyType"/>
      </owl:Restriction>
    </rdfs:subClassOf>
    <rdfs:subClassOf>
      <owl:Class rdf:ID="DesignElementGroup"/>
    </rdfs:subClassOf>
  </owl:Class>
  <owl:Class rdf:about="#EnvironmentalHistory">
    <rdfs:subClassOf rdf:resource="#BioMaterialCharacteristics"/>
    <rdfs:comment rdf:datatype="http://www.w3.org/2001/XMLSchema#string"
    >A description of the conditions the organism has been exposed to that are not one of the variables under study. </rdfs:comment>
  </owl:Class>
  <owl:Class rdf:ID="BioAssay">
    <rdfs:subClassOf rdf:resource="#BioAssayPackage"/>
    <rdfs:comment rdf:datatype="http://www.w3.org/2001/XMLSchema#string"
    >A bioassay is an abstract class representing physical and computational groupings of biomaterials and arrays.</rdfs:comment>
  </owl:Class>
  <owl:Class rdf:about="#MGEDCoreOntology">
    <rdfs:subClassOf>
      <owl:Restriction>
        <owl:someValuesFrom rdf:resource="http://www.w3.org/2002/07/owl#Thing"/>
        <owl:onProperty>
          <owl:ObjectProperty rdf:ID="has_ID"/>
        </owl:onProperty>
      </owl:Restriction>
    </rdfs:subClassOf>
    <rdfs:subClassOf>
      <owl:Class rdf:ID="MGEDOntology"/>
    </rdfs:subClassOf>
    <rdfs:comment rdf:datatype="http://www.w3.org/2001/XMLSchema#string"
    >An ontology developed by the Microarray Gene Expression Data (MGED) Society to provide descriptors required for MAGE v.1 documents. </rdfs:comment>
  </owl:Class>
  <owl:Class rdf:ID="Allele">
    <rdfs:subClassOf>
      <owl:Class rdf:about="#IndividualGeneticCharacteristics"/>
    </rdfs:subClassOf>
    <rdfs:comment rdf:datatype="http://www.w3.org/2001/XMLSchema#string"
    >One of two or more alternative forms of a gene or marker sequence and differing from other alleles at one or more mutational sites based on phenotype or sequence. Polymorphisms are included in this definition.</rdfs:comment>
  </owl:Class>
  <owl:Class rdf:ID="FamilyHistory">
    <rdfs:comment rdf:datatype="http://www.w3.org/2001/XMLSchema#string"
    >Relevant aspects of genetic preconditions or family member's clinical history.</rdfs:comment>
    <rdfs:subClassOf>
      <owl:Restriction>
        <owl:someValuesFrom>
          <owl:Class rdf:ID="FamilyMember"/>
        </owl:someValuesFrom>
        <owl:onProperty>
          <owl:ObjectProperty rdf:ID="has_family_member"/>
        </owl:onProperty>
      </owl:Restriction>
    </rdfs:subClassOf>
    <rdfs:subClassOf rdf:resource="#EnvironmentalHistory"/>
  </owl:Class>
  <owl:Class rdf:ID="Light">
    <rdfs:subClassOf>
      <owl:Class rdf:about="#GrowthCondition"/>
    </rdfs:subClassOf>
    <rdfs:comment rdf:datatype="http://www.w3.org/2001/XMLSchema#string"
    >The photoperiod and type (e.g., natural, restricted wavelength) of light exposure. </rdfs:comment>
  </owl:Class>
  <owl:Class rdf:ID="ConcentrationUnit">
    <rdfs:comment rdf:datatype="http://www.w3.org/2001/XMLSchema#string"
    >Units used for concentration measurements.</rdfs:comment>
    <rdfs:subClassOf rdf:resource="#Unit"/>
  </owl:Class>
  <owl:Class rdf:ID="User">
    <rdfs:comment rdf:datatype="http://www.w3.org/2001/XMLSchema#string"
    >User is a way to id a person in a database</rdfs:comment>
    <rdfs:subClassOf>
      <owl:Class rdf:about="#MGEDExtendedOntology"/>
    </rdfs:subClassOf>
    <rdfs:subClassOf>
      <owl:Restriction>
        <owl:onProperty>
          <owl:ObjectProperty rdf:about="#has_ID"/>
        </owl:onProperty>
        <owl:someValuesFrom rdf:resource="http://www.w3.org/2002/07/owl#Thing"/>
      </owl:Restriction>
    </rdfs:subClassOf>
  </owl:Class>
  <owl:Class rdf:ID="ProtocolPackage">
    <rdfs:subClassOf rdf:resource="#MGEDCoreOntology"/>
    <rdfs:comment rdf:datatype="http://www.w3.org/2001/XMLSchema#string"
    >The MAGE package for protocols.</rdfs:comment>
  </owl:Class>
  <owl:Class rdf:ID="OrganismDatabase">
    <rdfs:subClassOf>
      <owl:Class rdf:about="#Database"/>
    </rdfs:subClassOf>
    <rdfs:comment rdf:datatype="http://www.w3.org/2001/XMLSchema#string"
    >Database of taxonomic information.</rdfs:comment>
  </owl:Class>
  <owl:Class rdf:ID="Result">
    <rdfs:comment rdf:datatype="http://www.w3.org/2001/XMLSchema#string"
    >class to hold instances used as the filler for the property has_result</rdfs:comment>
    <rdfs:subClassOf rdf:resource="#MGEDCoreOntology"/>
  </owl:Class>
  <owl:Class rdf:about="#IndividualGeneticCharacteristics">
    <rdfs:subClassOf rdf:resource="#BioMaterialCharacteristics"/>
    <rdfs:comment rdf:datatype="http://www.w3.org/2001/XMLSchema#string"
    >The genotype of the individual organism from which the biomaterial was derived. Individual genetic characteristics include polymorphisms, disease alleles, and haplotypes.</rdfs:comment>
    <rdfs:subClassOf>
      <owl:Restriction>
        <owl:someValuesFrom rdf:resource="http://www.w3.org/2002/07/owl#Thing"/>
        <owl:onProperty>
          <owl:ObjectProperty rdf:ID="has_value"/>
        </owl:onProperty>
      </owl:Restriction>
    </rdfs:subClassOf>
  </owl:Class>
  <owl:Class rdf:ID="QuantitationType">
    <rdfs:subClassOf>
      <owl:Class rdf:ID="QuantitationTypePackage"/>
    </rdfs:subClassOf>
    <rdfs:subClassOf>
      <owl:Restriction>
        <owl:someValuesFrom>
          <owl:Class rdf:ID="DataType"/>
        </owl:someValuesFrom>
        <owl:onProperty>
          <owl:ObjectProperty rdf:about="#has_type"/>
        </owl:onProperty>
      </owl:Restriction>
    </rdfs:subClassOf>
    <rdfs:comment rdf:datatype="http://www.w3.org/2001/XMLSchema#string"
    >The QuantitationType provides a method for calculating a single datum of the BioAssayData matrix.</rdfs:comment>
    <rdfs:subClassOf>
      <owl:Restriction>
        <owl:someValuesFrom>
          <owl:Class rdf:ID="Scale"/>
        </owl:someValuesFrom>
        <owl:onProperty>
          <owl:ObjectProperty rdf:ID="has_scale"/>
        </owl:onProperty>
      </owl:Restriction>
    </rdfs:subClassOf>
  </owl:Class>
  <owl:Class rdf:ID="AtomicAction">
    <rdfs:subClassOf>
      <owl:Class rdf:about="#Action"/>
    </rdfs:subClassOf>
    <rdfs:comment rdf:datatype="http://www.w3.org/2001/XMLSchema#string"
    >An atomic action  is a single step process on the biomaterial, e.g. mix by inversion, wait, add</rdfs:comment>
  </owl:Class>
  <owl:Class rdf:ID="ClinicalTreatment">
    <rdfs:subClassOf>
      <owl:Class rdf:about="#OntologyEntry"/>
    </rdfs:subClassOf>
    <rdfs:comment rdf:datatype="http://www.w3.org/2001/XMLSchema#string"
    >The current clinical treatment(s) of the patient from which the biosource is derived.</rdfs:comment>
    <rdfs:subClassOf>
      <owl:Restriction>
        <owl:onProperty>
          <owl:ObjectProperty rdf:about="#has_database"/>
        </owl:onProperty>
        <owl:someValuesFrom>
          <owl:Class rdf:ID="ClinicalTreatmentDatabase"/>
        </owl:someValuesFrom>
      </owl:Restriction>
    </rdfs:subClassOf>
    <rdfs:subClassOf rdf:resource="#BioMaterialCharacteristics"/>
  </owl:Class>
  <owl:Class rdf:about="#Compound">
    <rdfs:subClassOf>
      <owl:Restriction>
        <owl:someValuesFrom>
          <owl:Class rdf:ID="CompoundDatabase"/>
        </owl:someValuesFrom>
        <owl:onProperty>
          <owl:ObjectProperty rdf:about="#has_database"/>
        </owl:onProperty>
      </owl:Restriction>
    </rdfs:subClassOf>
    <rdfs:comment rdf:datatype="http://www.w3.org/2001/XMLSchema#string"
    >A drug, solvent, chemical, etc., with a property that can be measured such as concentration.</rdfs:comment>
    <rdfs:subClassOf>
      <owl:Class rdf:about="#BiologicalFactorCategory"/>
    </rdfs:subClassOf>
    <rdfs:subClassOf>
      <owl:Restriction>
        <owl:onProperty>
          <owl:DatatypeProperty rdf:ID="is_solvent"/>
        </owl:onProperty>
        <owl:someValuesFrom rdf:resource="http://www.w3.org/2001/XMLSchema#boolean"/>
      </owl:Restriction>
    </rdfs:subClassOf>
    <rdfs:subClassOf>
      <owl:Class rdf:about="#OntologyEntry"/>
    </rdfs:subClassOf>
  </owl:Class>
  <owl:Class rdf:ID="Ecotype">
    <rdfs:comment rdf:datatype="http://www.w3.org/2001/XMLSchema#string"
    >a biotype resulting from selection in a particular habitat, e.g. the A. thaliana Ecotype Ler
</rdfs:comment>
    <rdfs:subClassOf>
      <owl:Restriction>
        <owl:onProperty>
          <owl:ObjectProperty rdf:about="#has_database"/>
        </owl:onProperty>
        <owl:someValuesFrom rdf:resource="#StrainOrLineDatabase"/>
      </owl:Restriction>
    </rdfs:subClassOf>
    <rdfs:subClassOf rdf:resource="#StrainOrLine"/>
  </owl:Class>
  <owl:Class rdf:ID="MeasurementType">
    <rdfs:comment rdf:datatype="http://www.w3.org/2001/XMLSchema#string"
    >class to hold instances used as the filler for the property has_measurement_type</rdfs:comment>
    <rdfs:subClassOf rdf:resource="#MGEDCoreOntology"/>
  </owl:Class>
  <owl:Class rdf:ID="Node">
    <rdfs:subClassOf>
      <owl:Class rdf:ID="HigherLevelAnalysisPackage"/>
    </rdfs:subClassOf>
    <rdfs:comment rdf:datatype="http://www.w3.org/2001/XMLSchema#string"
    >A node is an individual component of BioAssayDataCluster that groups design elements, quantitation types, and BioAssays together. A node may contain other nodes.</rdfs:comment>
    <rdfs:subClassOf>
      <owl:Restriction>
        <owl:onProperty>
          <owl:ObjectProperty rdf:ID="has_node_value"/>
        </owl:onProperty>
        <owl:someValuesFrom>
          <owl:Class rdf:ID="NodeValue"/>
        </owl:someValuesFrom>
      </owl:Restriction>
    </rdfs:subClassOf>
  </owl:Class>
  <owl:Class rdf:ID="Reporter">
    <rdfs:subClassOf>
      <owl:Restriction>
        <owl:someValuesFrom>
          <owl:Class rdf:ID="FailType"/>
        </owl:someValuesFrom>
        <owl:onProperty>
          <owl:ObjectProperty rdf:about="#has_type"/>
        </owl:onProperty>
      </owl:Restriction>
    </rdfs:subClassOf>
    <rdfs:comment rdf:datatype="http://www.w3.org/2001/XMLSchema#string"
    >Description of the material placed on a feature (spot).</rdfs:comment>
    <rdfs:subClassOf>
      <owl:Class rdf:ID="DesignElement"/>
    </rdfs:subClassOf>
    <rdfs:subClassOf>
      <owl:Restriction>
        <owl:someValuesFrom rdf:resource="#WarningType"/>
        <owl:onProperty>
          <owl:ObjectProperty rdf:about="#has_type"/>
        </owl:onProperty>
      </owl:Restriction>
    </rdfs:subClassOf>
  </owl:Class>
  <owl:Class rdf:ID="ExperimentalProtocolType">
    <rdfs:subClassOf>
      <owl:Class rdf:about="#ProtocolType"/>
    </rdfs:subClassOf>
    <rdfs:comment rdf:datatype="http://www.w3.org/2001/XMLSchema#string"
    >All protocols which involve treatment of a biomaterial or an array during the course of a microarray experiment.</rdfs:comment>
  </owl:Class>
  <owl:Class rdf:ID="TestTypeDatabase">
    <rdfs:subClassOf>
      <owl:Class rdf:about="#Database"/>
    </rdfs:subClassOf>
    <rdfs:comment rdf:datatype="http://www.w3.org/2001/XMLSchema#string"
    >Database of codes for clinical findings.</rdfs:comment>
  </owl:Class>
  <owl:Class rdf:ID="BioSource">
    <rdfs:comment rdf:datatype="http://www.w3.org/2001/XMLSchema#string"
    >The BioSource is the original source material before any treatment events. </rdfs:comment>
    <rdfs:subClassOf>
      <owl:Class rdf:ID="BioMaterial"/>
    </rdfs:subClassOf>
  </owl:Class>
  <owl:Class rdf:ID="ChromosomalAberration">
    <rdfs:subClassOf>
      <owl:Restriction>
        <owl:someValuesFrom>
          <owl:Class>
            <owl:oneOf rdf:parseType="Collection">
              <owl:Thing rdf:ID="deleted_term">
                <rdf:type>
                  <owl:Class rdf:ID="DeprecationReason"/>
                </rdf:type>
                <rdfs:comment rdf:datatype="http://www.w3.org/2001/XMLSchema#string"
                >The term was deleted from the MGED CoreOntology.</rdfs:comment>
              </owl:Thing>
            </owl:oneOf>
          </owl:Class>
        </owl:someValuesFrom>
        <owl:onProperty>
          <owl:ObjectProperty rdf:ID="has_reason_for_deprecation"/>
        </owl:onProperty>
      </owl:Restriction>
    </rdfs:subClassOf>
    <rdfs:subClassOf>
      <owl:Restriction>
        <owl:someValuesFrom rdf:resource="#ChromosomalAberrationClassification"/>
        <owl:onProperty>
          <owl:ObjectProperty rdf:ID="has_chromosomal_aberration_classification"/>
        </owl:onProperty>
      </owl:Restriction>
    </rdfs:subClassOf>
    <rdfs:comment rdf:datatype="http://www.w3.org/2001/XMLSchema#string"
    >An abnormality of a chromosome's number or structure, which excludes simple changes in sequence and is usually detectable by cytogenetic and microscopic techniques such as FISH.</rdfs:comment>
    <rdfs:subClassOf>
      <owl:Restriction>
        <owl:someValuesFrom>
          <owl:Class>
            <owl:oneOf rdf:parseType="Collection">
              <MGEDOntologyVersion rdf:ID="version_1.1.7">
                <rdf:type rdf:resource="http://www.w3.org/2002/07/owl#Thing"/>
                <rdfs:comment rdf:datatype="http://www.w3.org/2001/XMLSchema#string"
                >Version of the MGED Ontology.</rdfs:comment>
              </MGEDOntologyVersion>
            </owl:oneOf>
          </owl:Class>
        </owl:someValuesFrom>
        <owl:onProperty>
          <owl:ObjectProperty rdf:ID="deprecated_from_version"/>
        </owl:onProperty>
      </owl:Restriction>
    </rdfs:subClassOf>
    <rdfs:subClassOf>
      <owl:Class rdf:ID="DeprecatedTerms"/>
    </rdfs:subClassOf>
  </owl:Class>
  <owl:Class rdf:about="#SubstrateType">
    <rdfs:comment rdf:datatype="http://www.w3.org/2001/XMLSchema#string"
    >Controlled terms for descriptors of types of array substrates.</rdfs:comment>
    <rdfs:subClassOf>
      <owl:Class rdf:about="#ArrayPackage"/>
    </rdfs:subClassOf>
  </owl:Class>
  <owl:Class rdf:ID="InitialTimePoint">
    <rdfs:subClassOf>
      <owl:Class rdf:about="#BioMaterialPackage"/>
    </rdfs:subClassOf>
    <rdfs:comment rdf:datatype="http://www.w3.org/2001/XMLSchema#string"
    >The point from which measurements of age were taken.</rdfs:comment>
  </owl:Class>
  <owl:Class rdf:ID="HardwareVariation">
    <rdfs:comment rdf:datatype="http://www.w3.org/2001/XMLSchema#string"
    >The effects of different hardware, types of hardware, or models of hardware on experimental results are studied.</rdfs:comment>
    <rdfs:subClassOf>
      <owl:Class rdf:about="#MethodologicalFactorCategory"/>
    </rdfs:subClassOf>
  </owl:Class>
  <owl:Class rdf:ID="HistoryFactor">
    <rdfs:subClassOf>
      <owl:Class rdf:about="#MGEDExtendedOntology"/>
    </rdfs:subClassOf>
    <rdfs:comment rdf:datatype="http://www.w3.org/2001/XMLSchema#string"
    >Factors that are measured or observed parts of the study but not induced or under the control of the experiment. These factors do not have protocols (e.g., epidemiology factors).</rdfs:comment>
  </owl:Class>
  <owl:Class rdf:ID="OrganismStatus">
    <rdfs:subClassOf rdf:resource="#BioMaterialCharacteristics"/>
    <rdfs:comment rdf:datatype="http://www.w3.org/2001/XMLSchema#string"
    >The stage premortem or postmortem at which the sample was processed for extraction of biomaterials. </rdfs:comment>
  </owl:Class>
  <owl:Class rdf:about="#SequenceOntologyDatabase">
    <rdfs:subClassOf>
      <owl:Class rdf:about="#Database"/>
    </rdfs:subClassOf>
    <rdfs:comment rdf:datatype="http://www.w3.org/2001/XMLSchema#string"
    >Database for sequence annotation information.</rdfs:comment>
  </owl:Class>
  <owl:Class rdf:about="#MethodologicalFactorCategory">
    <rdfs:comment rdf:datatype="http://www.w3.org/2001/XMLSchema#string"
    >The effects on results of changing protocols, hardware, software, or people performing the experiments are studied Examples are comparison of data across different labeling protocols, scanners, image quantification software, or laboratories. </rdfs:comment>
    <rdfs:subClassOf>
      <owl:Class rdf:ID="ExperimentalFactorCategory"/>
    </rdfs:subClassOf>
  </owl:Class>
  <owl:Class rdf:ID="ConcentrationUnitOther">
    <rdfs:subClassOf rdf:resource="#ConcentrationUnit"/>
    <rdfs:comment rdf:datatype="http://www.w3.org/2001/XMLSchema#string"
    >Concentration units not specified in MAGE.</rdfs:comment>
  </owl:Class>
  <owl:Class rdf:about="#OntologyEntry">
    <rdfs:subClassOf>
      <owl:Restriction>
        <owl:someValuesFrom rdf:resource="http://www.w3.org/2002/07/owl#Thing"/>
        <owl:onProperty>
          <owl:ObjectProperty rdf:about="#has_value"/>
        </owl:onProperty>
      </owl:Restriction>
    </rdfs:subClassOf>
    <rdfs:subClassOf>
      <owl:Restriction>
        <owl:someValuesFrom>
          <owl:Class rdf:ID="DatabaseEntryType"/>
        </owl:someValuesFrom>
        <owl:onProperty>
          <owl:ObjectProperty rdf:ID="has_database_entry_type"/>
        </owl:onProperty>
      </owl:Restriction>
    </rdfs:subClassOf>
    <rdfs:subClassOf>
      <owl:Restriction>
        <owl:someValuesFrom rdf:resource="http://www.w3.org/2002/07/owl#Thing"/>
        <owl:onProperty>
          <owl:FunctionalProperty rdf:ID="has_accession_version"/>
        </owl:onProperty>
      </owl:Restriction>
    </rdfs:subClassOf>
    <rdfs:subClassOf>
      <owl:Restriction>
        <owl:onProperty>
          <owl:ObjectProperty rdf:ID="has_accession"/>
        </owl:onProperty>
        <owl:someValuesFrom rdf:resource="http://www.w3.org/2002/07/owl#Thing"/>
      </owl:Restriction>
    </rdfs:subClassOf>
    <rdfs:subClassOf>
      <owl:Restriction>
        <owl:onProperty>
          <owl:DatatypeProperty rdf:ID="has_description"/>
        </owl:onProperty>
        <owl:someValuesFrom rdf:resource="http://www.w3.org/2001/XMLSchema#string"/>
      </owl:Restriction>
    </rdfs:subClassOf>
    <rdfs:subClassOf>
      <owl:Class rdf:about="#DescriptionPackage"/>
    </rdfs:subClassOf>
    <rdfs:subClassOf>
      <owl:Restriction>
        <owl:onProperty>
          <owl:ObjectProperty rdf:about="#has_database"/>
        </owl:onProperty>
        <owl:someValuesFrom>
          <owl:Class rdf:about="#Database"/>
        </owl:someValuesFrom>
      </owl:Restriction>
    </rdfs:subClassOf>
    <rdfs:comment rdf:datatype="http://www.w3.org/2001/XMLSchema#string"
    >External (to the MGED ontology) controlled vocabulary or ontology that can be referred such as ICD-9 or Gene Ontology.</rdfs:comment>
  </owl:Class>
  <owl:Class rdf:ID="QualityControlDescription">
    <rdfs:subClassOf rdf:resource="#ExperimentPackage"/>
    <rdfs:subClassOf>
      <owl:Restriction>
        <owl:someValuesFrom>
          <owl:Class rdf:ID="QualityControlDescriptionType"/>
        </owl:someValuesFrom>
        <owl:onProperty>
          <owl:ObjectProperty rdf:about="#has_type"/>
        </owl:onProperty>
      </owl:Restriction>
    </rdfs:subClassOf>
    <rdfs:comment rdf:datatype="http://www.w3.org/2001/XMLSchema#string"
    >QualityControlDescription provides details of the quality control aspects of the experiment.</rdfs:comment>
  </owl:Class>
  <owl:Class rdf:about="#MeasurementPackage">
    <rdfs:subClassOf rdf:resource="#MGEDCoreOntology"/>
    <rdfs:comment rdf:datatype="http://www.w3.org/2001/XMLSchema#string"
    >MAGE package for measurement. </rdfs:comment>
  </owl:Class>
  <owl:Class rdf:ID="ComplexAction">
    <rdfs:comment rdf:datatype="http://www.w3.org/2001/XMLSchema#string"
    >Complex actions are composed of multiple steps (as opposed to AtomicAction) e.g. mRNA labeling, protein purification.</rdfs:comment>
    <rdfs:subClassOf>
      <owl:Class rdf:about="#Action"/>
    </rdfs:subClassOf>
  </owl:Class>
  <owl:Class rdf:about="#ObservationDatabase">
    <rdfs:comment rdf:datatype="http://www.w3.org/2001/XMLSchema#string"
    >Database of terms for observations such as 'abnormal coat', 'skin pigment abnormality' describing macroscopic examinations.</rdfs:comment>
    <rdfs:subClassOf>
      <owl:Class rdf:about="#Database"/>
    </rdfs:subClassOf>
  </owl:Class>
  <owl:Class rdf:about="#PhysicalBioSequenceType">
    <rdfs:subClassOf>
      <owl:Class rdf:about="#BioSequenceType"/>
    </rdfs:subClassOf>
    <rdfs:comment rdf:datatype="http://www.w3.org/2001/XMLSchema#string"
    >A physical biosequence type represents biological sequence that can be physically placed (spotted or synthesized) on an array e.g. BAC, PAC.</rdfs:comment>
  </owl:Class>
  <owl:Class rdf:ID="BioSample">
    <rdfs:subClassOf>
      <owl:Class rdf:about="#BioMaterial"/>
    </rdfs:subClassOf>
    <rdfs:comment rdf:datatype="http://www.w3.org/2001/XMLSchema#string"
    >The BioSource after any treatment.</rdfs:comment>
    <rdfs:subClassOf>
      <owl:Restriction>
        <owl:someValuesFrom rdf:resource="#Treatment"/>
        <owl:onProperty>
          <owl:FunctionalProperty rdf:ID="has_been_treated"/>
        </owl:onProperty>
      </owl:Restriction>
    </rdfs:subClassOf>
    <rdfs:subClassOf>
      <owl:Restriction>
        <owl:onProperty>
          <owl:ObjectProperty rdf:about="#has_type"/>
        </owl:onProperty>
        <owl:someValuesFrom>
          <owl:Class rdf:ID="BioSampleType"/>
        </owl:someValuesFrom>
      </owl:Restriction>
    </rdfs:subClassOf>
  </owl:Class>
  <owl:Class rdf:about="#DeprecationReason">
    <rdfs:comment rdf:datatype="http://www.w3.org/2001/XMLSchema#string"
    >class to hold instances used as the filler for the property has_reason_for_deprecation</rdfs:comment>
    <rdfs:subClassOf rdf:resource="#MGEDCoreOntology"/>
  </owl:Class>
  <owl:Class rdf:ID="BioSourceType">
    <rdfs:subClassOf rdf:resource="#BioMaterialCharacteristics"/>
    <rdfs:comment rdf:datatype="http://www.w3.org/2001/XMLSchema#string"
    >The form in which the BioMaterial was obtained/maintained e.g. frozen, fresh etc. Note can be used to describe BioSamples as well as BioSources.</rdfs:comment>
  </owl:Class>
  <owl:Class rdf:ID="TestResult">
    <rdfs:comment rdf:datatype="http://www.w3.org/2001/XMLSchema#string"
    >TestResult is the recorded value of the test outcome.</rdfs:comment>
    <rdfs:subClassOf rdf:resource="#BioMaterialCharacteristics"/>
    <rdfs:subClassOf>
      <owl:Restriction>
        <owl:someValuesFrom>
          <owl:Class rdf:ID="Measurement"/>
        </owl:someValuesFrom>
        <owl:onProperty>
          <owl:ObjectProperty rdf:about="#has_value"/>
        </owl:onProperty>
      </owl:Restriction>
    </rdfs:subClassOf>
  </owl:Class>
  <owl:Class rdf:ID="BarrierFacility">
    <rdfs:comment rdf:datatype="http://www.w3.org/2001/XMLSchema#string"
    >Rating of containment system for the protection of organisms from infectious agents.</rdfs:comment>
    <rdfs:subClassOf>
      <owl:Class rdf:about="#GrowthCondition"/>
    </rdfs:subClassOf>
  </owl:Class>
  <owl:Class rdf:ID="PhysicalBioAssay">
    <rdfs:subClassOf rdf:resource="#BioAssay"/>
    <rdfs:comment rdf:datatype="http://www.w3.org/2001/XMLSchema#string"
    >A physical bioassay is the combination of arrays and biomaterials as in a hybridization.</rdfs:comment>
    <rdfs:subClassOf>
      <owl:Restriction>
        <owl:onProperty>
          <owl:ObjectProperty rdf:about="#has_image_format"/>
        </owl:onProperty>
        <owl:someValuesFrom>
          <owl:Class rdf:about="#ImageFormat"/>
        </owl:someValuesFrom>
      </owl:Restriction>
    </rdfs:subClassOf>
  </owl:Class>
  <owl:Class rdf:about="#FailType">
    <rdfs:subClassOf rdf:resource="#DesignElementPackage"/>
    <rdfs:comment rdf:datatype="http://www.w3.org/2001/XMLSchema#string"
    >Controlled terms for descriptors of failures (as in PCR) associated with reporters.</rdfs:comment>
  </owl:Class>
  <owl:Class rdf:ID="BioMaterialCharacteristicCategory">
    <rdfs:comment rdf:datatype="http://www.w3.org/2001/XMLSchema#string"
    >General descriptor of a BioMaterialCharacteristic category.  Such as strain or line where the name of the strain or line is encoded in the FactorValue.  
</rdfs:comment>
    <rdfs:subClassOf>
      <owl:Class rdf:about="#BiologicalFactorCategory"/>
    </rdfs:subClassOf>
  </owl:Class>
  <owl:Class rdf:ID="Host">
    <rdfs:subClassOf>
      <owl:Restriction>
        <owl:onProperty>
          <owl:ObjectProperty rdf:ID="has_host_part"/>
        </owl:onProperty>
        <owl:someValuesFrom rdf:resource="#OrganismPart"/>
      </owl:Restriction>
    </rdfs:subClassOf>
    <rdfs:subClassOf rdf:resource="#EnvironmentalHistory"/>
    <rdfs:subClassOf>
      <owl:Restriction>
        <owl:someValuesFrom>
          <owl:Class rdf:about="#Organism"/>
        </owl:someValuesFrom>
        <owl:onProperty>
          <owl:ObjectProperty rdf:ID="has_host"/>
        </owl:onProperty>
      </owl:Restriction>
    </rdfs:subClassOf>
    <rdfs:comment rdf:datatype="http://www.w3.org/2001/XMLSchema#string"
    >Organisms or organism parts used as a designed part of the culture (e.g., red blood cells, stromal cells). </rdfs:comment>
  </owl:Class>
  <owl:Class rdf:ID="PolymerType">
    <rdfs:subClassOf>
      <owl:Class rdf:ID="BioSequencePackage"/>
    </rdfs:subClassOf>
    <rdfs:comment rdf:datatype="http://www.w3.org/2001/XMLSchema#string"
    >Controlled terms for descriptors of the type of polymer (RNA, DNA, protein) of the biosequence.</rdfs:comment>
  </owl:Class>
  <owl:Class rdf:ID="TimeUnitOther">
    <rdfs:subClassOf>
      <owl:Class rdf:ID="TimeUnit"/>
    </rdfs:subClassOf>
    <rdfs:comment rdf:datatype="http://www.w3.org/2001/XMLSchema#string"
    >Time units not specified in MAGE.</rdfs:comment>
  </owl:Class>
  <owl:Class rdf:about="#NodeValue">
    <rdfs:subClassOf>
      <owl:Class rdf:about="#HigherLevelAnalysisPackage"/>
    </rdfs:subClassOf>
    <rdfs:comment rdf:datatype="http://www.w3.org/2001/XMLSchema#string"
    >Node values allow the organization of the nodes in relation to other nodes produced by mathematical functions such as a clustering algorithm.</rdfs:comment>
    <rdfs:subClassOf>
      <owl:Restriction>
        <owl:onProperty>
          <owl:ObjectProperty rdf:about="#has_scale"/>
        </owl:onProperty>
        <owl:someValuesFrom>
          <owl:Class rdf:about="#Scale"/>
        </owl:someValuesFrom>
      </owl:Restriction>
    </rdfs:subClassOf>
    <rdfs:subClassOf>
      <owl:Restriction>
        <owl:onProperty>
          <owl:ObjectProperty rdf:about="#has_type"/>
        </owl:onProperty>
        <owl:someValuesFrom>
          <owl:Class rdf:about="#DataType"/>
        </owl:someValuesFrom>
      </owl:Restriction>
    </rdfs:subClassOf>
    <rdfs:subClassOf>
      <owl:Restriction>
        <owl:someValuesFrom>
          <owl:Class rdf:ID="NodeValueType"/>
        </owl:someValuesFrom>
        <owl:onProperty>
          <owl:ObjectProperty rdf:ID="has_node_value_type"/>
        </owl:onProperty>
      </owl:Restriction>
    </rdfs:subClassOf>
  </owl:Class>
  <owl:Class rdf:ID="ZoneDefect">
    <rdfs:comment rdf:datatype="http://www.w3.org/2001/XMLSchema#string"
    >A technical manufactured described defect for zones.</rdfs:comment>
    <rdfs:subClassOf>
      <owl:Class rdf:about="#ArrayPackage"/>
    </rdfs:subClassOf>
    <rdfs:subClassOf>
      <owl:Restriction>
        <owl:someValuesFrom rdf:resource="#DefectType"/>
        <owl:onProperty>
          <owl:ObjectProperty rdf:about="#has_type"/>
        </owl:onProperty>
      </owl:Restriction>
    </rdfs:subClassOf>
  </owl:Class>
  <owl:Class rdf:ID="PerturbationalDesign">
    <rdfs:subClassOf>
      <owl:Class rdf:about="#ExperimentDesignType"/>
    </rdfs:subClassOf>
    <rdfs:comment rdf:datatype="http://www.w3.org/2001/XMLSchema#string"
    >A perturbational design type is where the organism(s) are treated or manipulated or modified, for example a genetic modification, somatic modification </rdfs:comment>
  </owl:Class>
  <owl:Class rdf:about="#ArrayPackage">
    <rdfs:comment rdf:datatype="http://www.w3.org/2001/XMLSchema#string"
    >MAGE package for describing the process by which arrays were manufactured.</rdfs:comment>
    <rdfs:subClassOf rdf:resource="#MGEDCoreOntology"/>
  </owl:Class>
  <owl:Class rdf:about="#Scale">
    <rdfs:subClassOf rdf:resource="#MGEDCoreOntology"/>
    <rdfs:comment rdf:datatype="http://www.w3.org/2001/XMLSchema#string"
    >The scale (linear, log10, ln, etc) used to represent the value.</rdfs:comment>
  </owl:Class>
  <owl:Class rdf:ID="Software">
    <rdfs:subClassOf rdf:resource="#ProtocolPackage"/>
    <rdfs:subClassOf>
      <owl:Restriction>
        <owl:someValuesFrom rdf:resource="#Software"/>
        <owl:onProperty>
          <owl:ObjectProperty rdf:ID="has_software"/>
        </owl:onProperty>
      </owl:Restriction>
    </rdfs:subClassOf>
    <rdfs:subClassOf>
      <owl:Restriction>
        <owl:onProperty>
          <owl:ObjectProperty rdf:about="#has_type"/>
        </owl:onProperty>
        <owl:someValuesFrom>
          <owl:Class rdf:ID="SoftwareType"/>
        </owl:someValuesFrom>
      </owl:Restriction>
    </rdfs:subClassOf>
    <rdfs:subClassOf>
      <owl:Restriction>
        <owl:someValuesFrom>
          <owl:Class rdf:about="#Contact"/>
        </owl:someValuesFrom>
        <owl:onProperty>
          <owl:ObjectProperty rdf:ID="has_manufacturer"/>
        </owl:onProperty>
      </owl:Restriction>
    </rdfs:subClassOf>
    <rdfs:comment rdf:datatype="http://www.w3.org/2001/XMLSchema#string"
    >The software application used.</rdfs:comment>
    <rdfs:subClassOf>
      <owl:Restriction>
        <owl:someValuesFrom>
          <owl:Class rdf:ID="Hardware"/>
        </owl:someValuesFrom>
        <owl:onProperty>
          <owl:ObjectProperty rdf:ID="has_hardware"/>
        </owl:onProperty>
      </owl:Restriction>
    </rdfs:subClassOf>
  </owl:Class>
  <owl:Class rdf:ID="Parameter">
    <rdfs:subClassOf>
      <owl:Restriction>
        <owl:someValuesFrom>
          <owl:Class rdf:about="#DataType"/>
        </owl:someValuesFrom>
        <owl:onProperty>
          <owl:ObjectProperty rdf:about="#has_type"/>
        </owl:onProperty>
      </owl:Restriction>
    </rdfs:subClassOf>
    <rdfs:subClassOf>
      <owl:Restriction>
        <owl:onProperty>
          <owl:ObjectProperty rdf:ID="has_units"/>
        </owl:onProperty>
        <owl:someValuesFrom rdf:resource="#Unit"/>
      </owl:Restriction>
    </rdfs:subClassOf>
    <rdfs:subClassOf rdf:resource="#ProtocolPackage"/>
    <rdfs:comment rdf:datatype="http://www.w3.org/2001/XMLSchema#string"
    >A parameter is a variable within a protocol. </rdfs:comment>
  </owl:Class>
  <owl:Class rdf:ID="DerivedBioAssayType">
    <rdfs:comment rdf:datatype="http://www.w3.org/2001/XMLSchema#string"
    >Controlled set of descriptors for the type of derivation of the BioAssay such as averaging features, taking ratios of signal QuantitationTypes, and normalizing BioAssay data. </rdfs:comment>
    <rdfs:subClassOf rdf:resource="#BioAssayPackage"/>
  </owl:Class>
  <owl:Class rdf:ID="Experiment">
    <rdfs:subClassOf rdf:resource="#ExperimentPackage"/>
    <rdfs:subClassOf>
      <owl:Restriction>
        <owl:onProperty>
          <owl:ObjectProperty rdf:ID="has_providers"/>
        </owl:onProperty>
        <owl:someValuesFrom>
          <owl:Class rdf:about="#Contact"/>
        </owl:someValuesFrom>
      </owl:Restriction>
    </rdfs:subClassOf>
    <rdfs:comment rdf:datatype="http://www.w3.org/2001/XMLSchema#string"
    >The complete set of bioassays (hybridizations) and their descriptions performed as an experiment for a common purpose. Here we take experiment to mean an observational or perturbing study. An experiment will be often equivalent to a publication.</rdfs:comment>
    <rdfs:subClassOf>
      <owl:Restriction>
        <owl:onProperty>
          <owl:ObjectProperty rdf:ID="has_bioassays"/>
        </owl:onProperty>
        <owl:someValuesFrom rdf:resource="#BioAssay"/>
      </owl:Restriction>
    </rdfs:subClassOf>
    <rdfs:subClassOf>
      <owl:Restriction>
        <owl:someValuesFrom rdf:resource="#BioAssayData"/>
        <owl:onProperty>
          <owl:ObjectProperty rdf:ID="has_bioassay_data"/>
        </owl:onProperty>
      </owl:Restriction>
    </rdfs:subClassOf>
    <rdfs:subClassOf>
      <owl:Restriction>
        <owl:someValuesFrom>
          <owl:Class rdf:ID="BibliographicReference"/>
        </owl:someValuesFrom>
        <owl:onProperty>
          <owl:ObjectProperty rdf:ID="has_citation"/>
        </owl:onProperty>
      </owl:Restriction>
    </rdfs:subClassOf>
    <rdfs:subClassOf>
      <owl:Restriction>
        <owl:someValuesFrom>
          <owl:Class rdf:ID="ExperimentDesign"/>
        </owl:someValuesFrom>
        <owl:onProperty>
          <owl:ObjectProperty rdf:ID="has_experiment_design"/>
        </owl:onProperty>
      </owl:Restriction>
    </rdfs:subClassOf>
  </owl:Class>
  <owl:Class rdf:ID="HardwareType">
    <rdfs:comment rdf:datatype="http://www.w3.org/2001/XMLSchema#string"
    >Controlled terms for descriptors of types of hardware.</rdfs:comment>
    <rdfs:subClassOf rdf:resource="#ProtocolPackage"/>
  </owl:Class>
  <owl:Class rdf:about="#ClinicalTreatmentDatabase">
    <rdfs:subClassOf>
      <owl:Class rdf:about="#Database"/>
    </rdfs:subClassOf>
    <rdfs:comment rdf:datatype="http://www.w3.org/2001/XMLSchema#string"
    >Database of clinical treatment information</rdfs:comment>
  </owl:Class>
  <owl:Class rdf:ID="MGEDOntologyVersion">
    <rdfs:subClassOf rdf:resource="#MGEDCoreOntology"/>
    <rdfs:comment rdf:datatype="http://www.w3.org/2001/XMLSchema#string"
    >The version of the MGED Ontology.</rdfs:comment>
  </owl:Class>
  <owl:Class rdf:ID="EnvironmentalFactorCategory">
    <rdfs:subClassOf>
      <owl:Class rdf:about="#ExperimentalFactorCategory"/>
    </rdfs:subClassOf>
    <rdfs:comment rdf:datatype="http://www.w3.org/2001/XMLSchema#string"
    >Factors that relate to properties of the environmental history of the biomaterial, its treatment, or its growth.</rdfs:comment>
  </owl:Class>
  <owl:Class rdf:ID="BioAssayDataCluster">
    <rdfs:subClassOf>
      <owl:Class rdf:about="#HigherLevelAnalysisPackage"/>
    </rdfs:subClassOf>
    <rdfs:comment rdf:datatype="http://www.w3.org/2001/XMLSchema#string"
    >A grouping of bioassay data that has been organized by one or more mathematical functions into nodes.</rdfs:comment>
    <rdfs:subClassOf>
      <owl:Restriction>
        <owl:someValuesFrom rdf:resource="#Node"/>
        <owl:onProperty>
          <owl:ObjectProperty rdf:ID="has_nodes"/>
        </owl:onProperty>
      </owl:Restriction>
    </rdfs:subClassOf>
  </owl:Class>
  <owl:Class rdf:about="#Database">
    <rdfs:subClassOf>
      <owl:Restriction>
        <owl:someValuesFrom rdf:resource="#URI"/>
        <owl:onProperty>
          <owl:FunctionalProperty rdf:about="#has_URI"/>
        </owl:onProperty>
      </owl:Restriction>
    </rdfs:subClassOf>
    <rdfs:subClassOf>
      <owl:Restriction>
        <owl:someValuesFrom rdf:resource="http://www.w3.org/2002/07/owl#Thing"/>
        <owl:onProperty>
          <owl:ObjectProperty rdf:ID="has_version"/>
        </owl:onProperty>
      </owl:Restriction>
    </rdfs:subClassOf>
    <rdfs:comment rdf:datatype="http://www.w3.org/2001/XMLSchema#string"
    >Identifiable resource containing data or external ontologies or controlled vocabularies which has uniquely identifiable records.</rdfs:comment>
    <rdfs:subClassOf>
      <owl:Class rdf:about="#DescriptionPackage"/>
    </rdfs:subClassOf>
  </owl:Class>
  <owl:Class rdf:ID="LightUnit">
    <rdfs:subClassOf>
      <owl:Class rdf:ID="OtherUnit"/>
    </rdfs:subClassOf>
    <rdfs:comment rdf:datatype="http://www.w3.org/2001/XMLSchema#string"
    >Units for measuring the intensity of light.</rdfs:comment>
  </owl:Class>
  <owl:Class rdf:ID="DevelopmentalStage">
    <rdfs:comment rdf:datatype="http://www.w3.org/2001/XMLSchema#string"
    >The developmental stage of the organism's life cycle during which the biomaterial was extracted. 
</rdfs:comment>
    <rdfs:subClassOf rdf:resource="#BioMaterialCharacteristics"/>
    <rdfs:subClassOf>
      <owl:Restriction>
        <owl:onProperty>
          <owl:ObjectProperty rdf:about="#has_database"/>
        </owl:onProperty>
        <owl:someValuesFrom>
          <owl:Class rdf:ID="DevelopmentalStageDatabase"/>
        </owl:someValuesFrom>
      </owl:Restriction>
    </rdfs:subClassOf>
    <rdfs:subClassOf rdf:resource="#OntologyEntry"/>
  </owl:Class>
  <owl:Class rdf:about="#QualityControlDescriptionType">
    <rdfs:comment rdf:datatype="http://www.w3.org/2001/XMLSchema#string"
    >Controlled descriptors for the quality control strategy for an experiment. </rdfs:comment>
    <rdfs:subClassOf rdf:resource="#ExperimentPackage"/>
  </owl:Class>
  <owl:Class rdf:ID="GeneticModification">
    <rdfs:comment rdf:datatype="http://www.w3.org/2001/XMLSchema#string"
    >The genetic modification introduced into the organism from which the biomaterial was derived. Examples of genetic modification include specification of a transgene or the gene knocked-out or details of transient transfection.</rdfs:comment>
    <rdfs:subClassOf rdf:resource="#BioMaterialCharacteristics"/>
  </owl:Class>
  <owl:Class rdf:ID="TargetedCellType">
    <rdfs:comment rdf:datatype="http://www.w3.org/2001/XMLSchema#string"
    >The target cell type is the cell of primary interest. The biomaterial may be derived from a mixed population of cells although only one cell type is of interest. 
</rdfs:comment>
    <rdfs:subClassOf rdf:resource="#BioMaterialCharacteristics"/>
    <rdfs:subClassOf rdf:resource="#OntologyEntry"/>
  </owl:Class>
  <owl:Class rdf:ID="Cultivar">
    <rdfs:subClassOf>
      <owl:Restriction>
        <owl:onProperty>
          <owl:ObjectProperty rdf:about="#has_database"/>
        </owl:onProperty>
        <owl:someValuesFrom rdf:resource="#StrainOrLineDatabase"/>
      </owl:Restriction>
    </rdfs:subClassOf>
    <rdfs:comment rdf:datatype="http://www.w3.org/2001/XMLSchema#string"
    > a plant variety obtained in agriculture in horticulture</rdfs:comment>
    <rdfs:subClassOf rdf:resource="#StrainOrLine"/>
  </owl:Class>
  <owl:Class rdf:about="#DataType">
    <rdfs:subClassOf rdf:resource="#MGEDCoreOntology"/>
    <rdfs:comment rdf:datatype="http://www.w3.org/2001/XMLSchema#string"
    >Primitive data types found in computing languages such as float, boolean, etc. </rdfs:comment>
  </owl:Class>
  <owl:Class rdf:ID="DiseaseState">
    <rdfs:subClassOf>
      <owl:Restriction>
        <owl:onProperty>
          <owl:ObjectProperty rdf:about="#has_database"/>
        </owl:onProperty>
        <owl:someValuesFrom>
          <owl:Class rdf:ID="DiseaseStateDatabase"/>
        </owl:someValuesFrom>
      </owl:Restriction>
    </rdfs:subClassOf>
    <rdfs:subClassOf>
      <owl:Restriction>
        <owl:someValuesFrom>
          <owl:Class rdf:ID="DiseaseStaging"/>
        </owl:someValuesFrom>
        <owl:onProperty>
          <owl:ObjectProperty rdf:ID="has_disease_staging"/>
        </owl:onProperty>
      </owl:Restriction>
    </rdfs:subClassOf>
    <rdfs:comment rdf:datatype="http://www.w3.org/2001/XMLSchema#string"
    >The name of the pathology diagnosed in the organism from which the biomaterial was derived. The disease state is normal if no disease has been diagnosed. 
</rdfs:comment>
    <rdfs:subClassOf rdf:resource="#BioMaterialCharacteristics"/>
    <rdfs:subClassOf rdf:resource="#OntologyEntry"/>
    <rdfs:subClassOf>
      <owl:Restriction>
        <owl:onProperty>
          <owl:ObjectProperty rdf:ID="has_disease_location"/>
        </owl:onProperty>
        <owl:someValuesFrom rdf:resource="#DiseaseLocation"/>
      </owl:Restriction>
    </rdfs:subClassOf>
  </owl:Class>
  <owl:Class rdf:ID="Nutrients">
    <rdfs:comment rdf:datatype="http://www.w3.org/2001/XMLSchema#string"
    >The food provided to the organism (e.g., chow, fertilizer, DEMM 10%FBS, etc.).</rdfs:comment>
    <rdfs:subClassOf>
      <owl:Class rdf:about="#GrowthCondition"/>
    </rdfs:subClassOf>
    <rdfs:subClassOf>
      <owl:Restriction>
        <owl:onProperty>
          <owl:ObjectProperty rdf:ID="has_nutrient_component"/>
        </owl:onProperty>
        <owl:someValuesFrom rdf:resource="#Compound"/>
      </owl:Restriction>
    </rdfs:subClassOf>
  </owl:Class>
  <owl:Class rdf:about="#DesignElementGroup">
    <rdfs:comment rdf:datatype="http://www.w3.org/2001/XMLSchema#string"
    >A DesignElementGroup holds information on Features, Reporters, or CompositeSequences.</rdfs:comment>
    <rdfs:subClassOf>
      <owl:Restriction>
        <owl:onProperty>
          <owl:ObjectProperty rdf:about="#has_species"/>
        </owl:onProperty>
        <owl:someValuesFrom>
          <owl:Class rdf:about="#Organism"/>
        </owl:someValuesFrom>
      </owl:Restriction>
    </rdfs:subClassOf>
    <rdfs:subClassOf rdf:resource="#ArrayDesignPackage"/>
    <rdfs:subClassOf>
      <owl:Restriction>
        <owl:onProperty>
          <owl:ObjectProperty rdf:about="#has_type"/>
        </owl:onProperty>
        <owl:someValuesFrom rdf:resource="#DesignElementGroupType"/>
      </owl:Restriction>
    </rdfs:subClassOf>
  </owl:Class>
  <owl:Class rdf:ID="Biometrics">
    <rdfs:subClassOf>
      <owl:Restriction>
        <owl:someValuesFrom rdf:resource="#OrganismPart"/>
        <owl:onProperty>
          <owl:ObjectProperty rdf:ID="has_organism_part"/>
        </owl:onProperty>
      </owl:Restriction>
    </rdfs:subClassOf>
    <rdfs:subClassOf>
      <owl:Restriction>
        <owl:someValuesFrom>
          <owl:Class rdf:about="#Measurement"/>
        </owl:someValuesFrom>
        <owl:onProperty>
          <owl:ObjectProperty rdf:ID="has_mass"/>
        </owl:onProperty>
      </owl:Restriction>
    </rdfs:subClassOf>
    <rdfs:subClassOf>
      <owl:Restriction>
        <owl:onProperty>
          <owl:ObjectProperty rdf:ID="has_individual"/>
        </owl:onProperty>
        <owl:someValuesFrom>
          <owl:Class rdf:ID="Individual"/>
        </owl:someValuesFrom>
      </owl:Restriction>
    </rdfs:subClassOf>
    <rdfs:subClassOf>
      <owl:Restriction>
        <owl:onProperty>
          <owl:ObjectProperty rdf:ID="has_height"/>
        </owl:onProperty>
        <owl:someValuesFrom>
          <owl:Class rdf:about="#Measurement"/>
        </owl:someValuesFrom>
      </owl:Restriction>
    </rdfs:subClassOf>
    <rdfs:subClassOf>
      <owl:Restriction>
        <owl:someValuesFrom>
          <owl:Class rdf:about="#Measurement"/>
        </owl:someValuesFrom>
        <owl:onProperty>
          <owl:ObjectProperty rdf:ID="has_diameter"/>
        </owl:onProperty>
      </owl:Restriction>
    </rdfs:subClassOf>
    <rdfs:subClassOf rdf:resource="#BioMaterialCharacteristics"/>
    <rdfs:subClassOf>
      <owl:Restriction>
        <owl:onProperty>
          <owl:ObjectProperty rdf:ID="has_length"/>
        </owl:onProperty>
        <owl:someValuesFrom>
          <owl:Class rdf:about="#Measurement"/>
        </owl:someValuesFrom>
      </owl:Restriction>
    </rdfs:subClassOf>
    <rdfs:comment rdf:datatype="http://www.w3.org/2001/XMLSchema#string"
    >Physical properties of the BioMaterial e. g. mass or height</rdfs:comment>
    <rdfs:subClassOf>
      <owl:Restriction>
        <owl:onProperty>
          <owl:ObjectProperty rdf:ID="has_cubic_volume"/>
        </owl:onProperty>
        <owl:someValuesFrom>
          <owl:Class rdf:about="#Measurement"/>
        </owl:someValuesFrom>
      </owl:Restriction>
    </rdfs:subClassOf>
  </owl:Class>
  <owl:Class rdf:about="#QuantitationTypePackage">
    <rdfs:comment rdf:datatype="http://www.w3.org/2001/XMLSchema#string"
    >The MAGE package for defining classes for quantitation.</rdfs:comment>
    <rdfs:subClassOf rdf:resource="#MGEDCoreOntology"/>
  </owl:Class>
  <owl:Class rdf:ID="NormalizationDescription">
    <rdfs:subClassOf rdf:resource="#ExperimentPackage"/>
    <rdfs:comment rdf:datatype="http://www.w3.org/2001/XMLSchema#string"
    >NormalizationDescription provides details of the normalization strategy for the experiment.</rdfs:comment>
    <rdfs:subClassOf>
      <owl:Restriction>
        <owl:onProperty>
          <owl:ObjectProperty rdf:about="#has_type"/>
        </owl:onProperty>
        <owl:someValuesFrom rdf:resource="#NormalizationDescriptionType"/>
      </owl:Restriction>
    </rdfs:subClassOf>
  </owl:Class>
  <owl:Class rdf:ID="GeographicLocation">
    <rdfs:comment rdf:datatype="http://www.w3.org/2001/XMLSchema#string"
    >A descriptor of the location from which a BioMaterial was obtained, e.g. country, region, grid reference.</rdfs:comment>
    <rdfs:subClassOf rdf:resource="#OntologyEntry"/>
    <rdfs:subClassOf rdf:resource="#EnvironmentalHistory"/>
    <rdfs:subClassOf>
      <owl:Restriction>
        <owl:onProperty>
          <owl:ObjectProperty rdf:about="#has_database"/>
        </owl:onProperty>
        <owl:someValuesFrom rdf:resource="#GeographicLocationDatabase"/>
      </owl:Restriction>
    </rdfs:subClassOf>
  </owl:Class>
  <owl:Class rdf:about="#DiseaseStaging">
    <rdfs:comment rdf:datatype="http://www.w3.org/2001/XMLSchema#string"
    >The stage or progression of a disease in an organism. Includes pathological staging of cancers and other disease progression. </rdfs:comment>
    <rdfs:subClassOf rdf:resource="#OntologyEntry"/>
    <rdfs:subClassOf>
      <owl:Restriction>
        <owl:onProperty>
          <owl:ObjectProperty rdf:about="#has_database"/>
        </owl:onProperty>
        <owl:someValuesFrom>
          <owl:Class rdf:ID="DiseaseStagingDatabase"/>
        </owl:someValuesFrom>
      </owl:Restriction>
    </rdfs:subClassOf>
    <rdfs:subClassOf rdf:resource="#BioMaterialCharacteristics"/>
  </owl:Class>
  <owl:Class rdf:about="#Hardware">
    <rdfs:subClassOf rdf:resource="#ProtocolPackage"/>
    <rdfs:subClassOf>
      <owl:Restriction>
        <owl:someValuesFrom rdf:resource="#Software"/>
        <owl:onProperty>
          <owl:ObjectProperty rdf:about="#has_software"/>
        </owl:onProperty>
      </owl:Restriction>
    </rdfs:subClassOf>
    <rdfs:subClassOf>
      <owl:Restriction>
        <owl:someValuesFrom rdf:resource="#HardwareType"/>
        <owl:onProperty>
          <owl:ObjectProperty rdf:about="#has_type"/>
        </owl:onProperty>
      </owl:Restriction>
    </rdfs:subClassOf>
    <rdfs:subClassOf>
      <owl:Restriction>
        <owl:onProperty>
          <owl:ObjectProperty rdf:ID="has_model"/>
        </owl:onProperty>
        <owl:someValuesFrom rdf:resource="http://www.w3.org/2002/07/owl#Thing"/>
      </owl:Restriction>
    </rdfs:subClassOf>
    <rdfs:comment rdf:datatype="http://www.w3.org/2001/XMLSchema#string"
    >The machine or instrument used.</rdfs:comment>
    <rdfs:subClassOf>
      <owl:Restriction>
        <owl:onProperty>
          <owl:ObjectProperty rdf:about="#has_manufacturer"/>
        </owl:onProperty>
        <owl:someValuesFrom>
          <owl:Class rdf:about="#Contact"/>
        </owl:someValuesFrom>
      </owl:Restriction>
    </rdfs:subClassOf>
    <rdfs:subClassOf>
      <owl:Restriction>
        <owl:onProperty>
          <owl:ObjectProperty rdf:ID="has_make"/>
        </owl:onProperty>
        <owl:someValuesFrom rdf:resource="http://www.w3.org/2002/07/owl#Thing"/>
      </owl:Restriction>
    </rdfs:subClassOf>
  </owl:Class>
  <owl:Class rdf:ID="CellType">
    <rdfs:subClassOf>
      <owl:Restriction>
        <owl:someValuesFrom>
          <owl:Class rdf:ID="CellTypeDatabase"/>
        </owl:someValuesFrom>
        <owl:onProperty>
          <owl:ObjectProperty rdf:about="#has_database"/>
        </owl:onProperty>
      </owl:Restriction>
    </rdfs:subClassOf>
    <rdfs:subClassOf rdf:resource="#OntologyEntry"/>
    <rdfs:comment rdf:datatype="http://www.w3.org/2001/XMLSchema#string"
    >CellType, the type of cell used in the experiment if non mixed, if mixed the TargetedCellType should be used, example of instances, epithelial, glial etc.</rdfs:comment>
    <rdfs:subClassOf rdf:resource="#BioMaterialCharacteristics"/>
  </owl:Class>
  <owl:Class rdf:about="#Fiducial">
    <rdfs:subClassOf>
      <owl:Restriction>
        <owl:onProperty>
          <owl:ObjectProperty rdf:about="#has_type"/>
        </owl:onProperty>
        <owl:someValuesFrom rdf:resource="#FiducialType"/>
      </owl:Restriction>
    </rdfs:subClassOf>
    <rdfs:subClassOf rdf:resource="#ArrayPackage"/>
    <rdfs:comment rdf:datatype="http://www.w3.org/2001/XMLSchema#string"
    >A marking on the surface of the array that can be used to identify the origin of the array.</rdfs:comment>
  </owl:Class>
  <owl:Class rdf:ID="GeneticMaterial">
    <rdfs:subClassOf>
      <owl:Class rdf:about="#MGEDExtendedOntology"/>
    </rdfs:subClassOf>
    <rdfs:comment rdf:datatype="http://www.w3.org/2001/XMLSchema#string"
    >Genetic material may be DNA or RNA and identifiable as an entry in a public external database such as EMBL/DDBJ/GenBank or one of the model organism databases.</rdfs:comment>
  </owl:Class>
  <owl:Class rdf:ID="FeatureDefect">
    <rdfs:subClassOf>
      <owl:Restriction>
        <owl:onProperty>
          <owl:ObjectProperty rdf:about="#has_type"/>
        </owl:onProperty>
        <owl:someValuesFrom rdf:resource="#DefectType"/>
      </owl:Restriction>
    </rdfs:subClassOf>
    <rdfs:comment rdf:datatype="http://www.w3.org/2001/XMLSchema#string"
    >A technical manufacturer described defect for features.</rdfs:comment>
    <rdfs:subClassOf rdf:resource="#ArrayPackage"/>
  </owl:Class>
  <owl:Class rdf:ID="ProtocolVariation">
    <rdfs:comment rdf:datatype="http://www.w3.org/2001/XMLSchema#string"
    >The effects of different protocols or changes in protocols on experimental results are studied.</rdfs:comment>
    <rdfs:subClassOf>
      <owl:Class rdf:about="#MGEDExtendedOntology"/>
    </rdfs:subClassOf>
  </owl:Class>
  <owl:Class rdf:about="#CellTypeDatabase">
    <rdfs:subClassOf rdf:resource="#Database"/>
    <rdfs:comment rdf:datatype="http://www.w3.org/2001/XMLSchema#string"
    >Database of cell type information.</rdfs:comment>
  </owl:Class>
  <owl:Class rdf:ID="EpidemiologicalDesign">
    <rdfs:subClassOf>
      <owl:Class rdf:about="#ExperimentDesignType"/>
    </rdfs:subClassOf>
    <rdfs:comment rdf:datatype="http://www.w3.org/2001/XMLSchema#string"
    >An epidemiological experiment design type is where the biosource history is studied e.g. environmental, clinical and family history.</rdfs:comment>
  </owl:Class>
  <owl:Class rdf:ID="DistanceUnitOther">
    <rdfs:comment rdf:datatype="http://www.w3.org/2001/XMLSchema#string"
    >Distance units not specified in MAGE.</rdfs:comment>
    <rdfs:subClassOf rdf:resource="#DistanceUnit"/>
  </owl:Class>
  <owl:Class rdf:about="#Measurement">
    <rdfs:comment rdf:datatype="http://www.w3.org/2001/XMLSchema#string"
    >Measured values and units.</rdfs:comment>
    <rdfs:subClassOf rdf:resource="#MeasurementPackage"/>
    <rdfs:subClassOf>
      <owl:Restriction>
        <owl:someValuesFrom rdf:resource="http://www.w3.org/2002/07/owl#Thing"/>
        <owl:onProperty>
          <owl:ObjectProperty rdf:about="#has_value"/>
        </owl:onProperty>
      </owl:Restriction>
    </rdfs:subClassOf>
    <rdfs:subClassOf>
      <owl:Restriction>
        <owl:someValuesFrom rdf:resource="#Unit"/>
        <owl:onProperty>
          <owl:ObjectProperty rdf:about="#has_units"/>
        </owl:onProperty>
      </owl:Restriction>
    </rdfs:subClassOf>
    <rdfs:subClassOf>
      <owl:Restriction>
        <owl:someValuesFrom>
          <owl:Class>
            <owl:oneOf rdf:parseType="Collection">
              <MeasurementType rdf:ID="absolute">
                <rdf:type rdf:resource="http://www.w3.org/2002/07/owl#Thing"/>
                <rdfs:comment rdf:datatype="http://www.w3.org/2001/XMLSchema#string"
                >a measurement where the value is independent of other measurements</rdfs:comment>
              </MeasurementType>
              <ExperimentalProtocolType rdf:ID="change_biomaterial_characteristics">
                <rdfs:comment rdf:datatype="http://www.w3.org/2001/XMLSchema#string"
                >Indicates that one or more BioMaterialCharacteristics have changed during the treatment of a BioMaterial. 
Non exact synonym: change growth conditions, change environment</rdfs:comment>
                <rdf:type rdf:resource="#ComplexAction"/>
                <rdf:type rdf:resource="http://www.w3.org/2002/07/owl#Thing"/>
              </ExperimentalProtocolType>
              <owl:Thing rdf:ID="relative">
                <rdfs:comment rdf:datatype="http://www.w3.org/2001/XMLSchema#string"
                >a measurement where the value is dependent on another measurement</rdfs:comment>
                <rdf:type rdf:resource="#MeasurementType"/>
              </owl:Thing>
            </owl:oneOf>
          </owl:Class>
        </owl:someValuesFrom>
        <owl:onProperty>
          <owl:ObjectProperty rdf:ID="has_measurement_type"/>
        </owl:onProperty>
      </owl:Restriction>
    </rdfs:subClassOf>
  </owl:Class>
  <owl:Class rdf:about="#CellLineDatabase">
    <rdfs:subClassOf rdf:resource="#Database"/>
    <rdfs:comment rdf:datatype="http://www.w3.org/2001/XMLSchema#string"
    >Database of cell line information.</rdfs:comment>
  </owl:Class>
  <owl:Class rdf:ID="Haplotype">
    <rdfs:subClassOf rdf:resource="#IndividualGeneticCharacteristics"/>
    <rdfs:comment rdf:datatype="http://www.w3.org/2001/XMLSchema#string"
    >The genotype of a single chromosome (i.e., the haploid genotype) that is known and relevant to the experiment being performed. </rdfs:comment>
  </owl:Class>
  <owl:Class rdf:about="#Contact">
    <rdfs:subClassOf>
      <owl:Restriction>
        <owl:onProperty>
          <owl:ObjectProperty rdf:about="#has_type"/>
        </owl:onProperty>
        <owl:someValuesFrom>
          <owl:Class rdf:ID="Roles"/>
        </owl:someValuesFrom>
      </owl:Restriction>
    </rdfs:subClassOf>
    <rdfs:subClassOf>
      <owl:Restriction>
        <owl:onProperty>
          <owl:ObjectProperty rdf:ID="has_phone"/>
        </owl:onProperty>
        <owl:someValuesFrom rdf:resource="http://www.w3.org/2002/07/owl#Thing"/>
      </owl:Restriction>
    </rdfs:subClassOf>
    <rdfs:subClassOf>
      <owl:Class rdf:ID="AuditAndSecurityPackage"/>
    </rdfs:subClassOf>
    <rdfs:subClassOf>
      <owl:Restriction>
        <owl:someValuesFrom rdf:resource="http://www.w3.org/2002/07/owl#Thing"/>
        <owl:onProperty>
          <owl:ObjectProperty rdf:ID="has_toll_free_phone"/>
        </owl:onProperty>
      </owl:Restriction>
    </rdfs:subClassOf>
    <rdfs:subClassOf>
      <owl:Restriction>
        <owl:someValuesFrom rdf:resource="http://www.w3.org/2002/07/owl#Thing"/>
        <owl:onProperty>
          <owl:ObjectProperty rdf:ID="has_fax"/>
        </owl:onProperty>
      </owl:Restriction>
    </rdfs:subClassOf>
    <rdfs:subClassOf>
      <owl:Restriction>
        <owl:onProperty>
          <owl:ObjectProperty rdf:ID="has_email"/>
        </owl:onProperty>
        <owl:someValuesFrom rdf:resource="http://www.w3.org/2002/07/owl#Thing"/>
      </owl:Restriction>
    </rdfs:subClassOf>
    <rdfs:subClassOf>
      <owl:Restriction>
        <owl:onProperty>
          <owl:FunctionalProperty rdf:about="#has_URI"/>
        </owl:onProperty>
        <owl:someValuesFrom rdf:resource="#URI"/>
      </owl:Restriction>
    </rdfs:subClassOf>
    <rdfs:comment rdf:datatype="http://www.w3.org/2001/XMLSchema#string"
    >Organizations or individuals that may be contacted.</rdfs:comment>
    <rdfs:subClassOf>
      <owl:Restriction>
        <owl:someValuesFrom rdf:resource="http://www.w3.org/2002/07/owl#Thing"/>
        <owl:onProperty>
          <owl:ObjectProperty rdf:ID="has_address"/>
        </owl:onProperty>
      </owl:Restriction>
    </rdfs:subClassOf>
  </owl:Class>
  <owl:Class rdf:ID="FactorValueDependency">
    <rdfs:subClassOf rdf:resource="#ExperimentPackage"/>
    <rdfs:comment rdf:datatype="http://www.w3.org/2001/XMLSchema#string"
    >A group of FactorValues which refer to the same condition used to treat or describe a BioMaterial, e.g. 10% glucose, 1 hour OR larval stage, age 24 hours. </rdfs:comment>
    <rdfs:subClassOf>
      <owl:Class rdf:about="#DeprecatedTerms"/>
    </rdfs:subClassOf>
    <rdfs:subClassOf>
      <owl:Restriction>
        <owl:onProperty>
          <owl:ObjectProperty rdf:about="#has_value"/>
        </owl:onProperty>
        <owl:someValuesFrom rdf:resource="http://www.w3.org/2002/07/owl#Thing"/>
      </owl:Restriction>
    </rdfs:subClassOf>
    <rdfs:subClassOf>
      <owl:Restriction>
        <owl:onProperty>
          <owl:ObjectProperty rdf:about="#deprecated_from_version"/>
        </owl:onProperty>
        <owl:someValuesFrom>
          <owl:Class>
            <owl:oneOf rdf:parseType="Collection">
              <MGEDOntologyVersion rdf:ID="version_1.1.9">
                <rdf:type rdf:resource="http://www.w3.org/2002/07/owl#Thing"/>
                <rdfs:comment rdf:datatype="http://www.w3.org/2001/XMLSchema#string"
                >Version of the MGEDOntology.</rdfs:comment>
              </MGEDOntologyVersion>
            </owl:oneOf>
          </owl:Class>
        </owl:someValuesFrom>
      </owl:Restriction>
    </rdfs:subClassOf>
    <rdfs:subClassOf>
      <owl:Restriction>
        <owl:someValuesFrom>
          <owl:Class>
            <owl:oneOf rdf:parseType="Collection">
              <owl:Thing rdf:about="#deleted_term"/>
            </owl:oneOf>
          </owl:Class>
        </owl:someValuesFrom>
        <owl:onProperty>
          <owl:ObjectProperty rdf:about="#has_reason_for_deprecation"/>
        </owl:onProperty>
      </owl:Restriction>
    </rdfs:subClassOf>
  </owl:Class>
  <owl:Class rdf:about="#MassUnit">
    <rdfs:subClassOf rdf:resource="#Unit"/>
    <rdfs:comment rdf:datatype="http://www.w3.org/2001/XMLSchema#string"
    >Units used for mass measurements.</rdfs:comment>
  </owl:Class>
  <owl:Class rdf:about="#ProtocolType">
    <rdfs:comment rdf:datatype="http://www.w3.org/2001/XMLSchema#string"
    >A controlled set of terms to provide a descriptor for the type of protocol.</rdfs:comment>
    <rdfs:subClassOf rdf:resource="#MethodologicalFactorCategory"/>
    <rdfs:subClassOf rdf:resource="#ProtocolPackage"/>
  </owl:Class>
  <owl:Class rdf:about="#CompoundDatabase">
    <rdfs:subClassOf rdf:resource="#Database"/>
    <rdfs:comment rdf:datatype="http://www.w3.org/2001/XMLSchema#string"
    >Database of compound information.</rdfs:comment>
  </owl:Class>
  <owl:Class rdf:about="#BioSequenceType">
    <rdfs:comment rdf:datatype="http://www.w3.org/2001/XMLSchema#string"
    >Controlled terms for descriptors indicating the type of biosequence. Types may be physical (e.g. BAC, cDNA clone), or  computational (e.g. unigene cluster, consensus).</rdfs:comment>
    <rdfs:subClassOf>
      <owl:Class rdf:about="#BioSequencePackage"/>
    </rdfs:subClassOf>
  </owl:Class>
  <owl:Class rdf:ID="Water">
    <rdfs:comment rdf:datatype="http://www.w3.org/2001/XMLSchema#string"
    >Water consumed by or enveloping the organism that the biosource is derived from. </rdfs:comment>
    <rdfs:subClassOf>
      <owl:Restriction>
        <owl:onProperty>
          <owl:ObjectProperty rdf:ID="has_treatment"/>
        </owl:onProperty>
        <owl:someValuesFrom>
          <owl:Class rdf:about="#Protocol"/>
        </owl:someValuesFrom>
      </owl:Restriction>
    </rdfs:subClassOf>
    <rdfs:subClassOf>
      <owl:Restriction>
        <owl:someValuesFrom rdf:resource="#Compound"/>
        <owl:onProperty>
          <owl:ObjectProperty rdf:ID="has_additive"/>
        </owl:onProperty>
      </owl:Restriction>
    </rdfs:subClassOf>
    <rdfs:subClassOf>
      <owl:Class rdf:about="#GrowthCondition"/>
    </rdfs:subClassOf>
  </owl:Class>
  <owl:Class rdf:ID="Bedding">
    <rdfs:comment rdf:datatype="http://www.w3.org/2001/XMLSchema#string"
    >Refers to the bedding material present in an animals housing.</rdfs:comment>
    <rdfs:subClassOf rdf:resource="#EnvironmentalHistory"/>
  </owl:Class>
  <owl:Class rdf:ID="VolumeUnitOther">
    <rdfs:comment rdf:datatype="http://www.w3.org/2001/XMLSchema#string"
    >Volume units not specified in MAGE.</rdfs:comment>
    <rdfs:subClassOf>
      <owl:Class rdf:ID="VolumeUnit"/>
    </rdfs:subClassOf>
  </owl:Class>
  <owl:Class rdf:ID="QuantityUnitOther">
    <rdfs:subClassOf>
      <owl:Class rdf:ID="QuantityUnit"/>
    </rdfs:subClassOf>
    <rdfs:comment rdf:datatype="http://www.w3.org/2001/XMLSchema#string"
    >Quantity units not specified in MAGE.</rdfs:comment>
  </owl:Class>
  <owl:Class rdf:about="#DatabaseEntryType">
    <rdfs:comment rdf:datatype="http://www.w3.org/2001/XMLSchema#string"
    >Controlled set of descriptors for the type of database record such as a protein record (in SWISS-PROT) or a gene object (in SGD).</rdfs:comment>
    <rdfs:subClassOf>
      <owl:Class rdf:about="#DescriptionPackage"/>
    </rdfs:subClassOf>
  </owl:Class>
  <owl:Class rdf:about="#ExperimentDesignType">
    <rdfs:comment rdf:datatype="http://www.w3.org/2001/XMLSchema#string"
    >The ExperimentDesignType is the high level description for studies such as "time series", "dose response", etc.  </rdfs:comment>
    <rdfs:subClassOf rdf:resource="#ExperimentPackage"/>
  </owl:Class>
  <owl:Class rdf:about="#NodeValueType">
    <rdfs:comment rdf:datatype="http://www.w3.org/2001/XMLSchema#string"
    >Controlled set of terms for describing the type of values (e.g., Euclidean distance).</rdfs:comment>
    <rdfs:subClassOf>
      <owl:Class rdf:about="#HigherLevelAnalysisPackage"/>
    </rdfs:subClassOf>
  </owl:Class>
  <owl:Class rdf:about="#BioSampleType">
    <rdfs:subClassOf>
      <owl:Class rdf:about="#BioMaterialPackage"/>
    </rdfs:subClassOf>
    <rdfs:comment rdf:datatype="http://www.w3.org/2001/XMLSchema#string"
    >Used to tell when the BioSample is an extract or not.</rdfs:comment>
  </owl:Class>
  <owl:Class rdf:ID="ReplicateDescription">
    <rdfs:subClassOf rdf:resource="#ExperimentPackage"/>
    <rdfs:comment rdf:datatype="http://www.w3.org/2001/XMLSchema#string"
    >ReplicateDescription provides details about the type of replication used in the experiment.</rdfs:comment>
    <rdfs:subClassOf>
      <owl:Restriction>
        <owl:onProperty>
          <owl:ObjectProperty rdf:about="#has_type"/>
        </owl:onProperty>
        <owl:someValuesFrom rdf:resource="#ReplicateDescriptionType"/>
      </owl:Restriction>
    </rdfs:subClassOf>
  </owl:Class>
  <owl:Class rdf:ID="ProtocolParameterType">
    <rdfs:subClassOf>
      <owl:Class rdf:about="#MGEDExtendedOntology"/>
    </rdfs:subClassOf>
    <rdfs:comment rdf:datatype="http://www.w3.org/2001/XMLSchema#string"
    >Descriptors for protocol parameter types, e.g. compound concentration, media type. </rdfs:comment>
  </owl:Class>
  <owl:Class rdf:ID="BioSequence">
    <rdfs:subClassOf>
      <owl:Class rdf:about="#BioSequencePackage"/>
    </rdfs:subClassOf>
    <rdfs:comment rdf:datatype="http://www.w3.org/2001/XMLSchema#string"
    >A representation of a DNA, RNA, or protein sequence. </rdfs:comment>
    <rdfs:subClassOf>
      <owl:Restriction>
        <owl:onProperty>
          <owl:ObjectProperty rdf:about="#has_species"/>
        </owl:onProperty>
        <owl:someValuesFrom>
          <owl:Class rdf:about="#Organism"/>
        </owl:someValuesFrom>
      </owl:Restriction>
    </rdfs:subClassOf>
    <rdfs:subClassOf>
      <owl:Restriction>
        <owl:someValuesFrom rdf:resource="#PolymerType"/>
        <owl:onProperty>
          <owl:ObjectProperty rdf:about="#has_type"/>
        </owl:onProperty>
      </owl:Restriction>
    </rdfs:subClassOf>
    <rdfs:subClassOf>
      <owl:Restriction>
        <owl:onProperty>
          <owl:ObjectProperty rdf:about="#has_type"/>
        </owl:onProperty>
        <owl:someValuesFrom rdf:resource="#BioSequenceType"/>
      </owl:Restriction>
    </rdfs:subClassOf>
  </owl:Class>
  <owl:Class rdf:ID="DataTransformationProtocolType">
    <rdfs:subClassOf rdf:resource="#ProtocolType"/>
    <rdfs:comment rdf:datatype="http://www.w3.org/2001/XMLSchema#string"
    >The process by which derived BioAssays are created from measured BioAssays and/or derived BioAssays.</rdfs:comment>
  </owl:Class>
  <owl:Class rdf:about="#TimeUnit">
    <rdfs:subClassOf rdf:resource="#Unit"/>
    <rdfs:comment rdf:datatype="http://www.w3.org/2001/XMLSchema#string"
    >Units used for time measurements.</rdfs:comment>
  </owl:Class>
  <owl:Class rdf:about="#DescriptionPackage">
    <rdfs:comment rdf:datatype="http://www.w3.org/2001/XMLSchema#string"
    >MAGE package for description of annotations and references to annotations.</rdfs:comment>
    <rdfs:subClassOf rdf:resource="#MGEDCoreOntology"/>
  </owl:Class>
  <owl:Class rdf:ID="Sex">
    <rdfs:comment rdf:datatype="http://www.w3.org/2001/XMLSchema#string"
    >Term applied to any organism able to undergo sexual reproduction in order to differentiate the individuals or types involved. Sexual reproduction is defined as the ability to exchange genetic material with the potential of recombinant progeny.</rdfs:comment>
    <rdfs:subClassOf rdf:resource="#BioMaterialCharacteristics"/>
  </owl:Class>
  <owl:Class rdf:about="#Individual">
    <rdfs:subClassOf>
      <owl:Restriction>
        <owl:someValuesFrom rdf:resource="http://www.w3.org/2002/07/owl#Thing"/>
        <owl:onProperty>
          <owl:ObjectProperty rdf:about="#has_ID"/>
        </owl:onProperty>
      </owl:Restriction>
    </rdfs:subClassOf>
    <rdfs:comment rdf:datatype="http://www.w3.org/2001/XMLSchema#string"
    >Identifier or name of the individual organism from which the biomaterial was derived. </rdfs:comment>
    <rdfs:subClassOf rdf:resource="#BioMaterialCharacteristics"/>
  </owl:Class>
  <owl:Class rdf:about="#ExperimentDesign">
    <rdfs:subClassOf>
      <owl:Restriction>
        <owl:someValuesFrom rdf:resource="#BioAssay"/>
        <owl:onProperty>
          <owl:ObjectProperty rdf:about="#has_bioassays"/>
        </owl:onProperty>
      </owl:Restriction>
    </rdfs:subClassOf>
    <rdfs:comment rdf:datatype="http://www.w3.org/2001/XMLSchema#string"
    >ExperimentDesign refers to both observational and experimental (perturbational) studies. The organizing principles of the study including the relationships between assays and the steps taken to interpret the data. </rdfs:comment>
    <rdfs:subClassOf>
      <owl:Restriction>
        <owl:someValuesFrom rdf:resource="#ReplicateDescription"/>
        <owl:onProperty>
          <owl:ObjectProperty rdf:ID="has_MAGE_description"/>
        </owl:onProperty>
      </owl:Restriction>
    </rdfs:subClassOf>
    <rdfs:subClassOf rdf:resource="#ExperimentPackage"/>
    <rdfs:subClassOf>
      <owl:Restriction>
        <owl:onProperty>
          <owl:ObjectProperty rdf:about="#has_MAGE_description"/>
        </owl:onProperty>
        <owl:someValuesFrom rdf:resource="#QualityControlDescription"/>
      </owl:Restriction>
    </rdfs:subClassOf>
    <rdfs:subClassOf>
      <owl:Restriction>
        <owl:someValuesFrom rdf:resource="http://www.w3.org/2001/XMLSchema#string"/>
        <owl:onProperty>
          <owl:DatatypeProperty rdf:about="#has_description"/>
        </owl:onProperty>
      </owl:Restriction>
    </rdfs:subClassOf>
    <rdfs:subClassOf>
      <owl:Restriction>
        <owl:onProperty>
          <owl:ObjectProperty rdf:ID="has_experiment_design_type"/>
        </owl:onProperty>
        <owl:someValuesFrom rdf:resource="#ExperimentDesignType"/>
      </owl:Restriction>
    </rdfs:subClassOf>
    <rdfs:subClassOf>
      <owl:Restriction>
        <owl:someValuesFrom rdf:resource="#NormalizationDescription"/>
        <owl:onProperty>
          <owl:ObjectProperty rdf:about="#has_MAGE_description"/>
        </owl:onProperty>
      </owl:Restriction>
    </rdfs:subClassOf>
    <rdfs:subClassOf>
      <owl:Restriction>
        <owl:onProperty>
          <owl:ObjectProperty rdf:ID="has_experiment_factors"/>
        </owl:onProperty>
        <owl:someValuesFrom rdf:resource="#ExperimentalFactor"/>
      </owl:Restriction>
    </rdfs:subClassOf>
  </owl:Class>
  <owl:Class rdf:ID="Temperature">
    <rdfs:comment rdf:datatype="http://www.w3.org/2001/XMLSchema#string"
    >The temperature that a biosource is exposed to.</rdfs:comment>
    <rdfs:subClassOf>
      <owl:Class rdf:about="#GrowthCondition"/>
    </rdfs:subClassOf>
  </owl:Class>
  <owl:Class rdf:about="#AuditAndSecurityPackage">
    <rdfs:comment rdf:datatype="http://www.w3.org/2001/XMLSchema#string"
    >MAGE package for contacts including organizations and people.</rdfs:comment>
    <rdfs:subClassOf rdf:resource="#MGEDCoreOntology"/>
  </owl:Class>
  <owl:Class rdf:about="#DesignElement">
    <rdfs:subClassOf rdf:resource="#DesignElementPackage"/>
    <rdfs:comment rdf:datatype="http://www.w3.org/2001/XMLSchema#string"
    >Design elements are reporters, features, and composite elements as defined by MAGE.</rdfs:comment>
    <rdfs:subClassOf>
      <owl:Restriction>
        <owl:onProperty>
          <owl:ObjectProperty rdf:about="#has_type"/>
        </owl:onProperty>
        <owl:someValuesFrom rdf:resource="#ControlType"/>
      </owl:Restriction>
    </rdfs:subClassOf>
  </owl:Class>
  <owl:Class rdf:ID="HistologyDatabase">
    <rdfs:comment rdf:datatype="http://www.w3.org/2001/XMLSchema#string"
    >Database of histology information.</rdfs:comment>
    <rdfs:subClassOf rdf:resource="#Database"/>
  </owl:Class>
  <owl:Class rdf:about="#MGEDOntology">
    <rdfs:subClassOf rdf:resource="http://www.w3.org/2002/07/owl#Thing"/>
    <rdfs:comment rdf:datatype="http://www.w3.org/2001/XMLSchema#string"
    >The MGED Ontology is a top level container for the MGEDCoreOntology and the MGEDExtendedOntology. The MGED ontology describes microarray experiments and is split into the MGEDCoreOntology, which supports MAGE-OM v1.0 and is organized consistently with MAGE, and the MGEDExtendedOntology, which expands MAGE v1.0 and contains concepts and relationships which are not included in MAGE. </rdfs:comment>
    <rdfs:subClassOf>
      <owl:Restriction>
        <owl:someValuesFrom rdf:resource="#Contact"/>
        <owl:onProperty>
          <owl:ObjectProperty rdf:ID="is_user_defined"/>
        </owl:onProperty>
      </owl:Restriction>
    </rdfs:subClassOf>
    <rdfs:subClassOf>
      <owl:Restriction>
        <owl:onProperty>
          <owl:ObjectProperty rdf:about="#is_user_defined"/>
        </owl:onProperty>
        <owl:someValuesFrom>
          <owl:Class rdf:about="#BibliographicReference"/>
        </owl:someValuesFrom>
      </owl:Restriction>
    </rdfs:subClassOf>
  </owl:Class>
  <owl:Class rdf:about="#Organization">
    <rdfs:subClassOf>
      <owl:Restriction>
        <owl:onProperty>
          <owl:ObjectProperty rdf:ID="has_parent_organization"/>
        </owl:onProperty>
        <owl:someValuesFrom rdf:resource="#Organization"/>
      </owl:Restriction>
    </rdfs:subClassOf>
    <rdfs:subClassOf>
      <owl:Restriction>
        <owl:onProperty>
          <owl:ObjectProperty rdf:ID="has_name"/>
        </owl:onProperty>
        <owl:someValuesFrom rdf:resource="http://www.w3.org/2002/07/owl#Thing"/>
      </owl:Restriction>
    </rdfs:subClassOf>
    <rdfs:comment rdf:datatype="http://www.w3.org/2001/XMLSchema#string"
    >The organization (e.g. company, hospital) to contact to obtain or purchase something.</rdfs:comment>
    <rdfs:subClassOf rdf:resource="#Contact"/>
  </owl:Class>
  <owl:Class rdf:ID="Preservation">
    <rdfs:comment rdf:datatype="http://www.w3.org/2001/XMLSchema#string"
    >Method and type of preserving the organism or biosource (i.e. keeping it in stasis).</rdfs:comment>
    <rdfs:subClassOf>
      <owl:Class rdf:about="#MGEDExtendedOntology"/>
    </rdfs:subClassOf>
    <rdfs:subClassOf>
      <owl:Restriction>
        <owl:someValuesFrom>
          <owl:Class rdf:about="#Protocol"/>
        </owl:someValuesFrom>
        <owl:onProperty>
          <owl:ObjectProperty rdf:about="#has_protocol"/>
        </owl:onProperty>
      </owl:Restriction>
    </rdfs:subClassOf>
    <rdfs:subClassOf>
      <owl:Restriction>
        <owl:onProperty>
          <owl:ObjectProperty rdf:about="#has_type"/>
        </owl:onProperty>
        <owl:someValuesFrom>
          <owl:Class rdf:ID="PreservationType"/>
        </owl:someValuesFrom>
      </owl:Restriction>
    </rdfs:subClassOf>
  </owl:Class>
  <owl:Class rdf:ID="Age">
    <rdfs:subClassOf>
      <owl:Restriction>
        <owl:onProperty>
          <owl:ObjectProperty rdf:ID="has_measurement"/>
        </owl:onProperty>
        <owl:someValuesFrom rdf:resource="#Measurement"/>
      </owl:Restriction>
    </rdfs:subClassOf>
    <rdfs:subClassOf>
      <owl:Restriction>
        <owl:onProperty>
          <owl:ObjectProperty rdf:ID="has_maximum_measurement"/>
        </owl:onProperty>
        <owl:someValuesFrom rdf:resource="#Measurement"/>
      </owl:Restriction>
    </rdfs:subClassOf>
    <rdfs:comment rdf:datatype="http://www.w3.org/2001/XMLSchema#string"
    >The time period elapsed since an identifiable point in the life cycle of an organism. If a developmental stage is specified, the identifiable point would be the beginning of that stage. Otherwise the identifiable point must be specified such as planting (e.g. 3 days post planting).</rdfs:comment>
    <rdfs:subClassOf>
      <owl:Restriction>
        <owl:onProperty>
          <owl:ObjectProperty rdf:ID="has_initial_time_point"/>
        </owl:onProperty>
        <owl:someValuesFrom rdf:resource="#InitialTimePoint"/>
      </owl:Restriction>
    </rdfs:subClassOf>
    <rdfs:subClassOf rdf:resource="#BioMaterialCharacteristics"/>
  </owl:Class>
  <owl:Class rdf:about="#VolumeUnit">
    <rdfs:comment rdf:datatype="http://www.w3.org/2001/XMLSchema#string"
    >Units used for volume measurements.</rdfs:comment>
    <rdfs:subClassOf rdf:resource="#Unit"/>
  </owl:Class>
  <owl:Class rdf:about="#Roles">
    <rdfs:subClassOf rdf:resource="#AuditAndSecurityPackage"/>
    <rdfs:comment rdf:datatype="http://www.w3.org/2001/XMLSchema#string"
    >Controlled terms for descriptors of the role of contact, e.g. submitter, biosource_provider.</rdfs:comment>
  </owl:Class>
  <owl:Class rdf:about="#DiseaseStateDatabase">
    <rdfs:comment rdf:datatype="http://www.w3.org/2001/XMLSchema#string"
    >Database of disease state information.</rdfs:comment>
    <rdfs:subClassOf rdf:resource="#Database"/>
  </owl:Class>
  <owl:Class rdf:about="#BioMaterialPackage">
    <rdfs:subClassOf rdf:resource="#MGEDCoreOntology"/>
    <rdfs:comment rdf:datatype="http://www.w3.org/2001/XMLSchema#string"
    >Description of the source of the nucleic acid used to generate labeled material for the microarray experiment. </rdfs:comment>
  </owl:Class>
  <owl:Class rdf:about="#GrowthCondition">
    <rdfs:subClassOf>
      <owl:Restriction>
        <owl:someValuesFrom rdf:resource="#Measurement"/>
        <owl:onProperty>
          <owl:ObjectProperty rdf:about="#has_maximum_measurement"/>
        </owl:onProperty>
      </owl:Restriction>
    </rdfs:subClassOf>
    <rdfs:comment rdf:datatype="http://www.w3.org/2001/XMLSchema#string"
    >A description of the conditions used to grow organisms or parts of the organism. This includes isolated environments such as cultures and open environments such as field studies.</rdfs:comment>
    <rdfs:subClassOf>
      <owl:Restriction>
        <owl:someValuesFrom rdf:resource="http://www.w3.org/2002/07/owl#Thing"/>
        <owl:onProperty>
          <owl:ObjectProperty rdf:about="#has_value"/>
        </owl:onProperty>
      </owl:Restriction>
    </rdfs:subClassOf>
    <rdfs:subClassOf rdf:resource="#EnvironmentalHistory"/>
    <rdfs:subClassOf>
      <owl:Restriction>
        <owl:onProperty>
          <owl:ObjectProperty rdf:about="#has_measurement"/>
        </owl:onProperty>
        <owl:someValuesFrom rdf:resource="#Measurement"/>
      </owl:Restriction>
    </rdfs:subClassOf>
  </owl:Class>
  <owl:Class rdf:ID="PathogenTest">
    <rdfs:comment rdf:datatype="http://www.w3.org/2001/XMLSchema#string"
    >Tests and results for pathogens infecting organism from which the biosource is derived</rdfs:comment>
    <rdfs:subClassOf>
      <owl:Restriction>
        <owl:onProperty>
          <owl:ObjectProperty rdf:ID="has_result"/>
        </owl:onProperty>
        <owl:someValuesFrom>
          <owl:Class>
            <owl:oneOf rdf:parseType="Collection">
              <Result rdf:ID="inconclusive">
                <rdfs:comment rdf:datatype="http://www.w3.org/2001/XMLSchema#string"
                >a result which can not be interpreted as positive or negative</rdfs:comment>
                <rdf:type rdf:resource="http://www.w3.org/2002/07/owl#Thing"/>
              </Result>
              <Result rdf:ID="negative">
                <rdfs:comment rdf:datatype="http://www.w3.org/2001/XMLSchema#string"
                >false or no </rdfs:comment>
                <rdf:type rdf:resource="http://www.w3.org/2002/07/owl#Thing"/>
              </Result>
              <owl:Thing rdf:ID="positive">
                <rdfs:comment rdf:datatype="http://www.w3.org/2001/XMLSchema#string"
                >true or yes</rdfs:comment>
                <rdf:type rdf:resource="#Result"/>
              </owl:Thing>
            </owl:oneOf>
          </owl:Class>
        </owl:someValuesFrom>
      </owl:Restriction>
    </rdfs:subClassOf>
    <rdfs:subClassOf>
      <owl:Restriction>
        <owl:onProperty>
          <owl:ObjectProperty rdf:ID="was_tested_for"/>
        </owl:onProperty>
        <owl:someValuesFrom>
          <owl:Class rdf:about="#Organism"/>
        </owl:someValuesFrom>
      </owl:Restriction>
    </rdfs:subClassOf>
    <rdfs:subClassOf rdf:resource="#EnvironmentalHistory"/>
  </owl:Class>
  <owl:Class rdf:ID="IndividualChromosomalAbnormality">
    <rdfs:subClassOf>
      <owl:Restriction>
        <owl:someValuesFrom>
          <owl:Class>
            <owl:oneOf rdf:parseType="Collection">
              <owl:Thing rdf:about="#deleted_term"/>
            </owl:oneOf>
          </owl:Class>
        </owl:someValuesFrom>
        <owl:onProperty>
          <owl:ObjectProperty rdf:about="#has_reason_for_deprecation"/>
        </owl:onProperty>
      </owl:Restriction>
    </rdfs:subClassOf>
    <rdfs:subClassOf>
      <owl:Class rdf:about="#DeprecatedTerms"/>
    </rdfs:subClassOf>
    <rdfs:subClassOf>
      <owl:Restriction>
        <owl:onProperty>
          <owl:ObjectProperty rdf:about="#deprecated_from_version"/>
        </owl:onProperty>
        <owl:someValuesFrom>
          <owl:Class>
            <owl:oneOf rdf:parseType="Collection">
              <MGEDOntologyVersion rdf:ID="version_1.2.0">
                <rdf:type rdf:resource="http://www.w3.org/2002/07/owl#Thing"/>
                <rdfs:comment rdf:datatype="http://www.w3.org/2001/XMLSchema#string"
                >Version of the MGEDOntology.</rdfs:comment>
              </MGEDOntologyVersion>
            </owl:oneOf>
          </owl:Class>
        </owl:someValuesFrom>
      </owl:Restriction>
    </rdfs:subClassOf>
    <rdfs:comment rdf:datatype="http://www.w3.org/2001/XMLSchema#string"
    >An abnormality in the number or structure of chromosomes in the biomaterial from an individual organism, detected by karyotyping or other methods. E.g., a B-cell lymphoma from a patient has an abnormal karyotype 48,XY,t(1;2)(p22;p11),+3,+12.</rdfs:comment>
    <rdfs:subClassOf rdf:resource="#IndividualGeneticCharacteristics"/>
  </owl:Class>
  <owl:Class rdf:about="#BioAssayDataPackage">
    <rdfs:comment rdf:datatype="http://www.w3.org/2001/XMLSchema#string"
    >MAGE package for BioAssayData.</rdfs:comment>
    <rdfs:subClassOf>
      <owl:Class rdf:about="#MGEDExtendedOntology"/>
    </rdfs:subClassOf>
  </owl:Class>
  <owl:Class rdf:about="#TumorGradingDatabase">
    <rdfs:comment rdf:datatype="http://www.w3.org/2001/XMLSchema#string"
    >Database of tumor grading information</rdfs:comment>
    <rdfs:subClassOf rdf:resource="#Database"/>
  </owl:Class>
  <owl:Class rdf:about="#FamilyMember">
    <rdfs:comment rdf:datatype="http://www.w3.org/2001/XMLSchema#string"
    >Member of the biosource's family.</rdfs:comment>
    <rdfs:subClassOf>
      <owl:Restriction>
        <owl:someValuesFrom rdf:resource="#DiseaseState"/>
        <owl:onProperty>
          <owl:ObjectProperty rdf:ID="has_disease_state"/>
        </owl:onProperty>
      </owl:Restriction>
    </rdfs:subClassOf>
    <rdfs:subClassOf>
      <owl:Restriction>
        <owl:someValuesFrom rdf:resource="#OntologyEntry"/>
        <owl:onProperty>
          <owl:ObjectProperty rdf:ID="has_clinical_record"/>
        </owl:onProperty>
      </owl:Restriction>
    </rdfs:subClassOf>
    <rdfs:subClassOf>
      <owl:Restriction>
        <owl:someValuesFrom rdf:resource="#IndividualGeneticCharacteristics"/>
        <owl:onProperty>
          <owl:ObjectProperty rdf:ID="has_individual_genetic_characteristics"/>
        </owl:onProperty>
      </owl:Restriction>
    </rdfs:subClassOf>
    <rdfs:subClassOf>
      <owl:Restriction>
        <owl:onProperty>
          <owl:ObjectProperty rdf:ID="has_family_relationship"/>
        </owl:onProperty>
        <owl:someValuesFrom rdf:resource="#FamilyRelationship"/>
      </owl:Restriction>
    </rdfs:subClassOf>
    <rdfs:subClassOf rdf:resource="#BioMaterialPackage"/>
  </owl:Class>
  <owl:Class rdf:ID="ClinicalHistory">
    <rdfs:subClassOf>
      <owl:Restriction>
        <owl:onProperty>
          <owl:ObjectProperty rdf:ID="has_clinical_finding"/>
        </owl:onProperty>
        <owl:someValuesFrom rdf:resource="#TestResult"/>
      </owl:Restriction>
    </rdfs:subClassOf>
    <rdfs:subClassOf rdf:resource="#EnvironmentalHistory"/>
    <rdfs:subClassOf>
      <owl:Restriction>
        <owl:onProperty>
          <owl:ObjectProperty rdf:ID="has_prior_disease_state"/>
        </owl:onProperty>
        <owl:someValuesFrom rdf:resource="#DiseaseState"/>
      </owl:Restriction>
    </rdfs:subClassOf>
    <rdfs:subClassOf>
      <owl:Restriction>
        <owl:someValuesFrom>
          <owl:Class rdf:ID="TestType"/>
        </owl:someValuesFrom>
        <owl:onProperty>
          <owl:ObjectProperty rdf:ID="has_test_type"/>
        </owl:onProperty>
      </owl:Restriction>
    </rdfs:subClassOf>
    <rdfs:comment rdf:datatype="http://www.w3.org/2001/XMLSchema#string"
    >The BioMaterial's (i.e., the patient's) medical record as background information relevant to the experiment.</rdfs:comment>
    <rdfs:subClassOf>
      <owl:Restriction>
        <owl:onProperty>
          <owl:ObjectProperty rdf:ID="has_clinical_treatment"/>
        </owl:onProperty>
        <owl:someValuesFrom rdf:resource="#ClinicalTreatment"/>
      </owl:Restriction>
    </rdfs:subClassOf>
    <rdfs:subClassOf>
      <owl:Restriction>
        <owl:onProperty>
          <owl:ObjectProperty rdf:about="#has_clinical_record"/>
        </owl:onProperty>
        <owl:someValuesFrom rdf:resource="#OntologyEntry"/>
      </owl:Restriction>
    </rdfs:subClassOf>
  </owl:Class>
  <owl:Class rdf:about="#BiologicalFactorCategory">
    <rdfs:comment rdf:datatype="http://www.w3.org/2001/XMLSchema#string"
    >Factors that relate to properties of the biomaterial, its treatment, or its growth.</rdfs:comment>
    <rdfs:subClassOf>
      <owl:Class rdf:about="#ExperimentalFactorCategory"/>
    </rdfs:subClassOf>
  </owl:Class>
  <owl:Class rdf:about="#BioSequencePackage">
    <rdfs:subClassOf rdf:resource="#MGEDCoreOntology"/>
    <rdfs:comment rdf:datatype="http://www.w3.org/2001/XMLSchema#string"
    >MAGE package for biological sequences (biosequence).</rdfs:comment>
  </owl:Class>
  <owl:Class rdf:ID="Phenotype">
    <rdfs:subClassOf rdf:resource="#BioMaterialCharacteristics"/>
    <rdfs:subClassOf rdf:resource="#OntologyEntry"/>
    <rdfs:subClassOf>
      <owl:Restriction>
        <owl:someValuesFrom rdf:resource="#PhenotypeDatabase"/>
        <owl:onProperty>
          <owl:ObjectProperty rdf:about="#has_database"/>
        </owl:onProperty>
      </owl:Restriction>
    </rdfs:subClassOf>
    <rdfs:comment rdf:datatype="http://www.w3.org/2001/XMLSchema#string"
    >The observable form taken by some character (or group of characters) in an individual or an organism, excluding pathology and disease.  The detectable outward manifestations of a specific genotype.</rdfs:comment>
  </owl:Class>
  <owl:Class rdf:ID="Histology">
    <rdfs:subClassOf rdf:resource="#OntologyEntry"/>
    <rdfs:comment rdf:datatype="http://www.w3.org/2001/XMLSchema#string"
    >Microscopic morphology of tissues.</rdfs:comment>
    <rdfs:subClassOf>
      <owl:Restriction>
        <owl:someValuesFrom rdf:resource="#OrganismPart"/>
        <owl:onProperty>
          <owl:ObjectProperty rdf:about="#has_organism_part"/>
        </owl:onProperty>
      </owl:Restriction>
    </rdfs:subClassOf>
    <rdfs:subClassOf rdf:resource="#BioMaterialCharacteristics"/>
    <rdfs:subClassOf>
      <owl:Restriction>
        <owl:onProperty>
          <owl:ObjectProperty rdf:about="#has_database"/>
        </owl:onProperty>
        <owl:someValuesFrom rdf:resource="#HistologyDatabase"/>
      </owl:Restriction>
    </rdfs:subClassOf>
    <rdfs:subClassOf>
      <owl:Restriction>
        <owl:onProperty>
          <owl:ObjectProperty rdf:about="#has_performer"/>
        </owl:onProperty>
        <owl:someValuesFrom rdf:resource="#Contact"/>
      </owl:Restriction>
    </rdfs:subClassOf>
  </owl:Class>
  <owl:Class rdf:about="#Action">
    <rdfs:subClassOf rdf:resource="#BiologicalFactorCategory"/>
    <rdfs:comment rdf:datatype="http://www.w3.org/2001/XMLSchema#string"
    >Procedures used during treatment.</rdfs:comment>
    <rdfs:subClassOf rdf:resource="#BioMaterialPackage"/>
  </owl:Class>
  <owl:Class rdf:about="#PreservationType">
    <rdfs:subClassOf>
      <owl:Class rdf:about="#MGEDExtendedOntology"/>
    </rdfs:subClassOf>
    <rdfs:comment rdf:datatype="http://www.w3.org/2001/XMLSchema#string"
    >The type of method used to preserve (keep in stasis) the organism or biosource.  </rdfs:comment>
  </owl:Class>
  <owl:Class rdf:about="#MGEDExtendedOntology">
    <rdfs:comment rdf:datatype="http://www.w3.org/2001/XMLSchema#string"
    >Location for those classes that are not in the Core ontology as they do are not containable in MAGE. It is not yet structured to work with the Core ontology </rdfs:comment>
    <rdfs:subClassOf rdf:resource="#MGEDOntology"/>
  </owl:Class>
  <owl:Class rdf:ID="Test">
    <rdfs:comment rdf:datatype="http://www.w3.org/2001/XMLSchema#string"
    >An assay performed on a biomaterial for the purposes of determining one or more biomaterial characteristics e.g. clinical chemistry.
</rdfs:comment>
    <rdfs:subClassOf>
      <owl:Restriction>
        <owl:someValuesFrom rdf:resource="#TestResult"/>
        <owl:onProperty>
          <owl:ObjectProperty rdf:ID="has_test_result"/>
        </owl:onProperty>
      </owl:Restriction>
    </rdfs:subClassOf>
    <rdfs:subClassOf rdf:resource="#BioMaterialCharacteristics"/>
    <rdfs:subClassOf>
      <owl:Restriction>
        <owl:someValuesFrom>
          <owl:Class rdf:about="#TestType"/>
        </owl:someValuesFrom>
        <owl:onProperty>
          <owl:ObjectProperty rdf:about="#has_test_type"/>
        </owl:onProperty>
      </owl:Restriction>
    </rdfs:subClassOf>
    <rdfs:subClassOf>
      <owl:Restriction>
        <owl:onProperty>
          <owl:ObjectProperty rdf:about="#has_performer"/>
        </owl:onProperty>
        <owl:someValuesFrom rdf:resource="#Contact"/>
      </owl:Restriction>
    </rdfs:subClassOf>
  </owl:Class>
  <owl:Class rdf:ID="SurfaceType">
    <rdfs:subClassOf rdf:resource="#ArrayDesignPackage"/>
    <rdfs:comment rdf:datatype="http://www.w3.org/2001/XMLSchema#string"
    >Controlled terms for descriptors for coating of the substrate.</rdfs:comment>
  </owl:Class>
  <owl:Class rdf:about="#OtherUnit">
    <rdfs:subClassOf rdf:resource="#Unit"/>
    <rdfs:comment rdf:datatype="http://www.w3.org/2001/XMLSchema#string"
    >Other units are those types not specified in MAGE such as lumens, radioactivity, etc.</rdfs:comment>
  </owl:Class>
  <owl:Class rdf:about="#OrganismPartDatabase">
    <rdfs:comment rdf:datatype="http://www.w3.org/2001/XMLSchema#string"
    >Database of organism part information.</rdfs:comment>
    <rdfs:subClassOf rdf:resource="#Database"/>
  </owl:Class>
  <owl:Class rdf:about="#BibliographicReference">
    <rdfs:subClassOf>
      <owl:Restriction>
        <owl:someValuesFrom rdf:resource="http://www.w3.org/2002/07/owl#Thing"/>
        <owl:onProperty>
          <owl:ObjectProperty rdf:ID="has_authors"/>
        </owl:onProperty>
      </owl:Restriction>
    </rdfs:subClassOf>
    <rdfs:subClassOf>
      <owl:Restriction>
        <owl:onProperty>
          <owl:ObjectProperty rdf:ID="has_publisher"/>
        </owl:onProperty>
        <owl:someValuesFrom rdf:resource="http://www.w3.org/2002/07/owl#Thing"/>
      </owl:Restriction>
    </rdfs:subClassOf>
    <rdfs:subClassOf>
      <owl:Restriction>
        <owl:someValuesFrom rdf:resource="http://www.w3.org/2002/07/owl#Thing"/>
        <owl:onProperty>
          <owl:ObjectProperty rdf:ID="has_year"/>
        </owl:onProperty>
      </owl:Restriction>
    </rdfs:subClassOf>
    <rdfs:subClassOf rdf:resource="#DescriptionPackage"/>
    <rdfs:subClassOf>
      <owl:Restriction>
        <owl:onProperty>
          <owl:ObjectProperty rdf:ID="has_issue"/>
        </owl:onProperty>
        <owl:someValuesFrom rdf:resource="http://www.w3.org/2002/07/owl#Thing"/>
      </owl:Restriction>
    </rdfs:subClassOf>
    <rdfs:subClassOf>
      <owl:Restriction>
        <owl:onProperty>
          <owl:DatatypeProperty rdf:ID="has_title"/>
        </owl:onProperty>
        <owl:someValuesFrom rdf:resource="http://www.w3.org/2001/XMLSchema#string"/>
      </owl:Restriction>
    </rdfs:subClassOf>
    <rdfs:subClassOf>
      <owl:Restriction>
        <owl:someValuesFrom rdf:resource="http://www.w3.org/2002/07/owl#Thing"/>
        <owl:onProperty>
          <owl:ObjectProperty rdf:ID="has_volume"/>
        </owl:onProperty>
      </owl:Restriction>
    </rdfs:subClassOf>
    <rdfs:subClassOf>
      <owl:Restriction>
        <owl:someValuesFrom rdf:resource="http://www.w3.org/2002/07/owl#Thing"/>
        <owl:onProperty>
          <owl:ObjectProperty rdf:ID="has_pages"/>
        </owl:onProperty>
      </owl:Restriction>
    </rdfs:subClassOf>
    <rdfs:comment rdf:datatype="http://www.w3.org/2001/XMLSchema#string"
    >A bibliographic reference is a published citation in a journal, book, other format e.g. web resource</rdfs:comment>
    <rdfs:subClassOf>
      <owl:Restriction>
        <owl:onProperty>
          <owl:ObjectProperty rdf:ID="has_publication"/>
        </owl:onProperty>
        <owl:someValuesFrom rdf:resource="http://www.w3.org/2002/07/owl#Thing"/>
      </owl:Restriction>
    </rdfs:subClassOf>
    <rdfs:subClassOf>
      <owl:Restriction>
        <owl:onProperty>
          <owl:ObjectProperty rdf:ID="has_editor"/>
        </owl:onProperty>
        <owl:someValuesFrom rdf:resource="http://www.w3.org/2002/07/owl#Thing"/>
      </owl:Restriction>
    </rdfs:subClassOf>
    <rdfs:subClassOf>
      <owl:Restriction>
        <owl:someValuesFrom rdf:resource="#URI"/>
        <owl:onProperty>
          <owl:FunctionalProperty rdf:about="#has_URI"/>
        </owl:onProperty>
      </owl:Restriction>
    </rdfs:subClassOf>
    <rdfs:subClassOf>
      <owl:Restriction>
        <owl:onProperty>
          <owl:ObjectProperty rdf:about="#has_type"/>
        </owl:onProperty>
        <owl:someValuesFrom>
          <owl:Class rdf:ID="PublicationType"/>
        </owl:someValuesFrom>
      </owl:Restriction>
    </rdfs:subClassOf>
  </owl:Class>
  <owl:Class rdf:about="#SoftwareType">
    <rdfs:subClassOf rdf:resource="#ProtocolPackage"/>
    <rdfs:comment rdf:datatype="http://www.w3.org/2001/XMLSchema#string"
    >Controlled terms that provide descriptors for the type of software.</rdfs:comment>
  </owl:Class>
  <owl:Class rdf:about="#FactorValue">
    <rdfs:comment rdf:datatype="http://www.w3.org/2001/XMLSchema#string"
    >The value of an ExperimentFactor.</rdfs:comment>
    <rdfs:subClassOf>
      <owl:Restriction>
        <owl:someValuesFrom>
          <owl:Class rdf:ID="FactorValueSet"/>
        </owl:someValuesFrom>
        <owl:onProperty>
          <owl:ObjectProperty rdf:ID="has_property_set"/>
        </owl:onProperty>
      </owl:Restriction>
    </rdfs:subClassOf>
    <rdfs:subClassOf>
      <owl:Restriction>
        <owl:someValuesFrom rdf:resource="#Measurement"/>
        <owl:onProperty>
          <owl:ObjectProperty rdf:about="#has_measurement"/>
        </owl:onProperty>
      </owl:Restriction>
    </rdfs:subClassOf>
    <rdfs:subClassOf>
      <owl:Restriction>
        <owl:someValuesFrom rdf:resource="#FactorValueDependency"/>
        <owl:onProperty>
          <owl:ObjectProperty rdf:about="#has_property_set"/>
        </owl:onProperty>
      </owl:Restriction>
    </rdfs:subClassOf>
    <rdfs:subClassOf>
      <owl:Restriction>
        <owl:someValuesFrom>
          <owl:Class rdf:about="#ExperimentalFactorCategory"/>
        </owl:someValuesFrom>
        <owl:onProperty>
          <owl:ObjectProperty rdf:ID="has_factor_value_ontology_entry"/>
        </owl:onProperty>
      </owl:Restriction>
    </rdfs:subClassOf>
    <rdfs:subClassOf rdf:resource="#ExperimentPackage"/>
  </owl:Class>
  <owl:Class rdf:ID="RadiationUnit">
    <rdfs:subClassOf rdf:resource="#OtherUnit"/>
    <rdfs:comment rdf:datatype="http://www.w3.org/2001/XMLSchema#string"
    >Units for measuring decay of a radioactive isotope over time.</rdfs:comment>
  </owl:Class>
  <owl:Class rdf:about="#ExperimentalFactorCategory">
    <rdfs:comment rdf:datatype="http://www.w3.org/2001/XMLSchema#string"
    >A factor category describes factors which are under test in the experiment and allowable factor categories can be BioMaterialCharacteristics, Compound (names, concentrations) and Action etc. E.g. in an experiment where leukemia types are compared the factor categories are ALL  and AML. </rdfs:comment>
    <rdfs:subClassOf rdf:resource="#ExperimentPackage"/>
  </owl:Class>
  <owl:Class rdf:about="#DeprecatedTerms">
    <rdfs:comment rdf:datatype="http://www.w3.org/2001/XMLSchema#string"
    >Class to hold deprecated instances and classes.</rdfs:comment>
    <rdfs:subClassOf>
      <owl:Restriction>
        <owl:someValuesFrom>
          <owl:Class>
            <owl:oneOf rdf:parseType="Collection">
              <owl:Thing rdf:about="#deleted_term"/>
              <owl:Thing rdf:ID="merged_term">
                <rdf:type rdf:resource="#DeprecationReason"/>
                <rdfs:comment rdf:datatype="http://www.w3.org/2001/XMLSchema#string"
                >the term has been subsumed into a more general term</rdfs:comment>
              </owl:Thing>
              <DeprecationReason rdf:ID="replaced_term">
                <rdfs:comment rdf:datatype="http://www.w3.org/2001/XMLSchema#string"
                >The term name was changed to one more appropriate to the intent of the definition.</rdfs:comment>
                <rdf:type rdf:resource="http://www.w3.org/2002/07/owl#Thing"/>
              </DeprecationReason>
              <DeprecationReason rdf:ID="split_term">
                <rdf:type rdf:resource="http://www.w3.org/2002/07/owl#Thing"/>
                <rdfs:comment rdf:datatype="http://www.w3.org/2001/XMLSchema#string"
                >the term has been decomposed into more specific terms</rdfs:comment>
              </DeprecationReason>
            </owl:oneOf>
          </owl:Class>
        </owl:someValuesFrom>
        <owl:onProperty>
          <owl:ObjectProperty rdf:about="#has_reason_for_deprecation"/>
        </owl:onProperty>
      </owl:Restriction>
    </rdfs:subClassOf>
    <rdfs:subClassOf rdf:resource="#MGEDCoreOntology"/>
  </owl:Class>
  <owl:Class rdf:ID="SeqFeatureBasis">
    <rdfs:subClassOf rdf:resource="#BioSequencePackage"/>
    <rdfs:comment rdf:datatype="http://www.w3.org/2001/XMLSchema#string"
    >Controlled terms for how the sequence features were determined (e.g., experimental, computational, etc.)</rdfs:comment>
  </owl:Class>
  <owl:Class rdf:about="#PublicationType">
    <rdfs:subClassOf rdf:resource="#DescriptionPackage"/>
    <rdfs:comment rdf:datatype="http://www.w3.org/2001/XMLSchema#string"
    >Controlled terms for descriptors of the type of publication such as those used by Medline (review, book, etc.).</rdfs:comment>
  </owl:Class>
  <owl:Class rdf:ID="DerivedBioAssay">
    <rdfs:subClassOf>
      <owl:Restriction>
        <owl:onProperty>
          <owl:ObjectProperty rdf:about="#has_type"/>
        </owl:onProperty>
        <owl:someValuesFrom rdf:resource="#DerivedBioAssayType"/>
      </owl:Restriction>
    </rdfs:subClassOf>
    <rdfs:comment rdf:datatype="http://www.w3.org/2001/XMLSchema#string"
    >A BioAssay that is created by the transformation of measured or derived BioAssays.</rdfs:comment>
    <rdfs:subClassOf rdf:resource="#BioAssay"/>
  </owl:Class>
  <owl:Class rdf:about="#QuantityUnit">
    <rdfs:subClassOf rdf:resource="#Unit"/>
    <rdfs:comment rdf:datatype="http://www.w3.org/2001/XMLSchema#string"
    >Units used for quantity measurements.</rdfs:comment>
  </owl:Class>
  <owl:Class rdf:about="#ImageFormat">
    <rdfs:comment rdf:datatype="http://www.w3.org/2001/XMLSchema#string"
    >Controlled terms for descriptors of the image file format (TIFF, JPEG, GIF, etc.)</rdfs:comment>
    <rdfs:subClassOf rdf:resource="#BioAssayPackage"/>
  </owl:Class>
  <owl:Class rdf:ID="PhysicalArrayDesign">
    <rdfs:subClassOf rdf:resource="#ArrayDesignPackage"/>
    <rdfs:comment rdf:datatype="http://www.w3.org/2001/XMLSchema#string"
    >Descriptions pertaining to the array.</rdfs:comment>
    <rdfs:subClassOf>
      <owl:Restriction>
        <owl:onProperty>
          <owl:ObjectProperty rdf:about="#has_type"/>
        </owl:onProperty>
        <owl:someValuesFrom rdf:resource="#SurfaceType"/>
      </owl:Restriction>
    </rdfs:subClassOf>
  </owl:Class>
  <owl:Class rdf:ID="BioMolecularAnnotation">
    <rdfs:comment rdf:datatype="http://www.w3.org/2001/XMLSchema#string"
    >BioMolecularAnnotation experiment design types are those which are designed to investigate functions, processes, locations and identity at the molecular level e.g. binding site identification, genotyping.</rdfs:comment>
    <rdfs:subClassOf rdf:resource="#ExperimentDesignType"/>
  </owl:Class>
  <owl:Class rdf:about="#Protocol">
    <rdfs:subClassOf>
      <owl:Restriction>
        <owl:onProperty>
          <owl:ObjectProperty rdf:about="#has_hardware"/>
        </owl:onProperty>
        <owl:someValuesFrom rdf:resource="#Hardware"/>
      </owl:Restriction>
    </rdfs:subClassOf>
    <rdfs:subClassOf>
      <owl:Restriction>
        <owl:someValuesFrom rdf:resource="http://www.w3.org/2002/07/owl#Thing"/>
        <owl:onProperty>
          <owl:ObjectProperty rdf:ID="has_text"/>
        </owl:onProperty>
      </owl:Restriction>
    </rdfs:subClassOf>
    <rdfs:subClassOf>
      <owl:Restriction>
        <owl:onProperty>
          <owl:FunctionalProperty rdf:about="#has_URI"/>
        </owl:onProperty>
        <owl:someValuesFrom rdf:resource="#URI"/>
      </owl:Restriction>
    </rdfs:subClassOf>
    <rdfs:comment rdf:datatype="http://www.w3.org/2001/XMLSchema#string"
    >Documentation of the set of steps taken in a procedure.</rdfs:comment>
    <rdfs:subClassOf rdf:resource="#ProtocolPackage"/>
    <rdfs:subClassOf>
      <owl:Restriction>
        <owl:someValuesFrom rdf:resource="http://www.w3.org/2001/XMLSchema#string"/>
        <owl:onProperty>
          <owl:DatatypeProperty rdf:about="#has_description"/>
        </owl:onProperty>
      </owl:Restriction>
    </rdfs:subClassOf>
    <rdfs:subClassOf>
      <owl:Restriction>
        <owl:onProperty>
          <owl:ObjectProperty rdf:about="#has_type"/>
        </owl:onProperty>
        <owl:someValuesFrom rdf:resource="#ProtocolType"/>
      </owl:Restriction>
    </rdfs:subClassOf>
    <rdfs:subClassOf>
      <owl:Restriction>
        <owl:someValuesFrom rdf:resource="#Software"/>
        <owl:onProperty>
          <owl:ObjectProperty rdf:about="#has_software"/>
        </owl:onProperty>
      </owl:Restriction>
    </rdfs:subClassOf>
    <rdfs:subClassOf>
      <owl:Restriction>
        <owl:onProperty>
          <owl:DatatypeProperty rdf:about="#has_title"/>
        </owl:onProperty>
        <owl:someValuesFrom rdf:resource="http://www.w3.org/2001/XMLSchema#string"/>
      </owl:Restriction>
    </rdfs:subClassOf>
    <rdfs:subClassOf>
      <owl:Restriction>
        <owl:someValuesFrom rdf:resource="#BibliographicReference"/>
        <owl:onProperty>
          <owl:ObjectProperty rdf:about="#has_citation"/>
        </owl:onProperty>
      </owl:Restriction>
    </rdfs:subClassOf>
  </owl:Class>
  <owl:Class rdf:about="#DevelopmentalStageDatabase">
    <rdfs:comment rdf:datatype="http://www.w3.org/2001/XMLSchema#string"
    >Database of developmental stage information.</rdfs:comment>
    <rdfs:subClassOf rdf:resource="#Database"/>
  </owl:Class>
  <owl:Class rdf:ID="Transformation">
    <rdfs:comment rdf:datatype="http://www.w3.org/2001/XMLSchema#string"
    >The process by which BioAssays (data, elements, quantitation types) are averaged normalized, selected, filtered, or otherwise changed into a new set of BioAssay data.</rdfs:comment>
    <rdfs:subClassOf rdf:resource="#BioAssayDataPackage"/>
    <rdfs:subClassOf>
      <owl:Restriction>
        <owl:someValuesFrom rdf:resource="#Protocol"/>
        <owl:onProperty>
          <owl:ObjectProperty rdf:about="#has_protocol"/>
        </owl:onProperty>
      </owl:Restriction>
    </rdfs:subClassOf>
  </owl:Class>
  <owl:Class rdf:about="#FactorValueSet">
    <rdfs:comment rdf:datatype="http://www.w3.org/2001/XMLSchema#string"
    >A super grouping of FactorValueDependencies or FactorValues which describes combinations of conditions used to treat or describe a BioMaterial applied to a BioAssay, typically separating things on the basis of channels or the concepts of measured and reference samples e.g. 10% glucose, 1 hour AND 10mm NaCl, 2 hours in channel 1. </rdfs:comment>
    <rdfs:subClassOf>
      <owl:Restriction>
        <owl:onProperty>
          <owl:ObjectProperty rdf:about="#has_reason_for_deprecation"/>
        </owl:onProperty>
        <owl:someValuesFrom>
          <owl:Class>
            <owl:oneOf rdf:parseType="Collection">
              <owl:Thing rdf:about="#deleted_term"/>
            </owl:oneOf>
          </owl:Class>
        </owl:someValuesFrom>
      </owl:Restriction>
    </rdfs:subClassOf>
    <rdfs:subClassOf>
      <owl:Restriction>
        <owl:onProperty>
          <owl:ObjectProperty rdf:about="#has_value"/>
        </owl:onProperty>
        <owl:someValuesFrom rdf:resource="http://www.w3.org/2002/07/owl#Thing"/>
      </owl:Restriction>
    </rdfs:subClassOf>
    <rdfs:subClassOf rdf:resource="#ExperimentPackage"/>
    <rdfs:subClassOf rdf:resource="#DeprecatedTerms"/>
    <rdfs:subClassOf>
      <owl:Restriction>
        <owl:someValuesFrom>
          <owl:Class>
            <owl:oneOf rdf:parseType="Collection">
              <MGEDOntologyVersion rdf:about="#version_1.1.9"/>
            </owl:oneOf>
          </owl:Class>
        </owl:someValuesFrom>
        <owl:onProperty>
          <owl:ObjectProperty rdf:about="#deprecated_from_version"/>
        </owl:onProperty>
      </owl:Restriction>
    </rdfs:subClassOf>
  </owl:Class>
  <owl:Class rdf:about="#TestType">
    <rdfs:subClassOf rdf:resource="#OntologyEntry"/>
    <rdfs:comment rdf:datatype="http://www.w3.org/2001/XMLSchema#string"
    >Descriptor of the Test performed e.g. Leukocyte count</rdfs:comment>
    <rdfs:subClassOf rdf:resource="#BioMaterialCharacteristics"/>
    <rdfs:subClassOf>
      <owl:Restriction>
        <owl:someValuesFrom rdf:resource="#TestTypeDatabase"/>
        <owl:onProperty>
          <owl:ObjectProperty rdf:about="#has_database"/>
        </owl:onProperty>
      </owl:Restriction>
    </rdfs:subClassOf>
  </owl:Class>
  <owl:Class rdf:ID="Atmosphere">
    <rdfs:subClassOf>
      <owl:Restriction>
        <owl:onProperty>
          <owl:ObjectProperty rdf:ID="has_atmospheric_component"/>
        </owl:onProperty>
        <owl:someValuesFrom rdf:resource="#Compound"/>
      </owl:Restriction>
    </rdfs:subClassOf>
    <rdfs:comment rdf:datatype="http://www.w3.org/2001/XMLSchema#string"
    >The atmospheric conditions used to culture or grow an organism.</rdfs:comment>
    <rdfs:subClassOf rdf:resource="#GrowthCondition"/>
  </owl:Class>
  <owl:Class rdf:ID="Ploidy">
    <rdfs:subClassOf rdf:resource="#IndividualGeneticCharacteristics"/>
    <rdfs:comment rdf:datatype="http://www.w3.org/2001/XMLSchema#string"
    >The number of single sets of chromosomes in the cell or an organism e.g., haploid, diploid, triploid, etc.</rdfs:comment>
  </owl:Class>
  <owl:Class rdf:ID="LabeledExtract">
    <rdfs:subClassOf>
      <owl:Class rdf:about="#BioMaterial"/>
    </rdfs:subClassOf>
    <rdfs:subClassOf>
      <owl:Restriction>
        <owl:someValuesFrom rdf:resource="#Treatment"/>
        <owl:onProperty>
          <owl:FunctionalProperty rdf:about="#has_been_treated"/>
        </owl:onProperty>
      </owl:Restriction>
    </rdfs:subClassOf>
    <rdfs:comment rdf:datatype="http://www.w3.org/2001/XMLSchema#string"
    >The BioSample after labeling for detection of the nucleic acids. </rdfs:comment>
    <rdfs:subClassOf>
      <owl:Restriction>
        <owl:onProperty>
          <owl:ObjectProperty rdf:ID="has_compound"/>
        </owl:onProperty>
        <owl:someValuesFrom rdf:resource="#LabelCompound"/>
      </owl:Restriction>
    </rdfs:subClassOf>
  </owl:Class>
  <owl:Class rdf:ID="SoftwareVariation">
    <rdfs:subClassOf rdf:resource="#MethodologicalFactorCategory"/>
    <rdfs:comment rdf:datatype="http://www.w3.org/2001/XMLSchema#string"
    >The effects of different software, software packages, or software versions on experimental results are studied.</rdfs:comment>
  </owl:Class>
  <owl:Class rdf:ID="DeliveryMethod">
    <rdfs:comment rdf:datatype="http://www.w3.org/2001/XMLSchema#string"
    >Method used to deliver a compound for treatment.</rdfs:comment>
    <rdfs:subClassOf rdf:resource="#MGEDExtendedOntology"/>
  </owl:Class>
  <owl:Class rdf:about="#DiseaseStagingDatabase">
    <rdfs:subClassOf rdf:resource="#Database"/>
    <rdfs:comment rdf:datatype="http://www.w3.org/2001/XMLSchema#string"
    >Database of disease staging information</rdfs:comment>
  </owl:Class>
  <owl:Class rdf:ID="BiologicalProperty">
    <rdfs:comment rdf:datatype="http://www.w3.org/2001/XMLSchema#string"
    >A biological property experiment design type is where an intrinsic characteristic of an organism(s) or biological system is examined.</rdfs:comment>
    <rdfs:subClassOf rdf:resource="#ExperimentDesignType"/>
  </owl:Class>
  <owl:Class rdf:about="#BioMaterial">
    <rdfs:subClassOf>
      <owl:Restriction>
        <owl:someValuesFrom rdf:resource="#MaterialType"/>
        <owl:onProperty>
          <owl:ObjectProperty rdf:about="#has_type"/>
        </owl:onProperty>
      </owl:Restriction>
    </rdfs:subClassOf>
    <rdfs:subClassOf rdf:resource="#BioMaterialPackage"/>
    <rdfs:comment rdf:datatype="http://www.w3.org/2001/XMLSchema#string"
    >Description of the processing state of the biomaterial for use in the microarray hybridization.</rdfs:comment>
    <rdfs:subClassOf>
      <owl:Restriction>
        <owl:someValuesFrom rdf:resource="#BioMaterialCharacteristics"/>
        <owl:onProperty>
          <owl:ObjectProperty rdf:ID="has_biomaterial_characteristics"/>
        </owl:onProperty>
      </owl:Restriction>
    </rdfs:subClassOf>
  </owl:Class>
  <owl:Class rdf:ID="EnvironmentalStress">
    <rdfs:subClassOf rdf:resource="#MGEDExtendedOntology"/>
    <rdfs:comment rdf:datatype="http://www.w3.org/2001/XMLSchema#string"
    >Environmental stress is a treatment where some aspect of the environment is perturbed in order to stress the organism or culture, e.g. temperature shock, osmotic shock</rdfs:comment>
    <rdfs:subClassOf>
      <owl:Restriction>
        <owl:someValuesFrom rdf:resource="#Measurement"/>
        <owl:onProperty>
          <owl:ObjectProperty rdf:about="#has_measurement"/>
        </owl:onProperty>
      </owl:Restriction>
    </rdfs:subClassOf>
  </owl:Class>
  <owl:Class rdf:about="#HigherLevelAnalysisPackage">
    <rdfs:subClassOf rdf:resource="#MGEDCoreOntology"/>
    <rdfs:comment rdf:datatype="http://www.w3.org/2001/XMLSchema#string"
    >MAGE package for HigherLevelAnalysis</rdfs:comment>
  </owl:Class>
  <owl:Class rdf:about="#Organism">
    <rdfs:comment rdf:datatype="http://www.w3.org/2001/XMLSchema#string"
    >The genus and species (and subspecies) of the organism from which the biomaterial is derived from. </rdfs:comment>
    <rdfs:subClassOf>
      <owl:Restriction>
        <owl:someValuesFrom rdf:resource="#OrganismDatabase"/>
        <owl:onProperty>
          <owl:ObjectProperty rdf:about="#has_database"/>
        </owl:onProperty>
      </owl:Restriction>
    </rdfs:subClassOf>
    <rdfs:subClassOf rdf:resource="#OntologyEntry"/>
    <rdfs:subClassOf rdf:resource="#BioMaterialCharacteristics"/>
  </owl:Class>
  <owl:Class rdf:ID="BioSourceProvider">
    <rdfs:subClassOf>
      <owl:Restriction>
        <owl:onProperty>
          <owl:FunctionalProperty rdf:ID="has_donor"/>
        </owl:onProperty>
        <owl:someValuesFrom rdf:resource="#Organization"/>
      </owl:Restriction>
    </rdfs:subClassOf>
    <rdfs:comment rdf:datatype="http://www.w3.org/2001/XMLSchema#string"
    >The resource (e.g. company, hospital, geographical location) used to obtain or purchase the biomaterial. </rdfs:comment>
    <rdfs:subClassOf rdf:resource="#BioMaterialCharacteristics"/>
    <rdfs:subClassOf>
      <owl:Restriction>
        <owl:someValuesFrom rdf:resource="#Person"/>
        <owl:onProperty>
          <owl:ObjectProperty rdf:ID="has_owner"/>
        </owl:onProperty>
      </owl:Restriction>
    </rdfs:subClassOf>
  </owl:Class>
  <owl:ObjectProperty rdf:about="#has_accession">
    <rdfs:comment rdf:datatype="http://www.w3.org/2001/XMLSchema#string"
    >property indicating that the class has an accession number</rdfs:comment>
    <rdf:type rdf:resource="http://www.w3.org/2002/07/owl#FunctionalProperty"/>
  </owl:ObjectProperty>
  <owl:ObjectProperty rdf:about="#has_manufacturer">
    <rdfs:comment rdf:datatype="http://www.w3.org/2001/XMLSchema#string"
    >property indicating that the class has a manufacturer</rdfs:comment>
  </owl:ObjectProperty>
  <owl:ObjectProperty rdf:about="#has_database">
    <rdfs:comment rdf:datatype="http://www.w3.org/2001/XMLSchema#string"
    >property indicating that the class has a database</rdfs:comment>
  </owl:ObjectProperty>
  <owl:ObjectProperty rdf:about="#has_image_format">
    <rdfs:domain rdf:resource="#PhysicalBioAssay"/>
    <rdfs:comment rdf:datatype="http://www.w3.org/2001/XMLSchema#string"
    >property indicating that the class has an image format</rdfs:comment>
  </owl:ObjectProperty>
  <owl:ObjectProperty rdf:about="#has_phone">
    <rdfs:comment rdf:datatype="http://www.w3.org/2001/XMLSchema#string"
    >property indicating that the class has a phone</rdfs:comment>
  </owl:ObjectProperty>
  <owl:ObjectProperty rdf:about="#has_factor_value">
    <rdfs:comment rdf:datatype="http://www.w3.org/2001/XMLSchema#string"
    >property indicating that the class has a factor value</rdfs:comment>
  </owl:ObjectProperty>
  <owl:ObjectProperty rdf:about="#has_mid_initials">
    <rdfs:comment rdf:datatype="http://www.w3.org/2001/XMLSchema#string"
    >property indicating that the class has a middle initials</rdfs:comment>
  </owl:ObjectProperty>
  <owl:ObjectProperty rdf:about="#has_bioassays">
    <rdfs:comment rdf:datatype="http://www.w3.org/2001/XMLSchema#string"
    >property indicating that the class has bioassays</rdfs:comment>
  </owl:ObjectProperty>
  <owl:ObjectProperty rdf:about="#has_version">
    <rdfs:comment rdf:datatype="http://www.w3.org/2001/XMLSchema#string"
    >property indicating that the class has a version</rdfs:comment>
  </owl:ObjectProperty>
  <owl:ObjectProperty rdf:about="#has_database_entry_type">
    <rdfs:comment rdf:datatype="http://www.w3.org/2001/XMLSchema#string"
    >property indicating that the class has a database entry type</rdfs:comment>
  </owl:ObjectProperty>
  <owl:ObjectProperty rdf:about="#has_part_modified">
    <rdfs:comment rdf:datatype="http://www.w3.org/2001/XMLSchema#string"
    >property indicating that the class has a modified part</rdfs:comment>
  </owl:ObjectProperty>
  <owl:ObjectProperty rdf:about="#has_measurement_type">
    <rdfs:domain rdf:resource="#Measurement"/>
    <rdfs:comment rdf:datatype="http://www.w3.org/2001/XMLSchema#string"
    >property indicating that the class has a measurement type</rdfs:comment>
  </owl:ObjectProperty>
  <owl:ObjectProperty rdf:about="#has_family_member">
    <rdfs:comment rdf:datatype="http://www.w3.org/2001/XMLSchema#string"
    >property indicating that the class has a family member</rdfs:comment>
  </owl:ObjectProperty>
  <owl:ObjectProperty rdf:ID="has_test_protocol">
    <rdfs:comment rdf:datatype="http://www.w3.org/2001/XMLSchema#string"
    >property indicating that the test has a test protocol</rdfs:comment>
  </owl:ObjectProperty>
  <owl:ObjectProperty rdf:about="#has_cubic_volume">
    <rdfs:comment rdf:datatype="http://www.w3.org/2001/XMLSchema#string"
    >property indicating that the class contains a cubic volume measurement</rdfs:comment>
  </owl:ObjectProperty>
  <owl:ObjectProperty rdf:about="#has_pages">
    <rdfs:domain rdf:resource="#BibliographicReference"/>
    <rdfs:comment rdf:datatype="http://www.w3.org/2001/XMLSchema#string"
    >property indicating that the class has pages</rdfs:comment>
  </owl:ObjectProperty>
  <owl:ObjectProperty rdf:about="#has_clinical_record">
    <rdfs:comment rdf:datatype="http://www.w3.org/2001/XMLSchema#string"
    >property indicating that the class has a clinical record</rdfs:comment>
  </owl:ObjectProperty>
  <owl:ObjectProperty rdf:about="#has_cancer_site">
    <rdfs:comment rdf:datatype="http://www.w3.org/2001/XMLSchema#string"
    >property indicating that the class has a cancer site</rdfs:comment>
  </owl:ObjectProperty>
  <owl:ObjectProperty rdf:about="#has_category">
    <rdfs:comment rdf:datatype="http://www.w3.org/2001/XMLSchema#string"
    >property indicating that the class has a category</rdfs:comment>
  </owl:ObjectProperty>
  <owl:ObjectProperty rdf:about="#has_family_relationship">
    <rdfs:comment rdf:datatype="http://www.w3.org/2001/XMLSchema#string"
    >property indicating that the class has a family relationship</rdfs:comment>
  </owl:ObjectProperty>
  <owl:ObjectProperty rdf:about="#has_publication">
    <rdfs:comment rdf:datatype="http://www.w3.org/2001/XMLSchema#string"
    >property indicating that the class has a publication</rdfs:comment>
  </owl:ObjectProperty>
  <owl:ObjectProperty rdf:about="#has_bioassay_data">
    <rdfs:comment rdf:datatype="http://www.w3.org/2001/XMLSchema#string"
    >property indicating that the class has bioassaydata</rdfs:comment>
  </owl:ObjectProperty>
  <owl:ObjectProperty rdf:about="#has_chromosomal_aberration_classification">
    <rdfs:comment rdf:datatype="http://www.w3.org/2001/XMLSchema#string"
    >property indicating that the class has a chromosomal aberration classification</rdfs:comment>
  </owl:ObjectProperty>
  <owl:ObjectProperty rdf:about="#has_individual_genetic_characteristics">
    <rdfs:comment rdf:datatype="http://www.w3.org/2001/XMLSchema#string"
    >property indicating that the class has individual genetic characteristics</rdfs:comment>
  </owl:ObjectProperty>
  <owl:ObjectProperty rdf:about="#has_last_name">
    <rdfs:comment rdf:datatype="http://www.w3.org/2001/XMLSchema#string"
    >property indicating that the class has a last name</rdfs:comment>
  </owl:ObjectProperty>
  <owl:ObjectProperty rdf:about="#has_editor">
    <rdfs:comment rdf:datatype="http://www.w3.org/2001/XMLSchema#string"
    >property indicating that the class has an editor</rdfs:comment>
  </owl:ObjectProperty>
  <owl:ObjectProperty rdf:about="#has_parent_organization">
    <rdfs:comment rdf:datatype="http://www.w3.org/2001/XMLSchema#string"
    >property indicating that the class has a parent organization</rdfs:comment>
  </owl:ObjectProperty>
  <owl:ObjectProperty rdf:about="#has_first_name">
    <rdfs:comment rdf:datatype="http://www.w3.org/2001/XMLSchema#string"
    >property indicating that the class has a first name</rdfs:comment>
  </owl:ObjectProperty>
  <owl:ObjectProperty rdf:about="#has_atmospheric_component">
    <rdfs:comment rdf:datatype="http://www.w3.org/2001/XMLSchema#string"
    >property indicating that the class has an atmospheric component</rdfs:comment>
  </owl:ObjectProperty>
  <owl:ObjectProperty rdf:about="#has_MAGE_description">
    <rdfs:comment rdf:datatype="http://www.w3.org/2001/XMLSchema#string"
    >property indicating that the class has an association to a MAGE description</rdfs:comment>
  </owl:ObjectProperty>
  <owl:ObjectProperty rdf:about="#has_test_result">
    <rdfs:comment rdf:datatype="http://www.w3.org/2001/XMLSchema#string"
    >property indicating that the test has a test result</rdfs:comment>
  </owl:ObjectProperty>
  <owl:ObjectProperty rdf:about="#has_treatment">
    <rdfs:comment rdf:datatype="http://www.w3.org/2001/XMLSchema#string"
    >property indicating that the class has a treatment</rdfs:comment>
  </owl:ObjectProperty>
  <owl:ObjectProperty rdf:about="#has_factor_value_ontology_entry">
    <rdfs:comment rdf:datatype="http://www.w3.org/2001/XMLSchema#string"
    >property indicating that the class has an ontology entry</rdfs:comment>
  </owl:ObjectProperty>
  <owl:ObjectProperty rdf:about="#has_node_value_type">
    <rdfs:comment rdf:datatype="http://www.w3.org/2001/XMLSchema#string"
    >property indicating that the class has a node value type</rdfs:comment>
  </owl:ObjectProperty>
  <owl:ObjectProperty rdf:about="#was_tested_for">
    <rdfs:comment rdf:datatype="http://www.w3.org/2001/XMLSchema#string"
    >property indicating that the class was tested for</rdfs:comment>
  </owl:ObjectProperty>
  <owl:ObjectProperty rdf:about="#has_property_set">
    <rdfs:comment rdf:datatype="http://www.w3.org/2001/XMLSchema#string"
    >property indicating that the class has a property set</rdfs:comment>
  </owl:ObjectProperty>
  <owl:ObjectProperty rdf:about="#has_fiducials">
    <rdfs:comment rdf:datatype="http://www.w3.org/2001/XMLSchema#string"
    >property indicating that the class has fiducials</rdfs:comment>
  </owl:ObjectProperty>
  <owl:ObjectProperty rdf:about="#has_feature_shape">
    <rdfs:comment rdf:datatype="http://www.w3.org/2001/XMLSchema#string"
    >property indicating that the class has a feature shape</rdfs:comment>
  </owl:ObjectProperty>
  <owl:ObjectProperty rdf:about="#has_units">
    <rdfs:comment rdf:datatype="http://www.w3.org/2001/XMLSchema#string"
    >property indicating that the class has units</rdfs:comment>
  </owl:ObjectProperty>
  <owl:ObjectProperty rdf:about="#has_model">
    <rdfs:comment rdf:datatype="http://www.w3.org/2001/XMLSchema#string"
    >property indicating that the class has a model</rdfs:comment>
    <rdfs:domain rdf:resource="#Hardware"/>
  </owl:ObjectProperty>
  <owl:ObjectProperty rdf:about="#has_make">
    <rdfs:comment rdf:datatype="http://www.w3.org/2001/XMLSchema#string"
    >property indicating that the class has a make</rdfs:comment>
    <rdfs:domain rdf:resource="#Hardware"/>
  </owl:ObjectProperty>
  <owl:ObjectProperty rdf:about="#has_biomaterial_characteristics">
    <rdfs:comment rdf:datatype="http://www.w3.org/2001/XMLSchema#string"
    >property indicating that the class has biomaterial characteristics</rdfs:comment>
  </owl:ObjectProperty>
  <owl:ObjectProperty rdf:about="#has_performer">
    <rdfs:comment rdf:datatype="http://www.w3.org/2001/XMLSchema#string"
    >property indicating that the protocol has a performer or contact person</rdfs:comment>
  </owl:ObjectProperty>
  <owl:ObjectProperty rdf:about="#has_citation">
    <rdfs:comment rdf:datatype="http://www.w3.org/2001/XMLSchema#string"
    >property indicating that the class has a citation</rdfs:comment>
  </owl:ObjectProperty>
  <owl:ObjectProperty rdf:about="#has_disease_staging">
    <rdfs:comment rdf:datatype="http://www.w3.org/2001/XMLSchema#string"
    >property indicating that the class has disease staging</rdfs:comment>
  </owl:ObjectProperty>
  <owl:ObjectProperty rdf:about="#has_prior_disease_state">
    <rdfs:comment rdf:datatype="http://www.w3.org/2001/XMLSchema#string"
    >property indicating that the class has a prior disease state</rdfs:comment>
  </owl:ObjectProperty>
  <owl:ObjectProperty rdf:about="#has_address">
    <rdfs:comment rdf:datatype="http://www.w3.org/2001/XMLSchema#string"
    >property indicating that the class has an address
</rdfs:comment>
  </owl:ObjectProperty>
  <owl:ObjectProperty rdf:about="#has_owner">
    <rdfs:comment rdf:datatype="http://www.w3.org/2001/XMLSchema#string"
    >property indicating that the class has an owner</rdfs:comment>
    <rdf:type rdf:resource="http://www.w3.org/2002/07/owl#FunctionalProperty"/>
  </owl:ObjectProperty>
  <owl:ObjectProperty rdf:about="#is_user_defined">
    <rdfs:comment rdf:datatype="http://www.w3.org/2001/XMLSchema#string"
    >property indicating that the class is user defined</rdfs:comment>
  </owl:ObjectProperty>
  <owl:ObjectProperty rdf:about="#has_mass">
    <rdfs:comment rdf:datatype="http://www.w3.org/2001/XMLSchema#string"
    >property indicating that the class has a mass</rdfs:comment>
  </owl:ObjectProperty>
  <owl:ObjectProperty rdf:ID="has_laboratory_test">
    <rdfs:comment rdf:datatype="http://www.w3.org/2001/XMLSchema#string"
    >property indicating that the class has a laboratory test</rdfs:comment>
  </owl:ObjectProperty>
  <owl:ObjectProperty rdf:about="#has_clinical_treatment">
    <rdfs:comment rdf:datatype="http://www.w3.org/2001/XMLSchema#string"
    >property indicating that the class has a clinical treatment</rdfs:comment>
  </owl:ObjectProperty>
  <owl:ObjectProperty rdf:about="#has_host_part">
    <rdfs:domain rdf:resource="#Host"/>
    <rdfs:comment rdf:datatype="http://www.w3.org/2001/XMLSchema#string"
    >property indicating that the class has a host part</rdfs:comment>
  </owl:ObjectProperty>
  <owl:ObjectProperty rdf:about="#has_software">
    <rdfs:comment rdf:datatype="http://www.w3.org/2001/XMLSchema#string"
    >property indicating that the class has software</rdfs:comment>
  </owl:ObjectProperty>
  <owl:ObjectProperty rdf:about="#has_organism_part">
    <rdfs:comment rdf:datatype="http://www.w3.org/2001/XMLSchema#string"
    >property indicating that the class has an organism part</rdfs:comment>
  </owl:ObjectProperty>
  <owl:ObjectProperty rdf:about="#has_hardware">
    <rdfs:comment rdf:datatype="http://www.w3.org/2001/XMLSchema#string"
    >property indicating that the class has hardware</rdfs:comment>
  </owl:ObjectProperty>
  <owl:ObjectProperty rdf:about="#has_scale">
    <rdfs:comment rdf:datatype="http://www.w3.org/2001/XMLSchema#string"
    >property indicating that the class has a scale</rdfs:comment>
  </owl:ObjectProperty>
  <owl:ObjectProperty rdf:about="#has_experiment_design_type">
    <rdfs:comment rdf:datatype="http://www.w3.org/2001/XMLSchema#string"
    >property indicating that the class has an experiment design type</rdfs:comment>
  </owl:ObjectProperty>
  <owl:ObjectProperty rdf:about="#has_fax">
    <rdfs:comment rdf:datatype="http://www.w3.org/2001/XMLSchema#string"
    >property indicating that the class has a fax</rdfs:comment>
  </owl:ObjectProperty>
  <owl:ObjectProperty rdf:about="#has_disease_location">
    <rdfs:comment rdf:datatype="http://www.w3.org/2001/XMLSchema#string"
    >property indicating the location of the disease.</rdfs:comment>
  </owl:ObjectProperty>
  <owl:ObjectProperty rdf:about="#has_experiment_design">
    <rdfs:comment rdf:datatype="http://www.w3.org/2001/XMLSchema#string"
    >property indicating that the class has an experiment design</rdfs:comment>
  </owl:ObjectProperty>
  <owl:ObjectProperty rdf:about="#has_initial_time_point">
    <rdfs:comment rdf:datatype="http://www.w3.org/2001/XMLSchema#string"
    >property indicating that the class has an individual time point</rdfs:comment>
    <rdf:type rdf:resource="http://www.w3.org/2002/07/owl#FunctionalProperty"/>
    <rdfs:domain rdf:resource="#Age"/>
  </owl:ObjectProperty>
  <owl:ObjectProperty rdf:about="#has_email">
    <rdfs:comment rdf:datatype="http://www.w3.org/2001/XMLSchema#string"
    >property indicating that the class has an email address</rdfs:comment>
  </owl:ObjectProperty>
  <owl:ObjectProperty rdf:about="#has_issue">
    <rdfs:comment rdf:datatype="http://www.w3.org/2001/XMLSchema#string"
    >property indicating that the class has an issue</rdfs:comment>
    <rdfs:domain rdf:resource="#BibliographicReference"/>
  </owl:ObjectProperty>
  <owl:ObjectProperty rdf:about="#has_publisher">
    <rdfs:comment rdf:datatype="http://www.w3.org/2001/XMLSchema#string"
    >property indicating that the class has a publisher</rdfs:comment>
  </owl:ObjectProperty>
  <owl:ObjectProperty rdf:about="#has_name">
    <rdfs:comment rdf:datatype="http://www.w3.org/2001/XMLSchema#string"
    >property indicating that the class has a name</rdfs:comment>
  </owl:ObjectProperty>
  <owl:ObjectProperty rdf:about="#has_maximum_measurement">
    <rdfs:comment rdf:datatype="http://www.w3.org/2001/XMLSchema#string"
    >property indicating that the class has a maximum measurement</rdfs:comment>
    <rdfs:domain rdf:resource="#Age"/>
  </owl:ObjectProperty>
  <owl:ObjectProperty rdf:about="#has_text">
    <rdfs:comment rdf:datatype="http://www.w3.org/2001/XMLSchema#string"
    >property indicating that the class has text</rdfs:comment>
  </owl:ObjectProperty>
  <owl:ObjectProperty rdf:about="#deprecated_from_version">
    <rdfs:comment rdf:datatype="http://www.w3.org/2001/XMLSchema#string"
    >property indicating the version of the MGED Ontology that the term was deprecated from</rdfs:comment>
  </owl:ObjectProperty>
  <owl:ObjectProperty rdf:about="#has_protocol">
    <rdfs:comment rdf:datatype="http://www.w3.org/2001/XMLSchema#string"
    >property indicating that the class has a protocol</rdfs:comment>
  </owl:ObjectProperty>
  <owl:ObjectProperty rdf:about="#has_compound">
    <rdfs:comment rdf:datatype="http://www.w3.org/2001/XMLSchema#string"
    >property indicating that the class has a compound</rdfs:comment>
  </owl:ObjectProperty>
  <owl:ObjectProperty rdf:about="#has_providers">
    <rdfs:comment rdf:datatype="http://www.w3.org/2001/XMLSchema#string"
    >property indicating that the class has providers</rdfs:comment>
  </owl:ObjectProperty>
  <owl:ObjectProperty rdf:ID="was_replaced_by">
    <rdfs:comment rdf:datatype="http://www.w3.org/2001/XMLSchema#string"
    >instance property to indicate what the term was replaced by</rdfs:comment>
  </owl:ObjectProperty>
  <owl:ObjectProperty rdf:about="#has_disease_state">
    <rdfs:comment rdf:datatype="http://www.w3.org/2001/XMLSchema#string"
    >property indicating that the class has a disease state</rdfs:comment>
  </owl:ObjectProperty>
  <owl:ObjectProperty rdf:about="#has_reason_for_deprecation">
    <rdfs:comment rdf:datatype="http://www.w3.org/2001/XMLSchema#string"
    >property to indicate the reason for deprecating a term</rdfs:comment>
  </owl:ObjectProperty>
  <owl:ObjectProperty rdf:about="#has_nodes">
    <rdfs:comment rdf:datatype="http://www.w3.org/2001/XMLSchema#string"
    >property indicating that the class has a node</rdfs:comment>
  </owl:ObjectProperty>
  <owl:ObjectProperty rdf:about="#has_volume">
    <rdfs:comment rdf:datatype="http://www.w3.org/2001/XMLSchema#string"
    >property indicating that the class has a volume</rdfs:comment>
    <rdfs:domain rdf:resource="#BibliographicReference"/>
  </owl:ObjectProperty>
  <owl:ObjectProperty rdf:about="#has_affiliation">
    <rdfs:comment rdf:datatype="http://www.w3.org/2001/XMLSchema#string"
    >property indicating that the class has an affiliation to an institution</rdfs:comment>
  </owl:ObjectProperty>
  <owl:ObjectProperty rdf:about="#has_node_value">
    <rdfs:comment rdf:datatype="http://www.w3.org/2001/XMLSchema#string"
    >property indicating that the class has a node value</rdfs:comment>
  </owl:ObjectProperty>
  <owl:ObjectProperty rdf:about="#has_test_type">
    <rdfs:comment rdf:datatype="http://www.w3.org/2001/XMLSchema#string"
    >property indicating that the class has a clinical test</rdfs:comment>
  </owl:ObjectProperty>
  <owl:ObjectProperty rdf:about="#has_action">
    <rdfs:comment rdf:datatype="http://www.w3.org/2001/XMLSchema#string"
    >property indicating that the class has an action</rdfs:comment>
  </owl:ObjectProperty>
  <owl:ObjectProperty rdf:about="#has_host">
    <rdfs:domain rdf:resource="#Host"/>
    <rdfs:comment rdf:datatype="http://www.w3.org/2001/XMLSchema#string"
    >property indicating that the class has a host</rdfs:comment>
  </owl:ObjectProperty>
  <owl:ObjectProperty rdf:about="#has_additive">
    <rdfs:comment rdf:datatype="http://www.w3.org/2001/XMLSchema#string"
    >property indicating that the class has an additive</rdfs:comment>
  </owl:ObjectProperty>
  <owl:ObjectProperty rdf:ID="has_biosource_type">
    <rdfs:domain rdf:resource="#BioSourceProvider"/>
    <rdf:type rdf:resource="http://www.w3.org/2002/07/owl#FunctionalProperty"/>
    <rdfs:comment rdf:datatype="http://www.w3.org/2001/XMLSchema#string"
    >property indicating that the class has a biosource type</rdfs:comment>
  </owl:ObjectProperty>
  <owl:ObjectProperty rdf:about="#has_clinical_finding">
    <rdfs:comment rdf:datatype="http://www.w3.org/2001/XMLSchema#string"
    >property indicating that the class has a clinical finding</rdfs:comment>
  </owl:ObjectProperty>
  <owl:ObjectProperty rdf:about="#has_height">
    <rdfs:comment rdf:datatype="http://www.w3.org/2001/XMLSchema#string"
    >property indicating that the class has a height</rdfs:comment>
  </owl:ObjectProperty>
  <owl:ObjectProperty rdf:about="#has_authors">
    <rdfs:comment rdf:datatype="http://www.w3.org/2001/XMLSchema#string"
    >property indicating that the class has authors</rdfs:comment>
  </owl:ObjectProperty>
  <owl:ObjectProperty rdf:about="#has_type">
    <rdfs:comment rdf:datatype="http://www.w3.org/2001/XMLSchema#string"
    >property indicating that the class has a type</rdfs:comment>
  </owl:ObjectProperty>
  <owl:ObjectProperty rdf:about="#has_species">
    <rdfs:comment rdf:datatype="http://www.w3.org/2001/XMLSchema#string"
    >property indicating that the class has species</rdfs:comment>
  </owl:ObjectProperty>
  <owl:ObjectProperty rdf:about="#has_nutrient_component">
    <rdfs:comment rdf:datatype="http://www.w3.org/2001/XMLSchema#string"
    >property indicating that the class has a nutrient component</rdfs:comment>
  </owl:ObjectProperty>
  <owl:ObjectProperty rdf:about="#has_year">
    <rdfs:comment rdf:datatype="http://www.w3.org/2001/XMLSchema#string"
    >property indicating that the class has a year</rdfs:comment>
  </owl:ObjectProperty>
  <owl:ObjectProperty rdf:about="#has_ID">
    <rdfs:comment rdf:datatype="http://www.w3.org/2001/XMLSchema#string"
    >property indicating that the class has an identifier</rdfs:comment>
  </owl:ObjectProperty>
  <owl:ObjectProperty rdf:about="#has_result">
    <rdfs:comment rdf:datatype="http://www.w3.org/2001/XMLSchema#string"
    >property indicating the class has a result</rdfs:comment>
  </owl:ObjectProperty>
  <owl:ObjectProperty rdf:about="#has_measurement">
    <rdfs:comment rdf:datatype="http://www.w3.org/2001/XMLSchema#string"
    >property indicating that the class has a measurement</rdfs:comment>
  </owl:ObjectProperty>
  <owl:ObjectProperty rdf:about="#has_value">
    <rdf:type rdf:resource="http://www.w3.org/2002/07/owl#FunctionalProperty"/>
    <rdfs:comment rdf:datatype="http://www.w3.org/2001/XMLSchema#string"
    >property indicating that the class has a value</rdfs:comment>
  </owl:ObjectProperty>
  <owl:ObjectProperty rdf:about="#has_individual">
    <rdfs:comment rdf:datatype="http://www.w3.org/2001/XMLSchema#string"
    >property indicating that the class has an individual</rdfs:comment>
  </owl:ObjectProperty>
  <owl:ObjectProperty rdf:about="#has_experiment_factors">
    <rdfs:comment rdf:datatype="http://www.w3.org/2001/XMLSchema#string"
    >property indicating that the class has experiment factors</rdfs:comment>
  </owl:ObjectProperty>
  <owl:ObjectProperty rdf:about="#has_toll_free_phone">
    <rdfs:comment rdf:datatype="http://www.w3.org/2001/XMLSchema#string"
    >property indicating that the class has a toll free phone</rdfs:comment>
  </owl:ObjectProperty>
  <owl:DatatypeProperty rdf:ID="has_human_readable_URI">
    <rdfs:comment rdf:datatype="http://www.w3.org/2001/XMLSchema#string"
    >property indicating that the contents found at this uri are human readable</rdfs:comment>
  </owl:DatatypeProperty>
  <owl:DatatypeProperty rdf:about="#is_solvent">
    <rdfs:comment rdf:datatype="http://www.w3.org/2001/XMLSchema#string"
    >property indicating that the class is a solvent</rdfs:comment>
  </owl:DatatypeProperty>
  <owl:DatatypeProperty rdf:about="#has_description">
    <rdfs:comment rdf:datatype="http://www.w3.org/2001/XMLSchema#string"
    >property indicating that the class has a description</rdfs:comment>
  </owl:DatatypeProperty>
  <owl:DatatypeProperty rdf:about="#has_order">
    <rdfs:comment rdf:datatype="http://www.w3.org/2001/XMLSchema#string"
    >property indicating that the class has an order</rdfs:comment>
  </owl:DatatypeProperty>
  <owl:DatatypeProperty rdf:ID="has_machine_readable_URI">
    <rdfs:comment rdf:datatype="http://www.w3.org/2001/XMLSchema#string"
    >property indicating that the contents found at this uri are machine readable (i.e. in a standard format)</rdfs:comment>
  </owl:DatatypeProperty>
  <owl:DatatypeProperty rdf:about="#has_title">
    <rdfs:comment rdf:datatype="http://www.w3.org/2001/XMLSchema#string"
    >property indicating that the class has a title</rdfs:comment>
  </owl:DatatypeProperty>
  <owl:FunctionalProperty rdf:about="#has_accession_version">
    <rdfs:comment rdf:datatype="http://www.w3.org/2001/XMLSchema#string"
    >property indicating that the class has an accession number version</rdfs:comment>
    <rdf:type rdf:resource="http://www.w3.org/2002/07/owl#ObjectProperty"/>
  </owl:FunctionalProperty>
  <owl:FunctionalProperty rdf:about="#has_URI">
    <rdfs:comment rdf:datatype="http://www.w3.org/2001/XMLSchema#string"
    >property indicating that the class has a URI</rdfs:comment>
    <rdf:type rdf:resource="http://www.w3.org/2002/07/owl#ObjectProperty"/>
  </owl:FunctionalProperty>
  <owl:FunctionalProperty rdf:about="#has_been_treated">
    <rdfs:comment rdf:datatype="http://www.w3.org/2001/XMLSchema#string"
    >property indicating that the class has been treated</rdfs:comment>
    <rdf:type rdf:resource="http://www.w3.org/2002/07/owl#ObjectProperty"/>
  </owl:FunctionalProperty>
  <owl:FunctionalProperty rdf:about="#has_donor">
    <rdfs:comment rdf:datatype="http://www.w3.org/2001/XMLSchema#string"
    >property indicating that the class has a donor</rdfs:comment>
    <rdf:type rdf:resource="http://www.w3.org/2002/07/owl#ObjectProperty"/>
  </owl:FunctionalProperty>
  <DeprecatedTerms rdf:ID="ds_oligo">
    <has_reason_for_deprecation rdf:resource="#deleted_term"/>
    <rdfs:comment rdf:datatype="http://www.w3.org/2001/XMLSchema#string"
    > a double stranded oligonucleotide</rdfs:comment>
    <deprecated_from_version rdf:resource="#version_1.2.0"/>
    <rdf:type rdf:resource="#PhysicalBioSequenceType"/>
  </DeprecatedTerms>
  <LabelCompound rdf:ID="alexa_633">
    <rdfs:comment rdf:datatype="http://www.w3.org/2001/XMLSchema#string"
    >Absorbs at 632 nm, emission maxima at 647 nm (red). Alexa dyes are have intense fluorescence, are photostable, stable over a wide range of pH, and are water soluble. 

</rdfs:comment>
  </LabelCompound>
  <DatabaseEntryType rdf:ID="microarray_experiment_record">
    <rdfs:comment rdf:datatype="http://www.w3.org/2001/XMLSchema#string"
    >A record which describes and identifies a microarray experiment e.g. GEO</rdfs:comment>
  </DatabaseEntryType>
  <RadiationUnit rdf:ID="cpm">
    <rdfs:comment rdf:datatype="http://www.w3.org/2001/XMLSchema#string"
    >counts per minute, unit of light emissions produced by ionizing radiation.</rdfs:comment>
  </RadiationUnit>
  <NormalizationDescriptionType rdf:ID="ratio_statistics_normalization">
    <rdfs:comment rdf:datatype="http://www.w3.org/2001/XMLSchema#string"
    >A method to re-scale paired-assay data from one data set relative to the other, based on an iterative regression method of calculating single parameter linear normalization factors. This method allows calculation of the mean, standard deviation and confidence interval limits for the distribution of measured ratio values.
</rdfs:comment>
  </NormalizationDescriptionType>
  <TargetedCellTypeDatabase rdf:ID="NCI_targeted_cell_type_database">
    <rdfs:comment rdf:datatype="http://www.w3.org/2001/XMLSchema#string"
    >a controlled vocabulary of targeted cell types</rdfs:comment>
    <has_human_readable_URI rdf:datatype="http://www.w3.org/2001/XMLSchema#string"
    >http://nciterms.nci.nih.gov:80/NCIBrowser/ConceptReport.jsp?dictionary=NCI_Thesaurus&amp;code=C12596</has_human_readable_URI>
  </TargetedCellTypeDatabase>
  <DataType rdf:ID="string_datatype">
    <rdfs:comment rdf:datatype="http://www.w3.org/2001/XMLSchema#string"
    >The values are a sequence of one or more characters.</rdfs:comment>
  </DataType>
  <ConcentrationUnitOther rdf:ID="mg_per_kg_per_day">
    <rdfs:comment rdf:datatype="http://www.w3.org/2001/XMLSchema#string"
    >milligram per kilogram per day</rdfs:comment>
  </ConcentrationUnitOther>
  <FamilyRelationship rdf:ID="aunt">
    <rdfs:comment rdf:datatype="http://www.w3.org/2001/XMLSchema#string"
    >The sister of one's father or mother.</rdfs:comment>
  </FamilyRelationship>
  <Sex rdf:ID="hermaphrodite">
    <rdfs:comment rdf:datatype="http://www.w3.org/2001/XMLSchema#string"
    >an organism with both male and female sexual organs in one individual
synonym: intersex</rdfs:comment>
  </Sex>
  <BiologicalProperty rdf:ID="innate_behavior_design">
    <rdfs:comment rdf:datatype="http://www.w3.org/2001/XMLSchema#string"
    >A design in which the innate behaviour of the organism is examined, e.g. path finding in bees.</rdfs:comment>
  </BiologicalProperty>
  <DevelopmentalStageDatabase rdf:ID="EMAP">
    <has_human_readable_URI rdf:datatype="http://www.w3.org/2001/XMLSchema#string"
    >http://genex.hgu.mrc.ac.uk</has_human_readable_URI>
    <rdfs:comment rdf:datatype="http://www.w3.org/2001/XMLSchema#string"
    >The Edinburgh Mouse Atlas Project (EMAP) ontology of mouse developmental anatomy covers the 26 developmental stages (Theiler Stages) from fertilization to birth.</rdfs:comment>
  </DevelopmentalStageDatabase>
  <ExperimentalProtocolType rdf:ID="PCR_amplification">
    <rdf:type rdf:resource="#ComplexAction"/>
    <rdfs:comment rdf:datatype="http://www.w3.org/2001/XMLSchema#string"
    >Amplification of nucleic acid sequence by use of the polymerase chain reaction whereby the number of templates grows geometrically with each cycle. </rdfs:comment>
  </ExperimentalProtocolType>
  <SurfaceType rdf:ID="unknown_surface_type">
    <rdfs:comment rdf:datatype="http://www.w3.org/2001/XMLSchema#string"
    >A SurfaceType of unknown type.</rdfs:comment>
  </SurfaceType>
  <DataType rdf:ID="list_of_nonnegative_floats">
    <rdfs:comment rdf:datatype="http://www.w3.org/2001/XMLSchema#string"
    >An ordered, finite set of nonnegative floats.</rdfs:comment>
  </DataType>
  <TheoreticalBioSequenceType rdf:ID="consensus_DNA">
    <rdfs:comment rdf:datatype="http://www.w3.org/2001/XMLSchema#string"
    >DNA sequence produced from some base calling or alignment algorithm which uses multiple sequence as input
</rdfs:comment>
  </TheoreticalBioSequenceType>
  <DerivedBioAssayType rdf:ID="averaged_intensity">
    <rdfs:comment rdf:datatype="http://www.w3.org/2001/XMLSchema#string"
    >Results of data reduction involving computation of the average of multiple intensites of identical type. These could include identical Features, Reporters or CompositeSequences in different microarray hybridizations, matched replicate spots on 2D gels run from the same sample, or repeat measurements of the same metabolite in replicate cell cultures.</rdfs:comment>
  </DerivedBioAssayType>
  <MassUnit rdf:ID="pg">
    <rdfs:comment rdf:datatype="http://www.w3.org/2001/XMLSchema#string"
    >picogram, mass unit</rdfs:comment>
  </MassUnit>
  <ControlType rdf:ID="control_spike_calibration">
    <rdfs:comment rdf:datatype="http://www.w3.org/2001/XMLSchema#string"
    >A Reporter that could be hybridized to an exogenously added nucleic acid or protein (spike) before or during hybridization and is used as a control for data processing. It may be deposited at one or more known concentrations (calibration). A reporter may be a spike, a calibration control or both.
</rdfs:comment>
  </ControlType>
  <QualityControlDescriptionType rdf:ID="peer_review_quality_control">
    <rdfs:comment rdf:datatype="http://www.w3.org/2001/XMLSchema#string"
    >An experiment which has a peer reviewed publication attached.</rdfs:comment>
  </QualityControlDescriptionType>
  <GeneticModification rdf:ID="transfection">
    <rdfs:comment rdf:datatype="http://www.w3.org/2001/XMLSchema#string"
    >Introduction of genetic material into an organism often in the form of a plasmid.</rdfs:comment>
  </GeneticModification>
  
  <ChromosomalAberrationClassification rdf:ID="chromosomal_translocation">
    <rdfs:comment rdf:datatype="http://www.w3.org/2001/XMLSchema#string"
    >A type of aberration characterized by fragmentation of a chromosome and transfer of the broken-off portion to another chromosome, often of a different pair.</rdfs:comment>
  </ChromosomalAberrationClassification>
  <StrainOrLineDatabase rdf:ID="JAX_mouse_strains">
    <rdfs:comment rdf:datatype="http://www.w3.org/2001/XMLSchema#string"
    >Database entry from the resource at The Jackson Laboratory which has details of approved mouse strain nomenclature.</rdfs:comment>
    <has_human_readable_URI rdf:datatype="http://www.w3.org/2001/XMLSchema#string"
    >http://www.informatics.jax.org/external/festing/mouse/STRAINS.shtml</has_human_readable_URI>
  </StrainOrLineDatabase>
  <ExperimentalProtocolType rdf:ID="starvation">
    <rdfs:comment rdf:datatype="http://www.w3.org/2001/XMLSchema#string"
    >Depriving an organism of food or nutrients</rdfs:comment>
    <rdf:type rdf:resource="#ComplexAction"/>
  </ExperimentalProtocolType>
  <PhysicalBioSequenceType rdf:ID="clone_of_unknown_source">
    <rdfs:comment rdf:datatype="http://www.w3.org/2001/XMLSchema#string"
    >Sequence from some nucleic acid copy and the associated vector for which the source clone supplier is unknown.</rdfs:comment>
  </PhysicalBioSequenceType>
  <MaterialType rdf:ID="virus">
    <rdfs:comment rdf:datatype="http://www.w3.org/2001/XMLSchema#string"
    >one or more DNA or RNA based non cellular infective agent, including bacteriophage</rdfs:comment>
  </MaterialType>
  <ExperimentalProtocolType rdf:ID="dissect">
    <rdfs:comment rdf:datatype="http://www.w3.org/2001/XMLSchema#string"
    >The action of removing one or more OrganismParts.</rdfs:comment>
    <rdf:type rdf:resource="#ComplexAction"/>
  </ExperimentalProtocolType>
  <MaterialType rdf:ID="total_RNA">
    <rdfs:comment rdf:datatype="http://www.w3.org/2001/XMLSchema#string"
    >Total cellular and nuclear RNA.</rdfs:comment>
  </MaterialType>
  <LabelCompound rdf:ID="alexa_532">
    <rdfs:comment rdf:datatype="http://www.w3.org/2001/XMLSchema#string"
    >Absorbs at 532 nm, emission maxima at 554 nm (yellow). Alexa dyes are have intense fluorescence, are photostable, stable over a wide range of pH, and are water soluble. 

</rdfs:comment>
  </LabelCompound>
  <CompoundDatabase rdf:ID="NCI_compound_database">
    <rdfs:comment rdf:datatype="http://www.w3.org/2001/XMLSchema#string"
    >a controlled vocabulary for compounds</rdfs:comment>
    <has_human_readable_URI rdf:datatype="http://www.w3.org/2001/XMLSchema#string"
    >http://nciterm.nci.nih.gov:80/NCIBrowser/ConceptReport.jsp?dictionary=NCI_Thesaurus&amp;code=C1908</has_human_readable_URI>
  </CompoundDatabase>
  <DataTransformationProtocolType rdf:ID="loess_group_normalization">
    <rdfs:comment rdf:datatype="http://www.w3.org/2001/XMLSchema#string"
    >Application of a normalization of type loess_normalization where a potentially different normalization curve is generated and used for two or more groups (delineated by some criteria); criteria could include blocks (e.g. print-tip groups) on an array, or the day on which mass spectrometry was performed.</rdfs:comment>
  </DataTransformationProtocolType>
  <ConcentrationUnitOther rdf:ID="percent_confluence">
    <rdfs:comment rdf:datatype="http://www.w3.org/2001/XMLSchema#string"
    >A measure of the density of an attached or monolayer culture (e.g., cell culture), e.g., 80 percent_confluence.
 </rdfs:comment>
  </ConcentrationUnitOther>
  <StrainOrLineDatabase rdf:ID="NASC">
    <has_human_readable_URI rdf:datatype="http://www.w3.org/2001/XMLSchema#string"
    >http://arabidopsis.info/catalogue.html</has_human_readable_URI>
    <rdfs:comment rdf:datatype="http://www.w3.org/2001/XMLSchema#string"
    >The Nottingham Arabidopsis Stock Centre (NASC). Provides seed and information resources to the International Arabidopsis Genome Programme and the wider research community.</rdfs:comment>
  </StrainOrLineDatabase>
  <EnvironmentalFactorCategory rdf:ID="water">
    <rdfs:comment rdf:datatype="http://www.w3.org/2001/XMLSchema#string"
    >Water consumed by or enveloping the organism that the biosource is derived from. </rdfs:comment>
  </EnvironmentalFactorCategory>
  <DeprecatedTerms rdf:ID="PCR_primer_forward">
    <has_reason_for_deprecation rdf:resource="#deleted_term"/>
    <rdfs:comment rdf:datatype="http://www.w3.org/2001/XMLSchema#string"
    >single stranded oligo used for polymerase chain reaction
</rdfs:comment>
    <deprecated_from_version rdf:resource="#version_1.2.0"/>
    <rdf:type rdf:resource="#PhysicalBioSequenceType"/>
  </DeprecatedTerms>
  <SubstrateType rdf:ID="silicon">
    <rdfs:comment rdf:datatype="http://www.w3.org/2001/XMLSchema#string"
    >the array is made on silicon </rdfs:comment>
  </SubstrateType>
  <BioMaterialCharacteristicCategory rdf:ID="clinical_treatment">
    <rdfs:comment rdf:datatype="http://www.w3.org/2001/XMLSchema#string"
    >A descriptor for a clinical treatment for a patient.</rdfs:comment>
  </BioMaterialCharacteristicCategory>
  <ExperimentalProtocolType rdf:ID="element_design_protocol">
    <rdfs:comment rdf:datatype="http://www.w3.org/2001/XMLSchema#string"
    >protocol that describes how the features, reporters and composites were designed and or selected for inclusion in an array design </rdfs:comment>
  </ExperimentalProtocolType>
  <DataType rdf:ID="nonnegative_float">
    <rdfs:comment rdf:datatype="http://www.w3.org/2001/XMLSchema#string"
    >A float greater than or equal to 0.</rdfs:comment>
  </DataType>
  <FamilyRelationship rdf:ID="mother">
    <rdfs:comment rdf:datatype="http://www.w3.org/2001/XMLSchema#string"
    >A female parent.</rdfs:comment>
  </FamilyRelationship>
  <OtherUnit rdf:ID="U_per_week">
    <rdfs:comment rdf:datatype="http://www.w3.org/2001/XMLSchema#string"
    >units per week, e.g. the number of units of alcohol consumed over a period of 7 days</rdfs:comment>
  </OtherUnit>
  <ExperimentalProtocolType rdf:ID="decontaminate">
    <rdfs:comment rdf:datatype="http://www.w3.org/2001/XMLSchema#string"
    >Treatment to remove organisms present that were not planned as part of the study (e.g., mycoplasma). 
</rdfs:comment>
    <rdf:type rdf:resource="#ComplexAction"/>
  </ExperimentalProtocolType>
  <DataType rdf:ID="nonnegative_integer">
    <rdfs:comment rdf:datatype="http://www.w3.org/2001/XMLSchema#string"
    >An integer >= 0.</rdfs:comment>
  </DataType>
  <TimeUnit rdf:ID="seconds">
    <rdfs:comment rdf:datatype="http://www.w3.org/2001/XMLSchema#string"
    >time unit</rdfs:comment>
  </TimeUnit>
  <PerturbationalDesign rdf:ID="cellular_modification_design">
    <rdfs:comment rdf:datatype="http://www.w3.org/2001/XMLSchema#string"
    >A cellular modification design type is where a modification of the transcriptome, proteome (not genome) is made, for example RNAi, antibody targeting. </rdfs:comment>
  </PerturbationalDesign>
  <AtomicAction rdf:ID="set_temperature">
    <rdfs:comment rdf:datatype="http://www.w3.org/2001/XMLSchema#string"
    >An action where the temperature is specified.  </rdfs:comment>
  </AtomicAction>
  <Ploidy rdf:ID="polyploid">
    <rdfs:comment rdf:datatype="http://www.w3.org/2001/XMLSchema#string"
    >Describes a cell, nucleus or organism with three or more copies of each chromosome.</rdfs:comment>
  </Ploidy>
  <DesignElementGroupType rdf:ID="species_specific_design_element_group_type">
    <rdfs:comment rdf:datatype="http://www.w3.org/2001/XMLSchema#string"
    >A grouping of DesignElements, Features, Reporters, Composite Sequences on the basis of a common species.</rdfs:comment>
  </DesignElementGroupType>
  <StrainOrLineDatabase rdf:ID="NCI_strain_or_line_database">
    <rdfs:comment rdf:datatype="http://www.w3.org/2001/XMLSchema#string"
    >a controlled vocabulary for strains or lines</rdfs:comment>
    <has_human_readable_URI rdf:datatype="http://www.w3.org/2001/XMLSchema#string"
    >http://nciterms.nci.nih.gov/NCIBrowser/ConceptReport.jsp?dictionary=NCI_Thesaurus&amp;code=C16403</has_human_readable_URI>
  </StrainOrLineDatabase>
  <BioSourceType rdf:ID="urine">
    <rdfs:comment rdf:datatype="http://www.w3.org/2001/XMLSchema#string"
    >The fluid and dissolved substances excreted by the kidney.</rdfs:comment>
  </BioSourceType>
  <NormalizationDescriptionType rdf:ID="mean_log_centering">
    <rdfs:comment rdf:datatype="http://www.w3.org/2001/XMLSchema#string"
    >A method of normalizing log ratio data by subtraction of the mean log ratios computed across all data points, or an appropriate subset of these (e.g. special control Features on a microarray, or 2DE spots containing constitutively expressed proteins).</rdfs:comment>
  </NormalizationDescriptionType>
  <DerivedBioAssayType rdf:ID="acrossBioAssay_mean_and_variance">
    <rdfs:comment rdf:datatype="http://www.w3.org/2001/XMLSchema#string"
    >The mean and variance values resulting from computationally combining 2 or more sets of bioassay data.</rdfs:comment>
  </DerivedBioAssayType>
  <LabelCompound rdf:ID="alexa_430">
    <rdfs:comment rdf:datatype="http://www.w3.org/2001/XMLSchema#string"
    >Absorbs at 433 nm, emission maxima at 539 nm (yellow-green), Alexa dyes are have intense fluorescence, are photostable, stable over a wide range of pH, and are water soluble. 

</rdfs:comment>
  </LabelCompound>
  <StrandType rdf:ID="reverse">
    <rdfs:comment rdf:datatype="http://www.w3.org/2001/XMLSchema#string"
    >the reverse strand
exact synonym: -</rdfs:comment>
  </StrandType>
  <ConcentrationUnitOther rdf:ID="ml_per_kg">
    <rdfs:comment rdf:datatype="http://www.w3.org/2001/XMLSchema#string"
    >milliliter per kilogram</rdfs:comment>
  </ConcentrationUnitOther>
  <TargetedCellTypeDatabase rdf:ID="cell_ontology">
    <has_machine_readable_URI rdf:datatype="http://www.w3.org/2001/XMLSchema#string"
    >http://cvs.sourceforge.net/views.py/obo/obo/ontology/anatomy/cell_type/cell.ontology?rev=HEAD&amp;content-type=text/vnd.viewcvs-markup</has_machine_readable_URI>
    <rdfs:comment rdf:datatype="http://www.w3.org/2001/XMLSchema#string"
    >database of cell ontology terms</rdfs:comment>
    <rdf:type rdf:resource="#CellTypeDatabase"/>
  </TargetedCellTypeDatabase>
  <DefectType rdf:ID="missing_feature_or_zone">
    <rdfs:comment rdf:datatype="http://www.w3.org/2001/XMLSchema#string"
    >The source DNA was not printed for a Feature or Zone on the slide, possibly due to lack of sample, broken or clogged spotting pin.</rdfs:comment>
  </DefectType>
  <ExperimentalProtocolType rdf:ID="purify">
    <rdfs:comment rdf:datatype="http://www.w3.org/2001/XMLSchema#string"
    >The action of enriching a BioMaterial  (organism, cell, nucleic acid etc) or Compound e.g. for FACS for positive selection  or RNA  cleanup the Action or ProtocolType is purify (see fractionate). </rdfs:comment>
    <rdf:type rdf:resource="#ComplexAction"/>
  </ExperimentalProtocolType>
  <Sex rdf:ID="mating_type_h_minus">
    <rdfs:comment rdf:datatype="http://www.w3.org/2001/XMLSchema#string"
    >Mating type of S.pombe.</rdfs:comment>
  </Sex>
  <DeprecatedTerms rdf:ID="blood">
    <rdfs:comment rdf:datatype="http://www.w3.org/2001/XMLSchema#string"
    >A biomaterial obtained as fluid consisting of plasma, blood cells and platelets.</rdfs:comment>
    <deprecated_from_version rdf:resource="#version_1.1.9"/>
    <rdf:type rdf:resource="#BioSourceType"/>
    <has_reason_for_deprecation rdf:resource="#deleted_term"/>
  </DeprecatedTerms>
  <DataTransformationProtocolType rdf:ID="lowess_scaled_group_normalization">
    <rdfs:comment rdf:datatype="http://www.w3.org/2001/XMLSchema#string"
    >Application of a scale adjustment following lowess_group_normalization, to render the group variances similar.</rdfs:comment>
  </DataTransformationProtocolType>
  <DeprecatedTerms rdf:ID="EST">
    <rdfs:comment rdf:datatype="http://www.w3.org/2001/XMLSchema#string"
    >Sequence derived from expressed sequence tag. EST's are likely to be partial, single read and low quality sequences.
</rdfs:comment>
    <has_reason_for_deprecation rdf:resource="#deleted_term"/>
    <rdf:type rdf:resource="#TheoreticalBioSequenceType"/>
    <deprecated_from_version rdf:resource="#version_1.2.0"/>
  </DeprecatedTerms>
  <SeqFeatureBasis rdf:ID="computational_feature">
    <rdfs:comment rdf:datatype="http://www.w3.org/2001/XMLSchema#string"
    >Computationally derived sequence feature.</rdfs:comment>
  </SeqFeatureBasis>
  <DeprecatedTerms rdf:ID="ORF">
    <rdfs:comment rdf:datatype="http://www.w3.org/2001/XMLSchema#string"
    >sequence which represents an open reading frame, a series of codon triplets deduced from a DNA sequence, that contain a start and a stop codon.</rdfs:comment>
    <deprecated_from_version rdf:resource="#version_1.2.0"/>
    <rdf:type rdf:resource="#TheoreticalBioSequenceType"/>
    <has_reason_for_deprecation rdf:resource="#deleted_term"/>
  </DeprecatedTerms>
  <DesignElementGroupType rdf:ID="control_design_element_group_type">
    <rdfs:comment rdf:datatype="http://www.w3.org/2001/XMLSchema#string"
    >A grouping of DesignElements features/Reporters/Composites which are not designed to detect a signal in the biomaterial and which are on the array for control purposes e.g. a grouping of controls used for spiking.</rdfs:comment>
  </DesignElementGroupType>
  <ComplexAction rdf:ID="preservation">
    <rdfs:comment rdf:datatype="http://www.w3.org/2001/XMLSchema#string"
    >The type of protocol used to preserve (including storage or keep in stasis) the biomaterial.</rdfs:comment>
    <rdf:type rdf:resource="#ExperimentalProtocolType"/>
  </ComplexAction>
  <OrganismStatus rdf:ID="postmortem">
    <rdfs:comment rdf:datatype="http://www.w3.org/2001/XMLSchema#string"
    >biomaterial removed after the death of the organism</rdfs:comment>
  </OrganismStatus>
  <HigherLevelAnalysisProtocolType rdf:ID="condition_specificity">
    <rdfs:comment rdf:datatype="http://www.w3.org/2001/XMLSchema#string"
    >An analysis aimed at ranking genes or transcripts according to the uniformity of expression across a set of conditions. For example, the analysis can be used to rank genes according to the degree of tissue or developmental stage specificity.</rdfs:comment>
  </HigherLevelAnalysisProtocolType>
  <DerivedBioAssayType rdf:ID="clustered_data">
    <rdfs:comment rdf:datatype="http://www.w3.org/2001/XMLSchema#string"
    >Results of an analysis method that groups data based on a measure of similarity, e.g. Pearson correlation coefficient, Euclidean distance. </rdfs:comment>
  </DerivedBioAssayType>
  <DeprecatedTerms rdf:ID="Hfr">
    <has_reason_for_deprecation rdf:resource="#deleted_term"/>
    <deprecated_from_version rdf:resource="#version_1.1.7"/>
    <rdf:type rdf:resource="#Sex"/>
    <rdfs:comment rdf:datatype="http://www.w3.org/2001/XMLSchema#string"
    >High frequency recombinant, mating type that indicates that the F plasmid has integrated into the chromosome</rdfs:comment>
  </DeprecatedTerms>
  <DistanceUnit rdf:ID="um">
    <rdfs:comment rdf:datatype="http://www.w3.org/2001/XMLSchema#string"
    >micrometer, unit of distance</rdfs:comment>
  </DistanceUnit>
  <ConcentrationUnit rdf:ID="percent_weight_per_vol">
    <rdfs:comment rdf:datatype="http://www.w3.org/2001/XMLSchema#string"
    >percent weight per volume, concentration unit </rdfs:comment>
  </ConcentrationUnit>
  <DiseaseStagingDatabase rdf:ID="NCI_disease_staging_database">
    <rdfs:comment rdf:datatype="http://www.w3.org/2001/XMLSchema#string"
    >a controlled vocabulary for disease stages</rdfs:comment>
    <has_human_readable_URI rdf:datatype="http://www.w3.org/2001/XMLSchema#string"
    >http://nciterms.nci.nih.gov:80/NCIBrowser/ConceptReport.jsp?dictionary=NCI_Thesaurus&amp;code=C28108</has_human_readable_URI>
  </DiseaseStagingDatabase>
  <TheoreticalBioSequenceType rdf:ID="consensus_mRNA">
    <rdfs:comment rdf:datatype="http://www.w3.org/2001/XMLSchema#string"
    >mRNA sequence produced from some base calling or alignment algorithm which uses aligned or assembled multiple sequences as input.</rdfs:comment>
  </TheoreticalBioSequenceType>
  <ChromosomalAberrationClassification rdf:ID="monosomy">
    <deprecated_from_version rdf:resource="#version_1.1.9"/>
    <rdf:type rdf:resource="#DeprecatedTerms"/>
    <has_reason_for_deprecation rdf:resource="#replaced_term"/>
    <rdfs:comment rdf:datatype="http://www.w3.org/2001/XMLSchema#string"
    >Absence of one chromosome of a pair of homologous chromosomes. In a normally diploid cell it is represented symbolically as 2N-1.</rdfs:comment>
    <was_replaced_by>
      <ChromosomalAberrationClassification rdf:ID="oligosomy">
        <rdfs:comment rdf:datatype="http://www.w3.org/2001/XMLSchema#string"
        >A state or condition describing a cell or organism that has fewer copies of a single chromosome than the usual complement.</rdfs:comment>
      </ChromosomalAberrationClassification>
    </was_replaced_by>
  </ChromosomalAberrationClassification>
  <DerivedBioAssayType rdf:ID="mean_and_coefficient_of_variation">
    <rdfs:comment rdf:datatype="http://www.w3.org/2001/XMLSchema#string"
    >the mean and coefficient of variation values resulting from computationally combining 2 or more sets of BioAssayData</rdfs:comment>
  </DerivedBioAssayType>
  <CompoundDatabase rdf:ID="ChemID">
    <rdfs:comment rdf:datatype="http://www.w3.org/2001/XMLSchema#string"
    >Database entry from the ChemIDplus database which stores information on the structure, identifiers etc for compounds.</rdfs:comment>
    <has_human_readable_URI rdf:datatype="http://www.w3.org/2001/XMLSchema#string"
    >http://chem.sis.nlm.nih.gov/chemidplus</has_human_readable_URI>
  </CompoundDatabase>
  <LabelCompound rdf:ID="_33P">
    <rdfs:comment rdf:datatype="http://www.w3.org/2001/XMLSchema#string"
    >33 P, radioactive isotope of phosphorus, used for labeling/detection purposes.</rdfs:comment>
  </LabelCompound>
  <NormalizationDescriptionType rdf:ID="loess_normalization">
    <rdfs:comment rdf:datatype="http://www.w3.org/2001/XMLSchema#string"
    >A method of normalizing log ratio data by using a locally weighted polynomial regression of log ratios resulting from the relation of two data sets, on the average log intensity data from the same two data sets. Typically polynomials of degree 1 are used (linear regression), but the implementation differs from that of lowess. The goal could be to remove intensity-dependent dye-specific effects from the set of pair wise ratios. This method can be applied globally, or limited by one or more specified criteria.</rdfs:comment>
  </NormalizationDescriptionType>
  <PublicationType rdf:ID="journal_article">
    <rdfs:comment rdf:datatype="http://www.w3.org/2001/XMLSchema#string"
    >A article published in a print or online journal having an ISSN.</rdfs:comment>
  </PublicationType>
  <ControlType rdf:ID="control_reporter_size">
    <rdfs:comment rdf:datatype="http://www.w3.org/2001/XMLSchema#string"
    >A Reporter of whose BioSequence is of known length used as a methodological control for hybridization efficiency.</rdfs:comment>
  </ControlType>
  <DeliveryMethod rdf:ID="intravenous">
    <rdfs:comment rdf:datatype="http://www.w3.org/2001/XMLSchema#string"
    >delivery method whereby a compound or drug is administered via a vein</rdfs:comment>
  </DeliveryMethod>
  <DataTransformationProtocolType rdf:ID="replicate_analysis">
    <rdfs:comment rdf:datatype="http://www.w3.org/2001/XMLSchema#string"
    >A transformation method in which replicate intensity or ratio data sets are combined.  Analysis of the mean and standard deviation values for replicate data points can be used to identify and potentially exclude low quality data.</rdfs:comment>
  </DataTransformationProtocolType>
  <QualityControlDescriptionType rdf:ID="real_time_PCR_quality_control">
    <rdfs:comment rdf:datatype="http://www.w3.org/2001/XMLSchema#string"
    >A PCR based quantitative validation of a subset of the array based data used for experimental QC purposes.</rdfs:comment>
  </QualityControlDescriptionType>
  <DataType rdf:ID="integer">
    <rdfs:comment rdf:datatype="http://www.w3.org/2001/XMLSchema#string"
    >A value which is a whole number (e.g. 10).</rdfs:comment>
  </DataType>
  <Sex rdf:ID="mixed_sex">
    <rdfs:comment rdf:datatype="http://www.w3.org/2001/XMLSchema#string"
    >A population of multiple sexes, e.g. a mixture of females and males, or males and hermaphrodites.</rdfs:comment>
  </Sex>
  <GeneticModification rdf:ID="gene_knock_in">
    <rdfs:comment rdf:datatype="http://www.w3.org/2001/XMLSchema#string"
    >A modification whereby a functional gene, or a functional part of a gene, is inserted into an organism', e.g. by recombination, P-element insertion.
</rdfs:comment>
  </GeneticModification>
  <PhysicalBioSequenceType rdf:ID="plasmid">
    <has_reason_for_deprecation rdf:resource="#deleted_term"/>
    <deprecated_from_version rdf:resource="#version_1.2.0"/>
    <rdfs:comment rdf:datatype="http://www.w3.org/2001/XMLSchema#string"
    >sequence from a plasmid, an extrachromosomal autonomously replicating piece of DNA excluding mitochondria and chloroplasts </rdfs:comment>
    <rdf:type rdf:resource="#DeprecatedTerms"/>
  </PhysicalBioSequenceType>
  <MassUnit rdf:ID="ug">
    <rdfs:comment rdf:datatype="http://www.w3.org/2001/XMLSchema#string"
    >microgram, unit of mass</rdfs:comment>
  </MassUnit>
  <DeprecatedTerms rdf:ID="total_intensity_normalization">
    <deprecated_from_version rdf:resource="#version_1.2.0"/>
    <rdfs:comment rdf:datatype="http://www.w3.org/2001/XMLSchema#string"
    >A method of re-scaling intensity data from one channel relative to another based on the ratio  of the sums of the fluorescent intensities from each channel for all Features: N = sum(Ri) /  sum(Gi) .  The ratio is used to re-scale the intensities in one channel for each Feature.   This is a single parameter linear normalization method.
</rdfs:comment>
    <has_reason_for_deprecation rdf:resource="#deleted_term"/>
    <rdf:type rdf:resource="#NormalizationDescriptionType"/>
  </DeprecatedTerms>
  <DataTransformationProtocolType rdf:ID="loess_global_normalization">
    <rdfs:comment rdf:datatype="http://www.w3.org/2001/XMLSchema#string"
    >Application of a normalization of type loess_normalization where the same normalization curve is used for all points in the data set; e.g. Features on an array, picked spots on a gel, or measured metabolites in a sample.</rdfs:comment>
  </DataTransformationProtocolType>
  <ExperimentalProtocolType rdf:ID="store">
    <rdfs:comment rdf:datatype="http://www.w3.org/2001/XMLSchema#string"
    >The procedure of placing a physical object under specified conditions e.g. time, temperature, humidity, for the purposes of keeping it in the same state.</rdfs:comment>
    <rdf:type rdf:resource="#ComplexAction"/>
  </ExperimentalProtocolType>
  <VolumeUnit rdf:ID="L">
    <rdfs:comment rdf:datatype="http://www.w3.org/2001/XMLSchema#string"
    >liter, unit of volume</rdfs:comment>
  </VolumeUnit>
  <DerivedBioAssayType rdf:ID="mean_and_standard_deviation">
    <rdfs:comment rdf:datatype="http://www.w3.org/2001/XMLSchema#string"
    >the mean and standard deviation values resulting from computationally combining 2 or more sets of BioAssayData</rdfs:comment>
  </DerivedBioAssayType>
  <LabelCompound rdf:ID="alexa_488">
    <rdfs:comment rdf:datatype="http://www.w3.org/2001/XMLSchema#string"
    >Absorbs at 495 nm, emission maxima at 519 nm (green). Alexa dyes are have intense fluorescence, are photostable, stable over a wide range of pH, and are water soluble. 
</rdfs:comment>
  </LabelCompound>
  <PerturbationalDesign rdf:ID="genetic_modification_design">
    <rdfs:comment rdf:datatype="http://www.w3.org/2001/XMLSchema#string"
    >A genetic modification design type is where an organism(s) has had genetic material removed, rearranged, mutagenized or added, such as knock out</rdfs:comment>
  </PerturbationalDesign>
  <DataTransformationProtocolType rdf:ID="dye_swap_merge">
    <rdfs:comment rdf:datatype="http://www.w3.org/2001/XMLSchema#string"
    >A method of merging expression results from 2 dye-swap hybridizations on a Feature by Feature basis, with possible flagging if the results do not pass consistency checking criteria.</rdfs:comment>
  </DataTransformationProtocolType>
  <ControlType rdf:ID="control_genomic_DNA">
    <rdfs:comment rdf:datatype="http://www.w3.org/2001/XMLSchema#string"
    >A Reporter where genomic DNA has been deposited, the genomic DNA may be fragmented, e.g. salmon sperm DNA, Cot1DNA. </rdfs:comment>
  </ControlType>
  <PhysicalBioSequenceType rdf:ID="PCR_amplicon">
    <rdfs:comment rdf:datatype="http://www.w3.org/2001/XMLSchema#string"
    >BioSequence generated by means of polymerase chain reaction</rdfs:comment>
    <deprecated_from_version rdf:resource="#version_1.2.0"/>
    <has_reason_for_deprecation rdf:resource="#deleted_term"/>
  </PhysicalBioSequenceType>
  <DatabaseEntryType rdf:ID="curated_amino_acid_sequence_record">
    <rdfs:comment rdf:datatype="http://www.w3.org/2001/XMLSchema#string"
    >A record which describes and identifies an amino acid sequence which has been curated</rdfs:comment>
  </DatabaseEntryType>
  <SeqFeatureBasis rdf:ID="experimental_feature">
    <rdfs:comment rdf:datatype="http://www.w3.org/2001/XMLSchema#string"
    >An experimentally defined sequence feature.</rdfs:comment>
  </SeqFeatureBasis>
  <EnvironmentalFactorCategory rdf:ID="relative_humidity">
    <rdfs:comment rdf:datatype="http://www.w3.org/2001/XMLSchema#string"
    >The amount of moisture in the air expressed as a percentage of the maximum amount the air is capable of holding.</rdfs:comment>
  </EnvironmentalFactorCategory>
  <SubstrateType rdf:ID="nitrocellulose">
    <rdfs:comment rdf:datatype="http://www.w3.org/2001/XMLSchema#string"
    >The array is made on a nitrocellulose  filter.</rdfs:comment>
  </SubstrateType>
  <DiseaseStateDatabase rdf:ID="NCI_Thesaurus">
    <rdf:type rdf:resource="#StrainOrLineDatabase"/>
    <rdf:type rdf:resource="#CompoundDatabase"/>
    <has_human_readable_URI rdf:datatype="http://www.w3.org/2001/XMLSchema#string"
    >http://nciterms.nci.nih.gov</has_human_readable_URI>
    <rdf:type rdf:resource="#GeographicLocationDatabase"/>
    <rdf:type rdf:resource="#ClinicalTreatmentDatabase"/>
    <rdf:type rdf:resource="#CellTypeDatabase"/>
    <has_reason_for_deprecation rdf:resource="#split_term"/>
    <rdfs:comment rdf:datatype="http://www.w3.org/2001/XMLSchema#string"
    >A description logic namespace that contains controlled terminology used at NCI.</rdfs:comment>
    <deprecated_from_version rdf:resource="#version_1.1.7"/>
    <rdf:type rdf:resource="#OrganismPartDatabase"/>
    <rdf:type rdf:resource="#TumorGradingDatabase"/>
    <rdf:type rdf:resource="#TargetedCellTypeDatabase"/>
    <rdf:type rdf:resource="#DeprecatedTerms"/>
  </DiseaseStateDatabase>
  <DataTransformationProtocolType rdf:ID="quantile_normalization_protocol_type">
    <rdfs:comment rdf:datatype="http://www.w3.org/2001/XMLSchema#string"
    >Application of a normalization of type quantile_normalization.</rdfs:comment>
  </DataTransformationProtocolType>
  <DerivedBioAssayType rdf:ID="mean_and_variance">
    <rdfs:comment rdf:datatype="http://www.w3.org/2001/XMLSchema#string"
    >the mean and variance values resulting from computationally combining 2  or more sets of BioAssayData</rdfs:comment>
  </DerivedBioAssayType>
  <FeatureShape rdf:ID="ellipsoid_feature">
    <rdfs:comment rdf:datatype="http://www.w3.org/2001/XMLSchema#string"
    >The shape of the feature on the array is circular or oval.</rdfs:comment>
  </FeatureShape>
  <ExperimentalProtocolType rdf:ID="unknown_protocol_type">
    <rdfs:comment rdf:datatype="http://www.w3.org/2001/XMLSchema#string"
    >ProtocolType of unknown type.</rdfs:comment>
  </ExperimentalProtocolType>
  <LabelCompound rdf:ID="alexa_594">
    <rdfs:comment rdf:datatype="http://www.w3.org/2001/XMLSchema#string"
    >Absorbs at 590 nm, emission maxima at 617 nm (red).  Alexa dyes are have intense fluorescence, are photostable, stable over a wide range of pH, and are water soluble. 

</rdfs:comment>
  </LabelCompound>
  <BiologicalProperty rdf:ID="strain_or_line_design">
    <rdfs:comment rdf:datatype="http://www.w3.org/2001/XMLSchema#string"
    >A strain or line experiment design type assays differences between multiple strains, cultivars, serovars, isolates, lines from organisms of a single species.</rdfs:comment>
  </BiologicalProperty>
  <DeprecatedTerms rdf:ID="intergenic">
    <has_reason_for_deprecation rdf:resource="#deleted_term"/>
    <rdf:type rdf:resource="#TheoreticalBioSequenceType"/>
    <deprecated_from_version rdf:resource="#version_1.2.0"/>
    <rdfs:comment rdf:datatype="http://www.w3.org/2001/XMLSchema#string"
    >sequence from the region between genes
</rdfs:comment>
  </DeprecatedTerms>
  <SoftwareType rdf:ID="clustering_software">
    <rdfs:comment rdf:datatype="http://www.w3.org/2001/XMLSchema#string"
    >Software used to cluster the data.</rdfs:comment>
  </SoftwareType>
  <FamilyRelationship rdf:ID="son">
    <rdfs:comment rdf:datatype="http://www.w3.org/2001/XMLSchema#string"
    >The male offspring of the patient or individual under study.</rdfs:comment>
  </FamilyRelationship>
  <BioMaterialCharacteristicCategory rdf:ID="age">
    <rdfs:comment rdf:datatype="http://www.w3.org/2001/XMLSchema#string"
    >A descriptor for FactorValue where age is compared.</rdfs:comment>
  </BioMaterialCharacteristicCategory>
  <AtomicAction rdf:ID="resuspend">
    <rdfs:comment rdf:datatype="http://www.w3.org/2001/XMLSchema#string"
    >The procedure in which solid material is dispensed or dissolved in a liquid.</rdfs:comment>
  </AtomicAction>
  <OrganismPartDatabase rdf:ID="FMA">
    <rdfs:comment rdf:datatype="http://www.w3.org/2001/XMLSchema#string"
    >The Foundational Model of Anatomy (FMA) is  concerned with the representation of concepts and relationships necessary for the symbolic modeling of the structure of the human body.</rdfs:comment>
    <has_human_readable_URI rdf:datatype="http://www.w3.org/2001/XMLSchema#string"
    >http://sig.biostr.wahington.edu/projects/fm/</has_human_readable_URI>
  </OrganismPartDatabase>
  <MGEDOntologyVersion rdf:ID="version_1.1.8">
    <rdfs:comment rdf:datatype="http://www.w3.org/2001/XMLSchema#string"
    >Version of the MGED Ontology.</rdfs:comment>
  </MGEDOntologyVersion>
  <AtomicAction rdf:ID="place">
    <rdfs:comment rdf:datatype="http://www.w3.org/2001/XMLSchema#string"
    >The procedure of putting a physical object in a container/physical space.</rdfs:comment>
  </AtomicAction>
  <ExperimentalProtocolType rdf:ID="labeling">
    <rdfs:comment rdf:datatype="http://www.w3.org/2001/XMLSchema#string"
    >The procedure of labeling a biosample.</rdfs:comment>
    <rdf:type rdf:resource="#ComplexAction"/>
  </ExperimentalProtocolType>
  <DataTransformationProtocolType rdf:ID="total_intensity_normalization_single">
    <rdfs:comment rdf:datatype="http://www.w3.org/2001/XMLSchema#string"
    >A normalization method that uses as a coefficient the sum of all intensities in the data set, or an appropriate subset of these (e.g. special control Features on a microarray, or 2DE spots containing constitutively expressed proteins). The intensities are normalized through division by such a coefficient (and possible subsequent multiplication by a target constant). Note that a normalization method that
employs the average intensity rather than the sum (of all data points, or an appropriate subset) falls into this category as well.</rdfs:comment>
  </DataTransformationProtocolType>
  <DeliveryMethod rdf:ID="intraperitoneal_injection">
    <rdfs:comment rdf:datatype="http://www.w3.org/2001/XMLSchema#string"
    >A delivery method for compound or drug whereby the substance is administered via the peritoneum.</rdfs:comment>
  </DeliveryMethod>
  <ConcentrationUnit rdf:ID="percent_weight_per_weight">
    <rdfs:comment rdf:datatype="http://www.w3.org/2001/XMLSchema#string"
    >percent weight per weight, concentration unit</rdfs:comment>
  </ConcentrationUnit>
  <Roles rdf:ID="software_manufacturer">
    <rdfs:comment rdf:datatype="http://www.w3.org/2001/XMLSchema#string"
    >Person or organization that manufactured the software.</rdfs:comment>
  </Roles>
  <HardwareType rdf:ID="centrifuge">
    <rdfs:comment rdf:datatype="http://www.w3.org/2001/XMLSchema#string"
    >An instrument capable of applying centrifugal force to tubes or microtiter plates.
</rdfs:comment>
  </HardwareType>
  <HardwareType rdf:ID="sonicator">
    <rdfs:comment rdf:datatype="http://www.w3.org/2001/XMLSchema#string"
    >An instrument for sonicating biomaterials.</rdfs:comment>
  </HardwareType>
  <FamilyRelationship rdf:ID="grandfather">
    <rdfs:comment rdf:datatype="http://www.w3.org/2001/XMLSchema#string"
    >The father of one's father or mother.</rdfs:comment>
  </FamilyRelationship>
  <AtomicAction rdf:ID="mix_by_pipette">
    <rdfs:comment rdf:datatype="http://www.w3.org/2001/XMLSchema#string"
    >Mix by drawing up and down with a pipette.</rdfs:comment>
  </AtomicAction>
  <ComplexAction rdf:ID="reverse_transcription">
    <rdfs:comment rdf:datatype="http://www.w3.org/2001/XMLSchema#string"
    >Generation of a DNA strand from an RNA strand using reverse transcriptase.</rdfs:comment>
    <rdf:type rdf:resource="#ExperimentalProtocolType"/>
  </ComplexAction>
  <PreservationType rdf:ID="frozen_storage">
    <rdfs:comment rdf:datatype="http://www.w3.org/2001/XMLSchema#string"
    >Storage where the thing stored is stored below 0 degrees celsius.</rdfs:comment>
  </PreservationType>
  <ConcentrationUnitOther rdf:ID="percent_purity">
    <rdfs:comment rdf:datatype="http://www.w3.org/2001/XMLSchema#string"
    >A relative measurement of homogeneity of a biomaterial e.g. tumor biopsy.</rdfs:comment>
  </ConcentrationUnitOther>
  <TechnologyType rdf:ID="spotted_antibody_features">
    <rdfs:comment rdf:datatype="http://www.w3.org/2001/XMLSchema#string"
    >TechnologyType of FeatureGroup where antibodies are spotted directly.</rdfs:comment>
  </TechnologyType>
  <SubstrateType rdf:ID="unknown_substrate_type">
    <rdfs:comment rdf:datatype="http://www.w3.org/2001/XMLSchema#string"
    >SubstrateType of unknown type.</rdfs:comment>
  </SubstrateType>
  <PerturbationalDesign rdf:ID="dose_response_design">
    <rdfs:comment rdf:datatype="http://www.w3.org/2001/XMLSchema#string"
    >A dose response design type examines the relationship between the size of the administered dose and the extent of the response of the organism(s). </rdfs:comment>
  </PerturbationalDesign>
  <TimeUnit rdf:ID="hours">
    <rdfs:comment rdf:datatype="http://www.w3.org/2001/XMLSchema#string"
    >60 minutes, time unit</rdfs:comment>
  </TimeUnit>
  <BiologicalProperty rdf:ID="is_expressed_design">
    <rdfs:comment rdf:datatype="http://www.w3.org/2001/XMLSchema#string"
    >A design aimed at identifying genes expressed in biomaterials of interest. </rdfs:comment>
  </BiologicalProperty>
  <VolumeUnit rdf:ID="ml">
    <rdfs:comment rdf:datatype="http://www.w3.org/2001/XMLSchema#string"
    >milliliter, volume unit</rdfs:comment>
  </VolumeUnit>
  <WarningType rdf:ID="is_contaminated">
    <rdfs:comment rdf:datatype="http://www.w3.org/2001/XMLSchema#string"
    >The clone used to originate the BioSequence which corresponds to the reporter was found to be contaminated (e.g. well-well contamination) on examination.</rdfs:comment>
  </WarningType>
  <MethodologicalDesign rdf:ID="self_vs_self_design">
    <rdfs:comment rdf:datatype="http://www.w3.org/2001/XMLSchema#string"
    >A self vs. self experiment design investigates variance and error estimates in the experimental system, and is where the same extract is compared. </rdfs:comment>
  </MethodologicalDesign>
  <FiducialType rdf:ID="chrome_border">
    <rdfs:comment rdf:datatype="http://www.w3.org/2001/XMLSchema#string"
    >the chrome border on an Affymetrix type array which is used as a point of
reference for orientation (fiducial)
</rdfs:comment>
  </FiducialType>
  <SubstrateType rdf:ID="nylon">
    <rdfs:comment rdf:datatype="http://www.w3.org/2001/XMLSchema#string"
    >The array is made on a nylon membrane.</rdfs:comment>
  </SubstrateType>
  <InitialTimePoint rdf:ID="planting">
    <rdfs:comment rdf:datatype="http://www.w3.org/2001/XMLSchema#string"
    >The act of placing a plant in media (e.g. soil) to allow it to grow.  This excludes sowing.</rdfs:comment>
  </InitialTimePoint>
  <DeprecatedTerms rdf:ID="trisomy">
    <rdfs:comment rdf:datatype="http://www.w3.org/2001/XMLSchema#string"
    >The possession of a third chromosome of any one type in an otherwise diploid cell.</rdfs:comment>
    <rdf:type rdf:resource="#ChromosomalAberrationClassification"/>
    <deprecated_from_version rdf:resource="#version_1.1.9"/>
    <has_reason_for_deprecation rdf:resource="#replaced_term"/>
    <was_replaced_by>
      <ChromosomalAberrationClassification rdf:ID="polysomy">
        <rdfs:comment rdf:datatype="http://www.w3.org/2001/XMLSchema#string"
        >A state or condition describing a cell or organism that has more copies of a single chromosome than the usual complement.</rdfs:comment>
      </ChromosomalAberrationClassification>
    </was_replaced_by>
  </DeprecatedTerms>
  <LabelCompound rdf:ID="alexa_546">
    <rdfs:comment rdf:datatype="http://www.w3.org/2001/XMLSchema#string"
    >Absorbs at 556 nm, emission maxima at 573 nm (orange). Alexa dyes are have intense fluorescence, are photostable, stable over a wide range of pH, and are water soluble. 

</rdfs:comment>
  </LabelCompound>
  <HardwareType rdf:ID="hybridization_station">
    <rdfs:comment rdf:datatype="http://www.w3.org/2001/XMLSchema#string"
    >An instrument which controls hybridization conditions, into which a hybridization chamber may fit.</rdfs:comment>
  </HardwareType>
  <ConcentrationUnitOther rdf:ID="x_times">
    <rdfs:comment rdf:datatype="http://www.w3.org/2001/XMLSchema#string"
    >multiple of stock solution concentration, concentration unit</rdfs:comment>
  </ConcentrationUnitOther>
  <EnvironmentalFactorCategory rdf:ID="atmosphere">
    <rdfs:comment rdf:datatype="http://www.w3.org/2001/XMLSchema#string"
    >The atmospheric conditions used to culture or grow an organism.</rdfs:comment>
  </EnvironmentalFactorCategory>
  <TechnologyType rdf:ID="spotted_ds_DNA_features">
    <rdfs:comment rdf:datatype="http://www.w3.org/2001/XMLSchema#string"
    >A descriptor for the TechnologyType for a group of features where double stranded DNA is spotted on the array e.g. a PCR of a cDNA clone.</rdfs:comment>
  </TechnologyType>
  <QuantityUnitOther rdf:ID="count">
    <rdfs:comment rdf:datatype="http://www.w3.org/2001/XMLSchema#string"
    >Unit for a simple count of things</rdfs:comment>
  </QuantityUnitOther>
  <DataType rdf:ID="positive_float">
    <rdfs:comment rdf:datatype="http://www.w3.org/2001/XMLSchema#string"
    >A float > 0.</rdfs:comment>
  </DataType>
  <SoftwareType rdf:ID="array_manufacture_software">
    <rdfs:comment rdf:datatype="http://www.w3.org/2001/XMLSchema#string"
    >Software to control an arrayer.
</rdfs:comment>
  </SoftwareType>
  <ExperimentalProtocolType rdf:ID="array_manufacturing_protocol">
    <rdfs:comment rdf:datatype="http://www.w3.org/2001/XMLSchema#string"
    >The process of physically creating the array.</rdfs:comment>
  </ExperimentalProtocolType>
  <DeprecatedTerms rdf:ID="gene">
    <has_reason_for_deprecation rdf:resource="#deleted_term"/>
    <rdfs:comment rdf:datatype="http://www.w3.org/2001/XMLSchema#string"
    >genomic sequence which corresponds to the primary transcript and uses the furthest 5' and 3'  UTR's, doesn't include non transcribed regulatory regions. Can be experimentally or computationally determined</rdfs:comment>
    <deprecated_from_version rdf:resource="#version_1.2.0"/>
    <rdf:type rdf:resource="#TheoreticalBioSequenceType"/>
  </DeprecatedTerms>
  <OrganismPartDatabase rdf:ID="FlyBase_organism_part_database">
    <has_machine_readable_URI rdf:datatype="http://www.w3.org/2001/XMLSchema#string"
    >http://cvs.sourceforge.net/cgi-bin/viewcvs.cgi/obo/obo/ontology/anatomy/gross_anatomy/animal_gross_anatomy/fly/</has_machine_readable_URI>
    <rdfs:comment rdf:datatype="http://www.w3.org/2001/XMLSchema#string"
    >curated database containing information on Drosophila genes, alleles etc</rdfs:comment>
  </OrganismPartDatabase>
  <ControlType rdf:ID="control_buffer">
    <rdfs:comment rdf:datatype="http://www.w3.org/2001/XMLSchema#string"
    >A Reporter where only buffer was deposited on the array</rdfs:comment>
  </ControlType>
  <Sex rdf:ID="female">
    <rdfs:comment rdf:datatype="http://www.w3.org/2001/XMLSchema#string"
    >of, pertaining to, or designating the sex that only produces gametes that can be fertilized by male gametes.
</rdfs:comment>
  </Sex>
  <BioMaterialCharacteristicCategory rdf:ID="organism">
    <rdfs:comment rdf:datatype="http://www.w3.org/2001/XMLSchema#string"
    >one or more of any unicellular or multicellular pro or eukaryote, including archaebacteria</rdfs:comment>
  </BioMaterialCharacteristicCategory>
  <ConcentrationUnit rdf:ID="mM">
    <rdfs:comment rdf:datatype="http://www.w3.org/2001/XMLSchema#string"
    >milimolar, concentration unit</rdfs:comment>
  </ConcentrationUnit>
  <HardwareType rdf:ID="computer">
    <rdfs:comment rdf:datatype="http://www.w3.org/2001/XMLSchema#string"
    > A device capable of applying software.
</rdfs:comment>
  </HardwareType>
  <EnvironmentalFactorCategory rdf:ID="barrier_facility">
    <rdfs:comment rdf:datatype="http://www.w3.org/2001/XMLSchema#string"
    >The rating of containment system used to protect organisms from infectious agents.</rdfs:comment>
  </EnvironmentalFactorCategory>
  <TimeUnit rdf:ID="days">
    <rdfs:comment rdf:datatype="http://www.w3.org/2001/XMLSchema#string"
    >24 hours, time unit</rdfs:comment>
  </TimeUnit>
  <LabelCompound rdf:ID="alexa_350">
    <rdfs:comment rdf:datatype="http://www.w3.org/2001/XMLSchema#string"
    >Absorbs at 346 nm, emission maxima at 442 nm (blue). Alexa dyes are have intense fluorescence, are photostable, stable over a wide range of pH, and are water soluble. 

</rdfs:comment>
  </LabelCompound>
  <TechnologyType rdf:ID="in_situ_oligo_features">
    <rdfs:comment rdf:datatype="http://www.w3.org/2001/XMLSchema#string"
    >The TechnologyType of the FeatureGroup  is manufactured using in situ methods such as photolithography (e.g. Affymetrix) or chemical synthesis (e.g. Agilent)</rdfs:comment>
  </TechnologyType>
  <DistanceUnit rdf:ID="A">
    <rdfs:comment rdf:datatype="http://www.w3.org/2001/XMLSchema#string"
    >Angstrom, unit of distance, 1 angstrom is one tenth of a nanometer</rdfs:comment>
  </DistanceUnit>
  <SeqFeatureBasis rdf:ID="experimental_and_computational_feature">
    <rdfs:comment rdf:datatype="http://www.w3.org/2001/XMLSchema#string"
    >Sequence features derived by both computational and experimental methods.</rdfs:comment>
  </SeqFeatureBasis>
  <EnvironmentalFactorCategory rdf:ID="light_intensity">
    <rdfs:comment rdf:datatype="http://www.w3.org/2001/XMLSchema#string"
    >The amount of light actually striking the surface of samples which are being assayed.  It has a unit association as well, usually uEinstein /m2 /min or uEinstein /m2/s.</rdfs:comment>
  </EnvironmentalFactorCategory>
  <ChromosomalAberrationClassification rdf:ID="chromosomal_insertion">
    <rdfs:comment rdf:datatype="http://www.w3.org/2001/XMLSchema#string"
    >The gain of a segment of the genetic material in a chromosome by fragmentation of a chromosome and transfer of the broken-off portion of another chromosome or other sources.</rdfs:comment>
  </ChromosomalAberrationClassification>
  <MethodologicalDesign rdf:ID="operator_variation_design">
    <rdfs:comment rdf:datatype="http://www.w3.org/2001/XMLSchema#string"
    >An operator variation experiment design type assesses the operator performance and relation to data consistency and quality.</rdfs:comment>
  </MethodologicalDesign>
  <Roles rdf:ID="funder">
    <rdfs:comment rdf:datatype="http://www.w3.org/2001/XMLSchema#string"
    >Contact which provides funding for experiments.</rdfs:comment>
  </Roles>
  <DataTransformationProtocolType rdf:ID="loess_scaled_group_normalization">
    <rdfs:comment rdf:datatype="http://www.w3.org/2001/XMLSchema#string"
    >Application of a scale adjustment following loess_group_normalization, to render the group variances similar.</rdfs:comment>
  </DataTransformationProtocolType>
  <ConcentrationUnit rdf:ID="mg_per_ml">
    <rdfs:comment rdf:datatype="http://www.w3.org/2001/XMLSchema#string"
    >milligrams per milliliter, concentration unit</rdfs:comment>
  </ConcentrationUnit>
  <QualityControlDescriptionType rdf:ID="dye_swap_quality_control">
    <rdfs:comment rdf:datatype="http://www.w3.org/2001/XMLSchema#string"
    >Indicates that a dye swap was performed for some or all hybridizations within an experiment </rdfs:comment>
  </QualityControlDescriptionType>
  <SeqFeatureBasis rdf:ID="unknown_basis_feature">
    <rdfs:comment rdf:datatype="http://www.w3.org/2001/XMLSchema#string"
    >Sequence feature whose derivation is unknown.</rdfs:comment>
  </SeqFeatureBasis>
  <LightUnit rdf:ID="microeinstein_per_minute_and_square_meter">
    <rdfs:comment rdf:datatype="http://www.w3.org/2001/XMLSchema#string"
    >Microeinstein per minute and square meter (µE m-2 min-1 or uEinstein m-2 min-1). One einstein is one mole or 6.02x10e23 (avogadro contant) photons. It is commonly used as a unit for photosynthetically active radiation (PAR), however the einstein is not an SI unit. Therefore, microEinsteins per m2 per second is identical to micromoles per m2 per second (SI unit for light irradiance). i.e. (1000 µE m-2 s-1 = 1000 µmol m-2 s-1).
</rdfs:comment>
  </LightUnit>
  <BiologicalProperty rdf:ID="individual_genetic_characteristics_design">
    <rdfs:comment rdf:datatype="http://www.w3.org/2001/XMLSchema#string"
    >An experiment design type where genotype, haplotype, or other individual genetic characteristics are compared.</rdfs:comment>
  </BiologicalProperty>
  <DesignElementGroupType rdf:ID="mixed_design_element_group_type">
    <rdfs:comment rdf:datatype="http://www.w3.org/2001/XMLSchema#string"
    >a design element group consisting of multiple types </rdfs:comment>
  </DesignElementGroupType>
  <DatabaseEntryType rdf:ID="ontology_record">
    <rdfs:comment rdf:datatype="http://www.w3.org/2001/XMLSchema#string"
    >A record which describes and identifies a term, class or instance in an ontology or controlled vocabulary e.g. ICD</rdfs:comment>
  </DatabaseEntryType>
  <TheoreticalBioSequenceType rdf:ID="polypeptide">
    <deprecated_from_version rdf:resource="#version_1.2.0"/>
    <rdfs:comment rdf:datatype="http://www.w3.org/2001/XMLSchema#string"
    >sequence of a protein, a linear amino acid polymer</rdfs:comment>
    <rdf:type rdf:resource="#DeprecatedTerms"/>
    <has_reason_for_deprecation rdf:resource="#deleted_term"/>
    <rdf:type rdf:resource="#PhysicalBioSequenceType"/>
  </TheoreticalBioSequenceType>
  <NormalizationDescriptionType rdf:ID="slice_analysis">
    <deprecated_from_version rdf:resource="#version_1.2.0"/>
    <has_reason_for_deprecation rdf:resource="#deleted_term"/>
    <rdfs:comment rdf:datatype="http://www.w3.org/2001/XMLSchema#string"
    >A method of analyzing the significant expression level of a Feature by calculating the  intensity-dependent Z distribution value for the logarithm of the intensity ratios from the  two channels.</rdfs:comment>
    <rdf:type rdf:resource="#DeprecatedTerms"/>
  </NormalizationDescriptionType>
  <BiologicalProperty rdf:ID="behavior_design">
    <has_reason_for_deprecation rdf:resource="#split_term"/>
    <rdf:type rdf:resource="#DeprecatedTerms"/>
    <deprecated_from_version rdf:resource="#version_1.1.9"/>
    <rdfs:comment rdf:datatype="http://www.w3.org/2001/XMLSchema#string"
    >The specific actions or reactions of an organism in response to external or internal stimuli. Patterned activity of a whole organism in a manner dependent upon some combination of that organism's internal state and external conditions.</rdfs:comment>
  </BiologicalProperty>
  <BioMolecularAnnotation rdf:ID="transcript_identification_design">
    <rdfs:comment rdf:datatype="http://www.w3.org/2001/XMLSchema#string"
    >A transcript identification design type characterizes the length and position of transcripts and allows identification of all forms of  transcripts in the genome.</rdfs:comment>
  </BioMolecularAnnotation>
  <DerivedBioAssayType rdf:ID="signal">
    <rdfs:comment rdf:datatype="http://www.w3.org/2001/XMLSchema#string"
    >A quantitative measure of the relative abundance of a transcript (MAS 4.0 version of the Affymetrix analysis software).</rdfs:comment>
  </DerivedBioAssayType>
  <PhysicalBioSequenceType rdf:ID="unknown_sequence">
    <rdfs:comment rdf:datatype="http://www.w3.org/2001/XMLSchema#string"
    >BioSequence of unknown type</rdfs:comment>
    <rdf:type rdf:resource="#TheoreticalBioSequenceType"/>
  </PhysicalBioSequenceType>
  <CellLineDatabase rdf:ID="CABRI_Human_and_Animal_Cell_lines">
    <has_human_readable_URI rdf:datatype="http://www.w3.org/2001/XMLSchema#string"
    >http://www.cabri.org/CABRI/srs-doc/</has_human_readable_URI>
    <rdfs:comment rdf:datatype="http://www.w3.org/2001/XMLSchema#string"
    >Database entry from CABRI, a database listing sources such as cell lines, bacteria, plasmids etc.</rdfs:comment>
  </CellLineDatabase>
  <DatabaseEntryType rdf:ID="function_record">
    <rdfs:comment rdf:datatype="http://www.w3.org/2001/XMLSchema#string"
    >a record which identifies and describes the function of a gene product, e.g. E.C. record</rdfs:comment>
  </DatabaseEntryType>
  <HistologyDatabase rdf:ID="NCI_histology_database">
    <rdfs:comment rdf:datatype="http://www.w3.org/2001/XMLSchema#string"
    >a controlled vocabulary for histology</rdfs:comment>
    <has_human_readable_URI rdf:datatype="http://www.w3.org/2001/XMLSchema#string"
    >http://nciterms.nci.nih.gov/NCIBrowser/ConceptReport.jsp?dictionary=NCI_Thesaurus&amp;code=C4741</has_human_readable_URI>
  </HistologyDatabase>
  <BiologicalProperty rdf:ID="circadian_rhythm_design">
    <has_reason_for_deprecation rdf:resource="#replaced_term"/>
    <rdfs:comment rdf:datatype="http://www.w3.org/2001/XMLSchema#string"
    >A circadian rhythm experiment design type assays the events associated with the circadian rhythm which is a biological activity that exhibits an endogenous periodicity independently of any daily variation in the environment.</rdfs:comment>
    <deprecated_from_version rdf:resource="#version_1.1.7"/>
    <was_replaced_by>
      <BiologicalProperty rdf:ID="physiological_process_design">
        <rdfs:comment rdf:datatype="http://www.w3.org/2001/XMLSchema#string"
        >Those processes specifically pertinent to the functioning of integrated living units: cells, tissues, organs, and organisms.  This includes those processes 
that exhibit an endogenous periodicity independently of any daily variation in the environment such as circadian rhythm.</rdfs:comment>
      </BiologicalProperty>
    </was_replaced_by>
    <rdf:type rdf:resource="#DeprecatedTerms"/>
  </BiologicalProperty>
  <DeprecatedTerms rdf:ID="yes">
    <rdfs:comment rdf:datatype="http://www.w3.org/2001/XMLSchema#string"
    >true</rdfs:comment>
    <deprecated_from_version rdf:resource="#version_1.1.7"/>
    <has_reason_for_deprecation rdf:resource="#deleted_term"/>
  </DeprecatedTerms>
  <HardwareType rdf:ID="waterbath">
    <rdfs:comment rdf:datatype="http://www.w3.org/2001/XMLSchema#string"
    >A device for controlling temperature by immersion in water.</rdfs:comment>
  </HardwareType>
  <Scale rdf:ID="unscaled">
    <rdfs:comment rdf:datatype="http://www.w3.org/2001/XMLSchema#string"
    >The values are unordered and have no scale.</rdfs:comment>
  </Scale>
  <MaterialType rdf:ID="synthetic_RNA">
    <rdfs:comment rdf:datatype="http://www.w3.org/2001/XMLSchema#string"
    >RNA which is generated by chemical or enzymatic (non cellular) means. E.g. T7 promotor generated RNA.
Non-exact synonym:
cRNA, complementary RNA
aRNA, amplified RNA</rdfs:comment>
  </MaterialType>
  <EpidemiologicalDesign rdf:ID="family_history_design">
    <rdfs:comment rdf:datatype="http://www.w3.org/2001/XMLSchema#string"
    >A family history design type is where the family history such as traits, characteristics, susceptibility to disease is studied</rdfs:comment>
  </EpidemiologicalDesign>
  <EnvironmentalFactorCategory rdf:ID="media">
    <rdfs:comment rdf:datatype="http://www.w3.org/2001/XMLSchema#string"
    >The physical state or matrix used to provide nutrients to the organism (e.g., liquid, agar, soil) </rdfs:comment>
  </EnvironmentalFactorCategory>
  <DatabaseEntryType rdf:ID="compound_record">
    <rdfs:comment rdf:datatype="http://www.w3.org/2001/XMLSchema#string"
    >a record which describes and identifies a compound e.g. drug record part of NCI thesaurus</rdfs:comment>
  </DatabaseEntryType>
  <LabelCompound rdf:ID="alexa_660">
    <rdfs:comment rdf:datatype="http://www.w3.org/2001/XMLSchema#string"
    >Absorbs at 663 nm, emission maxima at 690 nm (far-red). Alexa dyes are have intense fluorescence, are photostable, stable over a wide range of pH, and are water soluble. 

</rdfs:comment>
  </LabelCompound>
  <BioMaterialCharacteristicCategory rdf:ID="cell_type">
    <rdfs:comment rdf:datatype="http://www.w3.org/2001/XMLSchema#string"
    >A descriptor for FactorValue where CellType is compared.  </rdfs:comment>
  </BioMaterialCharacteristicCategory>
  <AtomicAction rdf:ID="change_light">
    <rdfs:comment rdf:datatype="http://www.w3.org/2001/XMLSchema#string"
    >Change in light intensity or wavelength. </rdfs:comment>
  </AtomicAction>
  <NodeValueType rdf:ID="cosine_distance">
    <rdfs:comment rdf:datatype="http://www.w3.org/2001/XMLSchema#string"
    >The cosine distance of two vectors is the cosine of the angle between them. This measures the difference in direction between two vectors, irrespective of their lengths.</rdfs:comment>
  </NodeValueType>
  <PhysicalBioSequenceType rdf:ID="vector">
    <has_reason_for_deprecation rdf:resource="#deleted_term"/>
    <deprecated_from_version rdf:resource="#version_1.2.0"/>
    <rdfs:comment rdf:datatype="http://www.w3.org/2001/XMLSchema#string"
    >Sequence from a vector, DNA of any transmissible agent e.g. plasmid or virus into which a segment of foreign DNA can be spliced, does not include insert sequence. These terms should be used when other terms such as plasmid, YAC, BAC are used.  </rdfs:comment>
    <rdf:type rdf:resource="#DeprecatedTerms"/>
  </PhysicalBioSequenceType>
  <NodeValueType rdf:ID="Spearmans_rank_correlation">
    <rdfs:comment rdf:datatype="http://www.w3.org/2001/XMLSchema#string"
    >Computed as the ordinary Pearson correlation coefficient between two groups of rankings.</rdfs:comment>
  </NodeValueType>
  <BioMolecularAnnotation rdf:ID="RNA_stability_design">
    <rdfs:comment rdf:datatype="http://www.w3.org/2001/XMLSchema#string"
    >A RNA stability experiment design type examines the stability and/or decay of RNA transcripts.</rdfs:comment>
  </BioMolecularAnnotation>
  <Scale rdf:ID="log_base_e">
    <rdfs:comment rdf:datatype="http://www.w3.org/2001/XMLSchema#string"
    >The values presented are logarithm, base e.</rdfs:comment>
  </Scale>
  <PerturbationalDesign rdf:ID="compound_treatment_design">
    <rdfs:comment rdf:datatype="http://www.w3.org/2001/XMLSchema#string"
    >A compound treatment design type is where the response to administration of a compound or chemical (including biological compounds such as hormones)  is assayed.</rdfs:comment>
  </PerturbationalDesign>
  <DeprecatedTerms rdf:ID="no">
    <has_reason_for_deprecation rdf:resource="#deleted_term"/>
    <deprecated_from_version rdf:resource="#version_1.1.7"/>
    <rdfs:comment rdf:datatype="http://www.w3.org/2001/XMLSchema#string"
    >false</rdfs:comment>
  </DeprecatedTerms>
  <DeprecatedTerms rdf:ID="genetic_variation">
    <deprecated_from_version rdf:resource="#version_1.1.8"/>
    <rdfs:comment rdf:datatype="http://www.w3.org/2001/XMLSchema#string"
    >A descriptor for FactorValue where GeneticVariation is compared.  </rdfs:comment>
    <rdf:type rdf:resource="#BioMaterialCharacteristicCategory"/>
    <has_reason_for_deprecation rdf:resource="#deleted_term"/>
  </DeprecatedTerms>
  <NodeValueType rdf:ID="pearson_correlation_coefficient">
    <rdfs:comment rdf:datatype="http://www.w3.org/2001/XMLSchema#string"
    >The Pearson's correlation coefficient between two variables. Its values can range between -1.00 to +1.00. The closer the absolute value of the Pearson correlation coefficient is to 0, the smaller the linear relationship between the two variables. A Pearson correlation coefficient with absolute value 1 indicates perfect linear relationship.</rdfs:comment>
  </NodeValueType>
  <BioMolecularAnnotation rdf:ID="genotyping_design">
    <rdfs:comment rdf:datatype="http://www.w3.org/2001/XMLSchema#string"
    >A genotyping experiment design type classifies an individual or group of individuals on the basis of alleles, haplotypes, SNP's. </rdfs:comment>
  </BioMolecularAnnotation>
  <HigherLevelAnalysisProtocolType rdf:ID="multiple_testing_correction">
    <rdfs:comment rdf:datatype="http://www.w3.org/2001/XMLSchema#string"
    >Multiple testing correction uses individual p-values derived from multiple statistical tests to control either the family-wise error rate or the false discovery rate.</rdfs:comment>
  </HigherLevelAnalysisProtocolType>
  <HardwareType rdf:ID="hybridization_chamber">
    <rdfs:comment rdf:datatype="http://www.w3.org/2001/XMLSchema#string"
    >A chamber in which the hybridization is performed which maintains constant conditions.</rdfs:comment>
  </HardwareType>
  <BioMaterialCharacteristicCategory rdf:ID="cell_line">
    <rdfs:comment rdf:datatype="http://www.w3.org/2001/XMLSchema#string"
    >A descriptor for FactorValue where CellLine is compared.  </rdfs:comment>
  </BioMaterialCharacteristicCategory>
  <MethodologicalDesign rdf:ID="all_pairs">
    <rdfs:comment rdf:datatype="http://www.w3.org/2001/XMLSchema#string"
    >An all pairs experiment design type is where all labeled extracts are compared to every other labeled extract.  </rdfs:comment>
  </MethodologicalDesign>
  <GeneticModification rdf:ID="induced_mutation">
    <rdfs:comment rdf:datatype="http://www.w3.org/2001/XMLSchema#string"
    >The modification of the genetic material (either coding or non-coding) of an organism by mutagenic compounds or irradiation.</rdfs:comment>
  </GeneticModification>
  <MaterialType rdf:ID="whole_organism">
    <rdfs:comment rdf:datatype="http://www.w3.org/2001/XMLSchema#string"
    >one or more of any unicellular or multicellular pro or eukaryote, including archaebacteria</rdfs:comment>
  </MaterialType>
  <NodeValueType rdf:ID="manhattan_distance">
    <rdfs:comment rdf:datatype="http://www.w3.org/2001/XMLSchema#string"
    >The "Manhattan distance" is the shortest path between two points in a block format, e.g. the length of the path along Manthattan city streets.</rdfs:comment>
  </NodeValueType>
  <PerturbationalDesign rdf:ID="stimulus_or_stress_design">
    <rdfs:comment rdf:datatype="http://www.w3.org/2001/XMLSchema#string"
    >A stimulus or stress experiment design type is where the response of an organism(s) to the stress or stimulus is studied, e.g. osmotic stress, heat shock, radiation exposure, behavioral treatment etc.</rdfs:comment>
  </PerturbationalDesign>
  <SurfaceType rdf:ID="polylysine">
    <rdfs:comment rdf:datatype="http://www.w3.org/2001/XMLSchema#string"
    >a surface coating for immobilization with the polypeptide, polylysine</rdfs:comment>
  </SurfaceType>
  <DefectType rdf:ID="heavy_background">
    <rdfs:comment rdf:datatype="http://www.w3.org/2001/XMLSchema#string"
    >The Zone is excluded due to smearing, streaking, or dense background in the Zone.</rdfs:comment>
  </DefectType>
  <PhysicalBioSequenceType rdf:ID="ss_oligo">
    <rdfs:comment rdf:datatype="http://www.w3.org/2001/XMLSchema#string"
    >sequence of a single stranded synthesized oligonucleotide</rdfs:comment>
    <deprecated_from_version rdf:resource="#version_1.2.0"/>
    <has_reason_for_deprecation rdf:resource="#deleted_term"/>
    <rdf:type rdf:resource="#DeprecatedTerms"/>
  </PhysicalBioSequenceType>
  <LightUnit rdf:ID="candela">
    <rdfs:comment rdf:datatype="http://www.w3.org/2001/XMLSchema#string"
    >One lumen per steradian. A steradian is a fraction of the surface area of a sphere that is equal to the square of the radius divided by the total surface area. This is approximately 8% of the total surface area.
Exact synonym: candle power</rdfs:comment>
  </LightUnit>
  <LightUnit rdf:ID="lux">
    <rdfs:comment rdf:datatype="http://www.w3.org/2001/XMLSchema#string"
    >A metric unit equal to one lumen per square meter. This unit is the modern equivalent of foot-candles where one footcandle is 10.76 lux.</rdfs:comment>
  </LightUnit>
  <MaterialType rdf:ID="organellar_RNA">
    <rdfs:comment rdf:datatype="http://www.w3.org/2001/XMLSchema#string"
    >RNA obtained from an organelle, e.g., mitochondrion, ER, or chloroplast, excluding the nucleus.</rdfs:comment>
  </MaterialType>
  <BiologicalProperty rdf:ID="sex_design">
    <rdfs:comment rdf:datatype="http://www.w3.org/2001/XMLSchema#string"
    >A sex experiment design type assays differences associated with an organism's sex, gender or mating type.</rdfs:comment>
  </BiologicalProperty>
  <StrandType rdf:ID="single_stranded">
    <rdfs:comment rdf:datatype="http://www.w3.org/2001/XMLSchema#string"
    >a nucleic acid consisting of a single polynucleotide chain.</rdfs:comment>
  </StrandType>
  <MaterialType rdf:ID="synthetic_DNA">
    <rdfs:comment rdf:datatype="http://www.w3.org/2001/XMLSchema#string"
    >DNA which is generated by chemical or enzymatic (non cellular) means.
non-exact synonym: cDNA</rdfs:comment>
  </MaterialType>
  <TechnologyType rdf:ID="spotted_ss_oligo_features">
    <rdfs:comment rdf:datatype="http://www.w3.org/2001/XMLSchema#string"
    >The TechnologyType of the FeatureGroup  is spotted single stranded oligonucleotides (of any length) on the substrate.</rdfs:comment>
  </TechnologyType>
  <DiseaseStateDatabase rdf:ID="MESH">
    <rdfs:comment rdf:datatype="http://www.w3.org/2001/XMLSchema#string"
    >database entry from MESH, medical subject headings vocabulary resource</rdfs:comment>
    <has_human_readable_URI rdf:datatype="http://www.w3.org/2001/XMLSchema#string"
    >http://www.nlm.nih.gov/mesh/filelist.html</has_human_readable_URI>
  </DiseaseStateDatabase>
  <TheoreticalBioSequenceType rdf:ID="chromosome">
    <rdfs:comment rdf:datatype="http://www.w3.org/2001/XMLSchema#string"
    >Physical or theoretical sequence of, or representing a chromosome, one of the DNA molecules that comprises the genome.  </rdfs:comment>
    <rdf:type rdf:resource="#DeprecatedTerms"/>
    <deprecated_from_version rdf:resource="#version_1.2.0"/>
    <rdf:type rdf:resource="#PhysicalBioSequenceType"/>
    <has_reason_for_deprecation rdf:resource="#deleted_term"/>
  </TheoreticalBioSequenceType>
  <PhysicalBioSequenceType rdf:ID="mtDNA">
    <rdfs:comment rdf:datatype="http://www.w3.org/2001/XMLSchema#string"
    >sequence from the mitochondrial genome
</rdfs:comment>
  </PhysicalBioSequenceType>
  <ConcentrationUnit rdf:ID="gram_percent">
    <rdfs:comment rdf:datatype="http://www.w3.org/2001/XMLSchema#string"
    >grams per deciliter, concentration unit</rdfs:comment>
  </ConcentrationUnit>
  <RadiationUnit rdf:ID="dpm">
    <rdfs:comment rdf:datatype="http://www.w3.org/2001/XMLSchema#string"
    >disintegrations per minute, unit of atom disintegrations per minute. dpm = (cpm - measured background)/efficiency. Efficiency is dependent on the radioisotope used and the instrument.</rdfs:comment>
  </RadiationUnit>
  <LightUnit rdf:ID="microeinstein_per_second_and_square_meter">
    <rdfs:comment rdf:datatype="http://www.w3.org/2001/XMLSchema#string"
    >Microeinstein per second and square meter (µE m-2 s-1 or uEinstein m-2 s-1). One einstein is one mole or 6.02x10e23 (Avogadro constant) photons. It is commonly used as a unit for photosynthetically active radiation (PAR), however the einstein is not an SI unit. Therefore, microEinsteins per m2 per second is identical to micromoles per m2 per second (SI unit for light irradiance). i.e. (1000 µE m-2 s-1 = 1000 µmol m-2 s-1).
</rdfs:comment>
  </LightUnit>
  <RadiationUnit rdf:ID="Rad">
    <rdfs:comment rdf:datatype="http://www.w3.org/2001/XMLSchema#string"
    >Radiation absorbed dose. Unit of energy absorbed per unit mass as a result of exposure to radiation. 1 rad = Absorption of 100 ergs per gram of material = 0.01Gy.
</rdfs:comment>
  </RadiationUnit>
  <PhysicalBioSequenceType rdf:ID="ctDNA">
    <rdfs:comment rdf:datatype="http://www.w3.org/2001/XMLSchema#string"
    >ctDNA: sequence from the chloroplast 
synonym: chloroplast DNA</rdfs:comment>
  </PhysicalBioSequenceType>
  <DataType rdf:ID="date">
    <rdfs:comment rdf:datatype="http://www.w3.org/2001/XMLSchema#string"
    >Time stated in terms of the day, month, and year.</rdfs:comment>
  </DataType>
  <PerturbationalDesign rdf:ID="growth_condition_design">
    <rdfs:comment rdf:datatype="http://www.w3.org/2001/XMLSchema#string"
    >A growth condition experiment design type is where some part of the growth condition is changed for the purposes of the experiment, examples of growth conditions changed are media, temperature, humidity, light, nutrients. </rdfs:comment>
  </PerturbationalDesign>
  <BioSourceType rdf:ID="freeze_dried_sample">
    <rdfs:comment rdf:datatype="http://www.w3.org/2001/XMLSchema#string"
    >A biomaterial that has been lyophilized or dried by freezing under a vacuum.</rdfs:comment>
  </BioSourceType>
  <InitialTimePoint rdf:ID="germination">
    <rdfs:comment rdf:datatype="http://www.w3.org/2001/XMLSchema#string"
    >The physiological and developmental changes by a seed, spore, pollen grain (microspore), or zygote that occur after release from dormancy, and encompassing events prior to and including the first visible indications of growth (from the GO).</rdfs:comment>
  </InitialTimePoint>
  <BioMaterialCharacteristicCategory rdf:ID="biomaterial_provider">
    <rdfs:comment rdf:datatype="http://www.w3.org/2001/XMLSchema#string"
    >Term used to describe a role or factor value for the person or organization that provides a BioMaterial. </rdfs:comment>
    <rdf:type rdf:resource="#Roles"/>
  </BioMaterialCharacteristicCategory>
  <DeliveryMethod rdf:ID="ad_libitum">
    <rdfs:comment rdf:datatype="http://www.w3.org/2001/XMLSchema#string"
    >A delivery method for compounds/drugs where the compound or drug is freely available.</rdfs:comment>
  </DeliveryMethod>
  <TestTypeDatabase rdf:ID="IUPAC_Clinical_Chemistry_Guidelines">
    <has_human_readable_URI rdf:datatype="http://www.w3.org/2001/XMLSchema#string"
    >http://www.iupac.org/publications/pac/2000/205/205olesen.html</has_human_readable_URI>
    <rdfs:comment rdf:datatype="http://www.w3.org/2001/XMLSchema#string"
    > A resource of vocabularies for describing clinical tests, e.g. blood chemistry.</rdfs:comment>
  </TestTypeDatabase>
  <PolymerType rdf:ID="RNA">
    <rdfs:comment rdf:datatype="http://www.w3.org/2001/XMLSchema#string"
    >Ribonucleic acid.</rdfs:comment>
  </PolymerType>
  <TimeUnitOther rdf:ID="half-life">
    <rdfs:comment rdf:datatype="http://www.w3.org/2001/XMLSchema#string"
    >t1/2. The period over which the activity or concentration of a specified chemical or element falls to half its original activity or concentration. Typically applied to the half-life of radioactive atoms but also applicable to any other situation where the population is of molecules of diminishing concentration or activity.
</rdfs:comment>
  </TimeUnitOther>
  <ComplexAction rdf:ID="wash">
    <rdfs:comment rdf:datatype="http://www.w3.org/2001/XMLSchema#string"
    >The process of applying a solvent (e.g. water) or a solution (e.g. SSC/SDS) to a BioMaterial or an array to remove impurities or unwanted compounds.</rdfs:comment>
    <rdf:type rdf:resource="#ExperimentalProtocolType"/>
  </ComplexAction>
  <DesignElement rdf:ID="long_oligo">
    <rdfs:comment rdf:datatype="http://www.w3.org/2001/XMLSchema#string"
    >An element that is an oligonucleotide of at least 50 nucleotides in length.</rdfs:comment>
  </DesignElement>
  <DerivedBioAssayType rdf:ID="ratio">
    <rdfs:comment rdf:datatype="http://www.w3.org/2001/XMLSchema#string"
    >Result of data reduction involving computation of the quotient of a pair of numerical values, such as signal intensities obtained from the hybridization of two or more labeled extracts to one or more microarrays; volumes of matched spots from comparative 2D gel electrophoresis of two or more labeled extracts; or comparative profiling of a particular metabolite in health and disease by NMR.</rdfs:comment>
  </DerivedBioAssayType>
  <MaterialType rdf:ID="genomic_DNA">
    <rdfs:comment rdf:datatype="http://www.w3.org/2001/XMLSchema#string"
    >high molecular weight DNA</rdfs:comment>
    <rdf:type rdf:resource="#PhysicalBioSequenceType"/>
  </MaterialType>
  <MaterialType rdf:ID="polyA_RNA">
    <rdfs:comment rdf:datatype="http://www.w3.org/2001/XMLSchema#string"
    >RNA which has been obtained by selection for polyA tracts. 
Exact synonym: polyA+_RNA
Non-exact synonym: mRNA</rdfs:comment>
  </MaterialType>
  <Roles rdf:ID="institution">
    <rdfs:comment rdf:datatype="http://www.w3.org/2001/XMLSchema#string"
    >A contact's affiliation, e.g. university, research institute or business.</rdfs:comment>
  </Roles>
  <ComplexAction rdf:ID="sacrifice">
    <rdfs:comment rdf:datatype="http://www.w3.org/2001/XMLSchema#string"
    >The procedure of euthanizing an organism.</rdfs:comment>
    <rdf:type rdf:resource="#ExperimentalProtocolType"/>
  </ComplexAction>
  <LightUnit rdf:ID="lumen">
    <rdfs:comment rdf:datatype="http://www.w3.org/2001/XMLSchema#string"
    >The unit of total light output from a light source.</rdfs:comment>
  </LightUnit>
  <EnvironmentalFactorCategory rdf:ID="light_duration">
    <rdfs:comment rdf:datatype="http://www.w3.org/2001/XMLSchema#string"
    >The length of the light period that a sample is subjected to.
Exact synonym:photoperiod</rdfs:comment>
  </EnvironmentalFactorCategory>
  <Allele rdf:ID="wild_type">
    <rdfs:comment rdf:datatype="http://www.w3.org/2001/XMLSchema#string"
    >The genotype or phenotype that is found in nature or in standard laboratory stocks for a given organism.  For a single locus, the allele found most frequently in natural populations, or in standard laboratory stocks for a given organism.</rdfs:comment>
    <rdf:type rdf:resource="#Genotype"/>
  </Allele>
  <DataTransformationProtocolType rdf:ID="across_bioassay_data_set_function">
    <rdfs:comment rdf:datatype="http://www.w3.org/2001/XMLSchema#string"
    >A function applied to corresponding values coming from a set of compatible Measured/Derived bioassay data sets. Two Measured/Derived bioassay data sets are compatible if there is a natural one-to-one correspondence between them.</rdfs:comment>
  </DataTransformationProtocolType>
  <ComplexAction rdf:ID="nucleic_acid_extraction">
    <rdf:type rdf:resource="#ExperimentalProtocolType"/>
    <rdfs:comment rdf:datatype="http://www.w3.org/2001/XMLSchema#string"
    >The procedure of extracting nucleic acid from the biomaterial.</rdfs:comment>
  </ComplexAction>
  <ChromosomalAberrationClassification rdf:ID="genomic_region_amplification">
    <rdfs:comment rdf:datatype="http://www.w3.org/2001/XMLSchema#string"
    >increment in copy number of a genomic region, includes gene amplification, genomic amplification, and DNA amplification</rdfs:comment>
  </ChromosomalAberrationClassification>
  <InitialTimePoint rdf:ID="beginning_of_stage">
    <rdfs:comment rdf:datatype="http://www.w3.org/2001/XMLSchema#string"
    >time point that indicates the start of some developmental stage</rdfs:comment>
  </InitialTimePoint>
  <BioSourceType rdf:ID="frozen_sample">
    <rdfs:comment rdf:datatype="http://www.w3.org/2001/XMLSchema#string"
    >A biomaterial obtained frozen</rdfs:comment>
  </BioSourceType>
  <ComplexAction rdf:ID="histological_slide_preparation">
    <rdfs:comment rdf:datatype="http://www.w3.org/2001/XMLSchema#string"
    >The action of preparing a slide for the microscopical examination of organism parts or cell types.</rdfs:comment>
    <rdf:type rdf:resource="#ExperimentalProtocolType"/>
  </ComplexAction>
  <MaterialType rdf:ID="cell">
    <rdfs:comment rdf:datatype="http://www.w3.org/2001/XMLSchema#string"
    >One or more dissociated cell(s) possibly heterogeneous, excluding single cell organisms.</rdfs:comment>
  </MaterialType>
  <OrganismPartDatabase rdf:ID="openGALEN">
    <has_human_readable_URI rdf:datatype="http://www.w3.org/2001/XMLSchema#string"
    >http://www.opengalen.org/open/crm/crm-anatomy.html</has_human_readable_URI>
    <rdfs:comment rdf:datatype="http://www.w3.org/2001/XMLSchema#string"
    >OpenGALEN Human Anatomy - open source database of approx. ten thousand
human anatomy concepts together with extensive semantic relationships between them including part-of, connects, branch-of, serves, laterality. Also includes some human physiological processes together with functional relationships between these and the anatomy concepts.</rdfs:comment>
  </OrganismPartDatabase>
  <TemperatureUnit rdf:ID="K">
    <rdfs:comment rdf:datatype="http://www.w3.org/2001/XMLSchema#string"
    >Kelvin, unit of temperature</rdfs:comment>
  </TemperatureUnit>
  <DeprecatedTerms rdf:ID="bedding">
    <has_reason_for_deprecation rdf:resource="#deleted_term"/>
    <deprecated_from_version rdf:resource="#version_1.1.7"/>
    <rdfs:comment rdf:datatype="http://www.w3.org/2001/XMLSchema#string"
    >The material (e.g. straw) that an animal sleeps on</rdfs:comment>
    <rdf:type rdf:resource="#BioMaterialCharacteristicCategory"/>
  </DeprecatedTerms>
  <ComplexAction rdf:ID="infect">
    <rdf:type rdf:resource="#ExperimentalProtocolType"/>
    <rdfs:comment rdf:datatype="http://www.w3.org/2001/XMLSchema#string"
    >The organism (or organism part) has been exposed to a virus or pathogen. </rdfs:comment>
  </ComplexAction>
  <DeliveryMethod rdf:ID="intramuscular_injection">
    <rdfs:comment rdf:datatype="http://www.w3.org/2001/XMLSchema#string"
    >Delivery method for a compound or drug where the substance is administered via an injection into the muscle.</rdfs:comment>
  </DeliveryMethod>
  <TechnologyType rdf:ID="spotted_colony_features">
    <rdfs:comment rdf:datatype="http://www.w3.org/2001/XMLSchema#string"
    >TechnologyType of FeatureGroup where bacterial or other colonies are spotted directly.</rdfs:comment>
  </TechnologyType>
  <TheoreticalBioSequenceType rdf:ID="exon">
    <rdf:type rdf:resource="#DeprecatedTerms"/>
    <deprecated_from_version rdf:resource="#version_1.2.0"/>
    <has_reason_for_deprecation rdf:resource="#deleted_term"/>
    <rdfs:comment rdf:datatype="http://www.w3.org/2001/XMLSchema#string"
    >sequence which represents regions of a transcript  that are joined to another exon during splicing</rdfs:comment>
  </TheoreticalBioSequenceType>
  <FailType rdf:ID="PCR_questionable">
    <rdfs:comment rdf:datatype="http://www.w3.org/2001/XMLSchema#string"
    >PCR with multiple bands, or smear, in gel-separated reaction products</rdfs:comment>
  </FailType>
  <TheoreticalBioSequenceType rdf:ID="exemplar_mRNA">
    <rdfs:comment rdf:datatype="http://www.w3.org/2001/XMLSchema#string"
    >An exemplar is a representative cDNA sequence for each gene. The exemplar
approach is a method that usually involves some initial clustering into gene
groups and the subsequent selection of a representative from each gene
group.
</rdfs:comment>
  </TheoreticalBioSequenceType>
  <ChromosomalAberrationClassification rdf:ID="chromosomal_inversion">
    <rdfs:comment rdf:datatype="http://www.w3.org/2001/XMLSchema#string"
    >Chromosome segments that have been turned through 180 degrees with the result that the gene sequence for the segment is reversed with respect to the rest of the chromosome.</rdfs:comment>
  </ChromosomalAberrationClassification>
  <DataType rdf:ID="nonpositive_integer">
    <rdfs:comment rdf:datatype="http://www.w3.org/2001/XMLSchema#string"
    >An integer less than or equal to zero.</rdfs:comment>
  </DataType>
  <VolumeUnit rdf:ID="dl">
    <rdfs:comment rdf:datatype="http://www.w3.org/2001/XMLSchema#string"
    >deciliter, unit of volume</rdfs:comment>
  </VolumeUnit>
  <DerivedBioAssayType rdf:ID="filtered_data">
    <rdfs:comment rdf:datatype="http://www.w3.org/2001/XMLSchema#string"
    >Data from which a subset has been removed based on some criteria, e.g. data below an intensity threshhold.</rdfs:comment>
  </DerivedBioAssayType>
  <PublicationType rdf:ID="book">
    <rdfs:comment rdf:datatype="http://www.w3.org/2001/XMLSchema#string"
    >A publication type which has an ISBN.</rdfs:comment>
  </PublicationType>
  <HardwareType rdf:ID="wash_station">
    <rdfs:comment rdf:datatype="http://www.w3.org/2001/XMLSchema#string"
    >An instrument designed to mechanically wash or stain arrays.
</rdfs:comment>
  </HardwareType>
  <ConcentrationUnit rdf:ID="pM">
    <rdfs:comment rdf:datatype="http://www.w3.org/2001/XMLSchema#string"
    >picomolar, concentration unit</rdfs:comment>
  </ConcentrationUnit>
  <GeographicLocationDatabase rdf:ID="NCI_geographic_location_database">
    <rdfs:comment rdf:datatype="http://www.w3.org/2001/XMLSchema#string"
    >a controlled vocabulary for geographic locations</rdfs:comment>
    <has_human_readable_URI rdf:datatype="http://www.w3.org/2001/XMLSchema#string"
    >http://nciterms.nci.nih.gov/NCIBrowser/ConceptReport.jsp?dictionary=NCI_Thesaurus&amp;code=C16632</has_human_readable_URI>
  </GeographicLocationDatabase>
  <DataType rdf:ID="positive_integer">
    <rdfs:comment rdf:datatype="http://www.w3.org/2001/XMLSchema#string"
    >An integer > 0.</rdfs:comment>
  </DataType>
  <TimeUnit rdf:ID="months">
    <rdfs:comment rdf:datatype="http://www.w3.org/2001/XMLSchema#string"
    >Unit of time corresponding to approx. one cycle of the moon's phases.</rdfs:comment>
  </TimeUnit>
  <NodeValueType rdf:ID="Pearson_correlation">
    <rdfs:comment rdf:datatype="http://www.w3.org/2001/XMLSchema#string"
    >The Pearson correlation is defined as the covariance of two data series divided by the product of their standard deviations.
</rdfs:comment>
  </NodeValueType>
  <SoftwareType rdf:ID="feature_extraction_software">
    <rdfs:comment rdf:datatype="http://www.w3.org/2001/XMLSchema#string"
    >Software to create MeasuredBioAssayData from images.
Exact Synonym: image analysis software, image quantification software.</rdfs:comment>
  </SoftwareType>
  <BiologicalProperty rdf:ID="unknown_experiment_design_type">
    <rdfs:comment rdf:datatype="http://www.w3.org/2001/XMLSchema#string"
    >ExperimentDesignType of unknown type.</rdfs:comment>
    <rdf:type rdf:resource="#MethodologicalDesign"/>
    <rdf:type rdf:resource="#BioMolecularAnnotation"/>
    <rdf:type rdf:resource="#EpidemiologicalDesign"/>
    <rdf:type rdf:resource="#PerturbationalDesign"/>
  </BiologicalProperty>
  <Media rdf:ID="semisolid">
    <rdfs:comment rdf:datatype="http://www.w3.org/2001/XMLSchema#string"
    >semisolid media type</rdfs:comment>
  </Media>
  <DeprecatedTerms rdf:ID="feces">
    <rdfs:comment rdf:datatype="http://www.w3.org/2001/XMLSchema#string"
    >A biosource obtained as fecal matter.</rdfs:comment>
    <rdf:type rdf:resource="#BioSourceType"/>
    <deprecated_from_version rdf:resource="#version_1.1.9"/>
    <has_reason_for_deprecation rdf:resource="#deleted_term"/>
  </DeprecatedTerms>
  <Sex rdf:ID="mating_type_alpha">
    <rdfs:comment rdf:datatype="http://www.w3.org/2001/XMLSchema#string"
    >Mating type of S. cerevisiae.</rdfs:comment>
  </Sex>
  <ImageFormat rdf:ID="TIFF">
    <rdfs:comment rdf:datatype="http://www.w3.org/2001/XMLSchema#string"
    >Tag Image File Format (TIFF) is a common format to describe and store raster image data  from scanners and other imaging devices. TIFFs may contain one or more channels and the data may be compressed using a lossless compression algorithm.</rdfs:comment>
  </ImageFormat>
  <BioMaterialCharacteristicCategory rdf:ID="individual">
    <rdfs:comment rdf:datatype="http://www.w3.org/2001/XMLSchema#string"
    >A descriptor for FactorValue where BioSources are compared. </rdfs:comment>
  </BioMaterialCharacteristicCategory>
  <DeprecatedTerms rdf:ID="PCR_primer_reverse">
    <deprecated_from_version rdf:resource="#version_1.2.0"/>
    <rdfs:comment rdf:datatype="http://www.w3.org/2001/XMLSchema#string"
    >single stranded oligo used for polymerase chain reaction</rdfs:comment>
    <rdf:type rdf:resource="#PhysicalBioSequenceType"/>
    <has_reason_for_deprecation rdf:resource="#deleted_term"/>
  </DeprecatedTerms>
  <ReplicateDescriptionType rdf:ID="technical_replicate">
    <rdfs:comment rdf:datatype="http://www.w3.org/2001/XMLSchema#string"
    >A replicate where the same BioSample is use e.g. the same pool of RNA used to assess technical (as opposed to biological) variation within an experiment.</rdfs:comment>
    <rdf:type rdf:resource="#QualityControlDescriptionType"/>
  </ReplicateDescriptionType>
  <RadiationUnit rdf:ID="Ci">
    <rdfs:comment rdf:datatype="http://www.w3.org/2001/XMLSchema#string"
    >Curie. Unit of the rate of radioactive decay, i.e., the activity of that quantity of radioactive material in which the number of disintegrations per second is 3.7E10. 1 Ci = 3.75 x1010 atom disintegrations per second (dps). 
</rdfs:comment>
  </RadiationUnit>
  <MethodologicalDesign rdf:ID="software_variation_design">
    <rdfs:comment rdf:datatype="http://www.w3.org/2001/XMLSchema#string"
    >A software variation design type compares different types of software for performance, accuracy, precision and reproducibility.
</rdfs:comment>
  </MethodologicalDesign>
  <DatabaseEntryType rdf:ID="curated_nucleic_acid_sequence_feature_record">
    <rdfs:comment rdf:datatype="http://www.w3.org/2001/XMLSchema#string"
    >A record which identifies a nucleic acid sequence feature(s) and which has been curated.</rdfs:comment>
  </DatabaseEntryType>
  <MaterialType rdf:ID="organellar_DNA">
    <rdfs:comment rdf:datatype="http://www.w3.org/2001/XMLSchema#string"
    >DNA from organelles such as the mitochondria or chloroplast.</rdfs:comment>
  </MaterialType>
  <LabelCompound rdf:ID="Cy5">
    <rdfs:comment rdf:datatype="http://www.w3.org/2001/XMLSchema#string"
    >fluorophore used for labeling/detection purposes</rdfs:comment>
  </LabelCompound>
  <Scale rdf:ID="log_base_2">
    <rdfs:comment rdf:datatype="http://www.w3.org/2001/XMLSchema#string"
    >The values presented are logarithm, base 2.</rdfs:comment>
  </Scale>
  <DistanceUnit rdf:ID="mm">
    <rdfs:comment rdf:datatype="http://www.w3.org/2001/XMLSchema#string"
    >millimeter, unit of distance</rdfs:comment>
  </DistanceUnit>
  <DerivedBioAssayType rdf:ID="Affymetrix_average_difference">
    <rdfs:comment rdf:datatype="http://www.w3.org/2001/XMLSchema#string"
    >the method used by Affymetrix to obtain mean signal intensity from a group  of related Features.  This involves calculation of the overall sum of perfect match minus  mismatch pairs divided by the number of pairs.</rdfs:comment>
  </DerivedBioAssayType>
  <EnvironmentalFactorCategory rdf:ID="population_density">
    <rdfs:comment rdf:datatype="http://www.w3.org/2001/XMLSchema#string"
    >The concentration range of the organism.</rdfs:comment>
  </EnvironmentalFactorCategory>
  <DeprecatedTerms rdf:ID="PCR_primer">
    <rdf:type rdf:resource="#PhysicalBioSequenceType"/>
    <has_reason_for_deprecation rdf:resource="#deleted_term"/>
    <deprecated_from_version rdf:resource="#version_1.2.0"/>
    <rdfs:comment rdf:datatype="http://www.w3.org/2001/XMLSchema#string"
    >single oligo used for polymerase chain reaction direction unspecified</rdfs:comment>
  </DeprecatedTerms>
  <Sex rdf:ID="male">
    <rdfs:comment rdf:datatype="http://www.w3.org/2001/XMLSchema#string"
    >individual whose sex organs contain only male gametes</rdfs:comment>
  </Sex>
  <DerivedBioAssayType rdf:ID="MAS5_signal">
    <rdfs:comment rdf:datatype="http://www.w3.org/2001/XMLSchema#string"
    >A quantitative measure of the relative abundance of a transcript. Used in the MAS5.0 Affymetrix software to obtain a smoothed signal intensity from a group of related Features.</rdfs:comment>
  </DerivedBioAssayType>
  <DiseaseStateDatabase rdf:ID="ICD-9-CM">
    <has_machine_readable_URI rdf:datatype="http://www.w3.org/2001/XMLSchema#string"
    >ftp://ftp.cdc.gov/pub/Health_Statistics/NCHS/Publications/ICD9-CM/2002</has_machine_readable_URI>
    <rdfs:comment rdf:datatype="http://www.w3.org/2001/XMLSchema#string"
    >Database entry from ICD 9 2001, international classification of diseases 9, clinical modification 2001.</rdfs:comment>
  </DiseaseStateDatabase>
  <FamilyRelationship rdf:ID="brother">
    <rdfs:comment rdf:datatype="http://www.w3.org/2001/XMLSchema#string"
    > A male having the same genetic parents as another, or one genetic parent in common with another.</rdfs:comment>
  </FamilyRelationship>
  <DataType rdf:ID="nonpositive_float">
    <rdfs:comment rdf:datatype="http://www.w3.org/2001/XMLSchema#string"
    >A float less than or equal to zero.</rdfs:comment>
  </DataType>
  <DataTransformationProtocolType rdf:ID="mean_log_normalization">
    <rdfs:comment rdf:datatype="http://www.w3.org/2001/XMLSchema#string"
    >Application of a normalization of type mean_log_centering.</rdfs:comment>
  </DataTransformationProtocolType>
  <OtherUnit rdf:ID="kg_per_m2">
    <rdfs:comment rdf:datatype="http://www.w3.org/2001/XMLSchema#string"
    >The mass of an object in kilograms divided by the surface area in meters squared.  Also known as the Body Mass Index (when applied to a person) which is a measure of leaness/obesity.
Exact synonym:kg/m2</rdfs:comment>
  </OtherUnit>
  <Sex rdf:ID="mating_type_a">
    <rdfs:comment rdf:datatype="http://www.w3.org/2001/XMLSchema#string"
    >Mating type of S. cerevisiae.</rdfs:comment>
  </Sex>
  <StrainOrLineDatabase rdf:ID="TAIR">
    <rdfs:comment rdf:datatype="http://www.w3.org/2001/XMLSchema#string"
    >The Arabidopsis Information Resource.</rdfs:comment>
    <rdf:type rdf:resource="#CellTypeDatabase"/>
    <has_human_readable_URI rdf:datatype="http://www.w3.org/2001/XMLSchema#string"
    >http://www.arabidopsis.org/servlets/Search?action=new_search&amp;type=ecotype</has_human_readable_URI>
  </StrainOrLineDatabase>
  <ConcentrationUnitOther rdf:ID="mOsm_per_kg_H2O">
    <rdfs:comment rdf:datatype="http://www.w3.org/2001/XMLSchema#string"
    >osmolality per kilogram of water, concentration of the solute per unit of solvent</rdfs:comment>
  </ConcentrationUnitOther>
  <DatabaseEntryType rdf:ID="phylogeny_record">
    <rdfs:comment rdf:datatype="http://www.w3.org/2001/XMLSchema#string"
    >A record which describes and identifies the relationship between species and is
computationally determined and based on sequences e.g. Treebase record</rdfs:comment>
  </DatabaseEntryType>
  <HardwareType rdf:ID="heating_block">
    <rdfs:comment rdf:datatype="http://www.w3.org/2001/XMLSchema#string"
    >A device for controlling temperature.</rdfs:comment>
  </HardwareType>
  <DerivedBioAssayType rdf:ID="normalized_ratios">
    <rdfs:comment rdf:datatype="http://www.w3.org/2001/XMLSchema#string"
    >Results obtained by either taking the pair wise ratios of two bioassay data sets and then normalizing, or normalizing each bioassay data set and then taking ratios.</rdfs:comment>
  </DerivedBioAssayType>
  <FamilyRelationship rdf:ID="daughter">
    <rdfs:comment rdf:datatype="http://www.w3.org/2001/XMLSchema#string"
    >The female offspring of the patient or individual under study.</rdfs:comment>
  </FamilyRelationship>
  <PreservationType rdf:ID="seed_dormancy">
    <rdfs:comment rdf:datatype="http://www.w3.org/2001/XMLSchema#string"
    >preservation type whereby the seed is maintained in a dormant state</rdfs:comment>
  </PreservationType>
  <FailType rdf:ID="PCR_fail">
    <rdfs:comment rdf:datatype="http://www.w3.org/2001/XMLSchema#string"
    >PCR where no products of any kind appear in gel-separated reaction products.</rdfs:comment>
  </FailType>
  <DataTransformationProtocolType rdf:ID="within_bioassay_data_set_function">
    <rdfs:comment rdf:datatype="http://www.w3.org/2001/XMLSchema#string"
    >A function applied to subsets of values from the same Measured/Derived bioassay data set.</rdfs:comment>
  </DataTransformationProtocolType>
  <DefectType rdf:ID="irregular_shape">
    <rdfs:comment rdf:datatype="http://www.w3.org/2001/XMLSchema#string"
    >The perimeter of the spotted DNA on the slide is irregular.</rdfs:comment>
  </DefectType>
  <OtherUnit rdf:ID="number_per_day">
    <rdfs:comment rdf:datatype="http://www.w3.org/2001/XMLSchema#string"
    >number of items or events per day</rdfs:comment>
  </OtherUnit>
  <DerivedBioAssayType rdf:ID="acrossBioAssay_mean_and_p_values">
    <rdfs:comment rdf:datatype="http://www.w3.org/2001/XMLSchema#string"
    >The mean and associated p-values resulting from computationally combining 2 or more sets of bioassay data.</rdfs:comment>
  </DerivedBioAssayType>
  <SoftwareType rdf:ID="bioassay_data_transformation_software">
    <rdfs:comment rdf:datatype="http://www.w3.org/2001/XMLSchema#string"
    >Software used to transform the Measured or DerivedBioAssay data e.g. normalization.
Non-exact synonym: normalization software</rdfs:comment>
  </SoftwareType>
  <DeprecatedTerms rdf:ID="tau_rank_correlation">
    <deprecated_from_version rdf:resource="#version_1.1.7"/>
    <rdf:type rdf:resource="#NodeValueType"/>
    <rdfs:comment rdf:datatype="http://www.w3.org/2001/XMLSchema#string"
    >a nonparametric measure of the agreement between two rankings</rdfs:comment>
    <has_reason_for_deprecation rdf:resource="#deleted_term"/>
  </DeprecatedTerms>
  <ComplexAction rdf:ID="behavioral_stimulus">
    <rdfs:comment rdf:datatype="http://www.w3.org/2001/XMLSchema#string"
    >The organism is forced to respond to a stimulus with some behavior (e.g., avoidance, obtaining a reward, etc.) </rdfs:comment>
    <rdf:type rdf:resource="#ExperimentalProtocolType"/>
  </ComplexAction>
  <BiologicalProperty rdf:ID="species_design">
    <rdfs:comment rdf:datatype="http://www.w3.org/2001/XMLSchema#string"
    >A species experiment design type assays differences between distinct species.</rdfs:comment>
  </BiologicalProperty>
  <HardwareType rdf:ID="DNA_sequencer">
    <rdfs:comment rdf:datatype="http://www.w3.org/2001/XMLSchema#string"
    > An instrument that produces DNA sequences.</rdfs:comment>
  </HardwareType>
  <AtomicAction rdf:ID="change_temperature">
    <rdfs:comment rdf:datatype="http://www.w3.org/2001/XMLSchema#string"
    >Change in temperature.  </rdfs:comment>
  </AtomicAction>
  <StrainOrLineDatabase rdf:ID="GRAMENE">
    <has_human_readable_URI rdf:datatype="http://www.w3.org/2001/XMLSchema#string"
    >http://www.gramene.org/</has_human_readable_URI>
    <rdfs:comment rdf:datatype="http://www.w3.org/2001/XMLSchema#string"
    >A Comparative Mapping Resource for Grains.</rdfs:comment>
  </StrainOrLineDatabase>
  <MaterialType rdf:ID="nuclear_RNA">
    <rdfs:comment rdf:datatype="http://www.w3.org/2001/XMLSchema#string"
    >RNA obtained from the nucleus.</rdfs:comment>
  </MaterialType>
  <BioMaterialCharacteristicCategory rdf:ID="sex">
    <rdfs:comment rdf:datatype="http://www.w3.org/2001/XMLSchema#string"
    >A descriptor for FactorValue where Sex is compared.  </rdfs:comment>
  </BioMaterialCharacteristicCategory>
  <DataTransformationProtocolType rdf:ID="moving_average">
    <rdfs:comment rdf:datatype="http://www.w3.org/2001/XMLSchema#string"
    >A type of data transformation in which an average, usually the mean, is calculated across values within a sliding window. e.g. The moving average of signal intensity, or array CGH, data may be used in normalization.</rdfs:comment>
  </DataTransformationProtocolType>
  <Sex rdf:ID="F_minus">
    <rdfs:comment rdf:datatype="http://www.w3.org/2001/XMLSchema#string"
    >mating type indicating the absence of F plasmid in a bacterial cell
 </rdfs:comment>
  </Sex>
  <MaterialType rdf:ID="protein">
    <rdfs:comment rdf:datatype="http://www.w3.org/2001/XMLSchema#string"
    >Polymer of amino acids.</rdfs:comment>
    <rdf:type rdf:resource="#PolymerType"/>
  </MaterialType>
  <OrganismPartDatabase rdf:ID="eVOC">
    <rdf:type rdf:resource="#CellTypeDatabase"/>
    <rdf:type rdf:resource="#DiseaseStateDatabase"/>
    <rdfs:comment rdf:datatype="http://www.w3.org/2001/XMLSchema#string"
    >Ontology of human terms that describe the sample source of human cDNA and SAGE libraries.</rdfs:comment>
    <rdf:type rdf:resource="#DevelopmentalStageDatabase"/>
    <has_human_readable_URI rdf:datatype="http://www.w3.org/2001/XMLSchema#string"
    >http://www.sanbi.ac.za/evoc/ontologies.html</has_human_readable_URI>
  </OrganismPartDatabase>
  <ComplexAction rdf:ID="biological_fluid_collection">
    <rdf:type rdf:resource="#ExperimentalProtocolType"/>
    <rdfs:comment rdf:datatype="http://www.w3.org/2001/XMLSchema#string"
    >The action of collecting biological fluids including bodily secretions, exudates, transudates etc. and sampling of cytoplasm. The purpose of sampling may range from collecting other organisms (i.e. pathogens) to studying fluid composition.</rdfs:comment>
  </ComplexAction>
  <DataTransformationProtocolType rdf:ID="total_intensity_normalization_paired">
    <rdfs:comment rdf:datatype="http://www.w3.org/2001/XMLSchema#string"
    >A method to normalize paired-assay data that uses as a normalization coefficient the sum of intensity values from one assay divided by the sum of intensities from the other, where those sums are taken over all data points, or an appropriate subset of these (e.g. special control Features on a microarray, or 2DE spots containing constitutively expressed proteins). This normalization coefficient is used to rescale the intensity data in one data set relative to the other. Note that a normalization method that employs the average intensity rather than the sum (of all data points, or an appropriate subset) falls into this category as well.</rdfs:comment>
  </DataTransformationProtocolType>
  <CellTypeDatabase rdf:ID="NCI_cell_type_database">
    <has_human_readable_URI rdf:datatype="http://www.w3.org/2001/XMLSchema#string"
    >http://nciterms.nci.nih.gov/NCIBrowser/ConceptReport.jsp?dictionary=NCI_Thesaurus&amp;code=12596</has_human_readable_URI>
    <rdfs:comment rdf:datatype="http://www.w3.org/2001/XMLSchema#string"
    >a controlled vocabulary of cell types</rdfs:comment>
  </CellTypeDatabase>
  <QuantityUnit rdf:ID="pmol">
    <rdfs:comment rdf:datatype="http://www.w3.org/2001/XMLSchema#string"
    >picomoles, quantity unit</rdfs:comment>
  </QuantityUnit>
  <QuantityUnit rdf:ID="fmol">
    <rdfs:comment rdf:datatype="http://www.w3.org/2001/XMLSchema#string"
    >femtomole, unit of quantity
</rdfs:comment>
  </QuantityUnit>
  <OrganismPartDatabase rdf:ID="NCI_organism_part_database">
    <rdfs:comment rdf:datatype="http://www.w3.org/2001/XMLSchema#string"
    >a controlled vocabulary of organism parts</rdfs:comment>
    <has_human_readable_URI rdf:datatype="http://www.w3.org/2001/XMLSchema#string"
    >http://nciterms.nci.nih.gov:80/NCIBrowser/ConceptReport.jsp?dictionary=NCI_Thesaurus&amp;code=C13007</has_human_readable_URI>
  </OrganismPartDatabase>
  <DataTransformationProtocolType rdf:ID="lowess_global_normalization">
    <rdfs:comment rdf:datatype="http://www.w3.org/2001/XMLSchema#string"
    >Application of a normalization of type lowess_normalization where the same normalization curve is used for all members of the data set; e.g. Features on an array, picked spots on a gel, or measured metabolites in a sample.</rdfs:comment>
  </DataTransformationProtocolType>
  <DatabaseEntryType rdf:ID="image_record">
    <rdfs:comment rdf:datatype="http://www.w3.org/2001/XMLSchema#string"
    >A record which describes and identifies an image, e.g. an image from the mouse atlas</rdfs:comment>
  </DatabaseEntryType>
  <BioMolecularAnnotation rdf:ID="secreted_protein_identification_design">
    <rdfs:comment rdf:datatype="http://www.w3.org/2001/XMLSchema#string"
    >A secreted protein identification design type identifies transcripts associated with a secretory pathway during translation and is used to infer which proteins are secreted or membrane bound. </rdfs:comment>
  </BioMolecularAnnotation>
  <Roles rdf:ID="data_coder">
    <rdfs:comment rdf:datatype="http://www.w3.org/2001/XMLSchema#string"
    >person who prepares the MAGE-ML file</rdfs:comment>
  </Roles>
  <TargetedCellTypeDatabase rdf:ID="MAD_stage">
    <rdf:type rdf:resource="#DevelopmentalStageDatabase"/>
    <rdfs:comment rdf:datatype="http://www.w3.org/2001/XMLSchema#string"
    >database entry from mouse anatomical dictionary for developmental stage term</rdfs:comment>
    <rdf:type rdf:resource="#OrganismPartDatabase"/>
    <has_human_readable_URI rdf:datatype="http://www.w3.org/2001/XMLSchema#string"
    >http://www.informatics.jax.org/mgihome/GXD/AD/</has_human_readable_URI>
  </TargetedCellTypeDatabase>
  <HardwareType rdf:ID="vacuum_dryer">
    <rdfs:comment rdf:datatype="http://www.w3.org/2001/XMLSchema#string"
    >An instrument designed to remove excess liquid by vacuum and heating.
</rdfs:comment>
  </HardwareType>
  <HardwareType rdf:ID="arrayer">
    <rdfs:comment rdf:datatype="http://www.w3.org/2001/XMLSchema#string"
    >An instrument capable of manufacturing arrays by spotting material.</rdfs:comment>
  </HardwareType>
  <EnvironmentalHistory rdf:ID="environmental_history_design">
    <rdfs:comment rdf:datatype="http://www.w3.org/2001/XMLSchema#string"
    >An environmental history design type is where some aspect of the organism's environmental history is studied, such as exposure to teratogen, radiation, climate etc.</rdfs:comment>
  </EnvironmentalHistory>
  <MethodologicalDesign rdf:ID="reference_design">
    <rdfs:comment rdf:datatype="http://www.w3.org/2001/XMLSchema#string"
    >A reference experiment design type is where all samples are compared to a common reference. </rdfs:comment>
  </MethodologicalDesign>
  <AtomicAction rdf:ID="mix_by_inversion">
    <rdfs:comment rdf:datatype="http://www.w3.org/2001/XMLSchema#string"
    >Mix through the process of inverting.</rdfs:comment>
  </AtomicAction>
  <InitialTimePoint rdf:ID="fertilization">
    <rdfs:comment rdf:datatype="http://www.w3.org/2001/XMLSchema#string"
    >The union of gametes of opposite sexes during the process of sexual reproduction to form a zygote. (from the GO)</rdfs:comment>
  </InitialTimePoint>
  <DeprecatedTerms rdf:ID="mean_and_confidence_indicators">
    <deprecated_from_version rdf:resource="#version_1.2.0"/>
    <has_reason_for_deprecation rdf:resource="#deleted_term"/>
    <rdfs:comment rdf:datatype="http://www.w3.org/2001/XMLSchema#string"
    >the mean and associated confidence values resulting from combining the data from 2 or more sets of BioAssayData.  Confidence indicators include, but are not limited to: confidence interval, standard deviation, coefficient of variation, and p-value.</rdfs:comment>
    <rdf:type rdf:resource="#DerivedBioAssayType"/>
  </DeprecatedTerms>
  <FamilyRelationship rdf:ID="granddaughter">
    <rdfs:comment rdf:datatype="http://www.w3.org/2001/XMLSchema#string"
    >A daughter of one's son or daughter.</rdfs:comment>
  </FamilyRelationship>
  <ObservationDatabase rdf:ID="Mammalian_Phenotype_Ontology">
    <rdfs:comment rdf:datatype="http://www.w3.org/2001/XMLSchema#string"
    >A community effort to provide standard terms for annotating phenotypic data.</rdfs:comment>
    <has_human_readable_URI rdf:datatype="http://www.w3.org/2001/XMLSchema#string"
    >http://www.informatics.jax.org/searches/Phat.cgi?id=MP:0000001</has_human_readable_URI>
  </ObservationDatabase>
  <OrganismStatus rdf:ID="premortem">
    <rdfs:comment rdf:datatype="http://www.w3.org/2001/XMLSchema#string"
    >sample which has been removed prior to the death of an organism</rdfs:comment>
  </OrganismStatus>
  <DataTransformationProtocolType rdf:ID="low_intensity_filter">
    <rdfs:comment rdf:datatype="http://www.w3.org/2001/XMLSchema#string"
    >A transformation method that involves removal of low intensity values in a data set.  For microarrays and gels the threshold for exclusion is usually based on some estimation of local or global background intensity; for mass spectrometry and NMR, it is usually based on the signal-to-noise ratio in the spectrum.</rdfs:comment>
  </DataTransformationProtocolType>
  <QuantityUnit rdf:ID="molecules">
    <rdfs:comment rdf:datatype="http://www.w3.org/2001/XMLSchema#string"
    >number of molecules, quantity unit</rdfs:comment>
  </QuantityUnit>
  <TheoreticalBioSequenceType rdf:ID="intron">
    <deprecated_from_version rdf:resource="#version_1.2.0"/>
    <has_reason_for_deprecation rdf:resource="#deleted_term"/>
    <rdf:type rdf:resource="#DeprecatedTerms"/>
    <rdfs:comment rdf:datatype="http://www.w3.org/2001/XMLSchema#string"
    >sequence spliced out from a transcript
</rdfs:comment>
  </TheoreticalBioSequenceType>
  <ControlType rdf:ID="control_label">
    <rdfs:comment rdf:datatype="http://www.w3.org/2001/XMLSchema#string"
    >Reporter used as a control where some label has been deposited. This includes fluor and radioactively labeled oligos and fluors alone.
  </rdfs:comment>
  </ControlType>
  <InitialTimePoint rdf:ID="birth">
    <rdfs:comment rdf:datatype="http://www.w3.org/2001/XMLSchema#string"
    >the action of emergence and separation of offspring from the mother.</rdfs:comment>
  </InitialTimePoint>
  <ComplexAction rdf:ID="biopsy">
    <rdfs:comment rdf:datatype="http://www.w3.org/2001/XMLSchema#string"
    >A biomaterial, usually tissue, cells, fluid or a fresh sample obtained during surgery, from an organism.</rdfs:comment>
  </ComplexAction>
  <DataType rdf:ID="list_of_booleans">
    <rdfs:comment rdf:datatype="http://www.w3.org/2001/XMLSchema#string"
    >An ordered, finite set of booleans.</rdfs:comment>
  </DataType>
  <AtomicAction rdf:ID="remove">
    <rdfs:comment rdf:datatype="http://www.w3.org/2001/XMLSchema#string"
    >The procedure of extracting/taking out a part of a reaction/contents of a container.</rdfs:comment>
  </AtomicAction>
  <HardwareType rdf:ID="homogenizer">
    <rdfs:comment rdf:datatype="http://www.w3.org/2001/XMLSchema#string"
    >An instrument which fragments tissues or other biomaterials.</rdfs:comment>
  </HardwareType>
  <Media rdf:ID="liquid">
    <rdfs:comment rdf:datatype="http://www.w3.org/2001/XMLSchema#string"
    >media type, usually some sort of broth</rdfs:comment>
  </Media>
  <HardwareType rdf:ID="spectrophotometer">
    <rdfs:comment rdf:datatype="http://www.w3.org/2001/XMLSchema#string"
    >Hardware for measuring light at different wavelengths.</rdfs:comment>
  </HardwareType>
  <Sex rdf:ID="F">
    <rdfs:comment rdf:datatype="http://www.w3.org/2001/XMLSchema#string"
    >mating type indicating the presence of F plasmid in a bacterial cell</rdfs:comment>
  </Sex>
  <NormalizationDescriptionType rdf:ID="lowess_normalization">
    <rdfs:comment rdf:datatype="http://www.w3.org/2001/XMLSchema#string"
    >A method of normalizing log ratio data by using a locally weighted linear regression of log ratios resulting from the relation of two data sets, on the average log intensity data from the same two data sets. The goal could be to remove intensity-dependent dye-specific effects from the set of pair wise ratios. This method can be applied globally, or limited by one or more specified criteria.
</rdfs:comment>
  </NormalizationDescriptionType>
  <Ploidy rdf:ID="haploid">
    <rdfs:comment rdf:datatype="http://www.w3.org/2001/XMLSchema#string"
    >Describes a cell, nucleus or an organism with one copy of each chromosome.

</rdfs:comment>
  </Ploidy>
  <DiseaseStateDatabase rdf:ID="TDMS">
    <rdfs:comment rdf:datatype="http://www.w3.org/2001/XMLSchema#string"
    >Toxicology Data Management System, a database resource for systems, organs, pathology, etc.</rdfs:comment>
    <rdf:type rdf:resource="#OrganismPartDatabase"/>
    <rdf:type rdf:resource="#TestTypeDatabase"/>
    <has_human_readable_URI rdf:datatype="http://www.w3.org/2001/XMLSchema#string"
    >http://hazel.niehs.nih.gov/user_spt/pct_terms.htm</has_human_readable_URI>
    <rdf:type rdf:resource="#HistologyDatabase"/>
  </DiseaseStateDatabase>
  <VolumeUnit rdf:ID="fl">
    <rdfs:comment rdf:datatype="http://www.w3.org/2001/XMLSchema#string"
    >femtoliter, unit of volume</rdfs:comment>
  </VolumeUnit>
  <BioMaterialCharacteristicCategory rdf:ID="individual_genetic_characteristic">
    <rdfs:comment rdf:datatype="http://www.w3.org/2001/XMLSchema#string"
    >A descriptor for FactorValue where IndividualGeneticCharacteristic is compared.  </rdfs:comment>
  </BioMaterialCharacteristicCategory>
  <FamilyRelationship rdf:ID="sister">
    <rdfs:comment rdf:datatype="http://www.w3.org/2001/XMLSchema#string"
    >A female having the same genetic parents as another, or one genetic parent in common with another.
</rdfs:comment>
  </FamilyRelationship>
  <SequenceOntologyDatabase rdf:ID="SequenceOntology">
    <rdfs:comment rdf:datatype="http://www.w3.org/2001/XMLSchema#string"
    >The Sequence Ontology is a set of terms used to describe features on a nucleotide or protein sequence.</rdfs:comment>
    <has_machine_readable_URI rdf:datatype="http://www.w3.org/2001/XMLSchema#string"
    >http://song.sourceforge.net/</has_machine_readable_URI>
  </SequenceOntologyDatabase>
  <RadiationUnit rdf:ID="R">
    <rdfs:comment rdf:datatype="http://www.w3.org/2001/XMLSchema#string"
    >Roentgen. Unit of exposure to gamma or x-rays in the air. 1 R= 2.58E-4 coulombs per kg.
</rdfs:comment>
  </RadiationUnit>
  <ConcentrationUnitOther rdf:ID="cells_per_ml">
    <rdfs:comment rdf:datatype="http://www.w3.org/2001/XMLSchema#string"
    >the number of cells per ml</rdfs:comment>
  </ConcentrationUnitOther>
  <PerturbationalDesign rdf:ID="injury_design">
    <rdfs:comment rdf:datatype="http://www.w3.org/2001/XMLSchema#string"
    >An injury experiment design type is where the response of an organism(s) to injury or damage is studied.</rdfs:comment>
  </PerturbationalDesign>
  <DataType rdf:ID="negative_float">
    <rdfs:comment rdf:datatype="http://www.w3.org/2001/XMLSchema#string"
    >A float that is &lt; 0.</rdfs:comment>
  </DataType>
  <MethodologicalDesign rdf:ID="normalization_testing_design">
    <rdfs:comment rdf:datatype="http://www.w3.org/2001/XMLSchema#string"
    >A normalization testing experiment design tests different normalization procedures.</rdfs:comment>
  </MethodologicalDesign>
  <BioSourceType rdf:ID="fresh_sample">
    <rdfs:comment rdf:datatype="http://www.w3.org/2001/XMLSchema#string"
    >A sample freshly obtained from the organism(s). E.g. a liver freshly removed from a rat.</rdfs:comment>
  </BioSourceType>
  <TestTypeDatabase rdf:ID="LOINC">
    <has_machine_readable_URI rdf:datatype="http://www.w3.org/2001/XMLSchema#string"
    >http://www.loinc.org/download</has_machine_readable_URI>
    <rdfs:comment rdf:datatype="http://www.w3.org/2001/XMLSchema#string"
    >Database resource for universal identifiers for laboratory and other clinical observations</rdfs:comment>
  </TestTypeDatabase>
  <MassUnit rdf:ID="fg">
    <rdfs:comment rdf:datatype="http://www.w3.org/2001/XMLSchema#string"
    >femtogram, unit of mass</rdfs:comment>
  </MassUnit>
  <DeliveryMethod rdf:ID="in_medium">
    <rdfs:comment rdf:datatype="http://www.w3.org/2001/XMLSchema#string"
    >Delivery method where a compound/drug is administered in the culture medium (e.g., for in vitro treatment).</rdfs:comment>
  </DeliveryMethod>
  <MethodologicalDesign rdf:ID="hardware_variation_design">
    <rdfs:comment rdf:datatype="http://www.w3.org/2001/XMLSchema#string"
    >A hardware variation experiment design type compares different types of hardware for performance, reproducibility, accuracy and precision.</rdfs:comment>
  </MethodologicalDesign>
  <Scale rdf:ID="log_base_10">
    <rdfs:comment rdf:datatype="http://www.w3.org/2001/XMLSchema#string"
    >The values presented are logarithm, base 10.</rdfs:comment>
  </Scale>
  <LabelCompound rdf:ID="alexa_568">
    <rdfs:comment rdf:datatype="http://www.w3.org/2001/XMLSchema#string"
    >Absorbs at 556 nm, emission maxima at 573 nm (orange). Alexa dyes are have intense fluorescence, are photostable, stable over a wide range of pH, and are water soluble. 

</rdfs:comment>
  </LabelCompound>
  <DiseaseStateDatabase rdf:ID="WebRENI">
    <has_human_readable_URI rdf:datatype="http://www.w3.org/2001/XMLSchema#string"
    >http://www.item.fraunhofer.de/reni/index/htm</has_human_readable_URI>
    <rdfs:comment rdf:datatype="http://www.w3.org/2001/XMLSchema#string"
    >database entry from WebReni A resource for rat and mouse unified nomenclature describing lesions</rdfs:comment>
  </DiseaseStateDatabase>
  <ComplexAction rdf:ID="timepoint">
    <rdfs:comment rdf:datatype="http://www.w3.org/2001/XMLSchema#string"
    >Time point at which a sample or observation is made or taken from a biomaterial as measured from some reference point.</rdfs:comment>
  </ComplexAction>
  <LabelCompound rdf:ID="Cy3">
    <rdfs:comment rdf:datatype="http://www.w3.org/2001/XMLSchema#string"
    >fluorophore used for labeling/detection purposes</rdfs:comment>
  </LabelCompound>
  <ConcentrationUnit rdf:ID="uM">
    <rdfs:comment rdf:datatype="http://www.w3.org/2001/XMLSchema#string"
    >Micromole per liter or micromolar, concentration unit</rdfs:comment>
  </ConcentrationUnit>
  <SubstrateType rdf:ID="glass">
    <rdfs:comment rdf:datatype="http://www.w3.org/2001/XMLSchema#string"
    >The array is made on a glass slide.</rdfs:comment>
  </SubstrateType>
  <QuantityUnit rdf:ID="nmol">
    <rdfs:comment rdf:datatype="http://www.w3.org/2001/XMLSchema#string"
    >nanomoles, quantity unit</rdfs:comment>
  </QuantityUnit>
  <InitialTimePoint rdf:ID="hatching">
    <rdfs:comment rdf:datatype="http://www.w3.org/2001/XMLSchema#string"
    >The point at which an organism emerges from an egg.</rdfs:comment>
  </InitialTimePoint>
  <SurfaceType rdf:ID="aminosilane">
    <rdfs:comment rdf:datatype="http://www.w3.org/2001/XMLSchema#string"
    >a surface coating type for immobilization with the compound aminosilane</rdfs:comment>
  </SurfaceType>
  <ImageFormat rdf:ID="JPEG">
    <rdfs:comment rdf:datatype="http://www.w3.org/2001/XMLSchema#string"
    >Joint Photographic Experts Group format, a common image data format containing grayscale or RGB data compressed with little to high data loss.</rdfs:comment>
  </ImageFormat>
  <InitialTimePoint rdf:ID="sowing">
    <rdfs:comment rdf:datatype="http://www.w3.org/2001/XMLSchema#string"
    >the process of placing a seed or spore in some media with the intention to invoke germination.</rdfs:comment>
  </InitialTimePoint>
  <DesignElement rdf:ID="short_oligo">
    <rdfs:comment rdf:datatype="http://www.w3.org/2001/XMLSchema#string"
    >An element that is an oligonucleotide of less than 50 nucleotides in length (usually 20 to 25 nt as in Affymetrix probes).</rdfs:comment>
  </DesignElement>
  <DerivedBioAssayType rdf:ID="dye_swap_replicate_reduction">
    <rdfs:comment rdf:datatype="http://www.w3.org/2001/XMLSchema#string"
    >Results of data reduction involving computation of a representative value from identical reporters or features obtained from two, or more, hybridizations in which each LabelExtract is labeled with each of the labels or dyes.  Computation of a representative value for reporter X using data from Hybridizations 1 and 2, where LabeledExtract A is labeled with Cy3 (and LabeledExtract B is labeled with Cy5) in Hybridization 1 and LabeledExtract A is labeled with Cy5 (and LabeledExtract B is labeled with Cy3) in Hybridization 2. 
</rdfs:comment>
  </DerivedBioAssayType>
  <Scale rdf:ID="linear_scale">
    <rdfs:comment rdf:datatype="http://www.w3.org/2001/XMLSchema#string"
    >The scale is a standard base 10, non logarithmic scale.
</rdfs:comment>
  </Scale>
  <QuantityUnit rdf:ID="umol">
    <rdfs:comment rdf:datatype="http://www.w3.org/2001/XMLSchema#string"
    >micromoles, quantity unit</rdfs:comment>
  </QuantityUnit>
  <Roles rdf:ID="data_analyst">
    <rdfs:comment rdf:datatype="http://www.w3.org/2001/XMLSchema#string"
    >A contact who performs data analysis, e.g. statistician.</rdfs:comment>
  </Roles>
  <VolumeUnit rdf:ID="nl">
    <rdfs:comment rdf:datatype="http://www.w3.org/2001/XMLSchema#string"
    >nanoliter unit of volume</rdfs:comment>
  </VolumeUnit>
  <DesignElementGroupType rdf:ID="experimental_design_element_group_type">
    <rdfs:comment rdf:datatype="http://www.w3.org/2001/XMLSchema#string"
    >A grouping of DesignElements, Features/Reporters/Composite Sequences which are expected to detect a signal in the biomaterial.</rdfs:comment>
  </DesignElementGroupType>
  <DerivedBioAssayType rdf:ID="MBEI">
    <rdfs:comment rdf:datatype="http://www.w3.org/2001/XMLSchema#string"
    >Multiarray-Based Expression Index (MBEI).  A quantitative measure of the relative abundance of a transcript.  MBEI is used in the dChip software to obtain a signal intensity from a group of related Features on an Affymetrix array.</rdfs:comment>
  </DerivedBioAssayType>
  <DatabaseEntryType rdf:ID="nucleic_acid_primary_sequence_record">
    <rdfs:comment rdf:datatype="http://www.w3.org/2001/XMLSchema#string"
    >A record which describes and identifies a primary sequence record e.g. DDBJ/EMBL/Genbank</rdfs:comment>
  </DatabaseEntryType>
  <ExperimentalProtocolType rdf:ID="grow">
    <rdfs:comment rdf:datatype="http://www.w3.org/2001/XMLSchema#string"
    >A ComplexAction or ProtocolType describing growth of an organism or cell culture.</rdfs:comment>
    <rdf:type rdf:resource="#ComplexAction"/>
  </ExperimentalProtocolType>
  <TheoreticalBioSequenceType rdf:ID="operon">
    <deprecated_from_version rdf:resource="#version_1.2.0"/>
    <has_reason_for_deprecation rdf:resource="#deleted_term"/>
    <rdf:type rdf:resource="#DeprecatedTerms"/>
    <rdfs:comment rdf:datatype="http://www.w3.org/2001/XMLSchema#string"
    >sequence which represents an operon, a unit of genetically linked genes displaying coordinated and regulated gene activity, originally described in prokaryotes
</rdfs:comment>
  </TheoreticalBioSequenceType>
  <DataType rdf:ID="list_of_floats">
    <rdfs:comment rdf:datatype="http://www.w3.org/2001/XMLSchema#string"
    >An ordered, finite set of floats.</rdfs:comment>
  </DataType>
  <SoftwareType rdf:ID="liquid_handler_software">
    <rdfs:comment rdf:datatype="http://www.w3.org/2001/XMLSchema#string"
    >Software used to control automated liquid handler.</rdfs:comment>
  </SoftwareType>
  <FamilyRelationship rdf:ID="father">
    <rdfs:comment rdf:datatype="http://www.w3.org/2001/XMLSchema#string"
    >A male parent.</rdfs:comment>
  </FamilyRelationship>
  <Roles rdf:ID="hardware_manufacturer">
    <rdfs:comment rdf:datatype="http://www.w3.org/2001/XMLSchema#string"
    >Person or organization that manufactured the hardware.</rdfs:comment>
  </Roles>
  <BiologicalProperty rdf:ID="cell_type_comparison_design">
    <rdfs:comment rdf:datatype="http://www.w3.org/2001/XMLSchema#string"
    >A cell type comparison design experiment design type compares cells of different type for example different cell lines.</rdfs:comment>
  </BiologicalProperty>
  <DatabaseEntryType rdf:ID="computed_protein_structure_record">
    <rdfs:comment rdf:datatype="http://www.w3.org/2001/XMLSchema#string"
    >a record which describes and identifies a protein structure e.g. PDB</rdfs:comment>
  </DatabaseEntryType>
  <InitialTimePoint rdf:ID="egg_laying">
    <rdfs:comment rdf:datatype="http://www.w3.org/2001/XMLSchema#string"
    >The point at which the egg(s) is laid by an organism.</rdfs:comment>
  </InitialTimePoint>
  <DeprecatedTerms rdf:ID="behavioral_design_type">
    <was_replaced_by rdf:resource="#innate_behavior_design"/>
    <deprecated_from_version rdf:resource="#version_1.1.9"/>
    <rdf:type rdf:resource="#PerturbationalDesign"/>
    <has_reason_for_deprecation rdf:resource="#replaced_term"/>
    <rdfs:comment rdf:datatype="http://www.w3.org/2001/XMLSchema#string"
    >A design type in which some behavior(s) of an organism is studied. The behavior can be innate, such as path finding in bees, or in response to an
experimental behavioral stimulus such as sleep deprivation.
</rdfs:comment>
  </DeprecatedTerms>
  <ConcentrationUnitOther rdf:ID="pfu_per_ml">
    <rdfs:comment rdf:datatype="http://www.w3.org/2001/XMLSchema#string"
    >the number of plaque forming units per ml</rdfs:comment>
  </ConcentrationUnitOther>
  <Roles rdf:ID="investigator">
    <rdfs:comment rdf:datatype="http://www.w3.org/2001/XMLSchema#string"
    >Person who contributed to the study.</rdfs:comment>
  </Roles>
  <ComplexAction rdf:ID="irradiate">
    <rdf:type rdf:resource="#ExperimentalProtocolType"/>
    <rdfs:comment rdf:datatype="http://www.w3.org/2001/XMLSchema#string"
    >treatment of a biomaterial with radiation e.g. electromagnetic radiation</rdfs:comment>
  </ComplexAction>
  <GeneticModification rdf:ID="gene_knock_out">
    <rdfs:comment rdf:datatype="http://www.w3.org/2001/XMLSchema#string"
    >The modification of an organism that renders a gene non-functional e.g. due to a point mutation, or the removal of all, or part of, the gene using recombinant methods.</rdfs:comment>
  </GeneticModification>
  <StrainOrLineDatabase rdf:ID="NCBI_taxonomy">
    <has_human_readable_URI rdf:datatype="http://www.w3.org/2001/XMLSchema#string"
    >http://www.ncbi.nlm.nih.gov/Taxonomy/taxonomyhome.html/</has_human_readable_URI>
    <rdfs:comment rdf:datatype="http://www.w3.org/2001/XMLSchema#string"
    >identifier for  a taxon provided by the NCBI taxonomy database</rdfs:comment>
    <rdf:type rdf:resource="#OrganismDatabase"/>
  </StrainOrLineDatabase>
  <BioMolecularAnnotation rdf:ID="operon_identification_design">
    <rdfs:comment rdf:datatype="http://www.w3.org/2001/XMLSchema#string"
    >An operon identification experiment type is designed to identify locations and members of operons in a genome.</rdfs:comment>
  </BioMolecularAnnotation>
  <DatabaseEntryType rdf:ID="computed_nucleic_acid_sequence_feature_record">
    <rdfs:comment rdf:datatype="http://www.w3.org/2001/XMLSchema#string"
    >A record which identifies and describes a nucleic sequence feature which has been computationally determined or predicted E.g. and Ensembl record</rdfs:comment>
  </DatabaseEntryType>
  <PerturbationalDesign rdf:ID="non-targeted_transgenic_variation_design">
    <rdfs:comment rdf:datatype="http://www.w3.org/2001/XMLSchema#string"
    >The modification of an organism due to the presence of DNA from another individual, e.g. of a different strain, species or breed. These do not include targeted transgenics such as knock-ins and knock-outs.</rdfs:comment>
  </PerturbationalDesign>
  <ComplexAction rdf:ID="acclimatization">
    <rdf:type rdf:resource="#ExperimentalProtocolType"/>
    <rdfs:comment rdf:datatype="http://www.w3.org/2001/XMLSchema#string"
    >The action of stabilizing an organism prior to treatment</rdfs:comment>
  </ComplexAction>
  <DataType rdf:ID="list_of_positive_floats">
    <rdfs:comment rdf:datatype="http://www.w3.org/2001/XMLSchema#string"
    >An ordered, finite set of positive floats.</rdfs:comment>
  </DataType>
  <Roles rdf:ID="consortium_member">
    <rdfs:comment rdf:datatype="http://www.w3.org/2001/XMLSchema#string"
    >A member of a consortium of institutions.</rdfs:comment>
  </Roles>
  <ComplexAction rdf:ID="pool">
    <rdf:type rdf:resource="#ExperimentalProtocolType"/>
    <rdfs:comment rdf:datatype="http://www.w3.org/2001/XMLSchema#string"
    >The process of combining two or more BioMaterials.  
Exact synonym: combine</rdfs:comment>
  </ComplexAction>
  <DatabaseEntryType rdf:ID="pathway_record">
    <rdfs:comment rdf:datatype="http://www.w3.org/2001/XMLSchema#string"
    >a record which identifies and describes biological pathways, e.g. a KEGG record</rdfs:comment>
  </DatabaseEntryType>
  <DefectType rdf:ID="diameter_aberration">
    <rdfs:comment rdf:datatype="http://www.w3.org/2001/XMLSchema#string"
    >The diameter of the Feature is much smaller or much larger than expected based on the spotting pin diameter.</rdfs:comment>
  </DefectType>
  <DerivedBioAssayType rdf:ID="MAS4_average_difference">
    <rdfs:comment rdf:datatype="http://www.w3.org/2001/XMLSchema#string"
    >A quantitative measure of the relative abundance of a transcript.  Used in the MAS4.0 Affymetrix software to obtain an averaged signal intensity from a group of related Features. This involves calculation of the overall sum of perfect match minus mismatch pairs divided by the number of pairs.</rdfs:comment>
  </DerivedBioAssayType>
  <InitialTimePoint rdf:ID="coitus">
    <rdfs:comment rdf:datatype="http://www.w3.org/2001/XMLSchema#string"
    >the physical act of copulation that occurs during the process of sexual reproduction
synonyms: copulation, insemination</rdfs:comment>
  </InitialTimePoint>
  <NodeValueType rdf:ID="jackknife_Pearson_correlation">
    <rdfs:comment rdf:datatype="http://www.w3.org/2001/XMLSchema#string"
    >The jackknife Pearson correlation is the lowest Pearson correlation between two data series where one pair of values in the data series are omitted.
</rdfs:comment>
  </NodeValueType>
  <DatabaseEntryType rdf:ID="primary_protein_structure_record">
    <rdfs:comment rdf:datatype="http://www.w3.org/2001/XMLSchema#string"
    >A record which describes and identifies an experimentally derived protein structure e.g. MSD</rdfs:comment>
  </DatabaseEntryType>
  <ImageFormat rdf:ID="Affymetrix_DAT">
    <rdfs:comment rdf:datatype="http://www.w3.org/2001/XMLSchema#string"
    >A proprietary image data format that is lossless and containing one channel of data.
</rdfs:comment>
  </ImageFormat>
  <BioMaterialCharacteristicCategory rdf:ID="disease_state">
    <rdfs:comment rdf:datatype="http://www.w3.org/2001/XMLSchema#string"
    >A descriptor for FactorValue where DiseaseState is compared.  </rdfs:comment>
  </BioMaterialCharacteristicCategory>
  <ConcentrationUnitOther rdf:ID="cfu_per_ml">
    <rdfs:comment rdf:datatype="http://www.w3.org/2001/XMLSchema#string"
    >the number of colony forming units per ml</rdfs:comment>
  </ConcentrationUnitOther>
  <DerivedBioAssayType rdf:ID="collapsed_spot_replicate">
    <rdfs:comment rdf:datatype="http://www.w3.org/2001/XMLSchema#string"
    >Results of data reduction involving computation of a representative value, e.g. by averaging, for a group of replicated Features, Reporters or CompositeSequences from a single hybridization.</rdfs:comment>
  </DerivedBioAssayType>
  <DiseaseStateDatabase rdf:ID="NCI_disease_state_database">
    <has_human_readable_URI rdf:datatype="http://www.w3.org/2001/XMLSchema#string"
    >http://nciterms.nci.nih.gov/NCIBrowser/ConceptReport.jsp?dictionary=NCI_Thesaurus&amp;code=C7057</has_human_readable_URI>
    <rdfs:comment rdf:datatype="http://www.w3.org/2001/XMLSchema#string"
    >a controlled vocabulary for disease states</rdfs:comment>
  </DiseaseStateDatabase>
  <EnvironmentalFactorCategory rdf:ID="temperature">
    <rdfs:comment rdf:datatype="http://www.w3.org/2001/XMLSchema#string"
    >Temperature associated with a particular environment.</rdfs:comment>
  </EnvironmentalFactorCategory>
  <BioMaterialCharacteristicCategory rdf:ID="disease_staging">
    <rdfs:comment rdf:datatype="http://www.w3.org/2001/XMLSchema#string"
    >The stage or progression of a disease in an organism. Includes pathological staging of cancers and other disease progression. </rdfs:comment>
  </BioMaterialCharacteristicCategory>
  <LabelCompound rdf:ID="biotin">
    <rdfs:comment rdf:datatype="http://www.w3.org/2001/XMLSchema#string"
    >a compound used for labeling/detection purposes</rdfs:comment>
  </LabelCompound>
  <DeprecatedTerms rdf:ID="YAC">
    <deprecated_from_version rdf:resource="#version_1.2.0"/>
    <has_reason_for_deprecation rdf:resource="#deleted_term"/>
    <rdf:type rdf:resource="#PhysicalBioSequenceType"/>
    <rdfs:comment rdf:datatype="http://www.w3.org/2001/XMLSchema#string"
    >sequence from yeast artificial chromosome</rdfs:comment>
  </DeprecatedTerms>
  <MassUnit rdf:ID="ng">
    <rdfs:comment rdf:datatype="http://www.w3.org/2001/XMLSchema#string"
    >nanogram, a mass unit
</rdfs:comment>
  </MassUnit>
  <TimeUnit rdf:ID="us">
    <rdfs:comment rdf:datatype="http://www.w3.org/2001/XMLSchema#string"
    >microsecond, unit of time</rdfs:comment>
  </TimeUnit>
  <DatabaseEntryType rdf:ID="computed_amino_acid_sequence_feature_record">
    <rdfs:comment rdf:datatype="http://www.w3.org/2001/XMLSchema#string"
    >a record which describes and identifies an amino acid feature which is computationally derived  e.g. PFAM</rdfs:comment>
  </DatabaseEntryType>
  <ExperimentalProtocolType rdf:ID="compound_based_treatment">
    <rdfs:comment rdf:datatype="http://www.w3.org/2001/XMLSchema#string"
    >The treatment is effected by a defined chemical or biological compound.   The compound may be a drug, solvent, chemical, etc., with a property that can be measured such as concentration.</rdfs:comment>
    <rdf:type rdf:resource="#ComplexAction"/>
  </ExperimentalProtocolType>
  <LabelCompound rdf:ID="alexa_680">
    <rdfs:comment rdf:datatype="http://www.w3.org/2001/XMLSchema#string"
    >Absorbs at 679 nm, emission maxima at 702 nm (far-red). Alexa dyes are have intense fluorescence, are photostable, stable over a wide range of pH, and are water soluble. 

</rdfs:comment>
  </LabelCompound>
  <DataType rdf:ID="list_of_strings">
    <rdfs:comment rdf:datatype="http://www.w3.org/2001/XMLSchema#string"
    >An ordered, finite set of strings.</rdfs:comment>
  </DataType>
  <ConcentrationUnit rdf:ID="mL_per_L">
    <rdfs:comment rdf:datatype="http://www.w3.org/2001/XMLSchema#string"
    >milliliters per liter, concentration unit</rdfs:comment>
  </ConcentrationUnit>
  <DataType rdf:ID="list_of_nonpositive_integers">
    <rdfs:comment rdf:datatype="http://www.w3.org/2001/XMLSchema#string"
    >An ordered, finite set of nonpositive integers.</rdfs:comment>
  </DataType>
  <DeprecatedTerms rdf:ID="mRNA">
    <has_reason_for_deprecation rdf:resource="#deleted_term"/>
    <rdf:type rdf:resource="#TheoreticalBioSequenceType"/>
    <rdfs:comment rdf:datatype="http://www.w3.org/2001/XMLSchema#string"
    >sequence of a processed transcript capable of directing protein synthesis</rdfs:comment>
    <deprecated_from_version rdf:resource="#version_1.2.0"/>
  </DeprecatedTerms>
  <ConcentrationUnit rdf:ID="g_per_L">
    <rdfs:comment rdf:datatype="http://www.w3.org/2001/XMLSchema#string"
    >grams per liter, concentration unit</rdfs:comment>
  </ConcentrationUnit>
  <PerturbationalDesign rdf:ID="pathogenicity_design">
    <rdfs:comment rdf:datatype="http://www.w3.org/2001/XMLSchema#string"
    >A pathogenicity experiment design type is where an infective agent such as a bacterium, virus, protozoan, fungus etc. infects a host organism(s) and the infective agent is assayed.</rdfs:comment>
  </PerturbationalDesign>
  <OrganismPartDatabase rdf:ID="TAIR_arabidopsis_anatomy_ontology">
    <rdfs:comment rdf:datatype="http://www.w3.org/2001/XMLSchema#string"
    >A structured controlled vocabulary for the anatomy of Arabidopsis.
</rdfs:comment>
    <has_machine_readable_URI rdf:datatype="http://www.w3.org/2001/XMLSchema#string"
    >http://cvs.sourceforge.net/viewcvs.py/obo/obo/ontology/anatomy/gross_anatomy/plant_gross_anatomy/Arabidopsis/Attic/arabidopsis_anatomy.ontology</has_machine_readable_URI>
  </OrganismPartDatabase>
  <BiologicalProperty rdf:ID="cellular_process_design">
    <rdfs:comment rdf:datatype="http://www.w3.org/2001/XMLSchema#string"
    >Processes that are carried out at the cellular level, but are not necessarily restricted to a single cell. For example, cell communication occurs among more than one cell, but occurs at the cellular level.</rdfs:comment>
  </BiologicalProperty>
  <NormalizationDescriptionType rdf:ID="median_log_centering">
    <rdfs:comment rdf:datatype="http://www.w3.org/2001/XMLSchema#string"
    >A method of normalizing log ratio data by subtraction of the median log ratios computed across all data points, or an appropriate subset of these (e.g. special control Features on a microarray, or 2DE spots containing constitutively expressed proteins).</rdfs:comment>
  </NormalizationDescriptionType>
  <TemperatureUnit rdf:ID="degrees_F">
    <rdfs:comment rdf:datatype="http://www.w3.org/2001/XMLSchema#string"
    >degrees Fahrenheit, unit of temperature</rdfs:comment>
  </TemperatureUnit>
  <LightUnit rdf:ID="candelas_per_square_meter">
    <rdfs:comment rdf:datatype="http://www.w3.org/2001/XMLSchema#string"
    >Unit of brightness or luminance.</rdfs:comment>
  </LightUnit>
  <ConcentrationUnitOther rdf:ID="pH">
    <rdfs:comment rdf:datatype="http://www.w3.org/2001/XMLSchema#string"
    >potential of hydrogen</rdfs:comment>
  </ConcentrationUnitOther>
  <AtomicAction rdf:ID="add">
    <rdfs:comment rdf:datatype="http://www.w3.org/2001/XMLSchema#string"
    >The procedure of placing one physical object in the same container/physical space as another.</rdfs:comment>
  </AtomicAction>
  <BioMaterialCharacteristicCategory rdf:ID="clinical_information">
    <rdfs:comment rdf:datatype="http://www.w3.org/2001/XMLSchema#string"
    >A descriptor for FactorValue where ClinicalInformation is compared.  </rdfs:comment>
  </BioMaterialCharacteristicCategory>
  <FeatureShape rdf:ID="square_feature">
    <rdfs:comment rdf:datatype="http://www.w3.org/2001/XMLSchema#string"
    >The shape of the feature on the array is square.</rdfs:comment>
  </FeatureShape>
  <TumorGradingDatabase rdf:ID="NCI_tumor_grading_database">
    <has_human_readable_URI rdf:datatype="http://www.w3.org/2001/XMLSchema#string"
    >http://nciterms.nci.nih.gov/NCIBrowser/ConceptReport.jsp?dictionary=NCI_Thesaurus&amp;code=C28076</has_human_readable_URI>
    <rdfs:comment rdf:datatype="http://www.w3.org/2001/XMLSchema#string"
    >a controlled vocabulary of tumor grading terms</rdfs:comment>
  </TumorGradingDatabase>
  <StrandType rdf:ID="forward">
    <rdfs:comment rdf:datatype="http://www.w3.org/2001/XMLSchema#string"
    >the forward strand
exact synonym: +</rdfs:comment>
  </StrandType>
  <Media rdf:ID="soil">
    <rdfs:comment rdf:datatype="http://www.w3.org/2001/XMLSchema#string"
    >soil, growth media for plants and other soil living organisms</rdfs:comment>
  </Media>
  <BiologicalProperty rdf:ID="cell_cycle_design">
    <rdfs:comment rdf:datatype="http://www.w3.org/2001/XMLSchema#string"
    >A cell cycle design experiment design type is one that assays events that occurs in relation to the cell cycle, which is the period between the formation of a cell, by division of its mother cell and the time when the cell itself divides to form two daughter cells.</rdfs:comment>
  </BiologicalProperty>
  <NormalizationDescriptionType rdf:ID="linear_regression_normalization">
    <rdfs:comment rdf:datatype="http://www.w3.org/2001/XMLSchema#string"
    >A method to re-scale paired-assay data from one data set relative to the other, based on regression of the values in the one set to those in the other, where the latter utilizes either all values in the data set, or an appropriate subset of these (e.g. special control Features on a microarray, or 2DE spots containing constitutively expressed proteins). The slope of the regression line is used to re-scale all the values in the data set being normalized. This single parameter method assumes that there is a linear relationship between the data sets. A similar approach could be employed to re-scale data from a standalone assay to another standalone (baseline) assay.</rdfs:comment>
  </NormalizationDescriptionType>
  <HardwareType rdf:ID="array_scanner">
    <rdfs:comment rdf:datatype="http://www.w3.org/2001/XMLSchema#string"
    >An instrument capable of acquiring images of arrays.
</rdfs:comment>
  </HardwareType>
  <MassUnit rdf:ID="g">
    <rdfs:comment rdf:datatype="http://www.w3.org/2001/XMLSchema#string"
    >gram, unit of mass</rdfs:comment>
  </MassUnit>
  <DataType rdf:ID="boolean">
    <rdfs:comment rdf:datatype="http://www.w3.org/2001/XMLSchema#string"
    >The values are either TRUE or FALSE, which can be expressed as 1 and 0.
</rdfs:comment>
  </DataType>
  <TheoreticalBioSequenceType rdf:ID="transcript">
    <rdfs:comment rdf:datatype="http://www.w3.org/2001/XMLSchema#string"
    >sequence that represents the product of an RNA polymerase engaged in transcription </rdfs:comment>
  </TheoreticalBioSequenceType>
  <StrandType rdf:ID="double_stranded">
    <rdfs:comment rdf:datatype="http://www.w3.org/2001/XMLSchema#string"
    >a nucleic acid consisting of two polynucleotide chains having antiparallel orientation and being bound together by hydrogen bonding between the chains.  This would apply to DNA and some RNA genomes, but not to rRNA or tRNA, etc.</rdfs:comment>
  </StrandType>
  <DatabaseEntryType rdf:ID="amino_acid_primary_sequence_record">
    <rdfs:comment rdf:datatype="http://www.w3.org/2001/XMLSchema#string"
    >A record which describes and identifies an amino acid sequence which is encoded by a CDS from a primary_nucleic_acid_sequence_record</rdfs:comment>
  </DatabaseEntryType>
  <ControlType rdf:ID="control_empty">
    <rdfs:comment rdf:datatype="http://www.w3.org/2001/XMLSchema#string"
    >A Reporter where no material or  buffer was deposited on the array</rdfs:comment>
  </ControlType>
  <FamilyRelationship rdf:ID="grandson">
    <rdfs:comment rdf:datatype="http://www.w3.org/2001/XMLSchema#string"
    >A son of one's son or daughter.</rdfs:comment>
  </FamilyRelationship>
  <EpidemiologicalDesign rdf:ID="clinical_history_design">
    <rdfs:comment rdf:datatype="http://www.w3.org/2001/XMLSchema#string"
    >A clinical history design type is where the organisms clinical history of diagnosis,  treatments, e.g. vaccinations, surgery etc. is studied.</rdfs:comment>
  </EpidemiologicalDesign>
  <PhysicalBioSequenceType rdf:ID="antibody">
    <rdfs:comment rdf:datatype="http://www.w3.org/2001/XMLSchema#string"
    >glycoprotein of the immunoglobulin family that can combine specifically non-covalently, reversibly with a corresponding antigen </rdfs:comment>
  </PhysicalBioSequenceType>
  <VolumeUnit rdf:ID="cc">
    <rdfs:comment rdf:datatype="http://www.w3.org/2001/XMLSchema#string"
    >a cubic centimeter, volume unit</rdfs:comment>
  </VolumeUnit>
  <ComplexAction rdf:ID="split">
    <rdfs:comment rdf:datatype="http://www.w3.org/2001/XMLSchema#string"
    >The procedure of separating a BioMaterial into two or more BioMaterials of similar composition e.g. aliquoting a sample. The BioMaterial may be a BioSource (e.g., a tissue) or a BioSample (e.g. RNA extracted from a BioSource).
Non exact Synonym: sample
</rdfs:comment>
    <rdf:type rdf:resource="#ExperimentalProtocolType"/>
  </ComplexAction>
  <Ploidy rdf:ID="diploid">
    <rdfs:comment rdf:datatype="http://www.w3.org/2001/XMLSchema#string"
    >Describes a cell, nucleus or an organism with two copies of each chromosome.</rdfs:comment>
  </Ploidy>
  <DistanceUnit rdf:ID="cm">
    <rdfs:comment rdf:datatype="http://www.w3.org/2001/XMLSchema#string"
    >centimeter, a unit of distance</rdfs:comment>
  </DistanceUnit>
  <TheoreticalBioSequenceType rdf:ID="predicted_gene">
    <rdfs:comment rdf:datatype="http://www.w3.org/2001/XMLSchema#string"
    >gene sequence which has been computationally predicted</rdfs:comment>
  </TheoreticalBioSequenceType>
  <DerivedBioAssayType rdf:ID="acrossBioAssay_mean_and_coefficient_of_variation">
    <rdfs:comment rdf:datatype="http://www.w3.org/2001/XMLSchema#string"
    >The mean and coefficient of variation values resulting from computationally combining 2 or more sets of bioassay data.</rdfs:comment>
  </DerivedBioAssayType>
  <LabelCompound rdf:ID="_32P">
    <rdfs:comment rdf:datatype="http://www.w3.org/2001/XMLSchema#string"
    >32 P, radioactive isotope of phosphorus used for labeling/detection purposes</rdfs:comment>
  </LabelCompound>
  <TimeUnit rdf:ID="weeks">
    <rdfs:comment rdf:datatype="http://www.w3.org/2001/XMLSchema#string"
    >7 days, unit of time</rdfs:comment>
  </TimeUnit>
  <BioMaterialCharacteristicCategory rdf:ID="tumor_grading">
    <rdfs:comment rdf:datatype="http://www.w3.org/2001/XMLSchema#string"
    >A descriptor used in cancer biology to describe abnormalities of tumor cells.</rdfs:comment>
  </BioMaterialCharacteristicCategory>
  <DevelopmentalStageDatabase rdf:ID="HUMAT">
    <rdfs:comment rdf:datatype="http://www.w3.org/2001/XMLSchema#string"
    >Ontology of human developmental anatomy for Carnegie stages 1-20. </rdfs:comment>
    <has_machine_readable_URI rdf:datatype="http://www.w3.org/2001/XMLSchema#string"
    >http://obo.sourceforge.net/list.shtml</has_machine_readable_URI>
  </DevelopmentalStageDatabase>
  <MassUnit rdf:ID="kg">
    <rdfs:comment rdf:datatype="http://www.w3.org/2001/XMLSchema#string"
    >kilogram, 1000 grams, unit of mass</rdfs:comment>
  </MassUnit>
  <DataTransformationProtocolType rdf:ID="linlog_transformation">
    <rdfs:comment rdf:datatype="http://www.w3.org/2001/XMLSchema#string"
    >A transformation method in which low intensities are linearly scaled while high intensities are logarithmically scaled. The transition point is determined by minimizing the absolute deviation of the variance of log ratios.</rdfs:comment>
  </DataTransformationProtocolType>
  <SoftwareType rdf:ID="operating_system">
    <rdfs:comment rdf:datatype="http://www.w3.org/2001/XMLSchema#string"
    >Software upon which other software runs.</rdfs:comment>
  </SoftwareType>
  <OtherUnit rdf:ID="micromole_per_second_and_square_meter">
    <rdfs:comment rdf:datatype="http://www.w3.org/2001/XMLSchema#string"
    >Number of photons in a certain waveband incident per unit time (s) on a unit area (m2) divided by the Avogadro constant (6.022 x 10e23 mol-1). It is used commonly to describe photosynthetically active radiation (PAR) in the 400-700 nm waveband.</rdfs:comment>
  </OtherUnit>
  <ExperimentalProtocolType rdf:ID="transfect">
    <rdfs:comment rdf:datatype="http://www.w3.org/2001/XMLSchema#string"
    >The process of bringing about genetic alteration of any cell or organism by a variety of means including recombinant DNA technology, viruses, chemical mutagens, and X-rays.</rdfs:comment>
    <rdf:type rdf:resource="#ComplexAction"/>
  </ExperimentalProtocolType>
  <DeprecatedTerms rdf:ID="tRNA_gene">
    <has_reason_for_deprecation rdf:resource="#deleted_term"/>
    <rdfs:comment rdf:datatype="http://www.w3.org/2001/XMLSchema#string"
    >sequence from a gene coding for transfer RNA
exact synonym: transfer RNA gene</rdfs:comment>
    <rdf:type rdf:resource="#TheoreticalBioSequenceType"/>
    <deprecated_from_version rdf:resource="#version_1.2.0"/>
  </DeprecatedTerms>
  <DataType rdf:ID="list_of_negative_floats">
    <rdfs:comment rdf:datatype="http://www.w3.org/2001/XMLSchema#string"
    >An ordered, finite set of negative floats.</rdfs:comment>
  </DataType>
  <DatabaseEntryType rdf:ID="clinical_record">
    <rdfs:comment rdf:datatype="http://www.w3.org/2001/XMLSchema#string"
    >record which describes and identifies clinical information about an organism</rdfs:comment>
  </DatabaseEntryType>
  <HardwareType rdf:ID="thermal_cycler">
    <rdfs:comment rdf:datatype="http://www.w3.org/2001/XMLSchema#string"
    >An instrument designed to automatically raise and lower the temperature of wells or tubes.  Usually used to perform PCR.
Exact Synonym: thermocycler</rdfs:comment>
  </HardwareType>
  <TheoreticalBioSequenceType rdf:ID="gene_fragment">
    <rdfs:comment rdf:datatype="http://www.w3.org/2001/XMLSchema#string"
    >sequence of part of a gene, which is missing one or both ends</rdfs:comment>
  </TheoreticalBioSequenceType>
  <Sex rdf:ID="mating_type_h_plus">
    <rdfs:comment rdf:datatype="http://www.w3.org/2001/XMLSchema#string"
    >Mating type of S.pombe.</rdfs:comment>
  </Sex>
  <BioMolecularAnnotation rdf:ID="comparative_genome_hybridization_design">
    <rdfs:comment rdf:datatype="http://www.w3.org/2001/XMLSchema#string"
    >Experiment design type in which genomic content is studied using an array based assay.</rdfs:comment>
  </BioMolecularAnnotation>
  <CompoundDatabase rdf:ID="ChEBI">
    <rdfs:comment rdf:datatype="http://www.w3.org/2001/XMLSchema#string"
    >A freely available dictionary of small molecular entities. The term molecular entity encompasses any constitutionally or isotopically distinct atom, molecule, ion, ion pair, radical, radical ion, complex, conformer, etc., identifiable as a separately distinguishable entity. The molecular entities in question are either products of nature or synthetic products used to intervene in the processes of living organisms.
</rdfs:comment>
    <has_human_readable_URI rdf:datatype="http://www.w3.org/2001/XMLSchema#string"
    >http://www.ebi.ac.uk/chebi</has_human_readable_URI>
  </CompoundDatabase>
  <MethodologicalDesign rdf:ID="dye_swap_design">
    <rdfs:comment rdf:datatype="http://www.w3.org/2001/XMLSchema#string"
    >An experiment design type where the label orientations are reversed.
exact synonym: flip dye, dye flip</rdfs:comment>
  </MethodologicalDesign>
  <BioMaterialCharacteristicCategory rdf:ID="strain_or_line">
    <rdfs:comment rdf:datatype="http://www.w3.org/2001/XMLSchema#string"
    >A descriptor of FactorValue where comparisons of strains or lines are made. </rdfs:comment>
  </BioMaterialCharacteristicCategory>
  <DataType rdf:ID="float">
    <rdfs:comment rdf:datatype="http://www.w3.org/2001/XMLSchema#string"
    >A value which is a floating point number (i.e. real number) with arbitrary precision (e.g. 2.34).
</rdfs:comment>
  </DataType>
  <DataTransformationProtocolType rdf:ID="lowess_group_normalization">
    <rdfs:comment rdf:datatype="http://www.w3.org/2001/XMLSchema#string"
    >Application of a normalization of type lowess_normalization where a potentially different normalization curve is generated and used for two or more groups (delineated by some criteria); criteria could include blocks (e.g. print-tip groups) on an array, or the day on which mass spectrometry was performed.</rdfs:comment>
  </DataTransformationProtocolType>
  <DistanceUnit rdf:ID="nm">
    <rdfs:comment rdf:datatype="http://www.w3.org/2001/XMLSchema#string"
    >nanometer distance unit
</rdfs:comment>
  </DistanceUnit>
  <BioMaterialCharacteristicCategory rdf:ID="physical_characteristics">
    <rdfs:comment rdf:datatype="http://www.w3.org/2001/XMLSchema#string"
    >A descriptor for FactorValue where PhysicalCharacteristics are compared.  </rdfs:comment>
  </BioMaterialCharacteristicCategory>
  <DataType rdf:ID="negative_integer">
    <rdfs:comment rdf:datatype="http://www.w3.org/2001/XMLSchema#string"
    >An integer &lt; 0.</rdfs:comment>
  </DataType>
  <DevelopmentalStageDatabase rdf:ID="FlyBase_developmental_stage_database">
    <has_machine_readable_URI rdf:datatype="http://www.w3.org/2001/XMLSchema#string"
    >http://cvs.sourceforge.net/viewcvs.py/*checkout*/obo/obo/ontology/developmental/animal_development/fly/fly_development.ontology?content-type=text/plain&amp;rev=1.1</has_machine_readable_URI>
    <rdfs:comment rdf:datatype="http://www.w3.org/2001/XMLSchema#string"
    >uri for FlyBase developmental stage terms</rdfs:comment>
  </DevelopmentalStageDatabase>
  <EnvironmentalFactorCategory rdf:ID="nutrients">
    <rdfs:comment rdf:datatype="http://www.w3.org/2001/XMLSchema#string"
    >The food provided to the organism (e.g., chow, fertilizer, DEMM 10%FBS, etc.).</rdfs:comment>
  </EnvironmentalFactorCategory>
  <HardwareType rdf:ID="liquid_handler">
    <rdfs:comment rdf:datatype="http://www.w3.org/2001/XMLSchema#string"
    >Hardware for automated liquid transfer and handling.</rdfs:comment>
  </HardwareType>
  <ConcentrationUnitOther rdf:ID="kat_per_L">
    <rdfs:comment rdf:datatype="http://www.w3.org/2001/XMLSchema#string"
    >katal per liter, catalytic-activity concentration unit</rdfs:comment>
  </ConcentrationUnitOther>
  <BioMaterialCharacteristicCategory rdf:ID="organism_status">
    <rdfs:comment rdf:datatype="http://www.w3.org/2001/XMLSchema#string"
    >The stage premortem or postmortem at which the sample was processed for extraction of biomaterials. </rdfs:comment>
  </BioMaterialCharacteristicCategory>
  <ExperimentalProtocolType rdf:ID="fractionate">
    <rdfs:comment rdf:datatype="http://www.w3.org/2001/XMLSchema#string"
    >The action of separating a BioMaterial into one or more fractions e.g. differential centrifugation or FACS when used for cell sorting (see purify).</rdfs:comment>
    <rdf:type rdf:resource="#ComplexAction"/>
  </ExperimentalProtocolType>
  <DataType rdf:ID="list_of_positive_integers">
    <rdfs:comment rdf:datatype="http://www.w3.org/2001/XMLSchema#string"
    >An ordered, finite set of positive integers.</rdfs:comment>
  </DataType>
  <HigherLevelAnalysisProtocolType rdf:ID="differential_expression">
    <rdfs:comment rdf:datatype="http://www.w3.org/2001/XMLSchema#string"
    >An analysis aimed at identifying differentially expressed genes in two or more conditions.</rdfs:comment>
  </HigherLevelAnalysisProtocolType>
  <ConcentrationUnit rdf:ID="U_per_L">
    <rdfs:comment rdf:datatype="http://www.w3.org/2001/XMLSchema#string"
    >units per liter</rdfs:comment>
  </ConcentrationUnit>
  <InitialTimePoint rdf:ID="eclosion">
    <rdfs:comment rdf:datatype="http://www.w3.org/2001/XMLSchema#string"
    >Emergence of an adult insect from its pupa or cocoon.</rdfs:comment>
  </InitialTimePoint>
  <TimeUnit rdf:ID="minutes">
    <rdfs:comment rdf:datatype="http://www.w3.org/2001/XMLSchema#string"
    >60 seconds, unit of time</rdfs:comment>
  </TimeUnit>
  <BioMaterialCharacteristicCategory rdf:ID="developmental_stage">
    <rdfs:comment rdf:datatype="http://www.w3.org/2001/XMLSchema#string"
    >A descriptor for FactorValue where DevelopmentalStage is compared.  </rdfs:comment>
  </BioMaterialCharacteristicCategory>
  <AtomicAction rdf:ID="spin">
    <rdfs:comment rdf:datatype="http://www.w3.org/2001/XMLSchema#string"
    >The procedure of applying a centrifugal force to a physical object.
Exact synonym: centrifuge</rdfs:comment>
  </AtomicAction>
  <AtomicAction rdf:ID="mix_by_vortex">
    <rdfs:comment rdf:datatype="http://www.w3.org/2001/XMLSchema#string"
    >Mix through the use of a vortexer.</rdfs:comment>
  </AtomicAction>
  <Roles rdf:ID="biosequence_provider">
    <rdfs:comment rdf:datatype="http://www.w3.org/2001/XMLSchema#string"
    >Provider of biosequences (clones, oligos etc) for deposition on the array.</rdfs:comment>
  </Roles>
  <Roles rdf:ID="submitter">
    <rdfs:comment rdf:datatype="http://www.w3.org/2001/XMLSchema#string"
    >Person who is the primary contact for data submitted to a database.</rdfs:comment>
  </Roles>
  <AtomicAction rdf:ID="concentrate">
    <rdfs:comment rdf:datatype="http://www.w3.org/2001/XMLSchema#string"
    >Increasing the concentration of solutes in a solution or suspension.  </rdfs:comment>
  </AtomicAction>
  <ComplexAction rdf:ID="hybridization">
    <rdf:type rdf:resource="#ExperimentalProtocolType"/>
    <rdfs:comment rdf:datatype="http://www.w3.org/2001/XMLSchema#string"
    >The process of incubating one or more labeled extracts with an array.</rdfs:comment>
  </ComplexAction>
  <MethodologicalDesign rdf:ID="replicate_design">
    <rdfs:comment rdf:datatype="http://www.w3.org/2001/XMLSchema#string"
    >A replicate experimental design type is where a series of replicates are performed to evaluate reproducibility or as a pilot study to determine the appropriate number of replicates for a subsequent experiments.</rdfs:comment>
  </MethodologicalDesign>
  <CellTypeDatabase rdf:ID="CBIL_CV">
    <rdf:type rdf:resource="#TargetedCellTypeDatabase"/>
    <has_human_readable_URI rdf:datatype="http://www.w3.org/2001/XMLSchema#string"
    >http://www.cbil.upenn.edu/anatomy.php3</has_human_readable_URI>
    <rdf:type rdf:resource="#OrganismPartDatabase"/>
    <rdfs:comment rdf:datatype="http://www.w3.org/2001/XMLSchema#string"
    >a controlled vocabulary provided by CBIL</rdfs:comment>
  </CellTypeDatabase>
  <MethodologicalDesign rdf:ID="time_series_design">
    <rdfs:comment rdf:datatype="http://www.w3.org/2001/XMLSchema#string"
    >Groups of assays that are related as part of a time series.</rdfs:comment>
  </MethodologicalDesign>
  <DeprecatedTerms rdf:ID="cosmid">
    <has_reason_for_deprecation rdf:resource="#deleted_term"/>
    <deprecated_from_version rdf:resource="#version_1.2.0"/>
    <rdfs:comment rdf:datatype="http://www.w3.org/2001/XMLSchema#string"
    >sequence from cosmid, a hybrid cloning vector containing cos sites, usually of ~40kB size</rdfs:comment>
    <rdf:type rdf:resource="#PhysicalBioSequenceType"/>
  </DeprecatedTerms>
  <MaterialType rdf:ID="molecular_mixture">
    <rdfs:comment rdf:datatype="http://www.w3.org/2001/XMLSchema#string"
    >an unspecified collection of heterogeneous molecules, e.g. lipids, carbohydrate , nucleic acids and proteins</rdfs:comment>
  </MaterialType>
  <Roles rdf:ID="array_manufacturer">
    <rdfs:comment rdf:datatype="http://www.w3.org/2001/XMLSchema#string"
    >Person or organization that manufactured the array.</rdfs:comment>
  </Roles>
  <Roles rdf:ID="curator">
    <rdfs:comment rdf:datatype="http://www.w3.org/2001/XMLSchema#string"
    >person who checks the consistency of the data and MAGE-ML file</rdfs:comment>
  </Roles>
  <DataType rdf:ID="list_of_integers">
    <rdfs:comment rdf:datatype="http://www.w3.org/2001/XMLSchema#string"
    >An ordered, finite set of integers.</rdfs:comment>
  </DataType>
  <BiologicalProperty rdf:ID="development_or_differentiation_design">
    <rdfs:comment rdf:datatype="http://www.w3.org/2001/XMLSchema#string"
    >A development or differentiation experiment design type assays events associated with development or differentiation or moving through a life cycle. Development applies to organism(s) acquiring a mature state, and differentiation applies to cells acquiring specialized functions.</rdfs:comment>
  </BiologicalProperty>
  <BioSampleType rdf:ID="not_extract">
    <rdfs:comment rdf:datatype="http://www.w3.org/2001/XMLSchema#string"
    >The BioSample at any stage other than immediately before labeling.</rdfs:comment>
  </BioSampleType>
  <DerivedBioAssayType rdf:ID="log_ratio">
    <rdfs:comment rdf:datatype="http://www.w3.org/2001/XMLSchema#string"
    >Logarithmic transformation of ratio data.</rdfs:comment>
  </DerivedBioAssayType>
  <BioSampleType rdf:ID="extract">
    <rdfs:comment rdf:datatype="http://www.w3.org/2001/XMLSchema#string"
    >The BioSample immediately before labeling.</rdfs:comment>
  </BioSampleType>
  <FeatureShape rdf:ID="rectangular_feature">
    <rdfs:comment rdf:datatype="http://www.w3.org/2001/XMLSchema#string"
    >The shape of the feature on the array is rectangular.</rdfs:comment>
  </FeatureShape>
  <DataType rdf:ID="list_of_negative_integers">
    <rdfs:comment rdf:datatype="http://www.w3.org/2001/XMLSchema#string"
    >An ordered, finite set of negative integers.</rdfs:comment>
  </DataType>
  <ConcentrationUnit rdf:ID="fM">
    <rdfs:comment rdf:datatype="http://www.w3.org/2001/XMLSchema#string"
    >femtomolar, concentration unit</rdfs:comment>
  </ConcentrationUnit>
  <ReplicateDescriptionType rdf:ID="dye_swap_replicate">
    <rdfs:comment rdf:datatype="http://www.w3.org/2001/XMLSchema#string"
    >One of a pair of replicate assays in which LabeledExtracts derived from the same BioMaterial used for both assays (e.g., a hybridization or a 2-D gel run) differ only in that the dyes used for labeling have been reversed, e.g., assay 1: A-Cy3 vs. B-Cy5, and assay 2: A-Cy5 vs. B-Cy3.  The purpose of using dye-swap replicate pairs is to assess or remove dye-specific biases from the combined experimental results.</rdfs:comment>
  </ReplicateDescriptionType>
  <EpidemiologicalDesign rdf:ID="disease_state_design">
    <rdf:type rdf:resource="#PerturbationalDesign"/>
    <rdfs:comment rdf:datatype="http://www.w3.org/2001/XMLSchema#string"
    >A disease state experiment design type is where the state of some disease such as infection, pathology, syndrome, etc is studied. </rdfs:comment>
  </EpidemiologicalDesign>
  <MaterialType rdf:ID="cell_lysate">
    <rdfs:comment rdf:datatype="http://www.w3.org/2001/XMLSchema#string"
    >cell lysate, a collection of cells whose membranes have been disrupted</rdfs:comment>
  </MaterialType>
  <BioMolecularAnnotation rdf:ID="co-expression_design">
    <rdfs:comment rdf:datatype="http://www.w3.org/2001/XMLSchema#string"
    >A co-expression experiment design type identifies genes which are coordinately expressed and are potentially used to infer a role in a biological process(es)
non-exact synonym: guilt by association</rdfs:comment>
  </BioMolecularAnnotation>
  <VolumeUnit rdf:ID="pl">
    <rdfs:comment rdf:datatype="http://www.w3.org/2001/XMLSchema#string"
    >picoliter, volume unit</rdfs:comment>
  </VolumeUnit>
  <DefectType rdf:ID="not_uniform">
    <rdfs:comment rdf:datatype="http://www.w3.org/2001/XMLSchema#string"
    >The source DNA for a Feature was not uniformly deposited.</rdfs:comment>
  </DefectType>
  <NormalizationDescriptionType rdf:ID="flip-dye_consistency">
    <rdfs:comment rdf:datatype="http://www.w3.org/2001/XMLSchema#string"
    >A method of checking the consistency of expression levels between a pair of features from  flip-dye hybridizations by studying the distribution of the logarithm of ratios of intensity  ratios from the two spots.</rdfs:comment>
    <deprecated_from_version rdf:resource="#version_1.2.0"/>
    <was_replaced_by rdf:resource="#dye_swap_merge"/>
    <has_reason_for_deprecation rdf:resource="#replaced_term"/>
  </NormalizationDescriptionType>
  <RadiationUnit rdf:ID="Rem">
    <rdfs:comment rdf:datatype="http://www.w3.org/2001/XMLSchema#string"
    >Roentgen Equivalent Man. Unit of dose equivalent, i.e., the measure of potential biological damage caused by exposure and absorption of radiation. Rem = absorbed dose (rad) x quality factor (Q). Q is unique to the type of incident radiation.
</rdfs:comment>
  </RadiationUnit>
  <PhysicalBioSequenceType rdf:ID="PAC">
    <deprecated_from_version rdf:resource="#version_1.2.0"/>
    <has_reason_for_deprecation rdf:resource="#deleted_term"/>
    <rdfs:comment rdf:datatype="http://www.w3.org/2001/XMLSchema#string"
    >sequence from a P1 artificial chromosome
</rdfs:comment>
    <rdf:type rdf:resource="#DeprecatedTerms"/>
  </PhysicalBioSequenceType>
  <FiducialType rdf:ID="laser_ablation_mark">
    <rdfs:comment rdf:datatype="http://www.w3.org/2001/XMLSchema#string"
    >mark made on slide using a laser which is used as a point of reference for orientation (fiducial)
</rdfs:comment>
  </FiducialType>
  <DeprecatedTerms rdf:ID="promoter">
    <has_reason_for_deprecation rdf:resource="#deleted_term"/>
    <deprecated_from_version rdf:resource="#version_1.2.0"/>
    <rdf:type rdf:resource="#TheoreticalBioSequenceType"/>
    <rdfs:comment rdf:datatype="http://www.w3.org/2001/XMLSchema#string"
    >genomic sequence 5' to a gene where the transcription initiation complex forms.</rdfs:comment>
  </DeprecatedTerms>
  <MethodologicalDesign rdf:ID="loop_design">
    <rdfs:comment rdf:datatype="http://www.w3.org/2001/XMLSchema#string"
    >A loop experiment design is where labeled extracts are compared in  consecutive pairs.
synonym: circular design</rdfs:comment>
  </MethodologicalDesign>
  <DatabaseEntryType rdf:ID="curated_gene_record">
    <rdfs:comment rdf:datatype="http://www.w3.org/2001/XMLSchema#string"
    >A record which describes and identifies nucleic acid sequence which has been identified as a gene by a curator. e.g. Flybase gene record
</rdfs:comment>
  </DatabaseEntryType>
  <BiologicalProperty rdf:ID="imprinting_design">
    <rdfs:comment rdf:datatype="http://www.w3.org/2001/XMLSchema#string"
    >An experiment design type where differences in genetic imprinting of maternally- and paternally-inherited chromosomes (e.g., due to in vivo differences in chemical modification and/or chromatin structure) are compared.
</rdfs:comment>
  </BiologicalProperty>
  <DesignElement rdf:ID="PCR">
    <rdfs:comment rdf:datatype="http://www.w3.org/2001/XMLSchema#string"
    >Polymerase chain reaction.  An element generated using this procedure.</rdfs:comment>
  </DesignElement>
  <ConcentrationUnit rdf:ID="percent_vol_per_vol">
    <rdfs:comment rdf:datatype="http://www.w3.org/2001/XMLSchema#string"
    >percentage volume per volume, concentration unit</rdfs:comment>
  </ConcentrationUnit>
  <AtomicAction rdf:ID="change_humidity">
    <rdfs:comment rdf:datatype="http://www.w3.org/2001/XMLSchema#string"
    >The action of changing the relative humidity, e.g. from 1% to 10%.</rdfs:comment>
  </AtomicAction>
  <Ploidy rdf:ID="aneuploid">
    <rdfs:comment rdf:datatype="http://www.w3.org/2001/XMLSchema#string"
    >Describes a cell, nucleus or an organism whose chromosome number is not an exact multiple of the haploid number (n).</rdfs:comment>
  </Ploidy>
  <DevelopmentalStageDatabase rdf:ID="TAIR_arabidopsis_development_ontology">
    <has_machine_readable_URI rdf:datatype="http://www.w3.org/2001/XMLSchema#string"
    >http://cvs.sourceforge.net/viewcvs.py/obo/obo/ontology/developmental/plant_development/Arabidopsis/temporal.tair?rev=1.21&amp;view=markup</has_machine_readable_URI>
    <rdfs:comment rdf:datatype="http://www.w3.org/2001/XMLSchema#string"
    >An ontology of stages of growth and development of the model plant Arabidopsis thaliana.</rdfs:comment>
  </DevelopmentalStageDatabase>
  <TimeUnit rdf:ID="ms">
    <rdfs:comment rdf:datatype="http://www.w3.org/2001/XMLSchema#string"
    >millisecond, time unit</rdfs:comment>
  </TimeUnit>
  <TechnologyType rdf:ID="spotted_ss_PCR_amplicon_features">
    <rdfs:comment rdf:datatype="http://www.w3.org/2001/XMLSchema#string"
    >A descriptor for the TechnologyType for a group of features where single stranded DNA PCR product is spotted on the array.</rdfs:comment>
  </TechnologyType>
  <ChromosomalAberrationClassification rdf:ID="chromosomal_deletion">
    <rdfs:comment rdf:datatype="http://www.w3.org/2001/XMLSchema#string"
    >The loss of a segment of the genetic material from a chromosome.</rdfs:comment>
  </ChromosomalAberrationClassification>
  <DatabaseEntryType rdf:ID="bibliographic_record">
    <rdfs:comment rdf:datatype="http://www.w3.org/2001/XMLSchema#string"
    >A record which describes and identifies a paper publication  e.g. a medline record
</rdfs:comment>
  </DatabaseEntryType>
  <FamilyRelationship rdf:ID="grandmother">
    <rdfs:comment rdf:datatype="http://www.w3.org/2001/XMLSchema#string"
    >The mother of one's father or mother.</rdfs:comment>
  </FamilyRelationship>
  <ControlType rdf:ID="control_unknown_type">
    <rdfs:comment rdf:datatype="http://www.w3.org/2001/XMLSchema#string"
    >A Reporter indicated as being a control of unknown type. </rdfs:comment>
  </ControlType>
  <VolumeUnit rdf:ID="ul">
    <rdfs:comment rdf:datatype="http://www.w3.org/2001/XMLSchema#string"
    >microliter, unit of volume</rdfs:comment>
  </VolumeUnit>
  <ComplexAction rdf:ID="genetic_modification">
    <rdfs:comment rdf:datatype="http://www.w3.org/2001/XMLSchema#string"
    >An action whereby an organism(s) has had genetic material removed, added, or rearranged.</rdfs:comment>
    <rdf:type rdf:resource="#ExperimentalProtocolType"/>
  </ComplexAction>
  <ExperimentalProtocolType rdf:ID="feature_extraction">
    <rdfs:comment rdf:datatype="http://www.w3.org/2001/XMLSchema#string"
    >The process of obtaining quantifiable values from the scanned image of the array.
Exact synonyms: image analysis, image quantification</rdfs:comment>
  </ExperimentalProtocolType>
  <ExperimentalProtocolType rdf:ID="image_acquisition">
    <rdfs:comment rdf:datatype="http://www.w3.org/2001/XMLSchema#string"
    >The process of generating an image from the array.</rdfs:comment>
    <rdf:type rdf:resource="#ComplexAction"/>
  </ExperimentalProtocolType>
  <HardwareType rdf:ID="oligo_synthesizer">
    <rdfs:comment rdf:datatype="http://www.w3.org/2001/XMLSchema#string"
    >Hardware for synthesizing oligos.</rdfs:comment>
  </HardwareType>
  <NodeValueType rdf:ID="Euclidean_distance">
    <rdfs:comment rdf:datatype="http://www.w3.org/2001/XMLSchema#string"
    >The straight line distance between two points. In n dimensions, the Euclidean distance between two points p and q is square root of (sum (pi-qi)2) where pi (or qi) is the i-th coordinate of p (or q).</rdfs:comment>
  </NodeValueType>
  <DataTransformationProtocolType rdf:ID="median_log_normalization">
    <rdfs:comment rdf:datatype="http://www.w3.org/2001/XMLSchema#string"
    >Application of a normalization of type median_log_centering.</rdfs:comment>
  </DataTransformationProtocolType>
  <BioMolecularAnnotation rdf:ID="binding_site_identification_design">
    <rdfs:comment rdf:datatype="http://www.w3.org/2001/XMLSchema#string"
    >A binding site identification design type investigates protein binding sites on nucleic acids
non-exact synonym: ChIP, chromatin immunoprecipitation, chromatin IP</rdfs:comment>
  </BioMolecularAnnotation>
  <MethodologicalDesign rdf:ID="optimization_design">
    <rdfs:comment rdf:datatype="http://www.w3.org/2001/XMLSchema#string"
    >An optimization experiment design type is where different protocols or  protocol parameters are compared.</rdfs:comment>
  </MethodologicalDesign>
  <Media rdf:ID="agar">
    <rdfs:comment rdf:datatype="http://www.w3.org/2001/XMLSchema#string"
    >A type of solid media commonly used for growing organisms</rdfs:comment>
  </Media>
  <ConcentrationUnit rdf:ID="M">
    <rdfs:comment rdf:datatype="http://www.w3.org/2001/XMLSchema#string"
    >Mole per liter or molarity, concentration unit
</rdfs:comment>
  </ConcentrationUnit>
  <QualityControlDescriptionType rdf:ID="spike_quality_control">
    <rdfs:comment rdf:datatype="http://www.w3.org/2001/XMLSchema#string"
    >An experiment in which spikes were introduced into some or all of the hybridizations for quality control or data transformation purposes.</rdfs:comment>
  </QualityControlDescriptionType>
  <DerivedBioAssayType rdf:ID="MAS5_signal_log_ratio">
    <rdfs:comment rdf:datatype="http://www.w3.org/2001/XMLSchema#string"
    >The difference in expression level for a transcript between data from two arrays, expressed as the log2ratio. A signal log ratio of 1 is the same as a Fold Change of 2.</rdfs:comment>
  </DerivedBioAssayType>
  <BioMolecularAnnotation rdf:ID="translational_bias_design">
    <rdfs:comment rdf:datatype="http://www.w3.org/2001/XMLSchema#string"
    >A translational bias is an experiment design which characterizes the association of transcripts and translation machinery.</rdfs:comment>
  </BioMolecularAnnotation>
  <ControlType rdf:ID="control_biosequence">
    <rdfs:comment rdf:datatype="http://www.w3.org/2001/XMLSchema#string"
    >A Reporter associated with a BioSequence that has a context dependent predicted signal. e.g. a yeast reporter on a human array is a control_biosequence expected to be of low signal if no spikes are used. If spikes are used, the signal is expected to be high.</rdfs:comment>
  </ControlType>
  <DerivedBioAssayType rdf:ID="signal_log_ratio">
    <rdfs:comment rdf:datatype="http://www.w3.org/2001/XMLSchema#string"
    >The change in expression level for a transcript between a baseline and an experiment array.  This change is expressed as the log2 ratio. A signal log 
ratio of 1 is the same as a Fold Change of 2.</rdfs:comment>
    <rdf:type rdf:resource="#DeprecatedTerms"/>
    <has_reason_for_deprecation rdf:resource="#deleted_term"/>
    <deprecated_from_version rdf:resource="#version_1.1.7"/>
  </DerivedBioAssayType>
  <DiseaseStateDatabase rdf:ID="MTB_Database">
    <has_human_readable_URI rdf:datatype="http://www.w3.org/2001/XMLSchema#string"
    >http://tumor.informatics.jax.org</has_human_readable_URI>
    <rdfs:comment rdf:datatype="http://www.w3.org/2001/XMLSchema#string"
    >Database entry from the mouse tumor biology database, a resource for nomenclature of mouse tumors.</rdfs:comment>
  </DiseaseStateDatabase>
  <DerivedBioAssayType rdf:ID="mean_and_p_values">
    <rdfs:comment rdf:datatype="http://www.w3.org/2001/XMLSchema#string"
    >the mean and associated p-values resulting from computationally combining 2 or more sets of BioAssayData</rdfs:comment>
  </DerivedBioAssayType>
  <AtomicAction rdf:ID="mix_general">
    <rdfs:comment rdf:datatype="http://www.w3.org/2001/XMLSchema#string"
    >The procedure of agitating 2 or more materials in order to combine them. The materials may be of any state solid/liquid/gas.</rdfs:comment>
  </AtomicAction>
  <DerivedBioAssayType rdf:ID="acrossBioAssay_mean_and_standard_deviation">
    <rdfs:comment rdf:datatype="http://www.w3.org/2001/XMLSchema#string"
    >The mean and standard deviation values resulting from computationally combining 2 or more sets of bioassay data.</rdfs:comment>
  </DerivedBioAssayType>
  <PolymerType rdf:ID="DNA">
    <rdf:type rdf:resource="#MaterialType"/>
    <rdfs:comment rdf:datatype="http://www.w3.org/2001/XMLSchema#string"
    >Deoxyribonucleic acid.</rdfs:comment>
  </PolymerType>
  <DiseaseStateDatabase rdf:ID="UMLS">
    <rdfs:comment rdf:datatype="http://www.w3.org/2001/XMLSchema#string"
    >Database resource, unified medical language system, an ontology constructed by  merging several disparate ontologies, available from NIH.</rdfs:comment>
  </DiseaseStateDatabase>
  <TimeUnit rdf:ID="years">
    <rdfs:comment rdf:datatype="http://www.w3.org/2001/XMLSchema#string"
    >365 days, time unit</rdfs:comment>
  </TimeUnit>
  <MassUnit rdf:ID="mg">
    <rdfs:comment rdf:datatype="http://www.w3.org/2001/XMLSchema#string"
    >milligram, mass unit
</rdfs:comment>
  </MassUnit>
  <FamilyRelationship rdf:ID="uncle">
    <rdfs:comment rdf:datatype="http://www.w3.org/2001/XMLSchema#string"
    >The brother of one's father or mother.</rdfs:comment>
  </FamilyRelationship>
  <NormalizationDescriptionType rdf:ID="quantile_normalization">
    <rdfs:comment rdf:datatype="http://www.w3.org/2001/XMLSchema#string"
    >A method of normalizing a set of MeasuredBioAssayData aimed at rendering the distribution of intensities for each assay in the set the same, by forcing the values of quantiles to be equal across assays.
</rdfs:comment>
  </NormalizationDescriptionType>
  <ReplicateDescriptionType rdf:ID="biological_replicate">
    <rdfs:comment rdf:datatype="http://www.w3.org/2001/XMLSchema#string"
    >A replicate that consists of independent biological replicates made from different individual BioSources.</rdfs:comment>
    <rdf:type rdf:resource="#QualityControlDescriptionType"/>
  </ReplicateDescriptionType>
  <BiologicalProperty rdf:ID="organism_part_comparison_design">
    <rdfs:comment rdf:datatype="http://www.w3.org/2001/XMLSchema#string"
    >An organism part comparison experiment design type compares tissues, regions, organs within or between organisms </rdfs:comment>
  </BiologicalProperty>
  <BioMaterialCharacteristicCategory rdf:ID="organism_part">
    <rdfs:comment rdf:datatype="http://www.w3.org/2001/XMLSchema#string"
    >The part of organism's anatomy or substance arising from an organism from which the biomaterial was derived, excludes cells. E.g. tissue, organ, system, sperm, blood or body location (arm).</rdfs:comment>
    <rdf:type rdf:resource="#MaterialType"/>
  </BioMaterialCharacteristicCategory>
  <TheoreticalBioSequenceType rdf:ID="rRNA_gene">
    <has_reason_for_deprecation rdf:resource="#deleted_term"/>
    <deprecated_from_version rdf:resource="#version_1.2.0"/>
    <rdfs:comment rdf:datatype="http://www.w3.org/2001/XMLSchema#string"
    >sequence from gene coding for ribosomal RNA
exact synonym: ribosomal RNA gene
</rdfs:comment>
    <rdf:type rdf:resource="#DeprecatedTerms"/>
  </TheoreticalBioSequenceType>
  <NormalizationDescriptionType rdf:ID="linlog_normalization">
    <deprecated_from_version rdf:resource="#version_1.2.0"/>
    <has_reason_for_deprecation rdf:resource="#replaced_term"/>
    <rdfs:comment rdf:datatype="http://www.w3.org/2001/XMLSchema#string"
    >A transformation method in which low intensities are linearly scaled while high intensities are logarithmically scaled. The transition point is determined by minimizing the absolute deviation of the variance of log ratios.</rdfs:comment>
  </NormalizationDescriptionType>
  <NormalizationDescriptionType rdf:ID="iterative_mean_log_centering">
    <rdfs:comment rdf:datatype="http://www.w3.org/2001/XMLSchema#string"
    >A method of re-scaling ratio data by iteratively subtracting the mean log base 2 ratio from each log2(ratio). This adjusts the mean log2(ratio) to zero. In each subsequent iteration, outliers are removed based on user-specified criteria, the mean log(2) ratio is recalculated based on the remaining data, and the entire data set is rescaled again. This continues until the mean log(2) ratio converges.</rdfs:comment>
  </NormalizationDescriptionType>
  <PerturbationalDesign rdf:ID="stimulated_design_type">
    <rdfs:comment rdf:datatype="http://www.w3.org/2001/XMLSchema#string"
    >A design in which a behavior is invoked by a variable controlled by the experimenter - e.g. administration of a drug that effects aggressivity.</rdfs:comment>
  </PerturbationalDesign>
  <DefectType rdf:ID="displaced_feature_or_zone">
    <rdfs:comment rdf:datatype="http://www.w3.org/2001/XMLSchema#string"
    > The Feature or Zone is displaced from its expected position, due to e.g. a bent spotting pin(s).</rdfs:comment>
  </DefectType>
  <DeliveryMethod rdf:ID="subcutaneous">
    <rdfs:comment rdf:datatype="http://www.w3.org/2001/XMLSchema#string"
    >Delivery method whereby a drug or compound is administered under the skin of the organism.</rdfs:comment>
  </DeliveryMethod>
  <DeprecatedTerms rdf:ID="snRNA_gene">
    <rdfs:comment rdf:datatype="http://www.w3.org/2001/XMLSchema#string"
    >sequence from gene coding for small nuclear RNA
exact synonym: small nuclear RNA gene</rdfs:comment>
    <has_reason_for_deprecation rdf:resource="#deleted_term"/>
    <deprecated_from_version rdf:resource="#version_1.2.0"/>
    <rdf:type rdf:resource="#TheoreticalBioSequenceType"/>
  </DeprecatedTerms>
  <ImageFormat rdf:ID="GIF">
    <rdfs:comment rdf:datatype="http://www.w3.org/2001/XMLSchema#string"
    >Graphics Interchange Format , a common image data format containing RGB data compressed with fairly high data loss.
</rdfs:comment>
  </ImageFormat>
  <AtomicAction rdf:ID="dilute">
    <rdfs:comment rdf:datatype="http://www.w3.org/2001/XMLSchema#string"
    >Decreasing the concentration of solutes in a solution or suspension.  </rdfs:comment>
  </AtomicAction>
  <NodeValueType rdf:ID="french_railway_distance">
    <rdfs:comment rdf:datatype="http://www.w3.org/2001/XMLSchema#string"
    >The "French railway distance" is based on the fact that (at least in the past) most of the railways in France headed straight to Paris. Thus, the French railway distance between two points is the usual distance if the straight line through them passes to a designated ÒParisÓ point, or is the sum of their distances to the ÒParisÓ point otherwise.</rdfs:comment>
  </NodeValueType>
  <ComplexAction rdf:ID="incubate">
    <rdfs:comment rdf:datatype="http://www.w3.org/2001/XMLSchema#string"
    >The procedure of placing a physical object under specified conditions e.g. time, temperature, humidity for the purposes of obtaining a different product.</rdfs:comment>
    <rdf:type rdf:resource="#ExperimentalProtocolType"/>
  </ComplexAction>
  <PhysicalBioSequenceType rdf:ID="cDNA_clone">
    <rdfs:comment rdf:datatype="http://www.w3.org/2001/XMLSchema#string"
    >sequence of complementary cDNA copy of an RNA molecule contained on a plasmid including the plasmid sequence, used when the entire clone is spotted
non-exact synonym: cDNA, complementary DNA
</rdfs:comment>
    <has_reason_for_deprecation rdf:resource="#deleted_term"/>
    <rdf:type rdf:resource="#DeprecatedTerms"/>
    <deprecated_from_version rdf:resource="#version_1.2.0"/>
  </PhysicalBioSequenceType>
  <OrganismPartDatabase rdf:ID="CellML">
    <has_human_readable_URI rdf:datatype="http://www.w3.org/2001/XMLSchema#string"
    >http://portal.bioengineering.elyt.ods.org/ontology/</has_human_readable_URI>
    <rdfs:comment rdf:datatype="http://www.w3.org/2001/XMLSchema#string"
    >Ontology describing anatomical and physiological relationships. </rdfs:comment>
  </OrganismPartDatabase>
  <AtomicAction rdf:ID="specified_biomaterial_action">
    <rdfs:comment rdf:datatype="http://www.w3.org/2001/XMLSchema#string"
    >Conceptual action for specified protocol applied in treatment.</rdfs:comment>
    <rdf:type rdf:resource="#ComplexAction"/>
    <rdf:type rdf:resource="#ExperimentalProtocolType"/>
  </AtomicAction>
  <DatabaseEntryType rdf:ID="pedigree_record">
    <rdfs:comment rdf:datatype="http://www.w3.org/2001/XMLSchema#string"
    >A record which describes and identifies a pedigree or lineage for a strain, line, individual or cell whose lineage traceable e.g. a wormbase cell lineage record, or a pedigree record for a mouse</rdfs:comment>
  </DatabaseEntryType>
  <WarningType rdf:ID="not_sequence_verified">
    <rdfs:comment rdf:datatype="http://www.w3.org/2001/XMLSchema#string"
    >The sequence of the BioSequence that relates to this reporter has not been sequence verified by the experimenter.</rdfs:comment>
  </WarningType>
  <BioSourceType rdf:ID="agar_stab">
    <rdfs:comment rdf:datatype="http://www.w3.org/2001/XMLSchema#string"
    >agar stab, a cell culture inoculated into agar for long term storage</rdfs:comment>
  </BioSourceType>
  <DataType rdf:ID="list_of_nonnegative_integers">
    <rdfs:comment rdf:datatype="http://www.w3.org/2001/XMLSchema#string"
    >An ordered, finite set of nonnegative integers.</rdfs:comment>
  </DataType>
  <HistologyDatabase rdf:ID="Pathbase">
    <has_human_readable_URI rdf:datatype="http://www.w3.org/2001/XMLSchema#string"
    >http://eulep.anat.cam.ac.uk/Search_Pathbase/index.php</has_human_readable_URI>
    <rdfs:comment rdf:datatype="http://www.w3.org/2001/XMLSchema#string"
    >database of histopathology photomicrographs and macroscopic images derived from mutant or genetically manipulated mice</rdfs:comment>
  </HistologyDatabase>
  <NodeValueType rdf:ID="uncentered_Pearson_correlation">
    <rdfs:comment rdf:datatype="http://www.w3.org/2001/XMLSchema#string"
    >The uncentered Pearson correlation is defined as the Pearson correlation for two data series where the mean of each data series is assumed to be zero.
</rdfs:comment>
  </NodeValueType>
  <DeliveryMethod rdf:ID="oral_gavage">
    <rdfs:comment rdf:datatype="http://www.w3.org/2001/XMLSchema#string"
    >delivery method for drug or compound whereby the drug is administered via the mouth</rdfs:comment>
  </DeliveryMethod>
  <DerivedBioAssayType rdf:ID="bioassay_replicate_reduction">
    <rdfs:comment rdf:datatype="http://www.w3.org/2001/XMLSchema#string"
    >Results of data reduction involving computation of a representative value, e.g. averaging across a group of identical Features, Reporters or CompositeSequences from 2 or more hybridizations, matched replicate spots on 2D gels run from the same or an equivalent sample, or repeat measurements of the same metabolite in replicate cell cultures.</rdfs:comment>
  </DerivedBioAssayType>
  <QuantityUnit rdf:ID="amol">
    <rdfs:comment rdf:datatype="http://www.w3.org/2001/XMLSchema#string"
    >attomole, quantity unit</rdfs:comment>
  </QuantityUnit>
  <MaterialType rdf:ID="cytoplasmic_RNA">
    <rdfs:comment rdf:datatype="http://www.w3.org/2001/XMLSchema#string"
    >RNA obtained from the cytoplasm.</rdfs:comment>
  </MaterialType>
  <CellLineDatabase rdf:ID="ATCC_Cultures">
    <rdfs:comment rdf:datatype="http://www.w3.org/2001/XMLSchema#string"
    >database resource for bacteria, bacteriophages, cell lines, fungi and yeast, plant tissue cultures, plant seeds, protozoa and algae and plant and animal viruses</rdfs:comment>
    <has_human_readable_URI rdf:datatype="http://www.w3.org/2001/XMLSchema#string"
    >http://www.atcc.org/Cultures/Products.cfm</has_human_readable_URI>
    <rdf:type rdf:resource="#StrainOrLineDatabase"/>
  </CellLineDatabase>
  <TemperatureUnit rdf:ID="degrees_C">
    <rdfs:comment rdf:datatype="http://www.w3.org/2001/XMLSchema#string"
    >degrees celsius, unit of temperature</rdfs:comment>
  </TemperatureUnit>
  <MethodologicalDesign rdf:ID="quality_control_testing_design">
    <rdfs:comment rdf:datatype="http://www.w3.org/2001/XMLSchema#string"
    >A  quality control testing experiment design type is where some aspect of the experiment is quality controlled for the purposes of quality assurance </rdfs:comment>
  </MethodologicalDesign>
  <ComplexAction rdf:ID="harvest">
    <rdfs:comment rdf:datatype="http://www.w3.org/2001/XMLSchema#string"
    >The process of harvesting cells from culture.</rdfs:comment>
    <rdf:type rdf:resource="#ExperimentalProtocolType"/>
  </ComplexAction>
  <HardwareType rdf:ID="vortexer">
    <rdfs:comment rdf:datatype="http://www.w3.org/2001/XMLSchema#string"
    >An instrument that mixes by rapid oscillation.</rdfs:comment>
  </HardwareType>
  <Roles rdf:ID="consultant">
    <rdfs:comment rdf:datatype="http://www.w3.org/2001/XMLSchema#string"
    >A contact who provides some service related to some aspect of the experiment which is not data coding or analysis. E.g. help with an experimental design.</rdfs:comment>
  </Roles>
  <DeprecatedTerms rdf:ID="BAC">
    <deprecated_from_version rdf:resource="#version_1.2.0"/>
    <rdfs:comment rdf:datatype="http://www.w3.org/2001/XMLSchema#string"
    >sequence from a bacterial artificial chromosome
exact synonym: bacterial artificial chromosome</rdfs:comment>
    <has_reason_for_deprecation rdf:resource="#deleted_term"/>
    <rdf:type rdf:resource="#PhysicalBioSequenceType"/>
  </DeprecatedTerms>
  <QualityControlDescriptionType rdf:ID="reverse_transcription_PCR_quality_control">
    <rdfs:comment rdf:datatype="http://www.w3.org/2001/XMLSchema#string"
    >A PCR based semi quantitative validation of a subset of the array based data used for experimental QC purposes.</rdfs:comment>
  </QualityControlDescriptionType>
  <DerivedBioAssayType rdf:ID="RMA">
    <rdfs:comment rdf:datatype="http://www.w3.org/2001/XMLSchema#string"
    >Robust Multiarray Average.  A quantitative measure of the relative abundance of a transcript.  RMA is a summary measure of related Ôperfect matchÕ Features on an Affymetrix array. The values are background-adjusted, normalized and log-transformed values.</rdfs:comment>
  </DerivedBioAssayType>
  <AtomicAction rdf:ID="wait">
    <rdfs:comment rdf:datatype="http://www.w3.org/2001/XMLSchema#string"
    >Allow time to pass. It's measurement should be a unit of time.  </rdfs:comment>
  </AtomicAction>
  <DatabaseEntryType rdf:ID="biological_resource_record">
    <rdfs:comment rdf:datatype="http://www.w3.org/2001/XMLSchema#string"
    >A record which describes and identifies a biological resource such as a cone or strain e.g. an ATCC record Jax strain list</rdfs:comment>
  </DatabaseEntryType>
  <BioSourceType rdf:ID="paraffin_sample">
    <rdfs:comment rdf:datatype="http://www.w3.org/2001/XMLSchema#string"
    >A biomaterial obtained embedded in paraffin (wax).</rdfs:comment>
  </BioSourceType>
  <PublicationType rdf:ID="online_resource">
    <rdfs:comment rdf:datatype="http://www.w3.org/2001/XMLSchema#string"
    >A publication type which is available online and which is not an online journal article, e.g. a web site or service.</rdfs:comment>
  </PublicationType>
  <OrganismPartDatabase rdf:ID="Adult_Mouse_Anatomy">
    <rdfs:comment rdf:datatype="http://www.w3.org/2001/XMLSchema#string"
    >This ontology describes the anatomy of the adult mouse. It contains anatomical structures for the postnatal mouse (Theiler stage 28).</rdfs:comment>
    <has_machine_readable_URI rdf:datatype="http://www.w3.org/2001/XMLSchema#string"
    >http://cvs.sourceforge.net/viewcvs.py/obo/obo/ontology/anatomy/gross_anatomy/animal_gross_anatomy/mouse/MA.ontology?rev=1.1&amp;view=markup</has_machine_readable_URI>
  </OrganismPartDatabase>
  <DeliveryMethod rdf:ID="feeding">
    <rdfs:comment rdf:datatype="http://www.w3.org/2001/XMLSchema#string"
    >Delivery method where a compound/drug is administered in food or water.</rdfs:comment>
  </DeliveryMethod>
  <DerivedBioAssayType rdf:ID="normalized_intensities">
    <rdfs:comment rdf:datatype="http://www.w3.org/2001/XMLSchema#string"
    >Results of normalization, by some method, of a bioassay data set such as; intensities from one or both channels of a microarray-based assay; orthologous spot sets on 2D gels; or repeat measurements of the same metabolite in replicate cell cultures.</rdfs:comment>
  </DerivedBioAssayType>
  <GeneticModification rdf:ID="chromosomal_substitution">
    <rdfs:comment rdf:datatype="http://www.w3.org/2001/XMLSchema#string"
    >A state/condition describing a cell, or organism, in which all, or part, of a chromosome from a donor replaces that of the recipient. Examples include strains created by repeated backcrossing as well as those created by recombinant methods.  For single gene insertion, use the term gene_knock_in.</rdfs:comment>
  </GeneticModification>
  <ExperimentalProtocolType rdf:ID="linear_amplification">
    <rdf:type rdf:resource="#ComplexAction"/>
    <rdfs:comment rdf:datatype="http://www.w3.org/2001/XMLSchema#string"
    >Amplification of nucleic acid sequence by making many copies off the same template.  An example is the use of the T7 promoter for amplification by transcribing many RNA copies.
non exact synonym: Eberwine procedure</rdfs:comment>
  </ExperimentalProtocolType>
  <TechnologyType rdf:ID="spotted_protein_features">
    <rdfs:comment rdf:datatype="http://www.w3.org/2001/XMLSchema#string"
    >TechnologyType of FeatureGroup where protein (other than antibody) is spotted directly.</rdfs:comment>
  </TechnologyType>
  <QuantityUnit rdf:ID="mol">
    <rdfs:comment rdf:datatype="http://www.w3.org/2001/XMLSchema#string"
    >mole, unit of quantity</rdfs:comment>
  </QuantityUnit>
  <Sex rdf:ID="unknown_sex">
    <rdfs:comment rdf:datatype="http://www.w3.org/2001/XMLSchema#string"
    >organism(s) whose sex is unknown</rdfs:comment>
  </Sex>
  <DataType rdf:ID="list_of_nonpositive_floats">
    <rdfs:comment rdf:datatype="http://www.w3.org/2001/XMLSchema#string"
    >An ordered, finite set of nonpositive floats.</rdfs:comment>
  </DataType>
  <ImageFormat rdf:ID="PNG">
    <rdfs:comment rdf:datatype="http://www.w3.org/2001/XMLSchema#string"
    >Portable Network Graphic, a lossless image data format.</rdfs:comment>
  </ImageFormat>
  <ChromosomalAberrationClassification rdf:ID="chromosomal_duplication">
    <rdfs:comment rdf:datatype="http://www.w3.org/2001/XMLSchema#string"
    >An irregularity in the number of chromosomes, usually in the form of a gain of genetic material.</rdfs:comment>
  </ChromosomalAberrationClassification>
  <SoftwareType rdf:ID="image_acquisition_software">
    <rdfs:comment rdf:datatype="http://www.w3.org/2001/XMLSchema#string"
    >Software to control a scanner and manipulate and save images.
Exact synonym: scanning software</rdfs:comment>
  </SoftwareType>
</rdf:RDF>

<!-- Created with Protege (with OWL Plugin 1.3, Build 220)  http://protege.stanford.edu -->
