# Supplementary material for: A software framework for microarray and gene expression object model (MAGE-OM) array design annotation
Source: BMC Genomics. 2008 Mar 20;9:133. doi: 10.1186/1471-2164-9-133 (PMC2358904; doi:10.1186/1471-2164-9-133)
Supplement: Additional file 1 — Adamant executable code. This file contains the java files and scripts needed to run the Adamant software. [file 1471-2164-9-133-S1.gz › resource/MGEDOntology.daml.new]

<?xml version="1.0" encoding="ISO-8859-1"?>
<rdf:RDF xmlns:daml="http://www.daml.org/2001/03/daml+oil#"
    xmlns:dc="http://purl.org/dc/elements/1.1/"
    xmlns:ns0="http://mged.sourceforge.net/ontologies/MGEDOntology.daml#"
    xmlns:oiled="http://img.cs.man.ac.uk/oil/oiled#"
    xmlns:rdf="http://www.w3.org/1999/02/22-rdf-syntax-ns#"
    xmlns:rdfs="http://www.w3.org/2000/01/rdf-schema#" xmlns:xsd="http://www.w3.org/2000/10/XMLSchema#">
    <daml:Ontology rdf:about="">
        <dc:title>&quot;The MGED Ontology&quot;</dc:title>
        <dc:date>Mar 31, 2005</dc:date>
        <dc:creator>Chris Stoeckert, Helen Parkinson, Trish Whetzel,
            Paul Spellman, Catherine A. Ball, Joseph White, John Matese,
            Liju Fan, Gilberto Fragoso, Mervi Heiskanen, Susanna Sansone</dc:creator>
        <dc:description>Concepts, definitions, terms, and resources for
            standardized description of a microarray experiment in
            support of MAGE v.1. The MGED ontology is divided into the
            MGED Core ontology which is intended to be stable and in
            synch with MAGE v.1; and the MGED Extended ontology which
            adds further associations and classes not found in MAGE v.1</dc:description>
        <dc:subject>An ontology for microarray experiments in  support
            of MAGE v.1.</dc:subject>
        <daml:versionInfo>&quot;1.2.0&quot;</daml:versionInfo>
    </daml:Ontology>
    <daml:Class rdf:about="http://mged.sourceforge.net/ontologies/MGEDOntology.daml#TargetedCellTypeDatabase">
        <rdfs:label>TargetedCellTypeDatabase</rdfs:label>
        <rdfs:comment><![CDATA[Database of targeted cell type information.]]></rdfs:comment>
        <oiled:creationDate><![CDATA[2003-06-09T18:31:37Z]]></oiled:creationDate>
        <oiled:creator><![CDATA[whetzel]]></oiled:creator>
        <rdfs:subClassOf>
            <daml:Class rdf:about="http://mged.sourceforge.net/ontologies/MGEDOntology.daml#Database"/>
        </rdfs:subClassOf>
    </daml:Class>
    <daml:Class rdf:about="http://mged.sourceforge.net/ontologies/MGEDOntology.daml#SubstrateType">
        <rdfs:label>SubstrateType</rdfs:label>
        <rdfs:comment><![CDATA[Controlled terms for descriptors of types of array substrates.]]></rdfs:comment>
        <oiled:creationDate><![CDATA[2002-12-03T23:19:04Z]]></oiled:creationDate>
        <oiled:creator><![CDATA[stoeckrt]]></oiled:creator>
        <rdfs:subClassOf>
            <daml:Class rdf:about="http://mged.sourceforge.net/ontologies/MGEDOntology.daml#ArrayPackage"/>
        </rdfs:subClassOf>
    </daml:Class>
    <daml:Class rdf:about="http://mged.sourceforge.net/ontologies/MGEDOntology.daml#Temperature">
        <rdfs:label>Temperature</rdfs:label>
        <rdfs:comment><![CDATA[The temperature that a biosource is exposed to.]]></rdfs:comment>
        <oiled:creationDate><![CDATA[16:57:09 22.08.2001]]></oiled:creationDate>
        <oiled:creator><![CDATA[stoeckrt]]></oiled:creator>
        <rdfs:subClassOf>
            <daml:Class rdf:about="http://mged.sourceforge.net/ontologies/MGEDOntology.daml#GrowthCondition"/>
        </rdfs:subClassOf>
    </daml:Class>
    <daml:Class rdf:about="http://mged.sourceforge.net/ontologies/MGEDOntology.daml#DesignElementPackage">
        <rdfs:label>DesignElementPackage</rdfs:label>
        <rdfs:comment><![CDATA[The MAGE package for describing the elements located on the array.]]></rdfs:comment>
        <oiled:creationDate><![CDATA[2002-12-03T23:32:49Z]]></oiled:creationDate>
        <oiled:creator><![CDATA[stoeckrt]]></oiled:creator>
        <rdfs:subClassOf>
            <daml:Class rdf:about="http://mged.sourceforge.net/ontologies/MGEDOntology.daml#MGEDCoreOntology"/>
        </rdfs:subClassOf>
    </daml:Class>
    <daml:Class rdf:about="http://mged.sourceforge.net/ontologies/MGEDOntology.daml#ClinicalTreatment">
        <rdfs:label>ClinicalTreatment</rdfs:label>
        <rdfs:comment><![CDATA[The current clinical treatment(s) of the patient from which the biosource is derived.]]></rdfs:comment>
        <oiled:creationDate><![CDATA[17:49:53 22.08.2001]]></oiled:creationDate>
        <oiled:creator><![CDATA[stoeckrt]]></oiled:creator>
        <rdfs:subClassOf>
            <daml:Class rdf:about="http://mged.sourceforge.net/ontologies/MGEDOntology.daml#BioMaterialCharacteristics"/>
        </rdfs:subClassOf>
        <rdfs:subClassOf>
            <daml:Class rdf:about="http://mged.sourceforge.net/ontologies/MGEDOntology.daml#OntologyEntry"/>
        </rdfs:subClassOf>
        <rdfs:subClassOf>
            <daml:Restriction>
                <daml:onProperty rdf:resource="http://mged.sourceforge.net/ontologies/MGEDOntology.daml#has_database"/>
                <daml:hasClass>
                    <daml:Class rdf:about="http://mged.sourceforge.net/ontologies/MGEDOntology.daml#ClinicalTreatmentDatabase"/>
                </daml:hasClass>
            </daml:Restriction>
        </rdfs:subClassOf>
    </daml:Class>
    <daml:Class rdf:about="http://mged.sourceforge.net/ontologies/MGEDOntology.daml#BioMaterialCharacteristicCategory">
        <rdfs:label>BioMaterialCharacteristicCategory</rdfs:label>
        <rdfs:comment><![CDATA[General descriptor of a BioMaterialCharacteristic category.  Such as strain or line where the name of the strain or line is encoded in the FactorValue.  
]]></rdfs:comment>
        <oiled:creationDate><![CDATA[2003-03-04T22:27:24Z]]></oiled:creationDate>
        <oiled:creator><![CDATA[jwhite]]></oiled:creator>
        <rdfs:subClassOf>
            <daml:Class rdf:about="http://mged.sourceforge.net/ontologies/MGEDOntology.daml#BiologicalFactorCategory"/>
        </rdfs:subClassOf>
    </daml:Class>
    <daml:Class rdf:about="http://mged.sourceforge.net/ontologies/MGEDOntology.daml#NodeValue">
        <rdfs:label>NodeValue</rdfs:label>
        <rdfs:comment><![CDATA[Node values allow the organization of the nodes in relation to other nodes produced by mathematical functions such as a clustering algorithm.]]></rdfs:comment>
        <oiled:creationDate><![CDATA[2003-01-13T17:01:09Z]]></oiled:creationDate>
        <oiled:creator><![CDATA[stoeckrt]]></oiled:creator>
        <rdfs:subClassOf>
            <daml:Class rdf:about="http://mged.sourceforge.net/ontologies/MGEDOntology.daml#HigherLevelAnalysisPackage"/>
        </rdfs:subClassOf>
        <rdfs:subClassOf>
            <daml:Restriction>
                <daml:onProperty rdf:resource="http://mged.sourceforge.net/ontologies/MGEDOntology.daml#has_scale"/>
                <daml:hasClass>
                    <daml:Class rdf:about="http://mged.sourceforge.net/ontologies/MGEDOntology.daml#Scale"/>
                </daml:hasClass>
            </daml:Restriction>
        </rdfs:subClassOf>
        <rdfs:subClassOf>
            <daml:Restriction>
                <daml:onProperty rdf:resource="http://mged.sourceforge.net/ontologies/MGEDOntology.daml#has_node_value_type"/>
                <daml:hasClass>
                    <daml:Class rdf:about="http://mged.sourceforge.net/ontologies/MGEDOntology.daml#NodeValueType"/>
                </daml:hasClass>
            </daml:Restriction>
        </rdfs:subClassOf>
        <rdfs:subClassOf>
            <daml:Restriction>
                <daml:onProperty rdf:resource="http://mged.sourceforge.net/ontologies/MGEDOntology.daml#has_type"/>
                <daml:hasClass>
                    <daml:Class rdf:about="http://mged.sourceforge.net/ontologies/MGEDOntology.daml#DataType"/>
                </daml:hasClass>
            </daml:Restriction>
        </rdfs:subClassOf>
    </daml:Class>
    <daml:Class rdf:about="http://mged.sourceforge.net/ontologies/MGEDOntology.daml#OrganismPartDatabase">
        <rdfs:label>OrganismPartDatabase</rdfs:label>
        <rdfs:comment><![CDATA[Database of organism part information.]]></rdfs:comment>
        <oiled:creationDate><![CDATA[2003-06-09T13:19:39Z]]></oiled:creationDate>
        <oiled:creator><![CDATA[Trish Whetzel]]></oiled:creator>
        <rdfs:subClassOf>
            <daml:Class rdf:about="http://mged.sourceforge.net/ontologies/MGEDOntology.daml#Database"/>
        </rdfs:subClassOf>
    </daml:Class>
    <daml:Class rdf:about="http://mged.sourceforge.net/ontologies/MGEDOntology.daml#Organism">
        <rdfs:label>Organism</rdfs:label>
        <rdfs:comment><![CDATA[The genus and species (and subspecies) of the organism from which the biomaterial is derived from. ]]></rdfs:comment>
        <oiled:creationDate><![CDATA[17:19:04 14.08.2001]]></oiled:creationDate>
        <oiled:creator><![CDATA[stoeckrt]]></oiled:creator>
        <rdfs:subClassOf>
            <daml:Class rdf:about="http://mged.sourceforge.net/ontologies/MGEDOntology.daml#BioMaterialCharacteristics"/>
        </rdfs:subClassOf>
        <rdfs:subClassOf>
            <daml:Class rdf:about="http://mged.sourceforge.net/ontologies/MGEDOntology.daml#OntologyEntry"/>
        </rdfs:subClassOf>
        <rdfs:subClassOf>
            <daml:Restriction>
                <daml:onProperty rdf:resource="http://mged.sourceforge.net/ontologies/MGEDOntology.daml#has_database"/>
                <daml:hasClass>
                    <daml:Class rdf:about="http://mged.sourceforge.net/ontologies/MGEDOntology.daml#OrganismDatabase"/>
                </daml:hasClass>
            </daml:Restriction>
        </rdfs:subClassOf>
    </daml:Class>
    <daml:Class rdf:about="http://mged.sourceforge.net/ontologies/MGEDOntology.daml#Software">
        <rdfs:label>Software</rdfs:label>
        <rdfs:comment><![CDATA[The software application used.]]></rdfs:comment>
        <oiled:creationDate><![CDATA[17:03:05 04.10.2001]]></oiled:creationDate>
        <oiled:creator><![CDATA[stoeckrt]]></oiled:creator>
        <rdfs:subClassOf>
            <daml:Class rdf:about="http://mged.sourceforge.net/ontologies/MGEDOntology.daml#ProtocolPackage"/>
        </rdfs:subClassOf>
        <rdfs:subClassOf>
            <daml:Restriction>
                <daml:onProperty rdf:resource="http://mged.sourceforge.net/ontologies/MGEDOntology.daml#has_hardware"/>
                <daml:hasClass>
                    <daml:Class rdf:about="http://mged.sourceforge.net/ontologies/MGEDOntology.daml#Hardware"/>
                </daml:hasClass>
            </daml:Restriction>
        </rdfs:subClassOf>
        <rdfs:subClassOf>
            <daml:Restriction>
                <daml:onProperty rdf:resource="http://mged.sourceforge.net/ontologies/MGEDOntology.daml#has_software"/>
                <daml:hasClass>
                    <daml:Class rdf:about="http://mged.sourceforge.net/ontologies/MGEDOntology.daml#Software"/>
                </daml:hasClass>
            </daml:Restriction>
        </rdfs:subClassOf>
        <rdfs:subClassOf>
            <daml:Restriction>
                <daml:onProperty rdf:resource="http://mged.sourceforge.net/ontologies/MGEDOntology.daml#has_manufacturer"/>
                <daml:hasClass>
                    <daml:Class rdf:about="http://mged.sourceforge.net/ontologies/MGEDOntology.daml#Contact"/>
                </daml:hasClass>
            </daml:Restriction>
        </rdfs:subClassOf>
        <rdfs:subClassOf>
            <daml:Restriction>
                <daml:onProperty rdf:resource="http://mged.sourceforge.net/ontologies/MGEDOntology.daml#has_type"/>
                <daml:hasClass>
                    <daml:Class rdf:about="http://mged.sourceforge.net/ontologies/MGEDOntology.daml#SoftwareType"/>
                </daml:hasClass>
            </daml:Restriction>
        </rdfs:subClassOf>
    </daml:Class>
    <daml:Class rdf:about="http://mged.sourceforge.net/ontologies/MGEDOntology.daml#HistologyDatabase">
        <rdfs:label>HistologyDatabase</rdfs:label>
        <rdfs:comment><![CDATA[Database of histology information.]]></rdfs:comment>
        <oiled:creationDate><![CDATA[2003-08-26T12:13:02Z]]></oiled:creationDate>
        <oiled:creator><![CDATA[Trish Whetzel]]></oiled:creator>
        <rdfs:subClassOf>
            <daml:Class rdf:about="http://mged.sourceforge.net/ontologies/MGEDOntology.daml#Database"/>
        </rdfs:subClassOf>
    </daml:Class>
    <daml:Class rdf:about="http://mged.sourceforge.net/ontologies/MGEDOntology.daml#AtomicAction">
        <rdfs:label>AtomicAction</rdfs:label>
        <rdfs:comment><![CDATA[An atomic action  is a single step process on the biomaterial, e.g. mix by inversion, wait, add]]></rdfs:comment>
        <oiled:creationDate><![CDATA[2003-01-14T15:30:49Z]]></oiled:creationDate>
        <oiled:creator><![CDATA[parkinso]]></oiled:creator>
        <rdfs:subClassOf>
            <daml:Class rdf:about="http://mged.sourceforge.net/ontologies/MGEDOntology.daml#Action"/>
        </rdfs:subClassOf>
    </daml:Class>
    <daml:Class rdf:about="http://mged.sourceforge.net/ontologies/MGEDOntology.daml#BioAssayDataPackage">
        <rdfs:label>BioAssayDataPackage</rdfs:label>
        <rdfs:comment><![CDATA[MAGE package for BioAssayData.]]></rdfs:comment>
        <oiled:creationDate><![CDATA[2003-01-13T15:20:04Z]]></oiled:creationDate>
        <oiled:creator><![CDATA[stoeckrt]]></oiled:creator>
        <rdfs:subClassOf>
            <daml:Class rdf:about="http://mged.sourceforge.net/ontologies/MGEDOntology.daml#MGEDExtendedOntology"/>
        </rdfs:subClassOf>
    </daml:Class>
    <daml:Class rdf:about="http://mged.sourceforge.net/ontologies/MGEDOntology.daml#LightUnit">
        <rdfs:label>LightUnit</rdfs:label>
        <rdfs:comment><![CDATA[Units for measuring the intensity of light.]]></rdfs:comment>
        <oiled:creationDate><![CDATA[2003-01-13T20:13:20Z]]></oiled:creationDate>
        <oiled:creator><![CDATA[stoeckrt]]></oiled:creator>
        <rdfs:subClassOf>
            <daml:Class rdf:about="http://mged.sourceforge.net/ontologies/MGEDOntology.daml#OtherUnit"/>
        </rdfs:subClassOf>
    </daml:Class>
    <daml:Class rdf:about="http://mged.sourceforge.net/ontologies/MGEDOntology.daml#DeprecatedTerms">
        <rdfs:label>DeprecatedTerms</rdfs:label>
        <rdfs:comment><![CDATA[Class to hold deprecated instances and classes.]]></rdfs:comment>
        <oiled:creationDate><![CDATA[2003-09-01T19:19:12Z]]></oiled:creationDate>
        <oiled:creator><![CDATA[Trish Whetzel]]></oiled:creator>
        <rdfs:subClassOf>
            <daml:Class rdf:about="http://mged.sourceforge.net/ontologies/MGEDOntology.daml#MGEDCoreOntology"/>
        </rdfs:subClassOf>
        <rdfs:subClassOf>
            <daml:Restriction>
                <daml:onProperty rdf:resource="http://mged.sourceforge.net/ontologies/MGEDOntology.daml#has_reason_for_deprecation"/>
                <daml:hasClass>
                    <daml:Class>
                        <daml:oneOf>
                            <daml:List>
                                <daml:first>
                                    <daml:Thing rdf:about="http://mged.sourceforge.net/ontologies/MGEDOntology.daml#deleted_term"/>
                                </daml:first>
                                <daml:rest>
                                    <daml:List>
                                    <daml:first>
                                    <daml:Thing rdf:about="http://mged.sourceforge.net/ontologies/MGEDOntology.daml#merged_term"/>
                                    </daml:first>
                                    <daml:rest>
                                    <daml:List>
                                    <daml:first>
                                    <daml:Thing rdf:about="http://mged.sourceforge.net/ontologies/MGEDOntology.daml#replaced_term"/>
                                    </daml:first>
                                    <daml:rest>
                                    <daml:List>
                                    <daml:first>
                                    <daml:Thing rdf:about="http://mged.sourceforge.net/ontologies/MGEDOntology.daml#split_term"/>
                                    </daml:first>
                                    <daml:rest rdf:resource="http://www.daml.org/2001/03/daml+oil#nil"/>
                                    </daml:List>
                                    </daml:rest>
                                    </daml:List>
                                    </daml:rest>
                                    </daml:List>
                                </daml:rest>
                            </daml:List>
                        </daml:oneOf>
                    </daml:Class>
                </daml:hasClass>
            </daml:Restriction>
        </rdfs:subClassOf>
    </daml:Class>
    <daml:Class rdf:about="http://mged.sourceforge.net/ontologies/MGEDOntology.daml#Bedding">
        <rdfs:label>Bedding</rdfs:label>
        <rdfs:comment><![CDATA[Refers to the bedding material present in an animals housing.]]></rdfs:comment>
        <oiled:creationDate><![CDATA[16:00:17 23.08.2001]]></oiled:creationDate>
        <oiled:creator><![CDATA[stoeckrt]]></oiled:creator>
        <rdfs:subClassOf>
            <daml:Class rdf:about="http://mged.sourceforge.net/ontologies/MGEDOntology.daml#EnvironmentalHistory"/>
        </rdfs:subClassOf>
    </daml:Class>
    <daml:Class rdf:about="http://mged.sourceforge.net/ontologies/MGEDOntology.daml#CellTypeDatabase">
        <rdfs:label>CellTypeDatabase</rdfs:label>
        <rdfs:comment><![CDATA[Database of cell type information.]]></rdfs:comment>
        <oiled:creationDate><![CDATA[2003-06-09T18:24:20Z]]></oiled:creationDate>
        <oiled:creator><![CDATA[whetzel]]></oiled:creator>
        <rdfs:subClassOf>
            <daml:Class rdf:about="http://mged.sourceforge.net/ontologies/MGEDOntology.daml#Database"/>
        </rdfs:subClassOf>
    </daml:Class>
    <daml:Class rdf:about="http://mged.sourceforge.net/ontologies/MGEDOntology.daml#Preservation">
        <rdfs:label>Preservation</rdfs:label>
        <rdfs:comment><![CDATA[Method and type of preserving the organism or biosource (i.e. keeping it in stasis).]]></rdfs:comment>
        <oiled:creationDate><![CDATA[16:13:14 23.08.2001]]></oiled:creationDate>
        <oiled:creator><![CDATA[stoeckrt]]></oiled:creator>
        <rdfs:subClassOf>
            <daml:Class rdf:about="http://mged.sourceforge.net/ontologies/MGEDOntology.daml#MGEDExtendedOntology"/>
        </rdfs:subClassOf>
        <rdfs:subClassOf>
            <daml:Restriction>
                <daml:onProperty rdf:resource="http://mged.sourceforge.net/ontologies/MGEDOntology.daml#has_protocol"/>
                <daml:hasClass>
                    <daml:Class rdf:about="http://mged.sourceforge.net/ontologies/MGEDOntology.daml#Protocol"/>
                </daml:hasClass>
            </daml:Restriction>
        </rdfs:subClassOf>
        <rdfs:subClassOf>
            <daml:Restriction>
                <daml:onProperty rdf:resource="http://mged.sourceforge.net/ontologies/MGEDOntology.daml#has_type"/>
                <daml:hasClass>
                    <daml:Class rdf:about="http://mged.sourceforge.net/ontologies/MGEDOntology.daml#PreservationType"/>
                </daml:hasClass>
            </daml:Restriction>
        </rdfs:subClassOf>
    </daml:Class>
    <daml:Class rdf:about="http://mged.sourceforge.net/ontologies/MGEDOntology.daml#BioMaterialCharacteristics">
        <rdfs:label>BioMaterialCharacteristics</rdfs:label>
        <rdfs:comment><![CDATA[Properties of the biomaterial before treated in any manner for the purposes of the experiment.]]></rdfs:comment>
        <oiled:creationDate><![CDATA[16:23:32 12.08.2001]]></oiled:creationDate>
        <oiled:creator><![CDATA[stoeckrt]]></oiled:creator>
        <rdfs:subClassOf>
            <daml:Class rdf:about="http://mged.sourceforge.net/ontologies/MGEDOntology.daml#BioMaterialPackage"/>
        </rdfs:subClassOf>
        <rdfs:subClassOf>
            <daml:Class rdf:about="http://mged.sourceforge.net/ontologies/MGEDOntology.daml#BiologicalFactorCategory"/>
        </rdfs:subClassOf>
    </daml:Class>
    <daml:Class rdf:about="http://mged.sourceforge.net/ontologies/MGEDOntology.daml#HigherLevelAnalysisProtocolType">
        <rdfs:label>HigherLevelAnalysisProtocolType</rdfs:label>
        <rdfs:comment><![CDATA[A protocol which yields a dataset(s) from which biological conclusions can be derived. E.g. clustering (not normalization or averaging).]]></rdfs:comment>
        <oiled:creationDate><![CDATA[2003-09-22T15:27:09Z]]></oiled:creationDate>
        <oiled:creator><![CDATA[whetzel]]></oiled:creator>
        <rdfs:subClassOf>
            <daml:Class rdf:about="http://mged.sourceforge.net/ontologies/MGEDOntology.daml#ProtocolType"/>
        </rdfs:subClassOf>
    </daml:Class>
    <daml:Class rdf:about="http://mged.sourceforge.net/ontologies/MGEDOntology.daml#DiseaseStateDatabase">
        <rdfs:label>DiseaseStateDatabase</rdfs:label>
        <rdfs:comment><![CDATA[Database of disease state information.]]></rdfs:comment>
        <oiled:creationDate><![CDATA[2003-06-09T18:57:11Z]]></oiled:creationDate>
        <oiled:creator><![CDATA[whetzel]]></oiled:creator>
        <rdfs:subClassOf>
            <daml:Class rdf:about="http://mged.sourceforge.net/ontologies/MGEDOntology.daml#Database"/>
        </rdfs:subClassOf>
    </daml:Class>
    <daml:Class rdf:about="http://mged.sourceforge.net/ontologies/MGEDOntology.daml#PhysicalBioSequenceType">
        <rdfs:label>PhysicalBioSequenceType</rdfs:label>
        <rdfs:comment><![CDATA[A physical biosequence type represents biological sequence that can be physically placed (spotted or synthesized) on an array e.g. BAC, PAC.]]></rdfs:comment>
        <oiled:creationDate><![CDATA[2003-01-14T20:54:07Z]]></oiled:creationDate>
        <oiled:creator><![CDATA[parkinso]]></oiled:creator>
        <rdfs:subClassOf>
            <daml:Class rdf:about="http://mged.sourceforge.net/ontologies/MGEDOntology.daml#BioSequenceType"/>
        </rdfs:subClassOf>
    </daml:Class>
    <daml:Class rdf:about="http://mged.sourceforge.net/ontologies/MGEDOntology.daml#DiseaseLocation">
        <rdfs:label>DiseaseLocation</rdfs:label>
        <rdfs:comment><![CDATA[Anatomical location(s) of disease.]]></rdfs:comment>
        <oiled:creationDate><![CDATA[2003-05-15T19:36:26Z]]></oiled:creationDate>
        <oiled:creator><![CDATA[parkinso]]></oiled:creator>
        <rdfs:subClassOf>
            <daml:Class rdf:about="http://mged.sourceforge.net/ontologies/MGEDOntology.daml#OrganismPart"/>
        </rdfs:subClassOf>
        <rdfs:subClassOf>
            <daml:Restriction>
                <daml:onProperty rdf:resource="http://mged.sourceforge.net/ontologies/MGEDOntology.daml#has_cancer_site"/>
                <daml:hasClass>
                    <daml:Class>
                        <daml:oneOf>
                            <daml:List>
                                <daml:first>
                                    <daml:Thing rdf:about="http://mged.sourceforge.net/ontologies/MGEDOntology.daml#metastatic_site"/>
                                </daml:first>
                                <daml:rest>
                                    <daml:List>
                                    <daml:first>
                                    <daml:Thing rdf:about="http://mged.sourceforge.net/ontologies/MGEDOntology.daml#primary_site"/>
                                    </daml:first>
                                    <daml:rest rdf:resource="http://www.daml.org/2001/03/daml+oil#nil"/>
                                    </daml:List>
                                </daml:rest>
                            </daml:List>
                        </daml:oneOf>
                    </daml:Class>
                </daml:hasClass>
            </daml:Restriction>
        </rdfs:subClassOf>
    </daml:Class>
    <daml:Class rdf:about="http://mged.sourceforge.net/ontologies/MGEDOntology.daml#FamilyHistory">
        <rdfs:label>FamilyHistory</rdfs:label>
        <rdfs:comment><![CDATA[Relevant aspects of genetic preconditions or family member's clinical history.]]></rdfs:comment>
        <oiled:creationDate><![CDATA[15:50:07 23.08.2001]]></oiled:creationDate>
        <oiled:creator><![CDATA[stoeckrt]]></oiled:creator>
        <rdfs:subClassOf>
            <daml:Class rdf:about="http://mged.sourceforge.net/ontologies/MGEDOntology.daml#EnvironmentalHistory"/>
        </rdfs:subClassOf>
        <rdfs:subClassOf>
            <daml:Restriction>
                <daml:onProperty rdf:resource="http://mged.sourceforge.net/ontologies/MGEDOntology.daml#has_family_member"/>
                <daml:hasClass>
                    <daml:Class rdf:about="http://mged.sourceforge.net/ontologies/MGEDOntology.daml#FamilyMember"/>
                </daml:hasClass>
            </daml:Restriction>
        </rdfs:subClassOf>
    </daml:Class>
    <daml:Class rdf:about="http://mged.sourceforge.net/ontologies/MGEDOntology.daml#EnvironmentalHistory">
        <rdfs:label>EnvironmentalHistory</rdfs:label>
        <rdfs:comment><![CDATA[A description of the conditions the organism has been exposed to that are not one of the variables under study. ]]></rdfs:comment>
        <oiled:creationDate><![CDATA[16:18:43 14.08.2001]]></oiled:creationDate>
        <oiled:creator><![CDATA[stoeckrt]]></oiled:creator>
        <rdfs:subClassOf>
            <daml:Class rdf:about="http://mged.sourceforge.net/ontologies/MGEDOntology.daml#BioMaterialCharacteristics"/>
        </rdfs:subClassOf>
    </daml:Class>
    <daml:Class rdf:about="http://mged.sourceforge.net/ontologies/MGEDOntology.daml#ExperimentPackage">
        <rdfs:label>ExperimentPackage</rdfs:label>
        <rdfs:comment><![CDATA[The descriptions associated with the Experiment package of MAGE]]></rdfs:comment>
        <oiled:creationDate><![CDATA[2002-12-02T20:47:26Z]]></oiled:creationDate>
        <oiled:creator><![CDATA[stoeckrt]]></oiled:creator>
        <rdfs:subClassOf>
            <daml:Class rdf:about="http://mged.sourceforge.net/ontologies/MGEDOntology.daml#MGEDCoreOntology"/>
        </rdfs:subClassOf>
    </daml:Class>
    <daml:Class rdf:about="http://mged.sourceforge.net/ontologies/MGEDOntology.daml#MGEDExtendedOntology">
        <rdfs:label>MGEDExtendedOntology</rdfs:label>
        <rdfs:comment><![CDATA[Location for those classes that are not in the Core ontology as they do are not containable in MAGE. It is not yet structured to work with the Core ontology ]]></rdfs:comment>
        <oiled:creationDate><![CDATA[2003-01-14T16:32:43Z]]></oiled:creationDate>
        <oiled:creator><![CDATA[parkinso]]></oiled:creator>
        <rdfs:subClassOf>
            <daml:Class rdf:about="http://mged.sourceforge.net/ontologies/MGEDOntology.daml#MGEDOntology"/>
        </rdfs:subClassOf>
    </daml:Class>
    <daml:Class rdf:about="http://mged.sourceforge.net/ontologies/MGEDOntology.daml#SoftwareVariation">
        <rdfs:label>SoftwareVariation</rdfs:label>
        <rdfs:comment><![CDATA[The effects of different software, software packages, or software versions on experimental results are studied.]]></rdfs:comment>
        <oiled:creationDate><![CDATA[2002-06-29T21:09:27Z]]></oiled:creationDate>
        <oiled:creator><![CDATA[stoeckrt]]></oiled:creator>
        <rdfs:subClassOf>
            <daml:Class rdf:about="http://mged.sourceforge.net/ontologies/MGEDOntology.daml#MethodologicalFactorCategory"/>
        </rdfs:subClassOf>
    </daml:Class>
    <daml:Class rdf:about="http://mged.sourceforge.net/ontologies/MGEDOntology.daml#OntologyEntry">
        <rdfs:label>OntologyEntry</rdfs:label>
        <rdfs:comment><![CDATA[External (to the MGED ontology) controlled vocabulary or ontology that can be referred such as ICD-9 or Gene Ontology.]]></rdfs:comment>
        <oiled:creationDate><![CDATA[16:26:35 22.08.2001]]></oiled:creationDate>
        <oiled:creator><![CDATA[stoeckrt]]></oiled:creator>
        <rdfs:subClassOf>
            <daml:Class rdf:about="http://mged.sourceforge.net/ontologies/MGEDOntology.daml#DescriptionPackage"/>
        </rdfs:subClassOf>
        <rdfs:subClassOf>
            <daml:Restriction>
                <daml:onProperty rdf:resource="http://mged.sourceforge.net/ontologies/MGEDOntology.daml#has_description"/>
                <daml:hasClass rdf:resource="http://www.w3.org/2000/10/XMLSchema#string"/>
            </daml:Restriction>
        </rdfs:subClassOf>
        <rdfs:subClassOf>
            <daml:Restriction>
                <daml:onProperty rdf:resource="http://mged.sourceforge.net/ontologies/MGEDOntology.daml#has_database"/>
                <daml:hasClass>
                    <daml:Class rdf:about="http://mged.sourceforge.net/ontologies/MGEDOntology.daml#Database"/>
                </daml:hasClass>
            </daml:Restriction>
        </rdfs:subClassOf>
        <rdfs:subClassOf>
            <daml:Restriction>
                <daml:onProperty rdf:resource="http://mged.sourceforge.net/ontologies/MGEDOntology.daml#has_accession"/>
                <daml:hasClass>
                    <daml:Class rdf:about="http://www.daml.org/2001/03/daml+oil#Thing"/>
                </daml:hasClass>
            </daml:Restriction>
        </rdfs:subClassOf>
        <rdfs:subClassOf>
            <daml:Restriction>
                <daml:onProperty rdf:resource="http://mged.sourceforge.net/ontologies/MGEDOntology.daml#has_accession_version"/>
                <daml:hasClass>
                    <daml:Class rdf:about="http://www.daml.org/2001/03/daml+oil#Thing"/>
                </daml:hasClass>
            </daml:Restriction>
        </rdfs:subClassOf>
        <rdfs:subClassOf>
            <daml:Restriction>
                <daml:onProperty rdf:resource="http://mged.sourceforge.net/ontologies/MGEDOntology.daml#has_database_entry_type"/>
                <daml:hasClass>
                    <daml:Class rdf:about="http://mged.sourceforge.net/ontologies/MGEDOntology.daml#DatabaseEntryType"/>
                </daml:hasClass>
            </daml:Restriction>
        </rdfs:subClassOf>
        <rdfs:subClassOf>
            <daml:Restriction>
                <daml:onProperty rdf:resource="http://mged.sourceforge.net/ontologies/MGEDOntology.daml#has_value"/>
                <daml:hasClass>
                    <daml:Class rdf:about="http://www.daml.org/2001/03/daml+oil#Thing"/>
                </daml:hasClass>
            </daml:Restriction>
        </rdfs:subClassOf>
    </daml:Class>
    <daml:Class rdf:about="http://mged.sourceforge.net/ontologies/MGEDOntology.daml#ExperimentalFactor">
        <rdfs:label>ExperimentalFactor</rdfs:label>
        <rdfs:comment><![CDATA[The factors in the study that are experimental parameters or regarded as influencing the experimental results.]]></rdfs:comment>
        <oiled:creationDate><![CDATA[2002-06-29T21:04:02Z]]></oiled:creationDate>
        <oiled:creator><![CDATA[stoeckrt]]></oiled:creator>
        <rdfs:subClassOf>
            <daml:Class rdf:about="http://mged.sourceforge.net/ontologies/MGEDOntology.daml#ExperimentPackage"/>
        </rdfs:subClassOf>
        <rdfs:subClassOf>
            <daml:Restriction>
                <daml:onProperty rdf:resource="http://mged.sourceforge.net/ontologies/MGEDOntology.daml#has_category"/>
                <daml:hasClass>
                    <daml:Class rdf:about="http://mged.sourceforge.net/ontologies/MGEDOntology.daml#BiologicalFactorCategory"/>
                </daml:hasClass>
            </daml:Restriction>
        </rdfs:subClassOf>
        <rdfs:subClassOf>
            <daml:Restriction>
                <daml:onProperty rdf:resource="http://mged.sourceforge.net/ontologies/MGEDOntology.daml#has_category"/>
                <daml:hasClass>
                    <daml:Class rdf:about="http://mged.sourceforge.net/ontologies/MGEDOntology.daml#MethodologicalFactorCategory"/>
                </daml:hasClass>
            </daml:Restriction>
        </rdfs:subClassOf>
        <rdfs:subClassOf>
            <daml:Restriction>
                <daml:onProperty rdf:resource="http://mged.sourceforge.net/ontologies/MGEDOntology.daml#has_factor_value"/>
                <daml:hasClass>
                    <daml:Class rdf:about="http://mged.sourceforge.net/ontologies/MGEDOntology.daml#FactorValue"/>
                </daml:hasClass>
            </daml:Restriction>
        </rdfs:subClassOf>
    </daml:Class>
    <daml:Class rdf:about="http://mged.sourceforge.net/ontologies/MGEDOntology.daml#ProtocolType">
        <rdfs:label>ProtocolType</rdfs:label>
        <rdfs:comment><![CDATA[A controlled set of terms to provide a descriptor for the type of protocol.]]></rdfs:comment>
        <oiled:creationDate><![CDATA[2002-12-03T21:54:21Z]]></oiled:creationDate>
        <oiled:creator><![CDATA[stoeckrt]]></oiled:creator>
        <rdfs:subClassOf>
            <daml:Class rdf:about="http://mged.sourceforge.net/ontologies/MGEDOntology.daml#ProtocolPackage"/>
        </rdfs:subClassOf>
        <rdfs:subClassOf>
            <daml:Class rdf:about="http://mged.sourceforge.net/ontologies/MGEDOntology.daml#MethodologicalFactorCategory"/>
        </rdfs:subClassOf>
    </daml:Class>
    <daml:Class rdf:about="http://mged.sourceforge.net/ontologies/MGEDOntology.daml#DescriptionPackage">
        <rdfs:label>DescriptionPackage</rdfs:label>
        <rdfs:comment><![CDATA[MAGE package for description of annotations and references to annotations.]]></rdfs:comment>
        <oiled:creationDate><![CDATA[15:01:00 15.08.2001]]></oiled:creationDate>
        <oiled:creator><![CDATA[stoeckrt]]></oiled:creator>
        <rdfs:subClassOf>
            <daml:Class rdf:about="http://mged.sourceforge.net/ontologies/MGEDOntology.daml#MGEDCoreOntology"/>
        </rdfs:subClassOf>
    </daml:Class>
    <daml:Class rdf:about="http://mged.sourceforge.net/ontologies/MGEDOntology.daml#DatabaseEntryType">
        <rdfs:label>DatabaseEntryType</rdfs:label>
        <rdfs:comment><![CDATA[Controlled set of descriptors for the type of database record such as a protein record (in SWISS-PROT) or a gene object (in SGD).]]></rdfs:comment>
        <oiled:creationDate><![CDATA[2003-03-03T17:09:29Z]]></oiled:creationDate>
        <oiled:creator><![CDATA[stoeckrt]]></oiled:creator>
        <rdfs:subClassOf>
            <daml:Class rdf:about="http://mged.sourceforge.net/ontologies/MGEDOntology.daml#DescriptionPackage"/>
        </rdfs:subClassOf>
    </daml:Class>
    <daml:Class rdf:about="http://mged.sourceforge.net/ontologies/MGEDOntology.daml#HigherLevelAnalysisPackage">
        <rdfs:label>HigherLevelAnalysisPackage</rdfs:label>
        <rdfs:comment><![CDATA[MAGE package for HigherLevelAnalysis]]></rdfs:comment>
        <oiled:creationDate><![CDATA[2003-01-13T17:07:56Z]]></oiled:creationDate>
        <oiled:creator><![CDATA[stoeckrt]]></oiled:creator>
        <rdfs:subClassOf>
            <daml:Class rdf:about="http://mged.sourceforge.net/ontologies/MGEDOntology.daml#MGEDCoreOntology"/>
        </rdfs:subClassOf>
    </daml:Class>
    <daml:Class rdf:about="http://mged.sourceforge.net/ontologies/MGEDOntology.daml#DataType">
        <rdfs:label>DataType</rdfs:label>
        <rdfs:comment><![CDATA[Primitive data types found in computing languages such as float, boolean, etc. ]]></rdfs:comment>
        <oiled:creationDate><![CDATA[2003-03-03T15:09:56Z]]></oiled:creationDate>
        <oiled:creator><![CDATA[stoeckrt]]></oiled:creator>
        <rdfs:subClassOf>
            <daml:Class rdf:about="http://mged.sourceforge.net/ontologies/MGEDOntology.daml#MGEDCoreOntology"/>
        </rdfs:subClassOf>
    </daml:Class>
    <daml:Class rdf:about="http://mged.sourceforge.net/ontologies/MGEDOntology.daml#Database">
        <rdfs:label>Database</rdfs:label>
        <rdfs:comment><![CDATA[Identifiable resource containing data or external ontologies or controlled vocabularies which has uniquely identifiable records.]]></rdfs:comment>
        <oiled:creationDate><![CDATA[2003-05-16T21:01:58Z]]></oiled:creationDate>
        <oiled:creator><![CDATA[parkinso]]></oiled:creator>
        <rdfs:subClassOf>
            <daml:Class rdf:about="http://mged.sourceforge.net/ontologies/MGEDOntology.daml#DescriptionPackage"/>
        </rdfs:subClassOf>
        <rdfs:subClassOf>
            <daml:Restriction>
                <daml:onProperty rdf:resource="http://mged.sourceforge.net/ontologies/MGEDOntology.daml#has_URI"/>
                <daml:hasClass>
                    <daml:Class rdf:about="http://mged.sourceforge.net/ontologies/MGEDOntology.daml#URI"/>
                </daml:hasClass>
            </daml:Restriction>
        </rdfs:subClassOf>
        <rdfs:subClassOf>
            <daml:Restriction>
                <daml:onProperty rdf:resource="http://mged.sourceforge.net/ontologies/MGEDOntology.daml#has_version"/>
                <daml:hasClass>
                    <daml:Class rdf:about="http://www.daml.org/2001/03/daml+oil#Thing"/>
                </daml:hasClass>
            </daml:Restriction>
        </rdfs:subClassOf>
    </daml:Class>
    <daml:Class rdf:about="http://mged.sourceforge.net/ontologies/MGEDOntology.daml#SeqFeatureBasis">
        <rdfs:label>SeqFeatureBasis</rdfs:label>
        <rdfs:comment><![CDATA[Controlled terms for how the sequence features were determined (e.g., experimental, computational, etc.)]]></rdfs:comment>
        <oiled:creationDate><![CDATA[2002-12-04T16:14:05Z]]></oiled:creationDate>
        <oiled:creator><![CDATA[stoeckrt]]></oiled:creator>
        <rdfs:subClassOf>
            <daml:Class rdf:about="http://mged.sourceforge.net/ontologies/MGEDOntology.daml#BioSequencePackage"/>
        </rdfs:subClassOf>
    </daml:Class>
    <daml:Class rdf:about="http://mged.sourceforge.net/ontologies/MGEDOntology.daml#Genotype">
        <rdfs:label>Genotype</rdfs:label>
        <rdfs:comment><![CDATA[The total sum of the genetic information of an organism that is known and relevant to the experiment being performed, including chromosomal, plasmid, viral or other genetic material which has been introduced into the organism
either prior to or during the experiment.]]></rdfs:comment>
        <oiled:creationDate><![CDATA[13:44:04 10.02.2002]]></oiled:creationDate>
        <oiled:creator><![CDATA[stoeckrt]]></oiled:creator>
        <rdfs:subClassOf>
            <daml:Class rdf:about="http://mged.sourceforge.net/ontologies/MGEDOntology.daml#IndividualGeneticCharacteristics"/>
        </rdfs:subClassOf>
    </daml:Class>
    <daml:Class rdf:about="http://mged.sourceforge.net/ontologies/MGEDOntology.daml#ExperimentalFactorCategory">
        <rdfs:label>ExperimentalFactorCategory</rdfs:label>
        <rdfs:comment><![CDATA[A factor category describes factors which are under test in the experiment and allowable factor categories can be BioMaterialCharacteristics, Compound (names, concentrations) and Action etc. E.g. in an experiment where leukemia types are compared the factor categories are ALL  and AML. ]]></rdfs:comment>
        <oiled:creationDate><![CDATA[2003-01-15T17:02:16Z]]></oiled:creationDate>
        <oiled:creator><![CDATA[parkinso]]></oiled:creator>
        <rdfs:subClassOf>
            <daml:Class rdf:about="http://mged.sourceforge.net/ontologies/MGEDOntology.daml#ExperimentPackage"/>
        </rdfs:subClassOf>
    </daml:Class>
    <daml:Class rdf:about="http://mged.sourceforge.net/ontologies/MGEDOntology.daml#PerturbationalDesign">
        <rdfs:label>PerturbationalDesign</rdfs:label>
        <rdfs:comment><![CDATA[A perturbational design type is where the organism(s) are treated or manipulated or modified, for example a genetic modification, somatic modification ]]></rdfs:comment>
        <oiled:creationDate><![CDATA[2003-01-15T21:51:19Z]]></oiled:creationDate>
        <oiled:creator><![CDATA[parkinso]]></oiled:creator>
        <rdfs:subClassOf>
            <daml:Class rdf:about="http://mged.sourceforge.net/ontologies/MGEDOntology.daml#ExperimentDesignType"/>
        </rdfs:subClassOf>
    </daml:Class>
    <daml:Class rdf:about="http://mged.sourceforge.net/ontologies/MGEDOntology.daml#TargetedCellType">
        <rdfs:label>TargetedCellType</rdfs:label>
        <rdfs:comment><![CDATA[The target cell type is the cell of primary interest. The biomaterial may be derived from a mixed population of cells although only one cell type is of interest. 
]]></rdfs:comment>
        <oiled:creationDate><![CDATA[15:29:36 15.08.2001]]></oiled:creationDate>
        <oiled:creator><![CDATA[stoeckrt]]></oiled:creator>
        <rdfs:subClassOf>
            <daml:Class rdf:about="http://mged.sourceforge.net/ontologies/MGEDOntology.daml#BioMaterialCharacteristics"/>
        </rdfs:subClassOf>
        <rdfs:subClassOf>
            <daml:Class rdf:about="http://mged.sourceforge.net/ontologies/MGEDOntology.daml#OntologyEntry"/>
        </rdfs:subClassOf>
    </daml:Class>
    <daml:Class rdf:about="http://mged.sourceforge.net/ontologies/MGEDOntology.daml#GeneticModification">
        <rdfs:label>GeneticModification</rdfs:label>
        <rdfs:comment><![CDATA[The genetic modification introduced into the organism from which the biomaterial was derived. Examples of genetic modification include specification of a transgene or the gene knocked-out or details of transient transfection.]]></rdfs:comment>
        <oiled:creationDate><![CDATA[15:26:36 15.08.2001]]></oiled:creationDate>
        <oiled:creator><![CDATA[stoeckrt]]></oiled:creator>
        <rdfs:subClassOf>
            <daml:Class rdf:about="http://mged.sourceforge.net/ontologies/MGEDOntology.daml#BioMaterialCharacteristics"/>
        </rdfs:subClassOf>
    </daml:Class>
    <daml:Class rdf:about="http://mged.sourceforge.net/ontologies/MGEDOntology.daml#ReplicateDescriptionType">
        <rdfs:label>ReplicateDescriptionType</rdfs:label>
        <rdfs:comment><![CDATA[Controlled descriptors for the type of replication.]]></rdfs:comment>
        <oiled:creationDate><![CDATA[2003-03-03T17:50:30Z]]></oiled:creationDate>
        <oiled:creator><![CDATA[stoeckrt]]></oiled:creator>
        <rdfs:subClassOf>
            <daml:Class rdf:about="http://mged.sourceforge.net/ontologies/MGEDOntology.daml#ExperimentPackage"/>
        </rdfs:subClassOf>
    </daml:Class>
    <daml:Class rdf:about="http://mged.sourceforge.net/ontologies/MGEDOntology.daml#CompoundDatabase">
        <rdfs:label>CompoundDatabase</rdfs:label>
        <rdfs:comment><![CDATA[Database of compound information.]]></rdfs:comment>
        <oiled:creationDate><![CDATA[2003-06-09T19:06:25Z]]></oiled:creationDate>
        <oiled:creator><![CDATA[whetzel]]></oiled:creator>
        <rdfs:subClassOf>
            <daml:Class rdf:about="http://mged.sourceforge.net/ontologies/MGEDOntology.daml#Database"/>
        </rdfs:subClassOf>
    </daml:Class>
    <daml:Class rdf:about="http://mged.sourceforge.net/ontologies/MGEDOntology.daml#ProtocolPackage">
        <rdfs:label>ProtocolPackage</rdfs:label>
        <rdfs:comment><![CDATA[The MAGE package for protocols.]]></rdfs:comment>
        <oiled:creationDate><![CDATA[2002-12-03T21:55:52Z]]></oiled:creationDate>
        <oiled:creator><![CDATA[stoeckrt]]></oiled:creator>
        <rdfs:subClassOf>
            <daml:Class rdf:about="http://mged.sourceforge.net/ontologies/MGEDOntology.daml#MGEDCoreOntology"/>
        </rdfs:subClassOf>
    </daml:Class>
    <daml:Class rdf:about="http://mged.sourceforge.net/ontologies/MGEDOntology.daml#DiseaseState">
        <rdfs:label>DiseaseState</rdfs:label>
        <rdfs:comment><![CDATA[The name of the pathology diagnosed in the organism from which the biomaterial was derived. The disease state is normal if no disease has been diagnosed. 
]]></rdfs:comment>
        <oiled:creationDate><![CDATA[15:28:48 15.08.2001]]></oiled:creationDate>
        <oiled:creator><![CDATA[stoeckrt]]></oiled:creator>
        <rdfs:subClassOf>
            <daml:Class rdf:about="http://mged.sourceforge.net/ontologies/MGEDOntology.daml#BioMaterialCharacteristics"/>
        </rdfs:subClassOf>
        <rdfs:subClassOf>
            <daml:Class rdf:about="http://mged.sourceforge.net/ontologies/MGEDOntology.daml#OntologyEntry"/>
        </rdfs:subClassOf>
        <rdfs:subClassOf>
            <daml:Restriction>
                <daml:onProperty rdf:resource="http://mged.sourceforge.net/ontologies/MGEDOntology.daml#has_disease_staging"/>
                <daml:hasClass>
                    <daml:Class rdf:about="http://mged.sourceforge.net/ontologies/MGEDOntology.daml#DiseaseStaging"/>
                </daml:hasClass>
            </daml:Restriction>
        </rdfs:subClassOf>
        <rdfs:subClassOf>
            <daml:Restriction>
                <daml:onProperty rdf:resource="http://mged.sourceforge.net/ontologies/MGEDOntology.daml#has_database"/>
                <daml:hasClass>
                    <daml:Class rdf:about="http://mged.sourceforge.net/ontologies/MGEDOntology.daml#DiseaseStateDatabase"/>
                </daml:hasClass>
            </daml:Restriction>
        </rdfs:subClassOf>
        <rdfs:subClassOf>
            <daml:Restriction>
                <daml:onProperty rdf:resource="http://mged.sourceforge.net/ontologies/MGEDOntology.daml#has_disease_location"/>
                <daml:hasClass>
                    <daml:Class rdf:about="http://mged.sourceforge.net/ontologies/MGEDOntology.daml#DiseaseLocation"/>
                </daml:hasClass>
            </daml:Restriction>
        </rdfs:subClassOf>
    </daml:Class>
    <daml:Class rdf:about="http://mged.sourceforge.net/ontologies/MGEDOntology.daml#Action">
        <rdfs:label>Action</rdfs:label>
        <rdfs:comment><![CDATA[Procedures used during treatment.]]></rdfs:comment>
        <oiled:creationDate><![CDATA[2002-11-06T18:20:19Z]]></oiled:creationDate>
        <oiled:creator><![CDATA[whetzel]]></oiled:creator>
        <rdfs:subClassOf>
            <daml:Class rdf:about="http://mged.sourceforge.net/ontologies/MGEDOntology.daml#BioMaterialPackage"/>
        </rdfs:subClassOf>
        <rdfs:subClassOf>
            <daml:Class rdf:about="http://mged.sourceforge.net/ontologies/MGEDOntology.daml#BiologicalFactorCategory"/>
        </rdfs:subClassOf>
    </daml:Class>
    <daml:Class rdf:about="http://mged.sourceforge.net/ontologies/MGEDOntology.daml#TimeUnit">
        <rdfs:label>TimeUnit</rdfs:label>
        <rdfs:comment><![CDATA[Units used for time measurements.]]></rdfs:comment>
        <oiled:creationDate><![CDATA[17:48:05 04.10.2001]]></oiled:creationDate>
        <oiled:creator><![CDATA[stoeckrt]]></oiled:creator>
        <rdfs:subClassOf>
            <daml:Class rdf:about="http://mged.sourceforge.net/ontologies/MGEDOntology.daml#Unit"/>
        </rdfs:subClassOf>
    </daml:Class>
    <daml:Class rdf:about="http://mged.sourceforge.net/ontologies/MGEDOntology.daml#Allele">
        <rdfs:label>Allele</rdfs:label>
        <rdfs:comment><![CDATA[One of two or more alternative forms of a gene or marker sequence and differing from other alleles at one or more mutational sites based on phenotype or sequence. Polymorphisms are included in this definition.]]></rdfs:comment>
        <oiled:creationDate><![CDATA[13:44:23 10.02.2002]]></oiled:creationDate>
        <oiled:creator><![CDATA[stoeckrt]]></oiled:creator>
        <rdfs:subClassOf>
            <daml:Class rdf:about="http://mged.sourceforge.net/ontologies/MGEDOntology.daml#IndividualGeneticCharacteristics"/>
        </rdfs:subClassOf>
    </daml:Class>
    <daml:Class rdf:about="http://mged.sourceforge.net/ontologies/MGEDOntology.daml#MethodologicalFactorCategory">
        <rdfs:label>MethodologicalFactorCategory</rdfs:label>
        <rdfs:comment><![CDATA[The effects on results of changing protocols, hardware, software, or people performing the experiments are studied Examples are comparison of data across different labeling protocols, scanners, image quantification software, or laboratories. ]]></rdfs:comment>
        <oiled:creationDate><![CDATA[2002-06-29T21:07:59Z]]></oiled:creationDate>
        <oiled:creator><![CDATA[stoeckrt]]></oiled:creator>
        <rdfs:subClassOf>
            <daml:Class rdf:about="http://mged.sourceforge.net/ontologies/MGEDOntology.daml#ExperimentalFactorCategory"/>
        </rdfs:subClassOf>
    </daml:Class>
    <daml:Class rdf:about="http://mged.sourceforge.net/ontologies/MGEDOntology.daml#TestResult">
        <rdfs:label>TestResult</rdfs:label>
        <rdfs:comment><![CDATA[TestResult is the recorded value of the test outcome.]]></rdfs:comment>
        <oiled:creationDate><![CDATA[2003-12-28T14:52:36Z]]></oiled:creationDate>
        <oiled:creator><![CDATA[Trish Whetzel]]></oiled:creator>
        <rdfs:subClassOf>
            <daml:Class rdf:about="http://mged.sourceforge.net/ontologies/MGEDOntology.daml#BioMaterialCharacteristics"/>
        </rdfs:subClassOf>
        <rdfs:subClassOf>
            <daml:Restriction>
                <daml:onProperty rdf:resource="http://mged.sourceforge.net/ontologies/MGEDOntology.daml#has_value"/>
                <daml:hasClass>
                    <daml:Class rdf:about="http://mged.sourceforge.net/ontologies/MGEDOntology.daml#Measurement"/>
                </daml:hasClass>
            </daml:Restriction>
        </rdfs:subClassOf>
    </daml:Class>
    <daml:Class rdf:about="http://mged.sourceforge.net/ontologies/MGEDOntology.daml#QuantitationTypePackage">
        <rdfs:label>QuantitationTypePackage</rdfs:label>
        <rdfs:comment><![CDATA[The MAGE package for defining classes for quantitation.]]></rdfs:comment>
        <oiled:creationDate><![CDATA[2003-03-03T16:27:46Z]]></oiled:creationDate>
        <oiled:creator><![CDATA[stoeckrt]]></oiled:creator>
        <rdfs:subClassOf>
            <daml:Class rdf:about="http://mged.sourceforge.net/ontologies/MGEDOntology.daml#MGEDCoreOntology"/>
        </rdfs:subClassOf>
    </daml:Class>
    <daml:Class rdf:about="http://mged.sourceforge.net/ontologies/MGEDOntology.daml#ProtocolParameterType">
        <rdfs:label>ProtocolParameterType</rdfs:label>
        <rdfs:comment><![CDATA[Descriptors for protocol parameter types, e.g. compound concentration, media type. ]]></rdfs:comment>
        <oiled:creationDate><![CDATA[2003-01-14T16:42:24Z]]></oiled:creationDate>
        <oiled:creator><![CDATA[parkinso]]></oiled:creator>
        <rdfs:subClassOf>
            <daml:Class rdf:about="http://mged.sourceforge.net/ontologies/MGEDOntology.daml#MGEDExtendedOntology"/>
        </rdfs:subClassOf>
    </daml:Class>
    <daml:Class rdf:about="http://mged.sourceforge.net/ontologies/MGEDOntology.daml#Image">
        <rdfs:label>Image</rdfs:label>
        <rdfs:comment><![CDATA[]]></rdfs:comment>
        <oiled:creationDate><![CDATA[2005-03-11T23:17:25Z]]></oiled:creationDate>
        <oiled:creator><![CDATA[Trish]]></oiled:creator>
        <rdfs:subClassOf>
            <daml:Class rdf:about="http://mged.sourceforge.net/ontologies/MGEDOntology.daml#DescriptionPackage"/>
        </rdfs:subClassOf>
        <rdfs:subClassOf>
            <daml:Restriction>
                <daml:onProperty rdf:resource="http://mged.sourceforge.net/ontologies/MGEDOntology.daml#has_image_format"/>
                <daml:hasClass>
                    <daml:Class rdf:about="http://mged.sourceforge.net/ontologies/MGEDOntology.daml#ImageFormat"/>
                </daml:hasClass>
            </daml:Restriction>
        </rdfs:subClassOf>
        <rdfs:subClassOf>
            <daml:Restriction>
                <daml:onProperty rdf:resource="http://mged.sourceforge.net/ontologies/MGEDOntology.daml#has_URI"/>
                <daml:hasClass>
                    <daml:Class rdf:about="http://mged.sourceforge.net/ontologies/MGEDOntology.daml#URI"/>
                </daml:hasClass>
            </daml:Restriction>
        </rdfs:subClassOf>
        <rdfs:subClassOf>
            <daml:Restriction>
                <daml:onProperty rdf:resource="http://mged.sourceforge.net/ontologies/MGEDOntology.daml#has_database"/>
                <daml:hasClass>
                    <daml:Class rdf:about="http://mged.sourceforge.net/ontologies/MGEDOntology.daml#Database"/>
                </daml:hasClass>
            </daml:Restriction>
        </rdfs:subClassOf>
    </daml:Class>
    <daml:Class rdf:about="http://mged.sourceforge.net/ontologies/MGEDOntology.daml#Light">
        <rdfs:label>Light</rdfs:label>
        <rdfs:comment><![CDATA[The photoperiod and type (e.g., natural, restricted wavelength) of light exposure. ]]></rdfs:comment>
        <oiled:creationDate><![CDATA[17:02:44 22.08.2001]]></oiled:creationDate>
        <oiled:creator><![CDATA[stoeckrt]]></oiled:creator>
        <rdfs:subClassOf>
            <daml:Class rdf:about="http://mged.sourceforge.net/ontologies/MGEDOntology.daml#GrowthCondition"/>
        </rdfs:subClassOf>
    </daml:Class>
    <daml:Class rdf:about="http://mged.sourceforge.net/ontologies/MGEDOntology.daml#Media">
        <rdfs:label>Media</rdfs:label>
        <rdfs:comment><![CDATA[The physical state or matrix used to provide nutrients to the organism (e.g., liquid, agar, soil) .]]></rdfs:comment>
        <oiled:creationDate><![CDATA[17:35:32 22.08.2001]]></oiled:creationDate>
        <oiled:creator><![CDATA[stoeckrt]]></oiled:creator>
        <rdfs:subClassOf>
            <daml:Class rdf:about="http://mged.sourceforge.net/ontologies/MGEDOntology.daml#GrowthCondition"/>
        </rdfs:subClassOf>
    </daml:Class>
    <daml:Class rdf:about="http://mged.sourceforge.net/ontologies/MGEDOntology.daml#Roles">
        <rdfs:label>Roles</rdfs:label>
        <rdfs:comment><![CDATA[Controlled terms for descriptors of the role of contact, e.g. submitter, biosource_provider.]]></rdfs:comment>
        <oiled:creationDate><![CDATA[2002-12-03T22:21:04Z]]></oiled:creationDate>
        <oiled:creator><![CDATA[stoeckrt]]></oiled:creator>
        <rdfs:subClassOf>
            <daml:Class rdf:about="http://mged.sourceforge.net/ontologies/MGEDOntology.daml#AuditAndSecurityPackage"/>
        </rdfs:subClassOf>
    </daml:Class>
    <daml:Class rdf:about="http://mged.sourceforge.net/ontologies/MGEDOntology.daml#Scale">
        <rdfs:label>Scale</rdfs:label>
        <rdfs:comment><![CDATA[The scale (linear, log10, ln, etc) used to represent the value.]]></rdfs:comment>
        <oiled:creationDate><![CDATA[2003-01-13T16:46:19Z]]></oiled:creationDate>
        <oiled:creator><![CDATA[stoeckrt]]></oiled:creator>
        <rdfs:subClassOf>
            <daml:Class rdf:about="http://mged.sourceforge.net/ontologies/MGEDOntology.daml#MGEDCoreOntology"/>
        </rdfs:subClassOf>
    </daml:Class>
    <daml:Class rdf:about="http://mged.sourceforge.net/ontologies/MGEDOntology.daml#Water">
        <rdfs:label>Water</rdfs:label>
        <rdfs:comment><![CDATA[Water consumed by or enveloping the organism that the biosource is derived from. ]]></rdfs:comment>
        <oiled:creationDate><![CDATA[15:51:13 23.08.2001]]></oiled:creationDate>
        <oiled:creator><![CDATA[stoeckrt]]></oiled:creator>
        <rdfs:subClassOf>
            <daml:Class rdf:about="http://mged.sourceforge.net/ontologies/MGEDOntology.daml#GrowthCondition"/>
        </rdfs:subClassOf>
        <rdfs:subClassOf>
            <daml:Restriction>
                <daml:onProperty rdf:resource="http://mged.sourceforge.net/ontologies/MGEDOntology.daml#has_treatment"/>
                <daml:hasClass>
                    <daml:Class rdf:about="http://mged.sourceforge.net/ontologies/MGEDOntology.daml#Protocol"/>
                </daml:hasClass>
            </daml:Restriction>
        </rdfs:subClassOf>
        <rdfs:subClassOf>
            <daml:Restriction>
                <daml:onProperty rdf:resource="http://mged.sourceforge.net/ontologies/MGEDOntology.daml#has_additive"/>
                <daml:hasClass>
                    <daml:Class rdf:about="http://mged.sourceforge.net/ontologies/MGEDOntology.daml#Compound"/>
                </daml:hasClass>
            </daml:Restriction>
        </rdfs:subClassOf>
    </daml:Class>
    <daml:Class rdf:about="http://mged.sourceforge.net/ontologies/MGEDOntology.daml#BioSequencePackage">
        <rdfs:label>BioSequencePackage</rdfs:label>
        <rdfs:comment><![CDATA[MAGE package for biological sequences (biosequence).]]></rdfs:comment>
        <oiled:creationDate><![CDATA[2002-12-04T16:01:33Z]]></oiled:creationDate>
        <oiled:creator><![CDATA[stoeckrt]]></oiled:creator>
        <rdfs:subClassOf>
            <daml:Class rdf:about="http://mged.sourceforge.net/ontologies/MGEDOntology.daml#MGEDCoreOntology"/>
        </rdfs:subClassOf>
    </daml:Class>
    <daml:Class rdf:about="http://mged.sourceforge.net/ontologies/MGEDOntology.daml#CancerSite">
        <rdfs:label>CancerSite</rdfs:label>
        <rdfs:comment><![CDATA[class to hold instances used as the filler for the property has_cancer_site]]></rdfs:comment>
        <oiled:creationDate><![CDATA[2004-02-27T18:58:47Z]]></oiled:creationDate>
        <oiled:creator><![CDATA[whetzel]]></oiled:creator>
        <rdfs:subClassOf>
            <daml:Class rdf:about="http://mged.sourceforge.net/ontologies/MGEDOntology.daml#MGEDCoreOntology"/>
        </rdfs:subClassOf>
    </daml:Class>
    <daml:Class rdf:about="http://mged.sourceforge.net/ontologies/MGEDOntology.daml#BarrierFacility">
        <rdfs:label>BarrierFacility</rdfs:label>
        <rdfs:comment><![CDATA[Rating of containment system for the protection of organisms from infectious agents.]]></rdfs:comment>
        <oiled:creationDate><![CDATA[2003-05-15T22:08:15Z]]></oiled:creationDate>
        <oiled:creator><![CDATA[parkinso]]></oiled:creator>
        <rdfs:subClassOf>
            <daml:Class rdf:about="http://mged.sourceforge.net/ontologies/MGEDOntology.daml#GrowthCondition"/>
        </rdfs:subClassOf>
    </daml:Class>
    <daml:Class rdf:about="http://mged.sourceforge.net/ontologies/MGEDOntology.daml#Histology">
        <rdfs:label>Histology</rdfs:label>
        <rdfs:comment><![CDATA[Microscopic morphology of tissues.]]></rdfs:comment>
        <oiled:creationDate><![CDATA[2002-07-22T12:28:26Z]]></oiled:creationDate>
        <oiled:creator><![CDATA[stoeckrt]]></oiled:creator>
        <rdfs:subClassOf>
            <daml:Class rdf:about="http://mged.sourceforge.net/ontologies/MGEDOntology.daml#BioMaterialCharacteristics"/>
        </rdfs:subClassOf>
        <rdfs:subClassOf>
            <daml:Class rdf:about="http://mged.sourceforge.net/ontologies/MGEDOntology.daml#OntologyEntry"/>
        </rdfs:subClassOf>
        <rdfs:subClassOf>
            <daml:Restriction>
                <daml:onProperty rdf:resource="http://mged.sourceforge.net/ontologies/MGEDOntology.daml#has_organism_part"/>
                <daml:hasClass>
                    <daml:Class rdf:about="http://mged.sourceforge.net/ontologies/MGEDOntology.daml#OrganismPart"/>
                </daml:hasClass>
            </daml:Restriction>
        </rdfs:subClassOf>
        <rdfs:subClassOf>
            <daml:Restriction>
                <daml:onProperty rdf:resource="http://mged.sourceforge.net/ontologies/MGEDOntology.daml#has_database"/>
                <daml:hasClass>
                    <daml:Class rdf:about="http://mged.sourceforge.net/ontologies/MGEDOntology.daml#HistologyDatabase"/>
                </daml:hasClass>
            </daml:Restriction>
        </rdfs:subClassOf>
        <rdfs:subClassOf>
            <daml:Restriction>
                <daml:onProperty rdf:resource="http://mged.sourceforge.net/ontologies/MGEDOntology.daml#has_performer"/>
                <daml:hasClass>
                    <daml:Class rdf:about="http://mged.sourceforge.net/ontologies/MGEDOntology.daml#Contact"/>
                </daml:hasClass>
            </daml:Restriction>
        </rdfs:subClassOf>
    </daml:Class>
    <daml:Class rdf:about="http://mged.sourceforge.net/ontologies/MGEDOntology.daml#OrganismPart">
        <rdfs:label>OrganismPart</rdfs:label>
        <rdfs:comment><![CDATA[The part of organism's anatomy or substance arising from an organism from which the biomaterial was derived, excludes cells. E.g. tissue, organ, system, sperm, blood or body location (arm).
]]></rdfs:comment>
        <oiled:creationDate><![CDATA[14:46:14 15.08.2001]]></oiled:creationDate>
        <oiled:creator><![CDATA[stoeckrt]]></oiled:creator>
        <rdfs:subClassOf>
            <daml:Class rdf:about="http://mged.sourceforge.net/ontologies/MGEDOntology.daml#BioMaterialCharacteristics"/>
        </rdfs:subClassOf>
        <rdfs:subClassOf>
            <daml:Class rdf:about="http://mged.sourceforge.net/ontologies/MGEDOntology.daml#OntologyEntry"/>
        </rdfs:subClassOf>
        <rdfs:subClassOf>
            <daml:Restriction>
                <daml:onProperty rdf:resource="http://mged.sourceforge.net/ontologies/MGEDOntology.daml#has_database"/>
                <daml:hasClass>
                    <daml:Class rdf:about="http://mged.sourceforge.net/ontologies/MGEDOntology.daml#OrganismPartDatabase"/>
                </daml:hasClass>
            </daml:Restriction>
        </rdfs:subClassOf>
    </daml:Class>
    <daml:Class rdf:about="http://mged.sourceforge.net/ontologies/MGEDOntology.daml#DevelopmentalStage">
        <rdfs:label>DevelopmentalStage</rdfs:label>
        <rdfs:comment><![CDATA[The developmental stage of the organism's life cycle during which the biomaterial was extracted. 
]]></rdfs:comment>
        <oiled:creationDate><![CDATA[14:44:37 15.08.2001]]></oiled:creationDate>
        <oiled:creator><![CDATA[stoeckrt]]></oiled:creator>
        <rdfs:subClassOf>
            <daml:Class rdf:about="http://mged.sourceforge.net/ontologies/MGEDOntology.daml#BioMaterialCharacteristics"/>
        </rdfs:subClassOf>
        <rdfs:subClassOf>
            <daml:Class rdf:about="http://mged.sourceforge.net/ontologies/MGEDOntology.daml#OntologyEntry"/>
        </rdfs:subClassOf>
        <rdfs:subClassOf>
            <daml:Restriction>
                <daml:onProperty rdf:resource="http://mged.sourceforge.net/ontologies/MGEDOntology.daml#has_database"/>
                <daml:hasClass>
                    <daml:Class rdf:about="http://mged.sourceforge.net/ontologies/MGEDOntology.daml#DevelopmentalStageDatabase"/>
                </daml:hasClass>
            </daml:Restriction>
        </rdfs:subClassOf>
    </daml:Class>
    <daml:Class rdf:about="http://mged.sourceforge.net/ontologies/MGEDOntology.daml#ConcentrationUnitOther">
        <rdfs:label>ConcentrationUnitOther</rdfs:label>
        <rdfs:comment><![CDATA[Concentration units not specified in MAGE.]]></rdfs:comment>
        <oiled:creationDate><![CDATA[2003-01-13T19:58:14Z]]></oiled:creationDate>
        <oiled:creator><![CDATA[stoeckrt]]></oiled:creator>
        <rdfs:subClassOf>
            <daml:Class rdf:about="http://mged.sourceforge.net/ontologies/MGEDOntology.daml#ConcentrationUnit"/>
        </rdfs:subClassOf>
    </daml:Class>
    <daml:Class rdf:about="http://mged.sourceforge.net/ontologies/MGEDOntology.daml#QuantityUnitOther">
        <rdfs:label>QuantityUnitOther</rdfs:label>
        <rdfs:comment><![CDATA[Quantity units not specified in MAGE.]]></rdfs:comment>
        <oiled:creationDate><![CDATA[2003-01-13T20:03:44Z]]></oiled:creationDate>
        <oiled:creator><![CDATA[stoeckrt]]></oiled:creator>
        <rdfs:subClassOf>
            <daml:Class rdf:about="http://mged.sourceforge.net/ontologies/MGEDOntology.daml#QuantityUnit"/>
        </rdfs:subClassOf>
    </daml:Class>
    <daml:Class rdf:about="http://mged.sourceforge.net/ontologies/MGEDOntology.daml#MethodologicalDesign">
        <rdfs:label>MethodologicalDesign</rdfs:label>
        <rdfs:comment><![CDATA[A methodological experiment design type investigates differences caused by application of protocols, hardware, software and bioassay relationships, e.g. quality control, replicates, loop.]]></rdfs:comment>
        <oiled:creationDate><![CDATA[2003-01-15T20:17:01Z]]></oiled:creationDate>
        <oiled:creator><![CDATA[parkinso]]></oiled:creator>
        <rdfs:subClassOf>
            <daml:Class rdf:about="http://mged.sourceforge.net/ontologies/MGEDOntology.daml#ExperimentDesignType"/>
        </rdfs:subClassOf>
    </daml:Class>
    <daml:Class rdf:about="http://mged.sourceforge.net/ontologies/MGEDOntology.daml#DiseaseStagingDatabase">
        <rdfs:label>DiseaseStagingDatabase</rdfs:label>
        <rdfs:comment><![CDATA[Database of disease staging information]]></rdfs:comment>
        <oiled:creationDate><![CDATA[2003-12-17T14:32:06Z]]></oiled:creationDate>
        <oiled:creator><![CDATA[Trish Whetzel]]></oiled:creator>
        <rdfs:subClassOf>
            <daml:Class rdf:about="http://mged.sourceforge.net/ontologies/MGEDOntology.daml#Database"/>
        </rdfs:subClassOf>
    </daml:Class>
    <daml:Class rdf:about="http://mged.sourceforge.net/ontologies/MGEDOntology.daml#PhysicalArrayDesign">
        <rdfs:label>PhysicalArrayDesign</rdfs:label>
        <rdfs:comment><![CDATA[Descriptions pertaining to the array.]]></rdfs:comment>
        <oiled:creationDate><![CDATA[2002-11-06T22:16:20Z]]></oiled:creationDate>
        <oiled:creator><![CDATA[stoeckrt]]></oiled:creator>
        <rdfs:subClassOf>
            <daml:Class rdf:about="http://mged.sourceforge.net/ontologies/MGEDOntology.daml#ArrayDesignPackage"/>
        </rdfs:subClassOf>
        <rdfs:subClassOf>
            <daml:Restriction>
                <daml:onProperty rdf:resource="http://mged.sourceforge.net/ontologies/MGEDOntology.daml#has_type"/>
                <daml:hasClass>
                    <daml:Class rdf:about="http://mged.sourceforge.net/ontologies/MGEDOntology.daml#SurfaceType"/>
                </daml:hasClass>
            </daml:Restriction>
        </rdfs:subClassOf>
    </daml:Class>
    <daml:Class rdf:about="http://mged.sourceforge.net/ontologies/MGEDOntology.daml#ConcentrationUnit">
        <rdfs:label>ConcentrationUnit</rdfs:label>
        <rdfs:comment><![CDATA[Units used for concentration measurements.]]></rdfs:comment>
        <oiled:creationDate><![CDATA[17:49:13 04.10.2001]]></oiled:creationDate>
        <oiled:creator><![CDATA[stoeckrt]]></oiled:creator>
        <rdfs:subClassOf>
            <daml:Class rdf:about="http://mged.sourceforge.net/ontologies/MGEDOntology.daml#Unit"/>
        </rdfs:subClassOf>
    </daml:Class>
    <daml:Class rdf:about="http://mged.sourceforge.net/ontologies/MGEDOntology.daml#Person">
        <rdfs:label>Person</rdfs:label>
        <rdfs:comment><![CDATA[The individual to contact regarding something provided such as a biomaterial.]]></rdfs:comment>
        <oiled:creationDate><![CDATA[14:40:17 15.08.2001]]></oiled:creationDate>
        <oiled:creator><![CDATA[stoeckrt]]></oiled:creator>
        <rdfs:subClassOf>
            <daml:Class rdf:about="http://mged.sourceforge.net/ontologies/MGEDOntology.daml#Contact"/>
        </rdfs:subClassOf>
        <rdfs:subClassOf>
            <daml:Restriction>
                <daml:onProperty rdf:resource="http://mged.sourceforge.net/ontologies/MGEDOntology.daml#has_mid_initials"/>
                <daml:hasClass>
                    <daml:Class rdf:about="http://www.daml.org/2001/03/daml+oil#Thing"/>
                </daml:hasClass>
            </daml:Restriction>
        </rdfs:subClassOf>
        <rdfs:subClassOf>
            <daml:Restriction>
                <daml:onProperty rdf:resource="http://mged.sourceforge.net/ontologies/MGEDOntology.daml#has_last_name"/>
                <daml:hasClass>
                    <daml:Class rdf:about="http://www.daml.org/2001/03/daml+oil#Thing"/>
                </daml:hasClass>
            </daml:Restriction>
        </rdfs:subClassOf>
        <rdfs:subClassOf>
            <daml:Restriction>
                <daml:onProperty rdf:resource="http://mged.sourceforge.net/ontologies/MGEDOntology.daml#has_affiliation"/>
                <daml:hasClass>
                    <daml:Class rdf:about="http://mged.sourceforge.net/ontologies/MGEDOntology.daml#Organization"/>
                </daml:hasClass>
            </daml:Restriction>
        </rdfs:subClassOf>
        <rdfs:subClassOf>
            <daml:Restriction>
                <daml:onProperty rdf:resource="http://mged.sourceforge.net/ontologies/MGEDOntology.daml#has_first_name"/>
                <daml:hasClass>
                    <daml:Class rdf:about="http://www.daml.org/2001/03/daml+oil#Thing"/>
                </daml:hasClass>
            </daml:Restriction>
        </rdfs:subClassOf>
    </daml:Class>
    <daml:Class rdf:about="http://mged.sourceforge.net/ontologies/MGEDOntology.daml#Ploidy">
        <rdfs:label>Ploidy</rdfs:label>
        <rdfs:comment><![CDATA[The number of single sets of chromosomes in the cell or an organism e.g., haploid, diploid, triploid, etc.]]></rdfs:comment>
        <oiled:creationDate><![CDATA[2003-05-14T15:15:55Z]]></oiled:creationDate>
        <oiled:creator><![CDATA[stoeckrt]]></oiled:creator>
        <rdfs:subClassOf>
            <daml:Class rdf:about="http://mged.sourceforge.net/ontologies/MGEDOntology.daml#IndividualGeneticCharacteristics"/>
        </rdfs:subClassOf>
    </daml:Class>
    <daml:Class rdf:about="http://mged.sourceforge.net/ontologies/MGEDOntology.daml#ImageFormat">
        <rdfs:label>ImageFormat</rdfs:label>
        <rdfs:comment><![CDATA[Controlled terms for descriptors of the image file format (TIFF, JPEG, GIF, etc.)]]></rdfs:comment>
        <oiled:creationDate><![CDATA[2002-12-04T18:38:22Z]]></oiled:creationDate>
        <oiled:creator><![CDATA[stoeckrt]]></oiled:creator>
        <rdfs:subClassOf>
            <daml:Class rdf:about="http://mged.sourceforge.net/ontologies/MGEDOntology.daml#BioAssayPackage"/>
        </rdfs:subClassOf>
    </daml:Class>
    <daml:Class rdf:about="http://mged.sourceforge.net/ontologies/MGEDOntology.daml#Result">
        <rdfs:label>Result</rdfs:label>
        <rdfs:comment><![CDATA[class to hold instances used as the filler for the property has_result]]></rdfs:comment>
        <oiled:creationDate><![CDATA[2004-02-27T19:06:46Z]]></oiled:creationDate>
        <oiled:creator><![CDATA[whetzel]]></oiled:creator>
        <rdfs:subClassOf>
            <daml:Class rdf:about="http://mged.sourceforge.net/ontologies/MGEDOntology.daml#MGEDCoreOntology"/>
        </rdfs:subClassOf>
    </daml:Class>
    <daml:Class rdf:about="http://mged.sourceforge.net/ontologies/MGEDOntology.daml#OperatorVariation">
        <rdfs:label>OperatorVariation</rdfs:label>
        <rdfs:comment><![CDATA[The effects of different investigators, laboratories, or organizations on experimental results are studied.]]></rdfs:comment>
        <oiled:creationDate><![CDATA[2003-01-15T20:56:08Z]]></oiled:creationDate>
        <oiled:creator><![CDATA[parkinso]]></oiled:creator>
        <rdfs:subClassOf>
            <daml:Class rdf:about="http://mged.sourceforge.net/ontologies/MGEDOntology.daml#MethodologicalFactorCategory"/>
        </rdfs:subClassOf>
    </daml:Class>
    <daml:Class rdf:about="http://mged.sourceforge.net/ontologies/MGEDOntology.daml#Contact">
        <rdfs:label>Contact</rdfs:label>
        <rdfs:comment><![CDATA[Organizations or individuals that may be contacted.]]></rdfs:comment>
        <oiled:creationDate><![CDATA[14:42:11 15.08.2001]]></oiled:creationDate>
        <oiled:creator><![CDATA[stoeckrt]]></oiled:creator>
        <rdfs:subClassOf>
            <daml:Class rdf:about="http://mged.sourceforge.net/ontologies/MGEDOntology.daml#AuditAndSecurityPackage"/>
        </rdfs:subClassOf>
        <rdfs:subClassOf>
            <daml:Restriction>
                <daml:onProperty rdf:resource="http://mged.sourceforge.net/ontologies/MGEDOntology.daml#has_email"/>
                <daml:hasClass>
                    <daml:Class rdf:about="http://www.daml.org/2001/03/daml+oil#Thing"/>
                </daml:hasClass>
            </daml:Restriction>
        </rdfs:subClassOf>
        <rdfs:subClassOf>
            <daml:Restriction>
                <daml:onProperty rdf:resource="http://mged.sourceforge.net/ontologies/MGEDOntology.daml#has_address"/>
                <daml:hasClass>
                    <daml:Class rdf:about="http://www.daml.org/2001/03/daml+oil#Thing"/>
                </daml:hasClass>
            </daml:Restriction>
        </rdfs:subClassOf>
        <rdfs:subClassOf>
            <daml:Restriction>
                <daml:onProperty rdf:resource="http://mged.sourceforge.net/ontologies/MGEDOntology.daml#has_URI"/>
                <daml:hasClass>
                    <daml:Class rdf:about="http://mged.sourceforge.net/ontologies/MGEDOntology.daml#URI"/>
                </daml:hasClass>
            </daml:Restriction>
        </rdfs:subClassOf>
        <rdfs:subClassOf>
            <daml:Restriction>
                <daml:onProperty rdf:resource="http://mged.sourceforge.net/ontologies/MGEDOntology.daml#has_phone"/>
                <daml:hasClass>
                    <daml:Class rdf:about="http://www.daml.org/2001/03/daml+oil#Thing"/>
                </daml:hasClass>
            </daml:Restriction>
        </rdfs:subClassOf>
        <rdfs:subClassOf>
            <daml:Restriction>
                <daml:onProperty rdf:resource="http://mged.sourceforge.net/ontologies/MGEDOntology.daml#has_toll_free_phone"/>
                <daml:hasClass>
                    <daml:Class rdf:about="http://www.daml.org/2001/03/daml+oil#Thing"/>
                </daml:hasClass>
            </daml:Restriction>
        </rdfs:subClassOf>
        <rdfs:subClassOf>
            <daml:Restriction>
                <daml:onProperty rdf:resource="http://mged.sourceforge.net/ontologies/MGEDOntology.daml#has_fax"/>
                <daml:hasClass>
                    <daml:Class rdf:about="http://www.daml.org/2001/03/daml+oil#Thing"/>
                </daml:hasClass>
            </daml:Restriction>
        </rdfs:subClassOf>
        <rdfs:subClassOf>
            <daml:Restriction>
                <daml:onProperty rdf:resource="http://mged.sourceforge.net/ontologies/MGEDOntology.daml#has_type"/>
                <daml:hasClass>
                    <daml:Class rdf:about="http://mged.sourceforge.net/ontologies/MGEDOntology.daml#Roles"/>
                </daml:hasClass>
            </daml:Restriction>
        </rdfs:subClassOf>
    </daml:Class>
    <daml:Class rdf:about="http://mged.sourceforge.net/ontologies/MGEDOntology.daml#Organization">
        <rdfs:label>Organization</rdfs:label>
        <rdfs:comment><![CDATA[The organization (e.g. company, hospital) to contact to obtain or purchase something.]]></rdfs:comment>
        <oiled:creationDate><![CDATA[14:38:39 15.08.2001]]></oiled:creationDate>
        <oiled:creator><![CDATA[stoeckrt]]></oiled:creator>
        <rdfs:subClassOf>
            <daml:Class rdf:about="http://mged.sourceforge.net/ontologies/MGEDOntology.daml#Contact"/>
        </rdfs:subClassOf>
        <rdfs:subClassOf>
            <daml:Restriction>
                <daml:onProperty rdf:resource="http://mged.sourceforge.net/ontologies/MGEDOntology.daml#has_name"/>
                <daml:hasClass>
                    <daml:Class rdf:about="http://www.daml.org/2001/03/daml+oil#Thing"/>
                </daml:hasClass>
            </daml:Restriction>
        </rdfs:subClassOf>
        <rdfs:subClassOf>
            <daml:Restriction>
                <daml:onProperty rdf:resource="http://mged.sourceforge.net/ontologies/MGEDOntology.daml#has_parent_organization"/>
                <daml:hasClass>
                    <daml:Class rdf:about="http://mged.sourceforge.net/ontologies/MGEDOntology.daml#Organization"/>
                </daml:hasClass>
            </daml:Restriction>
        </rdfs:subClassOf>
    </daml:Class>
    <daml:Class rdf:about="http://mged.sourceforge.net/ontologies/MGEDOntology.daml#FeatureGroup">
        <rdfs:label>FeatureGroup</rdfs:label>
        <rdfs:comment><![CDATA[Technology-based grouping of features representing individual locations on the array. ]]></rdfs:comment>
        <oiled:creationDate><![CDATA[2002-12-03T23:36:39Z]]></oiled:creationDate>
        <oiled:creator><![CDATA[stoeckrt]]></oiled:creator>
        <rdfs:subClassOf>
            <daml:Class rdf:about="http://mged.sourceforge.net/ontologies/MGEDOntology.daml#DesignElementGroup"/>
        </rdfs:subClassOf>
        <rdfs:subClassOf>
            <daml:Restriction>
                <daml:onProperty rdf:resource="http://mged.sourceforge.net/ontologies/MGEDOntology.daml#has_type"/>
                <daml:hasClass>
                    <daml:Class rdf:about="http://mged.sourceforge.net/ontologies/MGEDOntology.daml#TechnologyType"/>
                </daml:hasClass>
            </daml:Restriction>
        </rdfs:subClassOf>
        <rdfs:subClassOf>
            <daml:Restriction>
                <daml:onProperty rdf:resource="http://mged.sourceforge.net/ontologies/MGEDOntology.daml#has_feature_shape"/>
                <daml:hasClass>
                    <daml:Class rdf:about="http://mged.sourceforge.net/ontologies/MGEDOntology.daml#FeatureShape"/>
                </daml:hasClass>
            </daml:Restriction>
        </rdfs:subClassOf>
    </daml:Class>
    <daml:Class rdf:about="http://mged.sourceforge.net/ontologies/MGEDOntology.daml#Parameter">
        <rdfs:label>Parameter</rdfs:label>
        <rdfs:comment><![CDATA[A parameter is a variable within a protocol. ]]></rdfs:comment>
        <oiled:creationDate><![CDATA[2003-03-03T16:20:20Z]]></oiled:creationDate>
        <oiled:creator><![CDATA[stoeckrt]]></oiled:creator>
        <rdfs:subClassOf>
            <daml:Class rdf:about="http://mged.sourceforge.net/ontologies/MGEDOntology.daml#ProtocolPackage"/>
        </rdfs:subClassOf>
        <rdfs:subClassOf>
            <daml:Restriction>
                <daml:onProperty rdf:resource="http://mged.sourceforge.net/ontologies/MGEDOntology.daml#has_type"/>
                <daml:hasClass>
                    <daml:Class rdf:about="http://mged.sourceforge.net/ontologies/MGEDOntology.daml#DataType"/>
                </daml:hasClass>
            </daml:Restriction>
        </rdfs:subClassOf>
        <rdfs:subClassOf>
            <daml:Restriction>
                <daml:onProperty rdf:resource="http://mged.sourceforge.net/ontologies/MGEDOntology.daml#has_units"/>
                <daml:hasClass>
                    <daml:Class rdf:about="http://mged.sourceforge.net/ontologies/MGEDOntology.daml#Unit"/>
                </daml:hasClass>
            </daml:Restriction>
        </rdfs:subClassOf>
    </daml:Class>
    <daml:Class rdf:about="http://mged.sourceforge.net/ontologies/MGEDOntology.daml#FeatureShape">
        <rdfs:label>FeatureShape</rdfs:label>
        <rdfs:comment><![CDATA[The expected shape of the feature on the array.]]></rdfs:comment>
        <oiled:creationDate><![CDATA[2002-12-03T23:58:01Z]]></oiled:creationDate>
        <oiled:creator><![CDATA[stoeckrt]]></oiled:creator>
        <rdfs:subClassOf>
            <daml:Class rdf:about="http://mged.sourceforge.net/ontologies/MGEDOntology.daml#ArrayDesignPackage"/>
        </rdfs:subClassOf>
    </daml:Class>
    <daml:Class rdf:about="http://mged.sourceforge.net/ontologies/MGEDOntology.daml#QuantityUnit">
        <rdfs:label>QuantityUnit</rdfs:label>
        <rdfs:comment><![CDATA[Units used for quantity measurements.]]></rdfs:comment>
        <oiled:creationDate><![CDATA[17:48:41 04.10.2001]]></oiled:creationDate>
        <oiled:creator><![CDATA[stoeckrt]]></oiled:creator>
        <rdfs:subClassOf>
            <daml:Class rdf:about="http://mged.sourceforge.net/ontologies/MGEDOntology.daml#Unit"/>
        </rdfs:subClassOf>
    </daml:Class>
    <daml:Class rdf:about="http://mged.sourceforge.net/ontologies/MGEDOntology.daml#ClinicalHistory">
        <rdfs:label>ClinicalHistory</rdfs:label>
        <rdfs:comment><![CDATA[The BioMaterial's (i.e., the patient's) medical record as background information relevant to the experiment.]]></rdfs:comment>
        <oiled:creationDate><![CDATA[17:44:56 22.08.2001]]></oiled:creationDate>
        <oiled:creator><![CDATA[stoeckrt]]></oiled:creator>
        <rdfs:subClassOf>
            <daml:Class rdf:about="http://mged.sourceforge.net/ontologies/MGEDOntology.daml#EnvironmentalHistory"/>
        </rdfs:subClassOf>
        <rdfs:subClassOf>
            <daml:Restriction>
                <daml:onProperty rdf:resource="http://mged.sourceforge.net/ontologies/MGEDOntology.daml#has_clinical_treatment"/>
                <daml:hasClass>
                    <daml:Class rdf:about="http://mged.sourceforge.net/ontologies/MGEDOntology.daml#ClinicalTreatment"/>
                </daml:hasClass>
            </daml:Restriction>
        </rdfs:subClassOf>
        <rdfs:subClassOf>
            <daml:Restriction>
                <daml:onProperty rdf:resource="http://mged.sourceforge.net/ontologies/MGEDOntology.daml#has_prior_disease_state"/>
                <daml:hasClass>
                    <daml:Class rdf:about="http://mged.sourceforge.net/ontologies/MGEDOntology.daml#DiseaseState"/>
                </daml:hasClass>
            </daml:Restriction>
        </rdfs:subClassOf>
        <rdfs:subClassOf>
            <daml:Restriction>
                <daml:onProperty rdf:resource="http://mged.sourceforge.net/ontologies/MGEDOntology.daml#has_clinical_record"/>
                <daml:hasClass>
                    <daml:Class rdf:about="http://mged.sourceforge.net/ontologies/MGEDOntology.daml#OntologyEntry"/>
                </daml:hasClass>
            </daml:Restriction>
        </rdfs:subClassOf>
        <rdfs:subClassOf>
            <daml:Restriction>
                <daml:onProperty rdf:resource="http://mged.sourceforge.net/ontologies/MGEDOntology.daml#has_test_type"/>
                <daml:hasClass>
                    <daml:Class rdf:about="http://mged.sourceforge.net/ontologies/MGEDOntology.daml#TestType"/>
                </daml:hasClass>
            </daml:Restriction>
        </rdfs:subClassOf>
        <rdfs:subClassOf>
            <daml:Restriction>
                <daml:onProperty rdf:resource="http://mged.sourceforge.net/ontologies/MGEDOntology.daml#has_clinical_finding"/>
                <daml:hasClass>
                    <daml:Class rdf:about="http://mged.sourceforge.net/ontologies/MGEDOntology.daml#TestResult"/>
                </daml:hasClass>
            </daml:Restriction>
        </rdfs:subClassOf>
    </daml:Class>
    <daml:Class rdf:about="http://mged.sourceforge.net/ontologies/MGEDOntology.daml#Haplotype">
        <rdfs:label>Haplotype</rdfs:label>
        <rdfs:comment><![CDATA[The genotype of a single chromosome (i.e., the haploid genotype) that is known and relevant to the experiment being performed. ]]></rdfs:comment>
        <oiled:creationDate><![CDATA[13:44:16 10.02.2002]]></oiled:creationDate>
        <oiled:creator><![CDATA[stoeckrt]]></oiled:creator>
        <rdfs:subClassOf>
            <daml:Class rdf:about="http://mged.sourceforge.net/ontologies/MGEDOntology.daml#IndividualGeneticCharacteristics"/>
        </rdfs:subClassOf>
    </daml:Class>
    <daml:Class rdf:about="http://mged.sourceforge.net/ontologies/MGEDOntology.daml#PreservationType">
        <rdfs:label>PreservationType</rdfs:label>
        <rdfs:comment><![CDATA[The type of method used to preserve (keep in stasis) the organism or biosource.  ]]></rdfs:comment>
        <oiled:creationDate><![CDATA[2002-11-06T23:19:30Z]]></oiled:creationDate>
        <oiled:creator><![CDATA[stoeckrt]]></oiled:creator>
        <rdfs:subClassOf>
            <daml:Class rdf:about="http://mged.sourceforge.net/ontologies/MGEDOntology.daml#MGEDExtendedOntology"/>
        </rdfs:subClassOf>
    </daml:Class>
    <daml:Class rdf:about="http://mged.sourceforge.net/ontologies/MGEDOntology.daml#TumorGradingDatabase">
        <rdfs:label>TumorGradingDatabase</rdfs:label>
        <rdfs:comment><![CDATA[Database of tumor grading information]]></rdfs:comment>
        <oiled:creationDate><![CDATA[2003-12-17T15:01:32Z]]></oiled:creationDate>
        <oiled:creator><![CDATA[Trish Whetzel]]></oiled:creator>
        <rdfs:subClassOf>
            <daml:Class rdf:about="http://mged.sourceforge.net/ontologies/MGEDOntology.daml#Database"/>
        </rdfs:subClassOf>
    </daml:Class>
    <daml:Class rdf:about="http://mged.sourceforge.net/ontologies/MGEDOntology.daml#HardwareVariation">
        <rdfs:label>HardwareVariation</rdfs:label>
        <rdfs:comment><![CDATA[The effects of different hardware, types of hardware, or models of hardware on experimental results are studied.]]></rdfs:comment>
        <oiled:creationDate><![CDATA[2003-01-15T20:57:12Z]]></oiled:creationDate>
        <oiled:creator><![CDATA[parkinso]]></oiled:creator>
        <rdfs:subClassOf>
            <daml:Class rdf:about="http://mged.sourceforge.net/ontologies/MGEDOntology.daml#MethodologicalFactorCategory"/>
        </rdfs:subClassOf>
    </daml:Class>
    <daml:Class rdf:about="http://mged.sourceforge.net/ontologies/MGEDOntology.daml#PublicationType">
        <rdfs:label>PublicationType</rdfs:label>
        <rdfs:comment><![CDATA[Controlled terms for descriptors of the type of publication such as those used by Medline (review, book, etc.).]]></rdfs:comment>
        <oiled:creationDate><![CDATA[2002-12-04T19:10:25Z]]></oiled:creationDate>
        <oiled:creator><![CDATA[stoeckrt]]></oiled:creator>
        <rdfs:subClassOf>
            <daml:Class rdf:about="http://mged.sourceforge.net/ontologies/MGEDOntology.daml#DescriptionPackage"/>
        </rdfs:subClassOf>
    </daml:Class>
    <daml:Class rdf:about="http://mged.sourceforge.net/ontologies/MGEDOntology.daml#MGEDCoreOntology">
        <rdfs:label>MGEDCoreOntology</rdfs:label>
        <rdfs:comment><![CDATA[An ontology developed by the Microarray Gene Expression Data (MGED) Society to provide descriptors required for MAGE v.1 documents. ]]></rdfs:comment>
        <oiled:creationDate><![CDATA[2002-04-27T21:41:27Z]]></oiled:creationDate>
        <oiled:creator><![CDATA[stoeckrt]]></oiled:creator>
        <rdfs:subClassOf>
            <daml:Class rdf:about="http://mged.sourceforge.net/ontologies/MGEDOntology.daml#MGEDOntology"/>
        </rdfs:subClassOf>
        <rdfs:subClassOf>
            <daml:Restriction>
                <daml:onProperty rdf:resource="http://mged.sourceforge.net/ontologies/MGEDOntology.daml#has_ID"/>
                <daml:hasClass>
                    <daml:Class rdf:about="http://www.daml.org/2001/03/daml+oil#Thing"/>
                </daml:hasClass>
            </daml:Restriction>
        </rdfs:subClassOf>
    </daml:Class>
    <daml:Class rdf:about="http://mged.sourceforge.net/ontologies/MGEDOntology.daml#ChromosomalAberration">
        <rdfs:label>ChromosomalAberration</rdfs:label>
        <rdfs:comment><![CDATA[An abnormality of a chromosome's number or structure, which excludes simple changes in sequence and is usually detectable by cytogenetic and microscopic techniques such as FISH.]]></rdfs:comment>
        <oiled:creationDate><![CDATA[2003-06-16T16:13:27Z]]></oiled:creationDate>
        <oiled:creator><![CDATA[FragosoG]]></oiled:creator>
        <rdfs:subClassOf>
            <daml:Class rdf:about="http://mged.sourceforge.net/ontologies/MGEDOntology.daml#DeprecatedTerms"/>
        </rdfs:subClassOf>
        <rdfs:subClassOf>
            <daml:Restriction>
                <daml:onProperty rdf:resource="http://mged.sourceforge.net/ontologies/MGEDOntology.daml#has_chromosomal_aberration_classification"/>
                <daml:hasClass>
                    <daml:Class rdf:about="http://mged.sourceforge.net/ontologies/MGEDOntology.daml#ChromosomalAberrationClassification"/>
                </daml:hasClass>
            </daml:Restriction>
        </rdfs:subClassOf>
        <rdfs:subClassOf>
            <daml:Restriction>
                <daml:onProperty rdf:resource="http://mged.sourceforge.net/ontologies/MGEDOntology.daml#has_reason_for_deprecation"/>
                <daml:hasClass>
                    <daml:Class>
                        <daml:oneOf>
                            <daml:List>
                                <daml:first>
                                    <daml:Thing rdf:about="http://mged.sourceforge.net/ontologies/MGEDOntology.daml#deleted_term"/>
                                </daml:first>
                                <daml:rest rdf:resource="http://www.daml.org/2001/03/daml+oil#nil"/>
                            </daml:List>
                        </daml:oneOf>
                    </daml:Class>
                </daml:hasClass>
            </daml:Restriction>
        </rdfs:subClassOf>
        <rdfs:subClassOf>
            <daml:Restriction>
                <daml:onProperty rdf:resource="http://mged.sourceforge.net/ontologies/MGEDOntology.daml#deprecated_from_version"/>
                <daml:hasClass>
                    <daml:Class>
                        <daml:oneOf>
                            <daml:List>
                                <daml:first>
                                    <daml:Thing rdf:about="http://mged.sourceforge.net/ontologies/MGEDOntology.daml#version_1.1.7"/>
                                </daml:first>
                                <daml:rest rdf:resource="http://www.daml.org/2001/03/daml+oil#nil"/>
                            </daml:List>
                        </daml:oneOf>
                    </daml:Class>
                </daml:hasClass>
            </daml:Restriction>
        </rdfs:subClassOf>
    </daml:Class>
    <daml:Class rdf:about="http://mged.sourceforge.net/ontologies/MGEDOntology.daml#BioMaterialPackage">
        <rdfs:label>BioMaterialPackage</rdfs:label>
        <rdfs:comment><![CDATA[Description of the source of the nucleic acid used to generate labeled material for the microarray experiment. ]]></rdfs:comment>
        <oiled:creationDate><![CDATA[15:50:24 12.08.2001]]></oiled:creationDate>
        <oiled:creator><![CDATA[stoeckrt]]></oiled:creator>
        <rdfs:subClassOf>
            <daml:Class rdf:about="http://mged.sourceforge.net/ontologies/MGEDOntology.daml#MGEDCoreOntology"/>
        </rdfs:subClassOf>
    </daml:Class>
    <daml:Class rdf:about="http://mged.sourceforge.net/ontologies/MGEDOntology.daml#Biometrics">
        <rdfs:label>Biometrics</rdfs:label>
        <rdfs:comment><![CDATA[Physical properties of the BioMaterial e. g. mass or height]]></rdfs:comment>
        <oiled:creationDate><![CDATA[2003-08-31T02:03:49Z]]></oiled:creationDate>
        <oiled:creator><![CDATA[Trish Whetzel]]></oiled:creator>
        <rdfs:subClassOf>
            <daml:Class rdf:about="http://mged.sourceforge.net/ontologies/MGEDOntology.daml#BioMaterialCharacteristics"/>
        </rdfs:subClassOf>
        <rdfs:subClassOf>
            <daml:Restriction>
                <daml:onProperty rdf:resource="http://mged.sourceforge.net/ontologies/MGEDOntology.daml#has_mass"/>
                <daml:hasClass>
                    <daml:Class rdf:about="http://mged.sourceforge.net/ontologies/MGEDOntology.daml#Measurement"/>
                </daml:hasClass>
            </daml:Restriction>
        </rdfs:subClassOf>
        <rdfs:subClassOf>
            <daml:Restriction>
                <daml:onProperty rdf:resource="http://mged.sourceforge.net/ontologies/MGEDOntology.daml#has_height"/>
                <daml:hasClass>
                    <daml:Class rdf:about="http://mged.sourceforge.net/ontologies/MGEDOntology.daml#Measurement"/>
                </daml:hasClass>
            </daml:Restriction>
        </rdfs:subClassOf>
        <rdfs:subClassOf>
            <daml:Restriction>
                <daml:onProperty rdf:resource="http://mged.sourceforge.net/ontologies/MGEDOntology.daml#has_organism_part"/>
                <daml:hasClass>
                    <daml:Class rdf:about="http://mged.sourceforge.net/ontologies/MGEDOntology.daml#OrganismPart"/>
                </daml:hasClass>
            </daml:Restriction>
        </rdfs:subClassOf>
        <rdfs:subClassOf>
            <daml:Restriction>
                <daml:onProperty rdf:resource="http://mged.sourceforge.net/ontologies/MGEDOntology.daml#has_individual"/>
                <daml:hasClass>
                    <daml:Class rdf:about="http://mged.sourceforge.net/ontologies/MGEDOntology.daml#Individual"/>
                </daml:hasClass>
            </daml:Restriction>
        </rdfs:subClassOf>
        <rdfs:subClassOf>
            <daml:Restriction>
                <daml:onProperty rdf:resource="http://mged.sourceforge.net/ontologies/MGEDOntology.daml#has_length"/>
                <daml:hasClass>
                    <daml:Class rdf:about="http://mged.sourceforge.net/ontologies/MGEDOntology.daml#Measurement"/>
                </daml:hasClass>
            </daml:Restriction>
        </rdfs:subClassOf>
        <rdfs:subClassOf>
            <daml:Restriction>
                <daml:onProperty rdf:resource="http://mged.sourceforge.net/ontologies/MGEDOntology.daml#has_diameter"/>
                <daml:hasClass>
                    <daml:Class rdf:about="http://mged.sourceforge.net/ontologies/MGEDOntology.daml#Measurement"/>
                </daml:hasClass>
            </daml:Restriction>
        </rdfs:subClassOf>
        <rdfs:subClassOf>
            <daml:Restriction>
                <daml:onProperty rdf:resource="http://mged.sourceforge.net/ontologies/MGEDOntology.daml#has_cubic_volume"/>
                <daml:hasClass>
                    <daml:Class rdf:about="http://mged.sourceforge.net/ontologies/MGEDOntology.daml#Measurement"/>
                </daml:hasClass>
            </daml:Restriction>
        </rdfs:subClassOf>
    </daml:Class>
    <daml:Class rdf:about="http://mged.sourceforge.net/ontologies/MGEDOntology.daml#HardwareType">
        <rdfs:label>HardwareType</rdfs:label>
        <rdfs:comment><![CDATA[Controlled terms for descriptors of types of hardware.]]></rdfs:comment>
        <oiled:creationDate><![CDATA[2002-12-03T22:19:08Z]]></oiled:creationDate>
        <oiled:creator><![CDATA[stoeckrt]]></oiled:creator>
        <rdfs:subClassOf>
            <daml:Class rdf:about="http://mged.sourceforge.net/ontologies/MGEDOntology.daml#ProtocolPackage"/>
        </rdfs:subClassOf>
    </daml:Class>
    <daml:Class rdf:about="http://mged.sourceforge.net/ontologies/MGEDOntology.daml#OrganismStatus">
        <rdfs:label>OrganismStatus</rdfs:label>
        <rdfs:comment><![CDATA[The stage premortem or postmortem at which the sample was processed for extraction of biomaterials. ]]></rdfs:comment>
        <oiled:creationDate><![CDATA[2002-12-03T16:25:22Z]]></oiled:creationDate>
        <oiled:creator><![CDATA[stoeckrt]]></oiled:creator>
        <rdfs:subClassOf>
            <daml:Class rdf:about="http://mged.sourceforge.net/ontologies/MGEDOntology.daml#BioMaterialCharacteristics"/>
        </rdfs:subClassOf>
    </daml:Class>
    <daml:Class rdf:about="http://mged.sourceforge.net/ontologies/MGEDOntology.daml#BiologicalFactorCategory">
        <rdfs:label>BiologicalFactorCategory</rdfs:label>
        <rdfs:comment><![CDATA[Factors that relate to properties of the biomaterial, its treatment, or its growth.]]></rdfs:comment>
        <oiled:creationDate><![CDATA[2002-06-29T21:07:29Z]]></oiled:creationDate>
        <oiled:creator><![CDATA[stoeckrt]]></oiled:creator>
        <rdfs:subClassOf>
            <daml:Class rdf:about="http://mged.sourceforge.net/ontologies/MGEDOntology.daml#ExperimentalFactorCategory"/>
        </rdfs:subClassOf>
    </daml:Class>
    <daml:Class rdf:about="http://mged.sourceforge.net/ontologies/MGEDOntology.daml#QuantitationType">
        <rdfs:label>QuantitationType</rdfs:label>
        <rdfs:comment><![CDATA[The QuantitationType provides a method for calculating a single datum of the BioAssayData matrix.]]></rdfs:comment>
        <oiled:creationDate><![CDATA[2003-03-03T16:25:40Z]]></oiled:creationDate>
        <oiled:creator><![CDATA[stoeckrt]]></oiled:creator>
        <rdfs:subClassOf>
            <daml:Class rdf:about="http://mged.sourceforge.net/ontologies/MGEDOntology.daml#QuantitationTypePackage"/>
        </rdfs:subClassOf>
        <rdfs:subClassOf>
            <daml:Restriction>
                <daml:onProperty rdf:resource="http://mged.sourceforge.net/ontologies/MGEDOntology.daml#has_type"/>
                <daml:hasClass>
                    <daml:Class rdf:about="http://mged.sourceforge.net/ontologies/MGEDOntology.daml#DataType"/>
                </daml:hasClass>
            </daml:Restriction>
        </rdfs:subClassOf>
        <rdfs:subClassOf>
            <daml:Restriction>
                <daml:onProperty rdf:resource="http://mged.sourceforge.net/ontologies/MGEDOntology.daml#has_scale"/>
                <daml:hasClass>
                    <daml:Class rdf:about="http://mged.sourceforge.net/ontologies/MGEDOntology.daml#Scale"/>
                </daml:hasClass>
            </daml:Restriction>
        </rdfs:subClassOf>
    </daml:Class>
    <daml:Class rdf:about="http://mged.sourceforge.net/ontologies/MGEDOntology.daml#TestType">
        <rdfs:label>TestType</rdfs:label>
        <rdfs:comment><![CDATA[Descriptor of the Test performed e.g. Leukocyte count]]></rdfs:comment>
        <oiled:creationDate><![CDATA[2003-08-31T18:08:48Z]]></oiled:creationDate>
        <oiled:creator><![CDATA[Trish Whetzel]]></oiled:creator>
        <rdfs:subClassOf>
            <daml:Class rdf:about="http://mged.sourceforge.net/ontologies/MGEDOntology.daml#BioMaterialCharacteristics"/>
        </rdfs:subClassOf>
        <rdfs:subClassOf>
            <daml:Class rdf:about="http://mged.sourceforge.net/ontologies/MGEDOntology.daml#OntologyEntry"/>
        </rdfs:subClassOf>
        <rdfs:subClassOf>
            <daml:Restriction>
                <daml:onProperty rdf:resource="http://mged.sourceforge.net/ontologies/MGEDOntology.daml#has_database"/>
                <daml:hasClass>
                    <daml:Class rdf:about="http://mged.sourceforge.net/ontologies/MGEDOntology.daml#TestTypeDatabase"/>
                </daml:hasClass>
            </daml:Restriction>
        </rdfs:subClassOf>
    </daml:Class>
    <daml:Class rdf:about="http://mged.sourceforge.net/ontologies/MGEDOntology.daml#BiologicalProperty">
        <rdfs:label>BiologicalProperty</rdfs:label>
        <rdfs:comment><![CDATA[A biological property experiment design type is where an intrinsic characteristic of an organism(s) or biological system is examined.]]></rdfs:comment>
        <oiled:creationDate><![CDATA[2003-01-15T21:18:22Z]]></oiled:creationDate>
        <oiled:creator><![CDATA[parkinso]]></oiled:creator>
        <rdfs:subClassOf>
            <daml:Class rdf:about="http://mged.sourceforge.net/ontologies/MGEDOntology.daml#ExperimentDesignType"/>
        </rdfs:subClassOf>
    </daml:Class>
    <daml:Class rdf:about="http://mged.sourceforge.net/ontologies/MGEDOntology.daml#BioAssayDataCluster">
        <rdfs:label>BioAssayDataCluster</rdfs:label>
        <rdfs:comment><![CDATA[A grouping of bioassay data that has been organized by one or more mathematical functions into nodes.]]></rdfs:comment>
        <oiled:creationDate><![CDATA[2002-12-02T21:28:18Z]]></oiled:creationDate>
        <oiled:creator><![CDATA[stoeckrt]]></oiled:creator>
        <rdfs:subClassOf>
            <daml:Class rdf:about="http://mged.sourceforge.net/ontologies/MGEDOntology.daml#HigherLevelAnalysisPackage"/>
        </rdfs:subClassOf>
        <rdfs:subClassOf>
            <daml:Restriction>
                <daml:onProperty rdf:resource="http://mged.sourceforge.net/ontologies/MGEDOntology.daml#has_nodes"/>
                <daml:hasClass>
                    <daml:Class rdf:about="http://mged.sourceforge.net/ontologies/MGEDOntology.daml#Node"/>
                </daml:hasClass>
            </daml:Restriction>
        </rdfs:subClassOf>
    </daml:Class>
    <daml:Class rdf:about="http://mged.sourceforge.net/ontologies/MGEDOntology.daml#OtherUnit">
        <rdfs:label>OtherUnit</rdfs:label>
        <rdfs:comment><![CDATA[Other units are those types not specified in MAGE such as lumens, radioactivity, etc.]]></rdfs:comment>
        <oiled:creationDate><![CDATA[2003-01-13T19:51:52Z]]></oiled:creationDate>
        <oiled:creator><![CDATA[stoeckrt]]></oiled:creator>
        <rdfs:subClassOf>
            <daml:Class rdf:about="http://mged.sourceforge.net/ontologies/MGEDOntology.daml#Unit"/>
        </rdfs:subClassOf>
    </daml:Class>
    <daml:Class rdf:about="http://mged.sourceforge.net/ontologies/MGEDOntology.daml#MeasurementType">
        <rdfs:label>MeasurementType</rdfs:label>
        <rdfs:comment><![CDATA[class to hold instances used as the filler for the property has_measurement_type]]></rdfs:comment>
        <oiled:creationDate><![CDATA[2004-02-27T18:54:41Z]]></oiled:creationDate>
        <oiled:creator><![CDATA[whetzel]]></oiled:creator>
        <rdfs:subClassOf>
            <daml:Class rdf:about="http://mged.sourceforge.net/ontologies/MGEDOntology.daml#MGEDCoreOntology"/>
        </rdfs:subClassOf>
    </daml:Class>
    <daml:Class rdf:about="http://mged.sourceforge.net/ontologies/MGEDOntology.daml#MeasurementPackage">
        <rdfs:label>MeasurementPackage</rdfs:label>
        <rdfs:comment><![CDATA[MAGE package for measurement. ]]></rdfs:comment>
        <oiled:creationDate><![CDATA[2003-01-13T19:41:38Z]]></oiled:creationDate>
        <oiled:creator><![CDATA[stoeckrt]]></oiled:creator>
        <rdfs:subClassOf>
            <daml:Class rdf:about="http://mged.sourceforge.net/ontologies/MGEDOntology.daml#MGEDCoreOntology"/>
        </rdfs:subClassOf>
    </daml:Class>
    <daml:Class rdf:about="http://mged.sourceforge.net/ontologies/MGEDOntology.daml#EpidemiologicalDesign">
        <rdfs:label>EpidemiologicalDesign</rdfs:label>
        <rdfs:comment><![CDATA[An epidemiological experiment design type is where the biosource history is studied e.g. environmental, clinical and family history.]]></rdfs:comment>
        <oiled:creationDate><![CDATA[2003-01-15T21:23:51Z]]></oiled:creationDate>
        <oiled:creator><![CDATA[parkinso]]></oiled:creator>
        <rdfs:subClassOf>
            <daml:Class rdf:about="http://mged.sourceforge.net/ontologies/MGEDOntology.daml#ExperimentDesignType"/>
        </rdfs:subClassOf>
    </daml:Class>
    <daml:Class rdf:about="http://mged.sourceforge.net/ontologies/MGEDOntology.daml#MGEDOntology">
        <rdfs:label>MGEDOntology</rdfs:label>
        <rdfs:comment><![CDATA[The MGED Ontology is a top level container for the MGEDCoreOntology and the MGEDExtendedOntology. The MGED ontology describes microarray experiments and is split into the MGEDCoreOntology, which supports MAGE-OM v1.0 and is organized consistently with MAGE, and the MGEDExtendedOntology, which expands MAGE v1.0 and contains concepts and relationships which are not included in MAGE. ]]></rdfs:comment>
        <oiled:creationDate><![CDATA[2003-01-23T09:51:00Z]]></oiled:creationDate>
        <oiled:creator><![CDATA[parkinso]]></oiled:creator>
        <rdfs:subClassOf>
            <daml:Restriction>
                <daml:onProperty rdf:resource="http://mged.sourceforge.net/ontologies/MGEDOntology.daml#is_user_defined"/>
                <daml:hasClass>
                    <daml:Class rdf:about="http://mged.sourceforge.net/ontologies/MGEDOntology.daml#Contact"/>
                </daml:hasClass>
            </daml:Restriction>
        </rdfs:subClassOf>
        <rdfs:subClassOf>
            <daml:Restriction>
                <daml:onProperty rdf:resource="http://mged.sourceforge.net/ontologies/MGEDOntology.daml#is_user_defined"/>
                <daml:hasClass>
                    <daml:Class rdf:about="http://mged.sourceforge.net/ontologies/MGEDOntology.daml#BibliographicReference"/>
                </daml:hasClass>
            </daml:Restriction>
        </rdfs:subClassOf>
    </daml:Class>
    <daml:Class rdf:about="http://mged.sourceforge.net/ontologies/MGEDOntology.daml#BioMaterial">
        <rdfs:label>BioMaterial</rdfs:label>
        <rdfs:comment><![CDATA[Description of the processing state of the biomaterial for use in the microarray hybridization.]]></rdfs:comment>
        <oiled:creationDate><![CDATA[15:50:54 12.08.2001]]></oiled:creationDate>
        <oiled:creator><![CDATA[stoeckrt]]></oiled:creator>
        <rdfs:subClassOf>
            <daml:Class rdf:about="http://mged.sourceforge.net/ontologies/MGEDOntology.daml#BioMaterialPackage"/>
        </rdfs:subClassOf>
        <rdfs:subClassOf>
            <daml:Restriction>
                <daml:onProperty rdf:resource="http://mged.sourceforge.net/ontologies/MGEDOntology.daml#has_type"/>
                <daml:hasClass>
                    <daml:Class rdf:about="http://mged.sourceforge.net/ontologies/MGEDOntology.daml#MaterialType"/>
                </daml:hasClass>
            </daml:Restriction>
        </rdfs:subClassOf>
        <rdfs:subClassOf>
            <daml:Restriction>
                <daml:onProperty rdf:resource="http://mged.sourceforge.net/ontologies/MGEDOntology.daml#has_biomaterial_characteristics"/>
                <daml:hasClass>
                    <daml:Class rdf:about="http://mged.sourceforge.net/ontologies/MGEDOntology.daml#BioMaterialCharacteristics"/>
                </daml:hasClass>
            </daml:Restriction>
        </rdfs:subClassOf>
    </daml:Class>
    <daml:Class rdf:about="http://mged.sourceforge.net/ontologies/MGEDOntology.daml#VolumeUnit">
        <rdfs:label>VolumeUnit</rdfs:label>
        <rdfs:comment><![CDATA[Units used for volume measurements.]]></rdfs:comment>
        <oiled:creationDate><![CDATA[17:46:56 04.10.2001]]></oiled:creationDate>
        <oiled:creator><![CDATA[stoeckrt]]></oiled:creator>
        <rdfs:subClassOf>
            <daml:Class rdf:about="http://mged.sourceforge.net/ontologies/MGEDOntology.daml#Unit"/>
        </rdfs:subClassOf>
    </daml:Class>
    <daml:Class rdf:about="http://mged.sourceforge.net/ontologies/MGEDOntology.daml#Protocol">
        <rdfs:label>Protocol</rdfs:label>
        <rdfs:comment><![CDATA[Documentation of the set of steps taken in a procedure.]]></rdfs:comment>
        <oiled:creationDate><![CDATA[16:35:16 22.08.2001]]></oiled:creationDate>
        <oiled:creator><![CDATA[stoeckrt]]></oiled:creator>
        <rdfs:subClassOf>
            <daml:Class rdf:about="http://mged.sourceforge.net/ontologies/MGEDOntology.daml#ProtocolPackage"/>
        </rdfs:subClassOf>
        <rdfs:subClassOf>
            <daml:Restriction>
                <daml:onProperty rdf:resource="http://mged.sourceforge.net/ontologies/MGEDOntology.daml#has_software"/>
                <daml:hasClass>
                    <daml:Class rdf:about="http://mged.sourceforge.net/ontologies/MGEDOntology.daml#Software"/>
                </daml:hasClass>
            </daml:Restriction>
        </rdfs:subClassOf>
        <rdfs:subClassOf>
            <daml:Restriction>
                <daml:onProperty rdf:resource="http://mged.sourceforge.net/ontologies/MGEDOntology.daml#has_citation"/>
                <daml:hasClass>
                    <daml:Class rdf:about="http://mged.sourceforge.net/ontologies/MGEDOntology.daml#BibliographicReference"/>
                </daml:hasClass>
            </daml:Restriction>
        </rdfs:subClassOf>
        <rdfs:subClassOf>
            <daml:Restriction>
                <daml:onProperty rdf:resource="http://mged.sourceforge.net/ontologies/MGEDOntology.daml#has_hardware"/>
                <daml:hasClass>
                    <daml:Class rdf:about="http://mged.sourceforge.net/ontologies/MGEDOntology.daml#Hardware"/>
                </daml:hasClass>
            </daml:Restriction>
        </rdfs:subClassOf>
        <rdfs:subClassOf>
            <daml:Restriction>
                <daml:onProperty rdf:resource="http://mged.sourceforge.net/ontologies/MGEDOntology.daml#has_title"/>
                <daml:hasClass rdf:resource="http://www.w3.org/2000/10/XMLSchema#string"/>
            </daml:Restriction>
        </rdfs:subClassOf>
        <rdfs:subClassOf>
            <daml:Restriction>
                <daml:onProperty rdf:resource="http://mged.sourceforge.net/ontologies/MGEDOntology.daml#has_URI"/>
                <daml:hasClass>
                    <daml:Class rdf:about="http://mged.sourceforge.net/ontologies/MGEDOntology.daml#URI"/>
                </daml:hasClass>
            </daml:Restriction>
        </rdfs:subClassOf>
        <rdfs:subClassOf>
            <daml:Restriction>
                <daml:onProperty rdf:resource="http://mged.sourceforge.net/ontologies/MGEDOntology.daml#has_text"/>
                <daml:hasClass>
                    <daml:Class rdf:about="http://www.daml.org/2001/03/daml+oil#Thing"/>
                </daml:hasClass>
            </daml:Restriction>
        </rdfs:subClassOf>
        <rdfs:subClassOf>
            <daml:Restriction>
                <daml:onProperty rdf:resource="http://mged.sourceforge.net/ontologies/MGEDOntology.daml#has_description"/>
                <daml:hasClass rdf:resource="http://www.w3.org/2000/10/XMLSchema#string"/>
            </daml:Restriction>
        </rdfs:subClassOf>
        <rdfs:subClassOf>
            <daml:Restriction>
                <daml:onProperty rdf:resource="http://mged.sourceforge.net/ontologies/MGEDOntology.daml#has_type"/>
                <daml:hasClass>
                    <daml:Class rdf:about="http://mged.sourceforge.net/ontologies/MGEDOntology.daml#ProtocolType"/>
                </daml:hasClass>
            </daml:Restriction>
        </rdfs:subClassOf>
    </daml:Class>
    <daml:Class rdf:about="http://mged.sourceforge.net/ontologies/MGEDOntology.daml#ArrayDesignPackage">
        <rdfs:label>ArrayDesignPackage</rdfs:label>
        <rdfs:comment><![CDATA[MAGE package that describes the array layout and design. The array may be physical or  virtual.]]></rdfs:comment>
        <oiled:creationDate><![CDATA[2002-12-03T23:12:09Z]]></oiled:creationDate>
        <oiled:creator><![CDATA[stoeckrt]]></oiled:creator>
        <rdfs:subClassOf>
            <daml:Class rdf:about="http://mged.sourceforge.net/ontologies/MGEDOntology.daml#MGEDCoreOntology"/>
        </rdfs:subClassOf>
    </daml:Class>
    <daml:Class rdf:about="http://mged.sourceforge.net/ontologies/MGEDOntology.daml#Measurement">
        <rdfs:label>Measurement</rdfs:label>
        <rdfs:comment><![CDATA[Measured values and units.]]></rdfs:comment>
        <oiled:creationDate><![CDATA[16:24:39 22.08.2001]]></oiled:creationDate>
        <oiled:creator><![CDATA[stoeckrt]]></oiled:creator>
        <rdfs:subClassOf>
            <daml:Class rdf:about="http://mged.sourceforge.net/ontologies/MGEDOntology.daml#MeasurementPackage"/>
        </rdfs:subClassOf>
        <rdfs:subClassOf>
            <daml:Restriction>
                <daml:onProperty rdf:resource="http://mged.sourceforge.net/ontologies/MGEDOntology.daml#has_value"/>
                <daml:hasClass>
                    <daml:Class rdf:about="http://www.daml.org/2001/03/daml+oil#Thing"/>
                </daml:hasClass>
            </daml:Restriction>
        </rdfs:subClassOf>
        <rdfs:subClassOf>
            <daml:Restriction>
                <daml:onProperty rdf:resource="http://mged.sourceforge.net/ontologies/MGEDOntology.daml#has_units"/>
                <daml:hasClass>
                    <daml:Class rdf:about="http://mged.sourceforge.net/ontologies/MGEDOntology.daml#Unit"/>
                </daml:hasClass>
            </daml:Restriction>
        </rdfs:subClassOf>
        <rdfs:subClassOf>
            <daml:Restriction>
                <daml:onProperty rdf:resource="http://mged.sourceforge.net/ontologies/MGEDOntology.daml#has_measurement_type"/>
                <daml:hasClass>
                    <daml:Class>
                        <daml:oneOf>
                            <daml:List>
                                <daml:first>
                                    <daml:Thing rdf:about="http://mged.sourceforge.net/ontologies/MGEDOntology.daml#absolute"/>
                                </daml:first>
                                <daml:rest>
                                    <daml:List>
                                    <daml:first>
                                    <daml:Thing rdf:about="http://mged.sourceforge.net/ontologies/MGEDOntology.daml#change_biomaterial_characteristics"/>
                                    </daml:first>
                                    <daml:rest>
                                    <daml:List>
                                    <daml:first>
                                    <daml:Thing rdf:about="http://mged.sourceforge.net/ontologies/MGEDOntology.daml#relative"/>
                                    </daml:first>
                                    <daml:rest rdf:resource="http://www.daml.org/2001/03/daml+oil#nil"/>
                                    </daml:List>
                                    </daml:rest>
                                    </daml:List>
                                </daml:rest>
                            </daml:List>
                        </daml:oneOf>
                    </daml:Class>
                </daml:hasClass>
            </daml:Restriction>
        </rdfs:subClassOf>
    </daml:Class>
    <daml:Class rdf:about="http://mged.sourceforge.net/ontologies/MGEDOntology.daml#Fiducial">
        <rdfs:label>Fiducial</rdfs:label>
        <rdfs:comment><![CDATA[A marking on the surface of the array that can be used to identify the origin of the array.]]></rdfs:comment>
        <oiled:creationDate><![CDATA[2003-03-03T15:42:36Z]]></oiled:creationDate>
        <oiled:creator><![CDATA[stoeckrt]]></oiled:creator>
        <rdfs:subClassOf>
            <daml:Class rdf:about="http://mged.sourceforge.net/ontologies/MGEDOntology.daml#ArrayPackage"/>
        </rdfs:subClassOf>
        <rdfs:subClassOf>
            <daml:Restriction>
                <daml:onProperty rdf:resource="http://mged.sourceforge.net/ontologies/MGEDOntology.daml#has_type"/>
                <daml:hasClass>
                    <daml:Class rdf:about="http://mged.sourceforge.net/ontologies/MGEDOntology.daml#FiducialType"/>
                </daml:hasClass>
            </daml:Restriction>
        </rdfs:subClassOf>
    </daml:Class>
    <daml:Class rdf:about="http://mged.sourceforge.net/ontologies/MGEDOntology.daml#QualityControlDescriptionType">
        <rdfs:label>QualityControlDescriptionType</rdfs:label>
        <rdfs:comment><![CDATA[Controlled descriptors for the quality control strategy for an experiment. ]]></rdfs:comment>
        <oiled:creationDate><![CDATA[2003-03-03T17:53:42Z]]></oiled:creationDate>
        <oiled:creator><![CDATA[stoeckrt]]></oiled:creator>
        <rdfs:subClassOf>
            <daml:Class rdf:about="http://mged.sourceforge.net/ontologies/MGEDOntology.daml#ExperimentPackage"/>
        </rdfs:subClassOf>
    </daml:Class>
    <daml:Class rdf:about="http://mged.sourceforge.net/ontologies/MGEDOntology.daml#CellLine">
        <rdfs:label>CellLine</rdfs:label>
        <rdfs:comment><![CDATA[The identifier for the established culture of a metazoan cell if one was used as a biomaterial.

]]></rdfs:comment>
        <oiled:creationDate><![CDATA[15:30:43 15.08.2001]]></oiled:creationDate>
        <oiled:creator><![CDATA[stoeckrt]]></oiled:creator>
        <rdfs:subClassOf>
            <daml:Class rdf:about="http://mged.sourceforge.net/ontologies/MGEDOntology.daml#BioMaterialCharacteristics"/>
        </rdfs:subClassOf>
        <rdfs:subClassOf>
            <daml:Class rdf:about="http://mged.sourceforge.net/ontologies/MGEDOntology.daml#OntologyEntry"/>
        </rdfs:subClassOf>
        <rdfs:subClassOf>
            <daml:Restriction>
                <daml:onProperty rdf:resource="http://mged.sourceforge.net/ontologies/MGEDOntology.daml#has_database"/>
                <daml:hasClass>
                    <daml:Class rdf:about="http://mged.sourceforge.net/ontologies/MGEDOntology.daml#CellLineDatabase"/>
                </daml:hasClass>
            </daml:Restriction>
        </rdfs:subClassOf>
    </daml:Class>
    <daml:Class rdf:about="http://mged.sourceforge.net/ontologies/MGEDOntology.daml#CellType">
        <rdfs:label>CellType</rdfs:label>
        <rdfs:comment><![CDATA[CellType, the type of cell used in the experiment if non mixed, if mixed the TargetedCellType should be used, example of instances, epithelial, glial etc.]]></rdfs:comment>
        <oiled:creationDate><![CDATA[13:00:29 10.02.2002]]></oiled:creationDate>
        <oiled:creator><![CDATA[stoeckrt]]></oiled:creator>
        <rdfs:subClassOf>
            <daml:Class rdf:about="http://mged.sourceforge.net/ontologies/MGEDOntology.daml#BioMaterialCharacteristics"/>
        </rdfs:subClassOf>
        <rdfs:subClassOf>
            <daml:Class rdf:about="http://mged.sourceforge.net/ontologies/MGEDOntology.daml#OntologyEntry"/>
        </rdfs:subClassOf>
        <rdfs:subClassOf>
            <daml:Restriction>
                <daml:onProperty rdf:resource="http://mged.sourceforge.net/ontologies/MGEDOntology.daml#has_database"/>
                <daml:hasClass>
                    <daml:Class rdf:about="http://mged.sourceforge.net/ontologies/MGEDOntology.daml#CellTypeDatabase"/>
                </daml:hasClass>
            </daml:Restriction>
        </rdfs:subClassOf>
    </daml:Class>
    <daml:Class rdf:about="http://mged.sourceforge.net/ontologies/MGEDOntology.daml#RadiationUnit">
        <rdfs:label>RadiationUnit</rdfs:label>
        <rdfs:comment><![CDATA[Units for measuring decay of a radioactive isotope over time.]]></rdfs:comment>
        <oiled:creationDate><![CDATA[2003-01-13T20:07:08Z]]></oiled:creationDate>
        <oiled:creator><![CDATA[stoeckrt]]></oiled:creator>
        <rdfs:subClassOf>
            <daml:Class rdf:about="http://mged.sourceforge.net/ontologies/MGEDOntology.daml#OtherUnit"/>
        </rdfs:subClassOf>
    </daml:Class>
    <daml:Class rdf:about="http://mged.sourceforge.net/ontologies/MGEDOntology.daml#ProtocolVariation">
        <rdfs:label>ProtocolVariation</rdfs:label>
        <rdfs:comment><![CDATA[The effects of different protocols or changes in protocols on experimental results are studied.]]></rdfs:comment>
        <oiled:creationDate><![CDATA[2003-01-15T20:55:52Z]]></oiled:creationDate>
        <oiled:creator><![CDATA[parkinso]]></oiled:creator>
        <rdfs:subClassOf>
            <daml:Class rdf:about="http://mged.sourceforge.net/ontologies/MGEDOntology.daml#MGEDExtendedOntology"/>
        </rdfs:subClassOf>
    </daml:Class>
    <daml:Class rdf:about="http://mged.sourceforge.net/ontologies/MGEDOntology.daml#DesignElementGroupType">
        <rdfs:label>DesignElementGroupType</rdfs:label>
        <rdfs:comment><![CDATA[Controlled set of descriptors for indicating the specific type of a Feature, Reporter, or CompositeSequence. ]]></rdfs:comment>
        <oiled:creationDate><![CDATA[2003-03-03T16:47:49Z]]></oiled:creationDate>
        <oiled:creator><![CDATA[stoeckrt]]></oiled:creator>
        <rdfs:subClassOf>
            <daml:Class rdf:about="http://mged.sourceforge.net/ontologies/MGEDOntology.daml#ArrayDesignPackage"/>
        </rdfs:subClassOf>
    </daml:Class>
    <daml:Class rdf:about="http://mged.sourceforge.net/ontologies/MGEDOntology.daml#DerivedBioAssayType">
        <rdfs:label>DerivedBioAssayType</rdfs:label>
        <rdfs:comment><![CDATA[Controlled set of descriptors for the type of derivation of the BioAssay such as averaging features, taking ratios of signal QuantitationTypes, and normalizing BioAssay data. ]]></rdfs:comment>
        <oiled:creationDate><![CDATA[2003-03-03T16:30:24Z]]></oiled:creationDate>
        <oiled:creator><![CDATA[stoeckrt]]></oiled:creator>
        <rdfs:subClassOf>
            <daml:Class rdf:about="http://mged.sourceforge.net/ontologies/MGEDOntology.daml#BioAssayPackage"/>
        </rdfs:subClassOf>
    </daml:Class>
    <daml:Class rdf:about="http://mged.sourceforge.net/ontologies/MGEDOntology.daml#PopulationDensity">
        <rdfs:label>PopulationDensity</rdfs:label>
        <rdfs:comment><![CDATA[The concentration range of the organism.]]></rdfs:comment>
        <oiled:creationDate><![CDATA[17:03:23 22.08.2001]]></oiled:creationDate>
        <oiled:creator><![CDATA[stoeckrt]]></oiled:creator>
        <rdfs:subClassOf>
            <daml:Class rdf:about="http://mged.sourceforge.net/ontologies/MGEDOntology.daml#GrowthCondition"/>
        </rdfs:subClassOf>
    </daml:Class>
    <daml:Class rdf:about="http://mged.sourceforge.net/ontologies/MGEDOntology.daml#ControlType">
        <rdfs:label>ControlType</rdfs:label>
        <rdfs:comment><![CDATA[Controlled terms for descriptors for the type of control design element.]]></rdfs:comment>
        <oiled:creationDate><![CDATA[2002-12-03T23:51:42Z]]></oiled:creationDate>
        <oiled:creator><![CDATA[stoeckrt]]></oiled:creator>
        <rdfs:subClassOf>
            <daml:Class rdf:about="http://mged.sourceforge.net/ontologies/MGEDOntology.daml#DesignElementPackage"/>
        </rdfs:subClassOf>
    </daml:Class>
    <daml:Class rdf:about="http://mged.sourceforge.net/ontologies/MGEDOntology.daml#PhenotypeDatabase">
        <rdfs:label>PhenotypeDatabase</rdfs:label>
        <rdfs:comment><![CDATA[Database of phenotype information]]></rdfs:comment>
        <oiled:creationDate><![CDATA[2003-12-17T14:52:40Z]]></oiled:creationDate>
        <oiled:creator><![CDATA[Trish Whetzel]]></oiled:creator>
        <rdfs:subClassOf>
            <daml:Class rdf:about="http://mged.sourceforge.net/ontologies/MGEDOntology.daml#Database"/>
        </rdfs:subClassOf>
    </daml:Class>
    <daml:Class rdf:about="http://mged.sourceforge.net/ontologies/MGEDOntology.daml#OrganismDatabase">
        <rdfs:label>OrganismDatabase</rdfs:label>
        <rdfs:comment><![CDATA[Database of taxonomic information.]]></rdfs:comment>
        <oiled:creationDate><![CDATA[2003-06-04T20:49:12Z]]></oiled:creationDate>
        <oiled:creator><![CDATA[whetzel]]></oiled:creator>
        <rdfs:subClassOf>
            <daml:Class rdf:about="http://mged.sourceforge.net/ontologies/MGEDOntology.daml#Database"/>
        </rdfs:subClassOf>
    </daml:Class>
    <daml:Class rdf:about="http://mged.sourceforge.net/ontologies/MGEDOntology.daml#ObservationDatabase">
        <rdfs:label>ObservationDatabase</rdfs:label>
        <rdfs:comment><![CDATA[Database of terms for observations such as 'abnormal coat', 'skin pigment abnormality' describing macroscopic examinations.]]></rdfs:comment>
        <oiled:creationDate><![CDATA[2004-02-12T18:02:18Z]]></oiled:creationDate>
        <oiled:creator><![CDATA[whetzel]]></oiled:creator>
        <rdfs:subClassOf>
            <daml:Class rdf:about="http://mged.sourceforge.net/ontologies/MGEDOntology.daml#Database"/>
        </rdfs:subClassOf>
    </daml:Class>
    <daml:Class rdf:about="http://mged.sourceforge.net/ontologies/MGEDOntology.daml#BioSourceType">
        <rdfs:label>BioSourceType</rdfs:label>
        <rdfs:comment><![CDATA[The form in which the BioMaterial was obtained/maintained e.g. frozen, fresh etc. Note can be used to describe BioSamples as well as BioSources.]]></rdfs:comment>
        <oiled:creationDate><![CDATA[2002-10-31T20:24:49Z]]></oiled:creationDate>
        <oiled:creator><![CDATA[whetzel]]></oiled:creator>
        <rdfs:subClassOf>
            <daml:Class rdf:about="http://mged.sourceforge.net/ontologies/MGEDOntology.daml#BioMaterialCharacteristics"/>
        </rdfs:subClassOf>
    </daml:Class>
    <daml:Class rdf:about="http://mged.sourceforge.net/ontologies/MGEDOntology.daml#ZoneDefect">
        <rdfs:label>ZoneDefect</rdfs:label>
        <rdfs:comment><![CDATA[A technical manufactured described defect for zones.]]></rdfs:comment>
        <oiled:creationDate><![CDATA[2003-03-03T16:04:05Z]]></oiled:creationDate>
        <oiled:creator><![CDATA[stoeckrt]]></oiled:creator>
        <rdfs:subClassOf>
            <daml:Class rdf:about="http://mged.sourceforge.net/ontologies/MGEDOntology.daml#ArrayPackage"/>
        </rdfs:subClassOf>
        <rdfs:subClassOf>
            <daml:Restriction>
                <daml:onProperty rdf:resource="http://mged.sourceforge.net/ontologies/MGEDOntology.daml#has_type"/>
                <daml:hasClass>
                    <daml:Class rdf:about="http://mged.sourceforge.net/ontologies/MGEDOntology.daml#DefectType"/>
                </daml:hasClass>
            </daml:Restriction>
        </rdfs:subClassOf>
    </daml:Class>
    <daml:Class rdf:about="http://mged.sourceforge.net/ontologies/MGEDOntology.daml#GeographicLocation">
        <rdfs:label>GeographicLocation</rdfs:label>
        <rdfs:comment><![CDATA[A descriptor of the location from which a BioMaterial was obtained, e.g. country, region, grid reference.]]></rdfs:comment>
        <oiled:creationDate><![CDATA[2003-05-30T13:13:18Z]]></oiled:creationDate>
        <oiled:creator><![CDATA[Trish Whetzel]]></oiled:creator>
        <rdfs:subClassOf>
            <daml:Class rdf:about="http://mged.sourceforge.net/ontologies/MGEDOntology.daml#EnvironmentalHistory"/>
        </rdfs:subClassOf>
        <rdfs:subClassOf>
            <daml:Class rdf:about="http://mged.sourceforge.net/ontologies/MGEDOntology.daml#OntologyEntry"/>
        </rdfs:subClassOf>
        <rdfs:subClassOf>
            <daml:Restriction>
                <daml:onProperty rdf:resource="http://mged.sourceforge.net/ontologies/MGEDOntology.daml#has_database"/>
                <daml:hasClass>
                    <daml:Class rdf:about="http://mged.sourceforge.net/ontologies/MGEDOntology.daml#GeographicLocationDatabase"/>
                </daml:hasClass>
            </daml:Restriction>
        </rdfs:subClassOf>
    </daml:Class>
    <daml:Class rdf:about="http://mged.sourceforge.net/ontologies/MGEDOntology.daml#Atmosphere">
        <rdfs:label>Atmosphere</rdfs:label>
        <rdfs:comment><![CDATA[The atmospheric conditions used to culture or grow an organism.]]></rdfs:comment>
        <oiled:creationDate><![CDATA[2003-05-16T19:33:55Z]]></oiled:creationDate>
        <oiled:creator><![CDATA[parkinso]]></oiled:creator>
        <rdfs:subClassOf>
            <daml:Class rdf:about="http://mged.sourceforge.net/ontologies/MGEDOntology.daml#GrowthCondition"/>
        </rdfs:subClassOf>
        <rdfs:subClassOf>
            <daml:Restriction>
                <daml:onProperty rdf:resource="http://mged.sourceforge.net/ontologies/MGEDOntology.daml#has_atmospheric_component"/>
                <daml:hasClass>
                    <daml:Class rdf:about="http://mged.sourceforge.net/ontologies/MGEDOntology.daml#Compound"/>
                </daml:hasClass>
            </daml:Restriction>
        </rdfs:subClassOf>
    </daml:Class>
    <daml:Class rdf:about="http://mged.sourceforge.net/ontologies/MGEDOntology.daml#TemperatureUnit">
        <rdfs:label>TemperatureUnit</rdfs:label>
        <rdfs:comment><![CDATA[Units used for temperature measurements.]]></rdfs:comment>
        <oiled:creationDate><![CDATA[17:45:22 04.10.2001]]></oiled:creationDate>
        <oiled:creator><![CDATA[stoeckrt]]></oiled:creator>
        <rdfs:subClassOf>
            <daml:Class rdf:about="http://mged.sourceforge.net/ontologies/MGEDOntology.daml#Unit"/>
        </rdfs:subClassOf>
    </daml:Class>
    <daml:Class rdf:about="http://mged.sourceforge.net/ontologies/MGEDOntology.daml#ArrayGroup">
        <rdfs:label>ArrayGroup</rdfs:label>
        <rdfs:comment><![CDATA[An array group is a physical platform that contains one or more arrays that are separately addressable or a virtual grouping of arrays. ]]></rdfs:comment>
        <oiled:creationDate><![CDATA[2003-03-03T15:47:32Z]]></oiled:creationDate>
        <oiled:creator><![CDATA[stoeckrt]]></oiled:creator>
        <rdfs:subClassOf>
            <daml:Class rdf:about="http://mged.sourceforge.net/ontologies/MGEDOntology.daml#ArrayPackage"/>
        </rdfs:subClassOf>
        <rdfs:subClassOf>
            <daml:Restriction>
                <daml:onProperty rdf:resource="http://mged.sourceforge.net/ontologies/MGEDOntology.daml#has_type"/>
                <daml:hasClass>
                    <daml:Class rdf:about="http://mged.sourceforge.net/ontologies/MGEDOntology.daml#SubstrateType"/>
                </daml:hasClass>
            </daml:Restriction>
        </rdfs:subClassOf>
        <rdfs:subClassOf>
            <daml:Restriction>
                <daml:onProperty rdf:resource="http://mged.sourceforge.net/ontologies/MGEDOntology.daml#has_fiducials"/>
                <daml:hasClass>
                    <daml:Class rdf:about="http://mged.sourceforge.net/ontologies/MGEDOntology.daml#Fiducial"/>
                </daml:hasClass>
            </daml:Restriction>
        </rdfs:subClassOf>
    </daml:Class>
    <daml:Class rdf:about="http://mged.sourceforge.net/ontologies/MGEDOntology.daml#ArrayPackage">
        <rdfs:label>ArrayPackage</rdfs:label>
        <rdfs:comment><![CDATA[MAGE package for describing the process by which arrays were manufactured.]]></rdfs:comment>
        <oiled:creationDate><![CDATA[2003-03-03T15:19:00Z]]></oiled:creationDate>
        <oiled:creator><![CDATA[stoeckrt]]></oiled:creator>
        <rdfs:subClassOf>
            <daml:Class rdf:about="http://mged.sourceforge.net/ontologies/MGEDOntology.daml#MGEDCoreOntology"/>
        </rdfs:subClassOf>
    </daml:Class>
    <daml:Class rdf:about="http://mged.sourceforge.net/ontologies/MGEDOntology.daml#Compound">
        <rdfs:label>Compound</rdfs:label>
        <rdfs:comment><![CDATA[A drug, solvent, chemical, etc., with a property that can be measured such as concentration.]]></rdfs:comment>
        <oiled:creationDate><![CDATA[17:29:31 22.08.2001]]></oiled:creationDate>
        <oiled:creator><![CDATA[stoeckrt]]></oiled:creator>
        <rdfs:subClassOf>
            <daml:Class rdf:about="http://mged.sourceforge.net/ontologies/MGEDOntology.daml#OntologyEntry"/>
        </rdfs:subClassOf>
        <rdfs:subClassOf>
            <daml:Class rdf:about="http://mged.sourceforge.net/ontologies/MGEDOntology.daml#BiologicalFactorCategory"/>
        </rdfs:subClassOf>
        <rdfs:subClassOf>
            <daml:Restriction>
                <daml:onProperty rdf:resource="http://mged.sourceforge.net/ontologies/MGEDOntology.daml#has_database"/>
                <daml:hasClass>
                    <daml:Class rdf:about="http://mged.sourceforge.net/ontologies/MGEDOntology.daml#CompoundDatabase"/>
                </daml:hasClass>
            </daml:Restriction>
        </rdfs:subClassOf>
        <rdfs:subClassOf>
            <daml:Restriction>
                <daml:onProperty rdf:resource="http://mged.sourceforge.net/ontologies/MGEDOntology.daml#is_solvent"/>
                <daml:hasClass rdf:resource="http://www.w3.org/2000/10/XMLSchema#boolean"/>
            </daml:Restriction>
        </rdfs:subClassOf>
    </daml:Class>
    <daml:Class rdf:about="http://mged.sourceforge.net/ontologies/MGEDOntology.daml#BioAssayPackage">
        <rdfs:label>BioAssayPackage</rdfs:label>
        <rdfs:comment><![CDATA[MAGE package for bioassay.]]></rdfs:comment>
        <oiled:creationDate><![CDATA[2002-12-04T18:29:34Z]]></oiled:creationDate>
        <oiled:creator><![CDATA[stoeckrt]]></oiled:creator>
        <rdfs:subClassOf>
            <daml:Class rdf:about="http://mged.sourceforge.net/ontologies/MGEDOntology.daml#MGEDCoreOntology"/>
        </rdfs:subClassOf>
    </daml:Class>
    <daml:Class rdf:about="http://mged.sourceforge.net/ontologies/MGEDOntology.daml#BioSourceProvider">
        <rdfs:label>BioSourceProvider</rdfs:label>
        <rdfs:comment><![CDATA[The resource (e.g. company, hospital, geographical location) used to obtain or purchase the biomaterial. ]]></rdfs:comment>
        <oiled:creationDate><![CDATA[14:58:32 14.08.2001]]></oiled:creationDate>
        <oiled:creator><![CDATA[stoeckrt]]></oiled:creator>
        <rdfs:subClassOf>
            <daml:Class rdf:about="http://mged.sourceforge.net/ontologies/MGEDOntology.daml#BioMaterialCharacteristics"/>
        </rdfs:subClassOf>
        <rdfs:subClassOf>
            <daml:Restriction>
                <daml:onProperty rdf:resource="http://mged.sourceforge.net/ontologies/MGEDOntology.daml#has_donor"/>
                <daml:hasClass>
                    <daml:Class rdf:about="http://mged.sourceforge.net/ontologies/MGEDOntology.daml#Organization"/>
                </daml:hasClass>
            </daml:Restriction>
        </rdfs:subClassOf>
        <rdfs:subClassOf>
            <daml:Restriction>
                <daml:onProperty rdf:resource="http://mged.sourceforge.net/ontologies/MGEDOntology.daml#has_owner"/>
                <daml:hasClass>
                    <daml:Class rdf:about="http://mged.sourceforge.net/ontologies/MGEDOntology.daml#Person"/>
                </daml:hasClass>
            </daml:Restriction>
        </rdfs:subClassOf>
    </daml:Class>
    <daml:Class rdf:about="http://mged.sourceforge.net/ontologies/MGEDOntology.daml#IndividualGeneticCharacteristics">
        <rdfs:label>IndividualGeneticCharacteristics</rdfs:label>
        <rdfs:comment><![CDATA[The genotype of the individual organism from which the biomaterial was derived. Individual genetic characteristics include polymorphisms, disease alleles, and haplotypes.]]></rdfs:comment>
        <oiled:creationDate><![CDATA[15:28:19 15.08.2001]]></oiled:creationDate>
        <oiled:creator><![CDATA[stoeckrt]]></oiled:creator>
        <rdfs:subClassOf>
            <daml:Class rdf:about="http://mged.sourceforge.net/ontologies/MGEDOntology.daml#BioMaterialCharacteristics"/>
        </rdfs:subClassOf>
        <rdfs:subClassOf>
            <daml:Restriction>
                <daml:onProperty rdf:resource="http://mged.sourceforge.net/ontologies/MGEDOntology.daml#has_value"/>
                <daml:hasClass>
                    <daml:Class rdf:about="http://www.daml.org/2001/03/daml+oil#Thing"/>
                </daml:hasClass>
            </daml:Restriction>
        </rdfs:subClassOf>
    </daml:Class>
    <daml:Class rdf:about="http://mged.sourceforge.net/ontologies/MGEDOntology.daml#DiseaseStaging">
        <rdfs:label>DiseaseStaging</rdfs:label>
        <rdfs:comment><![CDATA[The stage or progression of a disease in an organism. Includes pathological staging of cancers and other disease progression. ]]></rdfs:comment>
        <oiled:creationDate><![CDATA[2003-05-15T17:06:11Z]]></oiled:creationDate>
        <oiled:creator><![CDATA[parkinso]]></oiled:creator>
        <rdfs:subClassOf>
            <daml:Class rdf:about="http://mged.sourceforge.net/ontologies/MGEDOntology.daml#BioMaterialCharacteristics"/>
        </rdfs:subClassOf>
        <rdfs:subClassOf>
            <daml:Class rdf:about="http://mged.sourceforge.net/ontologies/MGEDOntology.daml#OntologyEntry"/>
        </rdfs:subClassOf>
        <rdfs:subClassOf>
            <daml:Restriction>
                <daml:onProperty rdf:resource="http://mged.sourceforge.net/ontologies/MGEDOntology.daml#has_database"/>
                <daml:hasClass>
                    <daml:Class rdf:about="http://mged.sourceforge.net/ontologies/MGEDOntology.daml#DiseaseStagingDatabase"/>
                </daml:hasClass>
            </daml:Restriction>
        </rdfs:subClassOf>
    </daml:Class>
    <daml:Class rdf:about="http://mged.sourceforge.net/ontologies/MGEDOntology.daml#SurfaceType">
        <rdfs:label>SurfaceType</rdfs:label>
        <rdfs:comment><![CDATA[Controlled terms for descriptors for coating of the substrate.]]></rdfs:comment>
        <oiled:creationDate><![CDATA[2002-12-03T23:24:13Z]]></oiled:creationDate>
        <oiled:creator><![CDATA[stoeckrt]]></oiled:creator>
        <rdfs:subClassOf>
            <daml:Class rdf:about="http://mged.sourceforge.net/ontologies/MGEDOntology.daml#ArrayDesignPackage"/>
        </rdfs:subClassOf>
    </daml:Class>
    <daml:Class rdf:about="http://mged.sourceforge.net/ontologies/MGEDOntology.daml#ChromosomalAberrationClassification">
        <rdfs:label>ChromosomalAberrationClassification</rdfs:label>
        <rdfs:comment><![CDATA[An irregularity in the number or structure of chromosomes, usually in the form of a gain (duplication), loss (deletion), exchange (translocation), or alteration in sequence (inversion) of genetic material. Excludes simple changes in sequence such as mutations, and is usually detectable by cytogenetic and microscopic techniques such as FISH.]]></rdfs:comment>
        <oiled:creationDate><![CDATA[2003-08-31T02:26:38Z]]></oiled:creationDate>
        <oiled:creator><![CDATA[Trish Whetzel]]></oiled:creator>
        <rdfs:subClassOf>
            <daml:Class rdf:about="http://mged.sourceforge.net/ontologies/MGEDOntology.daml#BioMaterialCharacteristics"/>
        </rdfs:subClassOf>
    </daml:Class>
    <daml:Class rdf:about="http://mged.sourceforge.net/ontologies/MGEDOntology.daml#MaterialType">
        <rdfs:label>MaterialType</rdfs:label>
        <rdfs:comment><![CDATA[Controlled terms for the state of the BioMaterial. Each state (BioSource, different BioSamples, and LabeledExtract) have MaterialTypes. Examples are population of an organism, organism, organism part, cell, etc.  ]]></rdfs:comment>
        <oiled:creationDate><![CDATA[2003-01-13T20:49:28Z]]></oiled:creationDate>
        <oiled:creator><![CDATA[stoeckrt]]></oiled:creator>
        <rdfs:subClassOf>
            <daml:Class rdf:about="http://mged.sourceforge.net/ontologies/MGEDOntology.daml#BioMaterialPackage"/>
        </rdfs:subClassOf>
    </daml:Class>
    <daml:Class rdf:about="http://mged.sourceforge.net/ontologies/MGEDOntology.daml#ReplicateDescription">
        <rdfs:label>ReplicateDescription</rdfs:label>
        <rdfs:comment><![CDATA[ReplicateDescription provides details about the type of replication used in the experiment.]]></rdfs:comment>
        <oiled:creationDate><![CDATA[2003-03-03T17:42:24Z]]></oiled:creationDate>
        <oiled:creator><![CDATA[stoeckrt]]></oiled:creator>
        <rdfs:subClassOf>
            <daml:Class rdf:about="http://mged.sourceforge.net/ontologies/MGEDOntology.daml#ExperimentPackage"/>
        </rdfs:subClassOf>
        <rdfs:subClassOf>
            <daml:Restriction>
                <daml:onProperty rdf:resource="http://mged.sourceforge.net/ontologies/MGEDOntology.daml#has_type"/>
                <daml:hasClass>
                    <daml:Class rdf:about="http://mged.sourceforge.net/ontologies/MGEDOntology.daml#ReplicateDescriptionType"/>
                </daml:hasClass>
            </daml:Restriction>
        </rdfs:subClassOf>
    </daml:Class>
    <daml:Class rdf:about="http://mged.sourceforge.net/ontologies/MGEDOntology.daml#Phenotype">
        <rdfs:label>Phenotype</rdfs:label>
        <rdfs:comment><![CDATA[The observable form taken by some character (or group of characters) in an individual or an organism, excluding pathology and disease.  The detectable outward manifestations of a specific genotype.]]></rdfs:comment>
        <oiled:creationDate><![CDATA[2002-07-22T11:21:03Z]]></oiled:creationDate>
        <oiled:creator><![CDATA[stoeckrt]]></oiled:creator>
        <rdfs:subClassOf>
            <daml:Class rdf:about="http://mged.sourceforge.net/ontologies/MGEDOntology.daml#BioMaterialCharacteristics"/>
        </rdfs:subClassOf>
        <rdfs:subClassOf>
            <daml:Class rdf:about="http://mged.sourceforge.net/ontologies/MGEDOntology.daml#OntologyEntry"/>
        </rdfs:subClassOf>
        <rdfs:subClassOf>
            <daml:Restriction>
                <daml:onProperty rdf:resource="http://mged.sourceforge.net/ontologies/MGEDOntology.daml#has_database"/>
                <daml:hasClass>
                    <daml:Class rdf:about="http://mged.sourceforge.net/ontologies/MGEDOntology.daml#PhenotypeDatabase"/>
                </daml:hasClass>
            </daml:Restriction>
        </rdfs:subClassOf>
    </daml:Class>
    <daml:Class rdf:about="http://mged.sourceforge.net/ontologies/MGEDOntology.daml#NormalizationDescriptionType">
        <rdfs:label>NormalizationDescriptionType</rdfs:label>
        <rdfs:comment><![CDATA[Controlled descriptors for the normalization strategy used for the experiment.]]></rdfs:comment>
        <oiled:creationDate><![CDATA[2003-03-03T17:55:04Z]]></oiled:creationDate>
        <oiled:creator><![CDATA[stoeckrt]]></oiled:creator>
        <rdfs:subClassOf>
            <daml:Class rdf:about="http://mged.sourceforge.net/ontologies/MGEDOntology.daml#ExperimentPackage"/>
        </rdfs:subClassOf>
    </daml:Class>
    <daml:Class rdf:about="http://mged.sourceforge.net/ontologies/MGEDOntology.daml#IndividualChromosomalAbnormality">
        <rdfs:label>IndividualChromosomalAbnormality</rdfs:label>
        <rdfs:comment><![CDATA[An abnormality in the number or structure of chromosomes in the biomaterial from an individual organism, detected by karyotyping or other methods. E.g., a B-cell lymphoma from a patient has an abnormal karyotype 48,XY,t(1;2)(p22;p11),+3,+12.]]></rdfs:comment>
        <oiled:creationDate><![CDATA[2003-08-31T11:24:00Z]]></oiled:creationDate>
        <oiled:creator><![CDATA[Trish Whetzel]]></oiled:creator>
        <rdfs:subClassOf>
            <daml:Class rdf:about="http://mged.sourceforge.net/ontologies/MGEDOntology.daml#IndividualGeneticCharacteristics"/>
        </rdfs:subClassOf>
        <rdfs:subClassOf>
            <daml:Class rdf:about="http://mged.sourceforge.net/ontologies/MGEDOntology.daml#DeprecatedTerms"/>
        </rdfs:subClassOf>
        <rdfs:subClassOf>
            <daml:Restriction>
                <daml:onProperty rdf:resource="http://mged.sourceforge.net/ontologies/MGEDOntology.daml#deprecated_from_version"/>
                <daml:hasClass>
                    <daml:Class>
                        <daml:oneOf>
                            <daml:List>
                                <daml:first>
                                    <daml:Thing rdf:about="http://mged.sourceforge.net/ontologies/MGEDOntology.daml#version_1.2.0"/>
                                </daml:first>
                                <daml:rest rdf:resource="http://www.daml.org/2001/03/daml+oil#nil"/>
                            </daml:List>
                        </daml:oneOf>
                    </daml:Class>
                </daml:hasClass>
            </daml:Restriction>
        </rdfs:subClassOf>
        <rdfs:subClassOf>
            <daml:Restriction>
                <daml:onProperty rdf:resource="http://mged.sourceforge.net/ontologies/MGEDOntology.daml#has_reason_for_deprecation"/>
                <daml:hasClass>
                    <daml:Class>
                        <daml:oneOf>
                            <daml:List>
                                <daml:first>
                                    <daml:Thing rdf:about="http://mged.sourceforge.net/ontologies/MGEDOntology.daml#deleted_term"/>
                                </daml:first>
                                <daml:rest rdf:resource="http://www.daml.org/2001/03/daml+oil#nil"/>
                            </daml:List>
                        </daml:oneOf>
                    </daml:Class>
                </daml:hasClass>
            </daml:Restriction>
        </rdfs:subClassOf>
    </daml:Class>
    <daml:Class rdf:about="http://mged.sourceforge.net/ontologies/MGEDOntology.daml#Reporter">
        <rdfs:label>Reporter</rdfs:label>
        <rdfs:comment><![CDATA[Description of the material placed on a feature (spot).]]></rdfs:comment>
        <oiled:creationDate><![CDATA[2002-12-03T23:53:08Z]]></oiled:creationDate>
        <oiled:creator><![CDATA[stoeckrt]]></oiled:creator>
        <rdfs:subClassOf>
            <daml:Class rdf:about="http://mged.sourceforge.net/ontologies/MGEDOntology.daml#DesignElement"/>
        </rdfs:subClassOf>
        <rdfs:subClassOf>
            <daml:Restriction>
                <daml:onProperty rdf:resource="http://mged.sourceforge.net/ontologies/MGEDOntology.daml#has_type"/>
                <daml:hasClass>
                    <daml:Class rdf:about="http://mged.sourceforge.net/ontologies/MGEDOntology.daml#FailType"/>
                </daml:hasClass>
            </daml:Restriction>
        </rdfs:subClassOf>
        <rdfs:subClassOf>
            <daml:Restriction>
                <daml:onProperty rdf:resource="http://mged.sourceforge.net/ontologies/MGEDOntology.daml#has_type"/>
                <daml:hasClass>
                    <daml:Class rdf:about="http://mged.sourceforge.net/ontologies/MGEDOntology.daml#WarningType"/>
                </daml:hasClass>
            </daml:Restriction>
        </rdfs:subClassOf>
    </daml:Class>
    <daml:Class rdf:about="http://mged.sourceforge.net/ontologies/MGEDOntology.daml#CellLineDatabase">
        <rdfs:label>CellLineDatabase</rdfs:label>
        <rdfs:comment><![CDATA[Database of cell line information.]]></rdfs:comment>
        <oiled:creationDate><![CDATA[2003-06-09T18:17:21Z]]></oiled:creationDate>
        <oiled:creator><![CDATA[whetzel]]></oiled:creator>
        <rdfs:subClassOf>
            <daml:Class rdf:about="http://mged.sourceforge.net/ontologies/MGEDOntology.daml#Database"/>
        </rdfs:subClassOf>
    </daml:Class>
    <daml:Class rdf:about="http://mged.sourceforge.net/ontologies/MGEDOntology.daml#TumorGrading">
        <rdfs:label>TumorGrading</rdfs:label>
        <rdfs:comment><![CDATA[A descriptor used in cancer biology to describe abnormalities of tumor cells. E.g. an instance from NCI Thesaurus. ]]></rdfs:comment>
        <oiled:creationDate><![CDATA[2003-05-15T17:17:57Z]]></oiled:creationDate>
        <oiled:creator><![CDATA[parkinso]]></oiled:creator>
        <rdfs:subClassOf>
            <daml:Class rdf:about="http://mged.sourceforge.net/ontologies/MGEDOntology.daml#BioMaterialCharacteristics"/>
        </rdfs:subClassOf>
        <rdfs:subClassOf>
            <daml:Class rdf:about="http://mged.sourceforge.net/ontologies/MGEDOntology.daml#OntologyEntry"/>
        </rdfs:subClassOf>
        <rdfs:subClassOf>
            <daml:Restriction>
                <daml:onProperty rdf:resource="http://mged.sourceforge.net/ontologies/MGEDOntology.daml#has_database"/>
                <daml:hasClass>
                    <daml:Class rdf:about="http://mged.sourceforge.net/ontologies/MGEDOntology.daml#TumorGradingDatabase"/>
                </daml:hasClass>
            </daml:Restriction>
        </rdfs:subClassOf>
    </daml:Class>
    <daml:Class rdf:about="http://mged.sourceforge.net/ontologies/MGEDOntology.daml#LabelCompound">
        <rdfs:label>LabelCompound</rdfs:label>
        <rdfs:comment><![CDATA[Compounds that are used for labeling extracts.]]></rdfs:comment>
        <oiled:creationDate><![CDATA[2002-12-03T17:15:42Z]]></oiled:creationDate>
        <oiled:creator><![CDATA[stoeckrt]]></oiled:creator>
        <rdfs:subClassOf>
            <daml:Class rdf:about="http://mged.sourceforge.net/ontologies/MGEDOntology.daml#Compound"/>
        </rdfs:subClassOf>
    </daml:Class>
    <daml:Class rdf:about="http://mged.sourceforge.net/ontologies/MGEDOntology.daml#ClinicalTreatmentDatabase">
        <rdfs:label>ClinicalTreatmentDatabase</rdfs:label>
        <rdfs:comment><![CDATA[Database of clinical treatment information]]></rdfs:comment>
        <oiled:creationDate><![CDATA[2003-12-17T15:05:19Z]]></oiled:creationDate>
        <oiled:creator><![CDATA[Trish Whetzel]]></oiled:creator>
        <rdfs:subClassOf>
            <daml:Class rdf:about="http://mged.sourceforge.net/ontologies/MGEDOntology.daml#Database"/>
        </rdfs:subClassOf>
    </daml:Class>
    <daml:Class rdf:about="http://mged.sourceforge.net/ontologies/MGEDOntology.daml#FamilyRelationship">
        <rdfs:label>FamilyRelationship</rdfs:label>
        <rdfs:comment><![CDATA[A type of relationship applicable to mammals to describe the genetic relatedness of the individual under study.  E.g. brother or mother.
]]></rdfs:comment>
        <oiled:creationDate><![CDATA[2003-05-16T20:27:02Z]]></oiled:creationDate>
        <oiled:creator><![CDATA[parkinso]]></oiled:creator>
        <rdfs:subClassOf>
            <daml:Class rdf:about="http://mged.sourceforge.net/ontologies/MGEDOntology.daml#BioMaterialPackage"/>
        </rdfs:subClassOf>
    </daml:Class>
    <daml:Class rdf:about="http://mged.sourceforge.net/ontologies/MGEDOntology.daml#MGEDOntologyVersion">
        <rdfs:label>MGEDOntologyVersion</rdfs:label>
        <rdfs:comment><![CDATA[The version of the MGED Ontology.]]></rdfs:comment>
        <oiled:creationDate><![CDATA[2003-12-31T15:58:47Z]]></oiled:creationDate>
        <oiled:creator><![CDATA[Trish Whetzel]]></oiled:creator>
        <rdfs:subClassOf>
            <daml:Class rdf:about="http://mged.sourceforge.net/ontologies/MGEDOntology.daml#MGEDCoreOntology"/>
        </rdfs:subClassOf>
    </daml:Class>
    <daml:Class rdf:about="http://mged.sourceforge.net/ontologies/MGEDOntology.daml#TimeUnitOther">
        <rdfs:label>TimeUnitOther</rdfs:label>
        <rdfs:comment><![CDATA[Time units not specified in MAGE.]]></rdfs:comment>
        <oiled:creationDate><![CDATA[2003-01-13T20:04:53Z]]></oiled:creationDate>
        <oiled:creator><![CDATA[stoeckrt]]></oiled:creator>
        <rdfs:subClassOf>
            <daml:Class rdf:about="http://mged.sourceforge.net/ontologies/MGEDOntology.daml#TimeUnit"/>
        </rdfs:subClassOf>
    </daml:Class>
    <daml:Class rdf:about="http://mged.sourceforge.net/ontologies/MGEDOntology.daml#SomaticModification">
        <rdfs:label>SomaticModification</rdfs:label>
        <rdfs:comment><![CDATA[The organism has had non-genetic parts removed, added, or rearranged.]]></rdfs:comment>
        <oiled:creationDate><![CDATA[16:54:12 23.08.2001]]></oiled:creationDate>
        <oiled:creator><![CDATA[stoeckrt]]></oiled:creator>
        <rdfs:subClassOf>
            <daml:Class rdf:about="http://mged.sourceforge.net/ontologies/MGEDOntology.daml#MGEDExtendedOntology"/>
        </rdfs:subClassOf>
        <rdfs:subClassOf>
            <daml:Restriction>
                <daml:onProperty rdf:resource="http://mged.sourceforge.net/ontologies/MGEDOntology.daml#has_part_modified"/>
                <daml:hasClass>
                    <daml:Class rdf:about="http://mged.sourceforge.net/ontologies/MGEDOntology.daml#OrganismPart"/>
                </daml:hasClass>
            </daml:Restriction>
        </rdfs:subClassOf>
    </daml:Class>
    <daml:Class rdf:about="http://mged.sourceforge.net/ontologies/MGEDOntology.daml#TheoreticalBioSequenceType">
        <rdfs:label>TheoreticalBioSequenceType</rdfs:label>
        <rdfs:comment><![CDATA[A theoretical biosequence type is an abstraction used for annotation design of elements, e.g. gene, intron.]]></rdfs:comment>
        <oiled:creationDate><![CDATA[2003-01-14T20:56:29Z]]></oiled:creationDate>
        <oiled:creator><![CDATA[parkinso]]></oiled:creator>
        <rdfs:subClassOf>
            <daml:Class rdf:about="http://mged.sourceforge.net/ontologies/MGEDOntology.daml#BioSequenceType"/>
        </rdfs:subClassOf>
    </daml:Class>
    <daml:Class rdf:about="http://mged.sourceforge.net/ontologies/MGEDOntology.daml#FactorValueSet">
        <rdfs:label>FactorValueSet</rdfs:label>
        <rdfs:comment><![CDATA[A super grouping of FactorValueDependencies or FactorValues which describes combinations of conditions used to treat or describe a BioMaterial applied to a BioAssay, typically separating things on the basis of channels or the concepts of measured and reference samples e.g. 10% glucose, 1 hour AND 10mm NaCl, 2 hours in channel 1. ]]></rdfs:comment>
        <oiled:creationDate><![CDATA[2003-03-04T21:06:05Z]]></oiled:creationDate>
        <oiled:creator><![CDATA[parkinso]]></oiled:creator>
        <rdfs:subClassOf>
            <daml:Class rdf:about="http://mged.sourceforge.net/ontologies/MGEDOntology.daml#ExperimentPackage"/>
        </rdfs:subClassOf>
        <rdfs:subClassOf>
            <daml:Class rdf:about="http://mged.sourceforge.net/ontologies/MGEDOntology.daml#DeprecatedTerms"/>
        </rdfs:subClassOf>
        <rdfs:subClassOf>
            <daml:Restriction>
                <daml:onProperty rdf:resource="http://mged.sourceforge.net/ontologies/MGEDOntology.daml#has_value"/>
                <daml:hasClass>
                    <daml:Class rdf:about="http://www.daml.org/2001/03/daml+oil#Thing"/>
                </daml:hasClass>
            </daml:Restriction>
        </rdfs:subClassOf>
        <rdfs:subClassOf>
            <daml:Restriction>
                <daml:onProperty rdf:resource="http://mged.sourceforge.net/ontologies/MGEDOntology.daml#has_reason_for_deprecation"/>
                <daml:hasClass>
                    <daml:Class>
                        <daml:oneOf>
                            <daml:List>
                                <daml:first>
                                    <daml:Thing rdf:about="http://mged.sourceforge.net/ontologies/MGEDOntology.daml#deleted_term"/>
                                </daml:first>
                                <daml:rest rdf:resource="http://www.daml.org/2001/03/daml+oil#nil"/>
                            </daml:List>
                        </daml:oneOf>
                    </daml:Class>
                </daml:hasClass>
            </daml:Restriction>
        </rdfs:subClassOf>
        <rdfs:subClassOf>
            <daml:Restriction>
                <daml:onProperty rdf:resource="http://mged.sourceforge.net/ontologies/MGEDOntology.daml#deprecated_from_version"/>
                <daml:hasClass>
                    <daml:Class>
                        <daml:oneOf>
                            <daml:List>
                                <daml:first>
                                    <daml:Thing rdf:about="http://mged.sourceforge.net/ontologies/MGEDOntology.daml#version_1.1.9"/>
                                </daml:first>
                                <daml:rest rdf:resource="http://www.daml.org/2001/03/daml+oil#nil"/>
                            </daml:List>
                        </daml:oneOf>
                    </daml:Class>
                </daml:hasClass>
            </daml:Restriction>
        </rdfs:subClassOf>
    </daml:Class>
    <daml:Class rdf:about="http://mged.sourceforge.net/ontologies/MGEDOntology.daml#Ecotype">
        <rdfs:label>Ecotype</rdfs:label>
        <rdfs:comment><![CDATA[a biotype resulting from selection in a particular habitat, e.g. the A. thaliana Ecotype Ler
]]></rdfs:comment>
        <oiled:creationDate><![CDATA[2003-08-18T21:21:30Z]]></oiled:creationDate>
        <oiled:creator><![CDATA[Trish Whetzel]]></oiled:creator>
        <rdfs:subClassOf>
            <daml:Class rdf:about="http://mged.sourceforge.net/ontologies/MGEDOntology.daml#StrainOrLine"/>
        </rdfs:subClassOf>
        <rdfs:subClassOf>
            <daml:Restriction>
                <daml:onProperty rdf:resource="http://mged.sourceforge.net/ontologies/MGEDOntology.daml#has_database"/>
                <daml:hasClass>
                    <daml:Class rdf:about="http://mged.sourceforge.net/ontologies/MGEDOntology.daml#StrainOrLineDatabase"/>
                </daml:hasClass>
            </daml:Restriction>
        </rdfs:subClassOf>
    </daml:Class>
    <daml:Class rdf:about="http://mged.sourceforge.net/ontologies/MGEDOntology.daml#VolumeUnitOther">
        <rdfs:label>VolumeUnitOther</rdfs:label>
        <rdfs:comment><![CDATA[Volume units not specified in MAGE.]]></rdfs:comment>
        <oiled:creationDate><![CDATA[2003-01-13T20:05:45Z]]></oiled:creationDate>
        <oiled:creator><![CDATA[stoeckrt]]></oiled:creator>
        <rdfs:subClassOf>
            <daml:Class rdf:about="http://mged.sourceforge.net/ontologies/MGEDOntology.daml#VolumeUnit"/>
        </rdfs:subClassOf>
    </daml:Class>
    <daml:Class rdf:about="http://mged.sourceforge.net/ontologies/MGEDOntology.daml#TestTypeDatabase">
        <rdfs:label>TestTypeDatabase</rdfs:label>
        <rdfs:comment><![CDATA[Database of codes for clinical findings.]]></rdfs:comment>
        <oiled:creationDate><![CDATA[2003-06-09T18:38:21Z]]></oiled:creationDate>
        <oiled:creator><![CDATA[whetzel]]></oiled:creator>
        <rdfs:subClassOf>
            <daml:Class rdf:about="http://mged.sourceforge.net/ontologies/MGEDOntology.daml#Database"/>
        </rdfs:subClassOf>
    </daml:Class>
    <daml:Class rdf:about="http://mged.sourceforge.net/ontologies/MGEDOntology.daml#DefectType">
        <rdfs:label>DefectType</rdfs:label>
        <rdfs:comment><![CDATA[Defects associated with features or zones such as those that are missing or moved. ]]></rdfs:comment>
        <oiled:creationDate><![CDATA[2003-03-03T15:16:02Z]]></oiled:creationDate>
        <oiled:creator><![CDATA[stoeckrt]]></oiled:creator>
        <rdfs:subClassOf>
            <daml:Class rdf:about="http://mged.sourceforge.net/ontologies/MGEDOntology.daml#ArrayPackage"/>
        </rdfs:subClassOf>
    </daml:Class>
    <daml:Class rdf:about="http://mged.sourceforge.net/ontologies/MGEDOntology.daml#DataTransformationProtocolType">
        <rdfs:label>DataTransformationProtocolType</rdfs:label>
        <rdfs:comment><![CDATA[The process by which derived BioAssays are created from measured BioAssays and/or derived BioAssays.]]></rdfs:comment>
        <oiled:creationDate><![CDATA[2003-09-22T15:26:29Z]]></oiled:creationDate>
        <oiled:creator><![CDATA[whetzel]]></oiled:creator>
        <rdfs:subClassOf>
            <daml:Class rdf:about="http://mged.sourceforge.net/ontologies/MGEDOntology.daml#ProtocolType"/>
        </rdfs:subClassOf>
    </daml:Class>
    <daml:Class rdf:about="http://mged.sourceforge.net/ontologies/MGEDOntology.daml#BioSequence">
        <rdfs:label>BioSequence</rdfs:label>
        <rdfs:comment><![CDATA[A representation of a DNA, RNA, or protein sequence. ]]></rdfs:comment>
        <oiled:creationDate><![CDATA[2002-12-04T16:03:12Z]]></oiled:creationDate>
        <oiled:creator><![CDATA[stoeckrt]]></oiled:creator>
        <rdfs:subClassOf>
            <daml:Class rdf:about="http://mged.sourceforge.net/ontologies/MGEDOntology.daml#BioSequencePackage"/>
        </rdfs:subClassOf>
        <rdfs:subClassOf>
            <daml:Restriction>
                <daml:onProperty rdf:resource="http://mged.sourceforge.net/ontologies/MGEDOntology.daml#has_type"/>
                <daml:hasClass>
                    <daml:Class rdf:about="http://mged.sourceforge.net/ontologies/MGEDOntology.daml#BioSequenceType"/>
                </daml:hasClass>
            </daml:Restriction>
        </rdfs:subClassOf>
        <rdfs:subClassOf>
            <daml:Restriction>
                <daml:onProperty rdf:resource="http://mged.sourceforge.net/ontologies/MGEDOntology.daml#has_type"/>
                <daml:hasClass>
                    <daml:Class rdf:about="http://mged.sourceforge.net/ontologies/MGEDOntology.daml#PolymerType"/>
                </daml:hasClass>
            </daml:Restriction>
        </rdfs:subClassOf>
        <rdfs:subClassOf>
            <daml:Restriction>
                <daml:onProperty rdf:resource="http://mged.sourceforge.net/ontologies/MGEDOntology.daml#has_species"/>
                <daml:hasClass>
                    <daml:Class rdf:about="http://mged.sourceforge.net/ontologies/MGEDOntology.daml#Organism"/>
                </daml:hasClass>
            </daml:Restriction>
        </rdfs:subClassOf>
    </daml:Class>
    <daml:Class rdf:about="http://mged.sourceforge.net/ontologies/MGEDOntology.daml#FactorValueDependency">
        <rdfs:label>FactorValueDependency</rdfs:label>
        <rdfs:comment><![CDATA[A group of FactorValues which refer to the same condition used to treat or describe a BioMaterial, e.g. 10% glucose, 1 hour OR larval stage, age 24 hours. ]]></rdfs:comment>
        <oiled:creationDate><![CDATA[2003-03-04T21:02:53Z]]></oiled:creationDate>
        <oiled:creator><![CDATA[parkinso]]></oiled:creator>
        <rdfs:subClassOf>
            <daml:Class rdf:about="http://mged.sourceforge.net/ontologies/MGEDOntology.daml#ExperimentPackage"/>
        </rdfs:subClassOf>
        <rdfs:subClassOf>
            <daml:Class rdf:about="http://mged.sourceforge.net/ontologies/MGEDOntology.daml#DeprecatedTerms"/>
        </rdfs:subClassOf>
        <rdfs:subClassOf>
            <daml:Restriction>
                <daml:onProperty rdf:resource="http://mged.sourceforge.net/ontologies/MGEDOntology.daml#has_value"/>
                <daml:hasClass>
                    <daml:Class rdf:about="http://www.daml.org/2001/03/daml+oil#Thing"/>
                </daml:hasClass>
            </daml:Restriction>
        </rdfs:subClassOf>
        <rdfs:subClassOf>
            <daml:Restriction>
                <daml:onProperty rdf:resource="http://mged.sourceforge.net/ontologies/MGEDOntology.daml#has_reason_for_deprecation"/>
                <daml:hasClass>
                    <daml:Class>
                        <daml:oneOf>
                            <daml:List>
                                <daml:first>
                                    <daml:Thing rdf:about="http://mged.sourceforge.net/ontologies/MGEDOntology.daml#deleted_term"/>
                                </daml:first>
                                <daml:rest rdf:resource="http://www.daml.org/2001/03/daml+oil#nil"/>
                            </daml:List>
                        </daml:oneOf>
                    </daml:Class>
                </daml:hasClass>
            </daml:Restriction>
        </rdfs:subClassOf>
        <rdfs:subClassOf>
            <daml:Restriction>
                <daml:onProperty rdf:resource="http://mged.sourceforge.net/ontologies/MGEDOntology.daml#deprecated_from_version"/>
                <daml:hasClass>
                    <daml:Class>
                        <daml:oneOf>
                            <daml:List>
                                <daml:first>
                                    <daml:Thing rdf:about="http://mged.sourceforge.net/ontologies/MGEDOntology.daml#version_1.1.9"/>
                                </daml:first>
                                <daml:rest rdf:resource="http://www.daml.org/2001/03/daml+oil#nil"/>
                            </daml:List>
                        </daml:oneOf>
                    </daml:Class>
                </daml:hasClass>
            </daml:Restriction>
        </rdfs:subClassOf>
    </daml:Class>
    <daml:Class rdf:about="http://mged.sourceforge.net/ontologies/MGEDOntology.daml#SoftwareType">
        <rdfs:label>SoftwareType</rdfs:label>
        <rdfs:comment><![CDATA[Controlled terms that provide descriptors for the type of software.]]></rdfs:comment>
        <oiled:creationDate><![CDATA[2002-12-03T22:11:35Z]]></oiled:creationDate>
        <oiled:creator><![CDATA[stoeckrt]]></oiled:creator>
        <rdfs:subClassOf>
            <daml:Class rdf:about="http://mged.sourceforge.net/ontologies/MGEDOntology.daml#ProtocolPackage"/>
        </rdfs:subClassOf>
    </daml:Class>
    <daml:Class rdf:about="http://mged.sourceforge.net/ontologies/MGEDOntology.daml#InitialTimePoint">
        <rdfs:label>InitialTimePoint</rdfs:label>
        <rdfs:comment><![CDATA[The point from which measurements of age were taken.]]></rdfs:comment>
        <oiled:creationDate><![CDATA[2002-11-06T22:45:05Z]]></oiled:creationDate>
        <oiled:creator><![CDATA[stoeckrt]]></oiled:creator>
        <rdfs:subClassOf>
            <daml:Class rdf:about="http://mged.sourceforge.net/ontologies/MGEDOntology.daml#BioMaterialPackage"/>
        </rdfs:subClassOf>
    </daml:Class>
    <daml:Class rdf:about="http://mged.sourceforge.net/ontologies/MGEDOntology.daml#DistanceUnitOther">
        <rdfs:label>DistanceUnitOther</rdfs:label>
        <rdfs:comment><![CDATA[Distance units not specified in MAGE.]]></rdfs:comment>
        <oiled:creationDate><![CDATA[2003-01-13T19:59:19Z]]></oiled:creationDate>
        <oiled:creator><![CDATA[stoeckrt]]></oiled:creator>
        <rdfs:subClassOf>
            <daml:Class rdf:about="http://mged.sourceforge.net/ontologies/MGEDOntology.daml#DistanceUnit"/>
        </rdfs:subClassOf>
    </daml:Class>
    <daml:Class rdf:about="http://mged.sourceforge.net/ontologies/MGEDOntology.daml#BioMaterialPurity">
        <rdfs:label>BioMaterialPurity</rdfs:label>
        <rdfs:comment><![CDATA[A measure of homogeneity of a biomaterial. For example, an expression of the  percentage of a tumor biopsy that is tumor cells.]]></rdfs:comment>
        <oiled:creationDate><![CDATA[2005-02-07T04:23:19Z]]></oiled:creationDate>
        <oiled:creator><![CDATA[Trish]]></oiled:creator>
        <rdfs:subClassOf>
            <daml:Class rdf:about="http://mged.sourceforge.net/ontologies/MGEDOntology.daml#BioMaterialCharacteristics"/>
        </rdfs:subClassOf>
    </daml:Class>
    <daml:Class rdf:about="http://mged.sourceforge.net/ontologies/MGEDOntology.daml#DeprecationReason">
        <rdfs:label>DeprecationReason</rdfs:label>
        <rdfs:comment><![CDATA[class to hold instances used as the filler for the property has_reason_for_deprecation]]></rdfs:comment>
        <oiled:creationDate><![CDATA[2004-02-27T19:19:45Z]]></oiled:creationDate>
        <oiled:creator><![CDATA[whetzel]]></oiled:creator>
        <rdfs:subClassOf>
            <daml:Class rdf:about="http://mged.sourceforge.net/ontologies/MGEDOntology.daml#MGEDCoreOntology"/>
        </rdfs:subClassOf>
    </daml:Class>
    <daml:Class rdf:about="http://mged.sourceforge.net/ontologies/MGEDOntology.daml#Hardware">
        <rdfs:label>Hardware</rdfs:label>
        <rdfs:comment><![CDATA[The machine or instrument used.]]></rdfs:comment>
        <oiled:creationDate><![CDATA[17:02:35 04.10.2001]]></oiled:creationDate>
        <oiled:creator><![CDATA[stoeckrt]]></oiled:creator>
        <rdfs:subClassOf>
            <daml:Class rdf:about="http://mged.sourceforge.net/ontologies/MGEDOntology.daml#ProtocolPackage"/>
        </rdfs:subClassOf>
        <rdfs:subClassOf>
            <daml:Restriction>
                <daml:onProperty rdf:resource="http://mged.sourceforge.net/ontologies/MGEDOntology.daml#has_make"/>
                <daml:hasClass>
                    <daml:Class rdf:about="http://www.daml.org/2001/03/daml+oil#Thing"/>
                </daml:hasClass>
            </daml:Restriction>
        </rdfs:subClassOf>
        <rdfs:subClassOf>
            <daml:Restriction>
                <daml:onProperty rdf:resource="http://mged.sourceforge.net/ontologies/MGEDOntology.daml#has_manufacturer"/>
                <daml:hasClass>
                    <daml:Class rdf:about="http://mged.sourceforge.net/ontologies/MGEDOntology.daml#Contact"/>
                </daml:hasClass>
            </daml:Restriction>
        </rdfs:subClassOf>
        <rdfs:subClassOf>
            <daml:Restriction>
                <daml:onProperty rdf:resource="http://mged.sourceforge.net/ontologies/MGEDOntology.daml#has_model"/>
                <daml:hasClass>
                    <daml:Class rdf:about="http://www.daml.org/2001/03/daml+oil#Thing"/>
                </daml:hasClass>
            </daml:Restriction>
        </rdfs:subClassOf>
        <rdfs:subClassOf>
            <daml:Restriction>
                <daml:onProperty rdf:resource="http://mged.sourceforge.net/ontologies/MGEDOntology.daml#has_software"/>
                <daml:hasClass>
                    <daml:Class rdf:about="http://mged.sourceforge.net/ontologies/MGEDOntology.daml#Software"/>
                </daml:hasClass>
            </daml:Restriction>
        </rdfs:subClassOf>
        <rdfs:subClassOf>
            <daml:Restriction>
                <daml:onProperty rdf:resource="http://mged.sourceforge.net/ontologies/MGEDOntology.daml#has_type"/>
                <daml:hasClass>
                    <daml:Class rdf:about="http://mged.sourceforge.net/ontologies/MGEDOntology.daml#HardwareType"/>
                </daml:hasClass>
            </daml:Restriction>
        </rdfs:subClassOf>
    </daml:Class>
    <daml:Class rdf:about="http://mged.sourceforge.net/ontologies/MGEDOntology.daml#ExperimentDesignType">
        <rdfs:label>ExperimentDesignType</rdfs:label>
        <rdfs:comment><![CDATA[The ExperimentDesignType is the high level description for studies such as "time series", "dose response", etc.  ]]></rdfs:comment>
        <oiled:creationDate><![CDATA[2002-12-02T20:17:32Z]]></oiled:creationDate>
        <oiled:creator><![CDATA[stoeckrt]]></oiled:creator>
        <rdfs:subClassOf>
            <daml:Class rdf:about="http://mged.sourceforge.net/ontologies/MGEDOntology.daml#ExperimentPackage"/>
        </rdfs:subClassOf>
    </daml:Class>
    <daml:Class rdf:about="http://mged.sourceforge.net/ontologies/MGEDOntology.daml#BioSequenceType">
        <rdfs:label>BioSequenceType</rdfs:label>
        <rdfs:comment><![CDATA[Controlled terms for descriptors indicating the type of biosequence. Types may be physical (e.g. BAC, cDNA clone), or  computational (e.g. unigene cluster, consensus).]]></rdfs:comment>
        <oiled:creationDate><![CDATA[2002-12-04T16:04:49Z]]></oiled:creationDate>
        <oiled:creator><![CDATA[stoeckrt]]></oiled:creator>
        <rdfs:subClassOf>
            <daml:Class rdf:about="http://mged.sourceforge.net/ontologies/MGEDOntology.daml#BioSequencePackage"/>
        </rdfs:subClassOf>
    </daml:Class>
    <daml:Class rdf:about="http://mged.sourceforge.net/ontologies/MGEDOntology.daml#MassUnitOther">
        <rdfs:label>MassUnitOther</rdfs:label>
        <rdfs:comment><![CDATA[Mass units not specified in MAGE.]]></rdfs:comment>
        <oiled:creationDate><![CDATA[2003-01-13T20:01:43Z]]></oiled:creationDate>
        <oiled:creator><![CDATA[stoeckrt]]></oiled:creator>
        <rdfs:subClassOf>
            <daml:Class rdf:about="http://mged.sourceforge.net/ontologies/MGEDOntology.daml#MassUnit"/>
        </rdfs:subClassOf>
    </daml:Class>
    <daml:Class rdf:about="http://mged.sourceforge.net/ontologies/MGEDOntology.daml#FamilyMember">
        <rdfs:label>FamilyMember</rdfs:label>
        <rdfs:comment><![CDATA[Member of the biosource's family.]]></rdfs:comment>
        <oiled:creationDate><![CDATA[2003-05-16T20:15:29Z]]></oiled:creationDate>
        <oiled:creator><![CDATA[parkinso]]></oiled:creator>
        <rdfs:subClassOf>
            <daml:Class rdf:about="http://mged.sourceforge.net/ontologies/MGEDOntology.daml#BioMaterialPackage"/>
        </rdfs:subClassOf>
        <rdfs:subClassOf>
            <daml:Restriction>
                <daml:onProperty rdf:resource="http://mged.sourceforge.net/ontologies/MGEDOntology.daml#has_disease_state"/>
                <daml:hasClass>
                    <daml:Class rdf:about="http://mged.sourceforge.net/ontologies/MGEDOntology.daml#DiseaseState"/>
                </daml:hasClass>
            </daml:Restriction>
        </rdfs:subClassOf>
        <rdfs:subClassOf>
            <daml:Restriction>
                <daml:onProperty rdf:resource="http://mged.sourceforge.net/ontologies/MGEDOntology.daml#has_individual_genetic_characteristics"/>
                <daml:hasClass>
                    <daml:Class rdf:about="http://mged.sourceforge.net/ontologies/MGEDOntology.daml#IndividualGeneticCharacteristics"/>
                </daml:hasClass>
            </daml:Restriction>
        </rdfs:subClassOf>
        <rdfs:subClassOf>
            <daml:Restriction>
                <daml:onProperty rdf:resource="http://mged.sourceforge.net/ontologies/MGEDOntology.daml#has_clinical_record"/>
                <daml:hasClass>
                    <daml:Class rdf:about="http://mged.sourceforge.net/ontologies/MGEDOntology.daml#OntologyEntry"/>
                </daml:hasClass>
            </daml:Restriction>
        </rdfs:subClassOf>
        <rdfs:subClassOf>
            <daml:Restriction>
                <daml:onProperty rdf:resource="http://mged.sourceforge.net/ontologies/MGEDOntology.daml#has_family_relationship"/>
                <daml:hasClass>
                    <daml:Class rdf:about="http://mged.sourceforge.net/ontologies/MGEDOntology.daml#FamilyRelationship"/>
                </daml:hasClass>
            </daml:Restriction>
        </rdfs:subClassOf>
    </daml:Class>
    <daml:Class rdf:about="http://mged.sourceforge.net/ontologies/MGEDOntology.daml#BioAssayData">
        <rdfs:label>BioAssayData</rdfs:label>
        <rdfs:comment><![CDATA[BioAssayData refers to the data files including images generated from one or more BioAssays.]]></rdfs:comment>
        <oiled:creationDate><![CDATA[2002-12-02T21:22:03Z]]></oiled:creationDate>
        <oiled:creator><![CDATA[stoeckrt]]></oiled:creator>
        <rdfs:subClassOf>
            <daml:Class rdf:about="http://mged.sourceforge.net/ontologies/MGEDOntology.daml#BioAssayDataPackage"/>
        </rdfs:subClassOf>
    </daml:Class>
    <daml:Class rdf:about="http://mged.sourceforge.net/ontologies/MGEDOntology.daml#SequenceOntologyDatabase">
        <rdfs:label>SequenceOntologyDatabase</rdfs:label>
        <rdfs:comment><![CDATA[Database for sequence annotation information.]]></rdfs:comment>
        <oiled:creationDate><![CDATA[2003-08-19T17:21:44Z]]></oiled:creationDate>
        <oiled:creator><![CDATA[whetzel]]></oiled:creator>
        <rdfs:subClassOf>
            <daml:Class rdf:about="http://mged.sourceforge.net/ontologies/MGEDOntology.daml#Database"/>
        </rdfs:subClassOf>
    </daml:Class>
    <daml:Class rdf:about="http://mged.sourceforge.net/ontologies/MGEDOntology.daml#GrowthCondition">
        <rdfs:label>GrowthCondition</rdfs:label>
        <rdfs:comment><![CDATA[A description of the conditions used to grow organisms or parts of the organism. This includes isolated environments such as cultures and open environments such as field studies.]]></rdfs:comment>
        <oiled:creationDate><![CDATA[16:48:16 22.08.2001]]></oiled:creationDate>
        <oiled:creator><![CDATA[stoeckrt]]></oiled:creator>
        <rdfs:subClassOf>
            <daml:Class rdf:about="http://mged.sourceforge.net/ontologies/MGEDOntology.daml#EnvironmentalHistory"/>
        </rdfs:subClassOf>
        <rdfs:subClassOf>
            <daml:Restriction>
                <daml:onProperty rdf:resource="http://mged.sourceforge.net/ontologies/MGEDOntology.daml#has_measurement"/>
                <daml:hasClass>
                    <daml:Class rdf:about="http://mged.sourceforge.net/ontologies/MGEDOntology.daml#Measurement"/>
                </daml:hasClass>
            </daml:Restriction>
        </rdfs:subClassOf>
        <rdfs:subClassOf>
            <daml:Restriction>
                <daml:onProperty rdf:resource="http://mged.sourceforge.net/ontologies/MGEDOntology.daml#has_maximum_measurement"/>
                <daml:hasClass>
                    <daml:Class rdf:about="http://mged.sourceforge.net/ontologies/MGEDOntology.daml#Measurement"/>
                </daml:hasClass>
            </daml:Restriction>
        </rdfs:subClassOf>
        <rdfs:subClassOf>
            <daml:Restriction>
                <daml:onProperty rdf:resource="http://mged.sourceforge.net/ontologies/MGEDOntology.daml#has_value"/>
                <daml:hasClass>
                    <daml:Class rdf:about="http://www.daml.org/2001/03/daml+oil#Thing"/>
                </daml:hasClass>
            </daml:Restriction>
        </rdfs:subClassOf>
    </daml:Class>
    <daml:Class rdf:about="http://mged.sourceforge.net/ontologies/MGEDOntology.daml#BioMolecularAnnotation">
        <rdfs:label>BioMolecularAnnotation</rdfs:label>
        <rdfs:comment><![CDATA[BioMolecularAnnotation experiment design types are those which are designed to investigate functions, processes, locations and identity at the molecular level e.g. binding site identification, genotyping.]]></rdfs:comment>
        <oiled:creationDate><![CDATA[2003-01-15T19:37:09Z]]></oiled:creationDate>
        <oiled:creator><![CDATA[parkinso]]></oiled:creator>
        <rdfs:subClassOf>
            <daml:Class rdf:about="http://mged.sourceforge.net/ontologies/MGEDOntology.daml#ExperimentDesignType"/>
        </rdfs:subClassOf>
    </daml:Class>
    <daml:Class rdf:about="http://mged.sourceforge.net/ontologies/MGEDOntology.daml#QualityControlDescription">
        <rdfs:label>QualityControlDescription</rdfs:label>
        <rdfs:comment><![CDATA[QualityControlDescription provides details of the quality control aspects of the experiment.]]></rdfs:comment>
        <oiled:creationDate><![CDATA[2003-03-03T17:45:38Z]]></oiled:creationDate>
        <oiled:creator><![CDATA[stoeckrt]]></oiled:creator>
        <rdfs:subClassOf>
            <daml:Class rdf:about="http://mged.sourceforge.net/ontologies/MGEDOntology.daml#ExperimentPackage"/>
        </rdfs:subClassOf>
        <rdfs:subClassOf>
            <daml:Restriction>
                <daml:onProperty rdf:resource="http://mged.sourceforge.net/ontologies/MGEDOntology.daml#has_type"/>
                <daml:hasClass>
                    <daml:Class rdf:about="http://mged.sourceforge.net/ontologies/MGEDOntology.daml#QualityControlDescriptionType"/>
                </daml:hasClass>
            </daml:Restriction>
        </rdfs:subClassOf>
    </daml:Class>
    <daml:Class rdf:about="http://mged.sourceforge.net/ontologies/MGEDOntology.daml#DeliveryMethod">
        <rdfs:label>DeliveryMethod</rdfs:label>
        <rdfs:comment><![CDATA[Method used to deliver a compound for treatment.]]></rdfs:comment>
        <oiled:creationDate><![CDATA[2002-11-06T23:01:41Z]]></oiled:creationDate>
        <oiled:creator><![CDATA[stoeckrt]]></oiled:creator>
        <rdfs:subClassOf>
            <daml:Class rdf:about="http://mged.sourceforge.net/ontologies/MGEDOntology.daml#MGEDExtendedOntology"/>
        </rdfs:subClassOf>
    </daml:Class>
    <daml:Class rdf:about="http://mged.sourceforge.net/ontologies/MGEDOntology.daml#Age">
        <rdfs:label>Age</rdfs:label>
        <rdfs:comment><![CDATA[The time period elapsed since an identifiable point in the life cycle of an organism. If a developmental stage is specified, the identifiable point would be the beginning of that stage. Otherwise the identifiable point must be specified such as planting (e.g. 3 days post planting).]]></rdfs:comment>
        <oiled:creationDate><![CDATA[16:27:03 12.08.2001]]></oiled:creationDate>
        <oiled:creator><![CDATA[stoeckrt]]></oiled:creator>
        <rdfs:subClassOf>
            <daml:Class rdf:about="http://mged.sourceforge.net/ontologies/MGEDOntology.daml#BioMaterialCharacteristics"/>
        </rdfs:subClassOf>
        <rdfs:subClassOf>
            <daml:Restriction>
                <daml:onProperty rdf:resource="http://mged.sourceforge.net/ontologies/MGEDOntology.daml#has_measurement"/>
                <daml:hasClass>
                    <daml:Class rdf:about="http://mged.sourceforge.net/ontologies/MGEDOntology.daml#Measurement"/>
                </daml:hasClass>
            </daml:Restriction>
        </rdfs:subClassOf>
        <rdfs:subClassOf>
            <daml:Restriction>
                <daml:onProperty rdf:resource="http://mged.sourceforge.net/ontologies/MGEDOntology.daml#has_initial_time_point"/>
                <daml:hasClass>
                    <daml:Class rdf:about="http://mged.sourceforge.net/ontologies/MGEDOntology.daml#InitialTimePoint"/>
                </daml:hasClass>
            </daml:Restriction>
        </rdfs:subClassOf>
        <rdfs:subClassOf>
            <daml:Restriction>
                <daml:onProperty rdf:resource="http://mged.sourceforge.net/ontologies/MGEDOntology.daml#has_maximum_measurement"/>
                <daml:hasClass>
                    <daml:Class rdf:about="http://mged.sourceforge.net/ontologies/MGEDOntology.daml#Measurement"/>
                </daml:hasClass>
            </daml:Restriction>
        </rdfs:subClassOf>
    </daml:Class>
    <daml:Class rdf:about="http://mged.sourceforge.net/ontologies/MGEDOntology.daml#Sex">
        <rdfs:label>Sex</rdfs:label>
        <rdfs:comment><![CDATA[Term applied to any organism able to undergo sexual reproduction in order to differentiate the individuals or types involved. Sexual reproduction is defined as the ability to exchange genetic material with the potential of recombinant progeny.]]></rdfs:comment>
        <oiled:creationDate><![CDATA[14:59:19 14.08.2001]]></oiled:creationDate>
        <oiled:creator><![CDATA[stoeckrt]]></oiled:creator>
        <rdfs:subClassOf>
            <daml:Class rdf:about="http://mged.sourceforge.net/ontologies/MGEDOntology.daml#BioMaterialCharacteristics"/>
        </rdfs:subClassOf>
    </daml:Class>
    <daml:Class rdf:about="http://mged.sourceforge.net/ontologies/MGEDOntology.daml#URI">
        <rdfs:label>URI</rdfs:label>
        <rdfs:comment><![CDATA[Uniform Resource Identifier]]></rdfs:comment>
        <oiled:creationDate><![CDATA[16:08:11 08.10.2001]]></oiled:creationDate>
        <oiled:creator><![CDATA[stoeckrt]]></oiled:creator>
        <rdfs:subClassOf>
            <daml:Class rdf:about="http://mged.sourceforge.net/ontologies/MGEDOntology.daml#MGEDCoreOntology"/>
        </rdfs:subClassOf>
    </daml:Class>
    <daml:Class rdf:about="http://mged.sourceforge.net/ontologies/MGEDOntology.daml#MassUnit">
        <rdfs:label>MassUnit</rdfs:label>
        <rdfs:comment><![CDATA[Units used for mass measurements.]]></rdfs:comment>
        <oiled:creationDate><![CDATA[17:46:17 04.10.2001]]></oiled:creationDate>
        <oiled:creator><![CDATA[stoeckrt]]></oiled:creator>
        <rdfs:subClassOf>
            <daml:Class rdf:about="http://mged.sourceforge.net/ontologies/MGEDOntology.daml#Unit"/>
        </rdfs:subClassOf>
    </daml:Class>
    <daml:Class rdf:about="http://mged.sourceforge.net/ontologies/MGEDOntology.daml#BioSample">
        <rdfs:label>BioSample</rdfs:label>
        <rdfs:comment><![CDATA[The BioSource after any treatment.]]></rdfs:comment>
        <oiled:creationDate><![CDATA[12:40:51 05.10.2001]]></oiled:creationDate>
        <oiled:creator><![CDATA[stoeckrt]]></oiled:creator>
        <rdfs:subClassOf>
            <daml:Class rdf:about="http://mged.sourceforge.net/ontologies/MGEDOntology.daml#BioMaterial"/>
        </rdfs:subClassOf>
        <rdfs:subClassOf>
            <daml:Restriction>
                <daml:onProperty rdf:resource="http://mged.sourceforge.net/ontologies/MGEDOntology.daml#has_been_treated"/>
                <daml:hasClass>
                    <daml:Class rdf:about="http://mged.sourceforge.net/ontologies/MGEDOntology.daml#Treatment"/>
                </daml:hasClass>
            </daml:Restriction>
        </rdfs:subClassOf>
        <rdfs:subClassOf>
            <daml:Restriction>
                <daml:onProperty rdf:resource="http://mged.sourceforge.net/ontologies/MGEDOntology.daml#has_type"/>
                <daml:hasClass>
                    <daml:Class rdf:about="http://mged.sourceforge.net/ontologies/MGEDOntology.daml#BioSampleType"/>
                </daml:hasClass>
            </daml:Restriction>
        </rdfs:subClassOf>
    </daml:Class>
    <daml:Class rdf:about="http://mged.sourceforge.net/ontologies/MGEDOntology.daml#BioSource">
        <rdfs:label>BioSource</rdfs:label>
        <rdfs:comment><![CDATA[The BioSource is the original source material before any treatment events. ]]></rdfs:comment>
        <oiled:creationDate><![CDATA[12:36:24 05.10.2001]]></oiled:creationDate>
        <oiled:creator><![CDATA[stoeckrt]]></oiled:creator>
        <rdfs:subClassOf>
            <daml:Class rdf:about="http://mged.sourceforge.net/ontologies/MGEDOntology.daml#BioMaterial"/>
        </rdfs:subClassOf>
    </daml:Class>
    <daml:Class rdf:about="http://mged.sourceforge.net/ontologies/MGEDOntology.daml#DevelopmentalStageDatabase">
        <rdfs:label>DevelopmentalStageDatabase</rdfs:label>
        <rdfs:comment><![CDATA[Database of developmental stage information.]]></rdfs:comment>
        <oiled:creationDate><![CDATA[2003-06-09T18:50:32Z]]></oiled:creationDate>
        <oiled:creator><![CDATA[whetzel]]></oiled:creator>
        <rdfs:subClassOf>
            <daml:Class rdf:about="http://mged.sourceforge.net/ontologies/MGEDOntology.daml#Database"/>
        </rdfs:subClassOf>
    </daml:Class>
    <daml:Class rdf:about="http://mged.sourceforge.net/ontologies/MGEDOntology.daml#LabeledExtract">
        <rdfs:label>LabeledExtract</rdfs:label>
        <rdfs:comment><![CDATA[The BioSample after labeling for detection of the nucleic acids. ]]></rdfs:comment>
        <oiled:creationDate><![CDATA[12:41:36 05.10.2001]]></oiled:creationDate>
        <oiled:creator><![CDATA[stoeckrt]]></oiled:creator>
        <rdfs:subClassOf>
            <daml:Class rdf:about="http://mged.sourceforge.net/ontologies/MGEDOntology.daml#BioMaterial"/>
        </rdfs:subClassOf>
        <rdfs:subClassOf>
            <daml:Restriction>
                <daml:onProperty rdf:resource="http://mged.sourceforge.net/ontologies/MGEDOntology.daml#has_been_treated"/>
                <daml:hasClass>
                    <daml:Class rdf:about="http://mged.sourceforge.net/ontologies/MGEDOntology.daml#Treatment"/>
                </daml:hasClass>
            </daml:Restriction>
        </rdfs:subClassOf>
        <rdfs:subClassOf>
            <daml:Restriction>
                <daml:onProperty rdf:resource="http://mged.sourceforge.net/ontologies/MGEDOntology.daml#has_compound"/>
                <daml:hasClass>
                    <daml:Class rdf:about="http://mged.sourceforge.net/ontologies/MGEDOntology.daml#LabelCompound"/>
                </daml:hasClass>
            </daml:Restriction>
        </rdfs:subClassOf>
    </daml:Class>
    <daml:Class rdf:about="http://mged.sourceforge.net/ontologies/MGEDOntology.daml#WarningType">
        <rdfs:label>WarningType</rdfs:label>
        <rdfs:comment><![CDATA[Controlled terms for descriptors of the warnings associated with reporters.]]></rdfs:comment>
        <oiled:creationDate><![CDATA[2002-12-03T23:54:17Z]]></oiled:creationDate>
        <oiled:creator><![CDATA[stoeckrt]]></oiled:creator>
        <rdfs:subClassOf>
            <daml:Class rdf:about="http://mged.sourceforge.net/ontologies/MGEDOntology.daml#DesignElementPackage"/>
        </rdfs:subClassOf>
    </daml:Class>
    <daml:Class rdf:about="http://mged.sourceforge.net/ontologies/MGEDOntology.daml#AuditAndSecurityPackage">
        <rdfs:label>AuditAndSecurityPackage</rdfs:label>
        <rdfs:comment><![CDATA[MAGE package for contacts including organizations and people.]]></rdfs:comment>
        <oiled:creationDate><![CDATA[2002-12-03T22:25:48Z]]></oiled:creationDate>
        <oiled:creator><![CDATA[stoeckrt]]></oiled:creator>
        <rdfs:subClassOf>
            <daml:Class rdf:about="http://mged.sourceforge.net/ontologies/MGEDOntology.daml#MGEDCoreOntology"/>
        </rdfs:subClassOf>
    </daml:Class>
    <daml:Class rdf:about="http://mged.sourceforge.net/ontologies/MGEDOntology.daml#DerivedBioAssay">
        <rdfs:label>DerivedBioAssay</rdfs:label>
        <rdfs:comment><![CDATA[A BioAssay that is created by the transformation of measured or derived BioAssays.]]></rdfs:comment>
        <oiled:creationDate><![CDATA[2003-03-03T16:39:45Z]]></oiled:creationDate>
        <oiled:creator><![CDATA[stoeckrt]]></oiled:creator>
        <rdfs:subClassOf>
            <daml:Class rdf:about="http://mged.sourceforge.net/ontologies/MGEDOntology.daml#BioAssay"/>
        </rdfs:subClassOf>
        <rdfs:subClassOf>
            <daml:Restriction>
                <daml:onProperty rdf:resource="http://mged.sourceforge.net/ontologies/MGEDOntology.daml#has_type"/>
                <daml:hasClass>
                    <daml:Class rdf:about="http://mged.sourceforge.net/ontologies/MGEDOntology.daml#DerivedBioAssayType"/>
                </daml:hasClass>
            </daml:Restriction>
        </rdfs:subClassOf>
    </daml:Class>
    <daml:Class rdf:about="http://mged.sourceforge.net/ontologies/MGEDOntology.daml#Cultivar">
        <rdfs:label>Cultivar</rdfs:label>
        <rdfs:comment><![CDATA[ a plant variety obtained in agriculture in horticulture]]></rdfs:comment>
        <oiled:creationDate><![CDATA[2003-08-18T21:22:37Z]]></oiled:creationDate>
        <oiled:creator><![CDATA[Trish Whetzel]]></oiled:creator>
        <rdfs:subClassOf>
            <daml:Class rdf:about="http://mged.sourceforge.net/ontologies/MGEDOntology.daml#StrainOrLine"/>
        </rdfs:subClassOf>
        <rdfs:subClassOf>
            <daml:Restriction>
                <daml:onProperty rdf:resource="http://mged.sourceforge.net/ontologies/MGEDOntology.daml#has_database"/>
                <daml:hasClass>
                    <daml:Class rdf:about="http://mged.sourceforge.net/ontologies/MGEDOntology.daml#StrainOrLineDatabase"/>
                </daml:hasClass>
            </daml:Restriction>
        </rdfs:subClassOf>
    </daml:Class>
    <daml:Class rdf:about="http://mged.sourceforge.net/ontologies/MGEDOntology.daml#PathogenTest">
        <rdfs:label>PathogenTest</rdfs:label>
        <rdfs:comment><![CDATA[Tests and results for pathogens infecting organism from which the biosource is derived]]></rdfs:comment>
        <oiled:creationDate><![CDATA[16:06:46 23.08.2001]]></oiled:creationDate>
        <oiled:creator><![CDATA[stoeckrt]]></oiled:creator>
        <rdfs:subClassOf>
            <daml:Class rdf:about="http://mged.sourceforge.net/ontologies/MGEDOntology.daml#EnvironmentalHistory"/>
        </rdfs:subClassOf>
        <rdfs:subClassOf>
            <daml:Restriction>
                <daml:onProperty rdf:resource="http://mged.sourceforge.net/ontologies/MGEDOntology.daml#was_tested_for"/>
                <daml:hasClass>
                    <daml:Class rdf:about="http://mged.sourceforge.net/ontologies/MGEDOntology.daml#Organism"/>
                </daml:hasClass>
            </daml:Restriction>
        </rdfs:subClassOf>
        <rdfs:subClassOf>
            <daml:Restriction>
                <daml:onProperty rdf:resource="http://mged.sourceforge.net/ontologies/MGEDOntology.daml#has_result"/>
                <daml:hasClass>
                    <daml:Class>
                        <daml:oneOf>
                            <daml:List>
                                <daml:first>
                                    <daml:Thing rdf:about="http://mged.sourceforge.net/ontologies/MGEDOntology.daml#inconclusive"/>
                                </daml:first>
                                <daml:rest>
                                    <daml:List>
                                    <daml:first>
                                    <daml:Thing rdf:about="http://mged.sourceforge.net/ontologies/MGEDOntology.daml#negative"/>
                                    </daml:first>
                                    <daml:rest>
                                    <daml:List>
                                    <daml:first>
                                    <daml:Thing rdf:about="http://mged.sourceforge.net/ontologies/MGEDOntology.daml#positive"/>
                                    </daml:first>
                                    <daml:rest rdf:resource="http://www.daml.org/2001/03/daml+oil#nil"/>
                                    </daml:List>
                                    </daml:rest>
                                    </daml:List>
                                </daml:rest>
                            </daml:List>
                        </daml:oneOf>
                    </daml:Class>
                </daml:hasClass>
            </daml:Restriction>
        </rdfs:subClassOf>
    </daml:Class>
    <daml:Class rdf:about="http://mged.sourceforge.net/ontologies/MGEDOntology.daml#BioSampleType">
        <rdfs:label>BioSampleType</rdfs:label>
        <rdfs:comment><![CDATA[Used to tell when the BioSample is an extract or not.]]></rdfs:comment>
        <oiled:creationDate><![CDATA[2002-12-04T20:59:22Z]]></oiled:creationDate>
        <oiled:creator><![CDATA[stoeckrt]]></oiled:creator>
        <rdfs:subClassOf>
            <daml:Class rdf:about="http://mged.sourceforge.net/ontologies/MGEDOntology.daml#BioMaterialPackage"/>
        </rdfs:subClassOf>
    </daml:Class>
    <daml:Class rdf:about="http://mged.sourceforge.net/ontologies/MGEDOntology.daml#StrandType">
        <rdfs:label>StrandType</rdfs:label>
        <rdfs:comment><![CDATA[A descriptor of the strand type the sequence feature belongs to. e.g. forward, reverse]]></rdfs:comment>
        <oiled:creationDate><![CDATA[2003-08-31T02:10:57Z]]></oiled:creationDate>
        <oiled:creator><![CDATA[Trish Whetzel]]></oiled:creator>
        <rdfs:subClassOf>
            <daml:Class rdf:about="http://mged.sourceforge.net/ontologies/MGEDOntology.daml#MGEDExtendedOntology"/>
        </rdfs:subClassOf>
    </daml:Class>
    <daml:Class rdf:about="http://mged.sourceforge.net/ontologies/MGEDOntology.daml#Experiment">
        <rdfs:label>Experiment</rdfs:label>
        <rdfs:comment><![CDATA[The complete set of bioassays (hybridizations) and their descriptions performed as an experiment for a common purpose. Here we take experiment to mean an observational or perturbing study. An experiment will be often equivalent to a publication.]]></rdfs:comment>
        <oiled:creationDate><![CDATA[2002-06-29T21:00:31Z]]></oiled:creationDate>
        <oiled:creator><![CDATA[stoeckrt]]></oiled:creator>
        <rdfs:subClassOf>
            <daml:Class rdf:about="http://mged.sourceforge.net/ontologies/MGEDOntology.daml#ExperimentPackage"/>
        </rdfs:subClassOf>
        <rdfs:subClassOf>
            <daml:Restriction>
                <daml:onProperty rdf:resource="http://mged.sourceforge.net/ontologies/MGEDOntology.daml#has_experiment_design"/>
                <daml:hasClass>
                    <daml:Class rdf:about="http://mged.sourceforge.net/ontologies/MGEDOntology.daml#ExperimentDesign"/>
                </daml:hasClass>
            </daml:Restriction>
        </rdfs:subClassOf>
        <rdfs:subClassOf>
            <daml:Restriction>
                <daml:onProperty rdf:resource="http://mged.sourceforge.net/ontologies/MGEDOntology.daml#has_citation"/>
                <daml:hasClass>
                    <daml:Class rdf:about="http://mged.sourceforge.net/ontologies/MGEDOntology.daml#BibliographicReference"/>
                </daml:hasClass>
            </daml:Restriction>
        </rdfs:subClassOf>
        <rdfs:subClassOf>
            <daml:Restriction>
                <daml:onProperty rdf:resource="http://mged.sourceforge.net/ontologies/MGEDOntology.daml#has_providers"/>
                <daml:hasClass>
                    <daml:Class rdf:about="http://mged.sourceforge.net/ontologies/MGEDOntology.daml#Contact"/>
                </daml:hasClass>
            </daml:Restriction>
        </rdfs:subClassOf>
        <rdfs:subClassOf>
            <daml:Restriction>
                <daml:onProperty rdf:resource="http://mged.sourceforge.net/ontologies/MGEDOntology.daml#has_bioassays"/>
                <daml:hasClass>
                    <daml:Class rdf:about="http://mged.sourceforge.net/ontologies/MGEDOntology.daml#BioAssay"/>
                </daml:hasClass>
            </daml:Restriction>
        </rdfs:subClassOf>
        <rdfs:subClassOf>
            <daml:Restriction>
                <daml:onProperty rdf:resource="http://mged.sourceforge.net/ontologies/MGEDOntology.daml#has_bioassay_data"/>
                <daml:hasClass>
                    <daml:Class rdf:about="http://mged.sourceforge.net/ontologies/MGEDOntology.daml#BioAssayData"/>
                </daml:hasClass>
            </daml:Restriction>
        </rdfs:subClassOf>
    </daml:Class>
    <daml:Class rdf:about="http://mged.sourceforge.net/ontologies/MGEDOntology.daml#NormalizationDescription">
        <rdfs:label>NormalizationDescription</rdfs:label>
        <rdfs:comment><![CDATA[NormalizationDescription provides details of the normalization strategy for the experiment.]]></rdfs:comment>
        <oiled:creationDate><![CDATA[2003-03-03T17:45:51Z]]></oiled:creationDate>
        <oiled:creator><![CDATA[stoeckrt]]></oiled:creator>
        <rdfs:subClassOf>
            <daml:Class rdf:about="http://mged.sourceforge.net/ontologies/MGEDOntology.daml#ExperimentPackage"/>
        </rdfs:subClassOf>
        <rdfs:subClassOf>
            <daml:Restriction>
                <daml:onProperty rdf:resource="http://mged.sourceforge.net/ontologies/MGEDOntology.daml#has_type"/>
                <daml:hasClass>
                    <daml:Class rdf:about="http://mged.sourceforge.net/ontologies/MGEDOntology.daml#NormalizationDescriptionType"/>
                </daml:hasClass>
            </daml:Restriction>
        </rdfs:subClassOf>
    </daml:Class>
    <daml:Class rdf:about="http://mged.sourceforge.net/ontologies/MGEDOntology.daml#GeographicLocationDatabase">
        <rdfs:label>GeographicLocationDatabase</rdfs:label>
        <rdfs:comment><![CDATA[Database of geographic locations.]]></rdfs:comment>
        <oiled:creationDate><![CDATA[2003-06-21T14:40:41Z]]></oiled:creationDate>
        <oiled:creator><![CDATA[Trish Whetzel]]></oiled:creator>
        <rdfs:subClassOf>
            <daml:Class rdf:about="http://mged.sourceforge.net/ontologies/MGEDOntology.daml#Database"/>
        </rdfs:subClassOf>
    </daml:Class>
    <daml:Class rdf:about="http://mged.sourceforge.net/ontologies/MGEDOntology.daml#Individual">
        <rdfs:label>Individual</rdfs:label>
        <rdfs:comment><![CDATA[Identifier or name of the individual organism from which the biomaterial was derived. ]]></rdfs:comment>
        <oiled:creationDate><![CDATA[15:27:14 15.08.2001]]></oiled:creationDate>
        <oiled:creator><![CDATA[stoeckrt]]></oiled:creator>
        <rdfs:subClassOf>
            <daml:Class rdf:about="http://mged.sourceforge.net/ontologies/MGEDOntology.daml#BioMaterialCharacteristics"/>
        </rdfs:subClassOf>
        <rdfs:subClassOf>
            <daml:Restriction>
                <daml:onProperty rdf:resource="http://mged.sourceforge.net/ontologies/MGEDOntology.daml#has_ID"/>
                <daml:hasClass>
                    <daml:Class rdf:about="http://www.daml.org/2001/03/daml+oil#Thing"/>
                </daml:hasClass>
            </daml:Restriction>
        </rdfs:subClassOf>
    </daml:Class>
    <daml:Class rdf:about="http://mged.sourceforge.net/ontologies/MGEDOntology.daml#Humidity">
        <rdfs:label>Humidity</rdfs:label>
        <rdfs:comment><![CDATA[The humidity that the biosource is exposed to.]]></rdfs:comment>
        <oiled:creationDate><![CDATA[16:56:28 22.08.2001]]></oiled:creationDate>
        <oiled:creator><![CDATA[stoeckrt]]></oiled:creator>
        <rdfs:subClassOf>
            <daml:Class rdf:about="http://mged.sourceforge.net/ontologies/MGEDOntology.daml#GrowthCondition"/>
        </rdfs:subClassOf>
    </daml:Class>
    <daml:Class rdf:about="http://mged.sourceforge.net/ontologies/MGEDOntology.daml#Nutrients">
        <rdfs:label>Nutrients</rdfs:label>
        <rdfs:comment><![CDATA[The food provided to the organism (e.g., chow, fertilizer, DEMM 10%FBS, etc.).]]></rdfs:comment>
        <oiled:creationDate><![CDATA[17:04:36 22.08.2001]]></oiled:creationDate>
        <oiled:creator><![CDATA[stoeckrt]]></oiled:creator>
        <rdfs:subClassOf>
            <daml:Class rdf:about="http://mged.sourceforge.net/ontologies/MGEDOntology.daml#GrowthCondition"/>
        </rdfs:subClassOf>
        <rdfs:subClassOf>
            <daml:Restriction>
                <daml:onProperty rdf:resource="http://mged.sourceforge.net/ontologies/MGEDOntology.daml#has_nutrient_component"/>
                <daml:hasClass>
                    <daml:Class rdf:about="http://mged.sourceforge.net/ontologies/MGEDOntology.daml#Compound"/>
                </daml:hasClass>
            </daml:Restriction>
        </rdfs:subClassOf>
    </daml:Class>
    <daml:Class rdf:about="http://mged.sourceforge.net/ontologies/MGEDOntology.daml#Transformation">
        <rdfs:label>Transformation</rdfs:label>
        <rdfs:comment><![CDATA[The process by which BioAssays (data, elements, quantitation types) are averaged normalized, selected, filtered, or otherwise changed into a new set of BioAssay data.]]></rdfs:comment>
        <oiled:creationDate><![CDATA[2003-01-13T15:15:28Z]]></oiled:creationDate>
        <oiled:creator><![CDATA[stoeckrt]]></oiled:creator>
        <rdfs:subClassOf>
            <daml:Class rdf:about="http://mged.sourceforge.net/ontologies/MGEDOntology.daml#BioAssayDataPackage"/>
        </rdfs:subClassOf>
        <rdfs:subClassOf>
            <daml:Restriction>
                <daml:onProperty rdf:resource="http://mged.sourceforge.net/ontologies/MGEDOntology.daml#has_protocol"/>
                <daml:hasClass>
                    <daml:Class rdf:about="http://mged.sourceforge.net/ontologies/MGEDOntology.daml#Protocol"/>
                </daml:hasClass>
            </daml:Restriction>
        </rdfs:subClassOf>
    </daml:Class>
    <daml:Class rdf:about="http://mged.sourceforge.net/ontologies/MGEDOntology.daml#PolymerType">
        <rdfs:label>PolymerType</rdfs:label>
        <rdfs:comment><![CDATA[Controlled terms for descriptors of the type of polymer (RNA, DNA, protein) of the biosequence.]]></rdfs:comment>
        <oiled:creationDate><![CDATA[2002-12-04T16:05:50Z]]></oiled:creationDate>
        <oiled:creator><![CDATA[stoeckrt]]></oiled:creator>
        <rdfs:subClassOf>
            <daml:Class rdf:about="http://mged.sourceforge.net/ontologies/MGEDOntology.daml#BioSequencePackage"/>
        </rdfs:subClassOf>
    </daml:Class>
    <daml:Class rdf:about="http://mged.sourceforge.net/ontologies/MGEDOntology.daml#FeatureDefect">
        <rdfs:label>FeatureDefect</rdfs:label>
        <rdfs:comment><![CDATA[A technical manufacturer described defect for features.]]></rdfs:comment>
        <oiled:creationDate><![CDATA[2003-03-03T16:01:31Z]]></oiled:creationDate>
        <oiled:creator><![CDATA[stoeckrt]]></oiled:creator>
        <rdfs:subClassOf>
            <daml:Class rdf:about="http://mged.sourceforge.net/ontologies/MGEDOntology.daml#ArrayPackage"/>
        </rdfs:subClassOf>
        <rdfs:subClassOf>
            <daml:Restriction>
                <daml:onProperty rdf:resource="http://mged.sourceforge.net/ontologies/MGEDOntology.daml#has_type"/>
                <daml:hasClass>
                    <daml:Class rdf:about="http://mged.sourceforge.net/ontologies/MGEDOntology.daml#DefectType"/>
                </daml:hasClass>
            </daml:Restriction>
        </rdfs:subClassOf>
    </daml:Class>
    <daml:Class rdf:about="http://mged.sourceforge.net/ontologies/MGEDOntology.daml#DistanceUnit">
        <rdfs:label>DistanceUnit</rdfs:label>
        <rdfs:comment><![CDATA[Units used for distance measurements.]]></rdfs:comment>
        <oiled:creationDate><![CDATA[17:47:32 04.10.2001]]></oiled:creationDate>
        <oiled:creator><![CDATA[stoeckrt]]></oiled:creator>
        <rdfs:subClassOf>
            <daml:Class rdf:about="http://mged.sourceforge.net/ontologies/MGEDOntology.daml#Unit"/>
        </rdfs:subClassOf>
    </daml:Class>
    <daml:Class rdf:about="http://mged.sourceforge.net/ontologies/MGEDOntology.daml#StrainOrLine">
        <rdfs:label>StrainOrLine</rdfs:label>
        <rdfs:comment><![CDATA[A strain or line is an animal or plant offspring that has a single ancestral breeding pair or parent as a result of brother x sister or parent x offspring matings. This class is extended to include F1 offspring and established breeding lines. For microbes, these are isolates derived from nature or in the laboratory.]]></rdfs:comment>
        <oiled:creationDate><![CDATA[15:23:37 15.08.2001]]></oiled:creationDate>
        <oiled:creator><![CDATA[stoeckrt]]></oiled:creator>
        <rdfs:subClassOf>
            <daml:Class rdf:about="http://mged.sourceforge.net/ontologies/MGEDOntology.daml#BioMaterialCharacteristics"/>
        </rdfs:subClassOf>
        <rdfs:subClassOf>
            <daml:Class rdf:about="http://mged.sourceforge.net/ontologies/MGEDOntology.daml#OntologyEntry"/>
        </rdfs:subClassOf>
        <rdfs:subClassOf>
            <daml:Restriction>
                <daml:onProperty rdf:resource="http://mged.sourceforge.net/ontologies/MGEDOntology.daml#has_database"/>
                <daml:hasClass>
                    <daml:Class rdf:about="http://mged.sourceforge.net/ontologies/MGEDOntology.daml#StrainOrLineDatabase"/>
                </daml:hasClass>
            </daml:Restriction>
        </rdfs:subClassOf>
        <rdfs:subClassOf>
            <daml:Restriction>
                <daml:onProperty rdf:resource="http://mged.sourceforge.net/ontologies/MGEDOntology.daml#has_species"/>
                <daml:hasClass>
                    <daml:Class rdf:about="http://mged.sourceforge.net/ontologies/MGEDOntology.daml#Organism"/>
                </daml:hasClass>
            </daml:Restriction>
        </rdfs:subClassOf>
    </daml:Class>
    <daml:Class rdf:about="http://mged.sourceforge.net/ontologies/MGEDOntology.daml#FailType">
        <rdfs:label>FailType</rdfs:label>
        <rdfs:comment><![CDATA[Controlled terms for descriptors of failures (as in PCR) associated with reporters.]]></rdfs:comment>
        <oiled:creationDate><![CDATA[2002-12-03T23:55:48Z]]></oiled:creationDate>
        <oiled:creator><![CDATA[stoeckrt]]></oiled:creator>
        <rdfs:subClassOf>
            <daml:Class rdf:about="http://mged.sourceforge.net/ontologies/MGEDOntology.daml#DesignElementPackage"/>
        </rdfs:subClassOf>
    </daml:Class>
    <daml:Class rdf:about="http://mged.sourceforge.net/ontologies/MGEDOntology.daml#TechnologyType">
        <rdfs:label>TechnologyType</rdfs:label>
        <rdfs:comment><![CDATA[The technology type or platform of the reporters on the array.]]></rdfs:comment>
        <oiled:creationDate><![CDATA[2002-10-27T14:53:39Z]]></oiled:creationDate>
        <oiled:creator><![CDATA[your computer]]></oiled:creator>
        <rdfs:subClassOf>
            <daml:Class rdf:about="http://mged.sourceforge.net/ontologies/MGEDOntology.daml#ArrayDesignPackage"/>
        </rdfs:subClassOf>
    </daml:Class>
    <daml:Class rdf:about="http://mged.sourceforge.net/ontologies/MGEDOntology.daml#DesignElement">
        <rdfs:label>DesignElement</rdfs:label>
        <rdfs:comment><![CDATA[Design elements are reporters, features, and composite elements as defined by MAGE.]]></rdfs:comment>
        <oiled:creationDate><![CDATA[2002-10-27T14:50:59Z]]></oiled:creationDate>
        <oiled:creator><![CDATA[your computer]]></oiled:creator>
        <rdfs:subClassOf>
            <daml:Class rdf:about="http://mged.sourceforge.net/ontologies/MGEDOntology.daml#DesignElementPackage"/>
        </rdfs:subClassOf>
        <rdfs:subClassOf>
            <daml:Restriction>
                <daml:onProperty rdf:resource="http://mged.sourceforge.net/ontologies/MGEDOntology.daml#has_type"/>
                <daml:hasClass>
                    <daml:Class rdf:about="http://mged.sourceforge.net/ontologies/MGEDOntology.daml#ControlType"/>
                </daml:hasClass>
            </daml:Restriction>
        </rdfs:subClassOf>
    </daml:Class>
    <daml:Class rdf:about="http://mged.sourceforge.net/ontologies/MGEDOntology.daml#Treatment">
        <rdfs:label>Treatment</rdfs:label>
        <rdfs:comment><![CDATA[A treatment is the process or action by which a biomaterial is created from an input biomaterial.]]></rdfs:comment>
        <oiled:creationDate><![CDATA[16:19:00 14.08.2001]]></oiled:creationDate>
        <oiled:creator><![CDATA[stoeckrt]]></oiled:creator>
        <rdfs:subClassOf>
            <daml:Class rdf:about="http://mged.sourceforge.net/ontologies/MGEDOntology.daml#BioMaterialPackage"/>
        </rdfs:subClassOf>
        <rdfs:subClassOf>
            <daml:Restriction>
                <daml:onProperty rdf:resource="http://mged.sourceforge.net/ontologies/MGEDOntology.daml#has_protocol"/>
                <daml:hasClass>
                    <daml:Class rdf:about="http://mged.sourceforge.net/ontologies/MGEDOntology.daml#Protocol"/>
                </daml:hasClass>
            </daml:Restriction>
        </rdfs:subClassOf>
        <rdfs:subClassOf>
            <daml:Restriction>
                <daml:onProperty rdf:resource="http://mged.sourceforge.net/ontologies/MGEDOntology.daml#has_order"/>
                <daml:hasClass rdf:resource="http://www.w3.org/2000/10/XMLSchema#integer"/>
            </daml:Restriction>
        </rdfs:subClassOf>
        <rdfs:subClassOf>
            <daml:Restriction>
                <daml:onProperty rdf:resource="http://mged.sourceforge.net/ontologies/MGEDOntology.daml#has_action"/>
                <daml:hasClass>
                    <daml:Class rdf:about="http://mged.sourceforge.net/ontologies/MGEDOntology.daml#Action"/>
                </daml:hasClass>
            </daml:Restriction>
        </rdfs:subClassOf>
    </daml:Class>
    <daml:Class rdf:about="http://mged.sourceforge.net/ontologies/MGEDOntology.daml#SequenceOntologyBioSequenceType">
        <rdfs:label>SequenceOntologyBioSequenceType</rdfs:label>
        <rdfs:comment><![CDATA[Descriptors of biosequence based on the Sequence Ontology (SO) project.]]></rdfs:comment>
        <oiled:creationDate><![CDATA[2003-08-19T17:17:20Z]]></oiled:creationDate>
        <oiled:creator><![CDATA[whetzel]]></oiled:creator>
        <rdfs:subClassOf>
            <daml:Class rdf:about="http://mged.sourceforge.net/ontologies/MGEDOntology.daml#OntologyEntry"/>
        </rdfs:subClassOf>
        <rdfs:subClassOf>
            <daml:Class rdf:about="http://mged.sourceforge.net/ontologies/MGEDOntology.daml#TheoreticalBioSequenceType"/>
        </rdfs:subClassOf>
        <rdfs:subClassOf>
            <daml:Class rdf:about="http://mged.sourceforge.net/ontologies/MGEDOntology.daml#PhysicalBioSequenceType"/>
        </rdfs:subClassOf>
        <rdfs:subClassOf>
            <daml:Restriction>
                <daml:onProperty rdf:resource="http://mged.sourceforge.net/ontologies/MGEDOntology.daml#has_database"/>
                <daml:hasClass>
                    <daml:Class rdf:about="http://mged.sourceforge.net/ontologies/MGEDOntology.daml#SequenceOntologyDatabase"/>
                </daml:hasClass>
            </daml:Restriction>
        </rdfs:subClassOf>
    </daml:Class>
    <daml:Class rdf:about="http://mged.sourceforge.net/ontologies/MGEDOntology.daml#ExperimentDesign">
        <rdfs:label>ExperimentDesign</rdfs:label>
        <rdfs:comment><![CDATA[ExperimentDesign refers to both observational and experimental (perturbational) studies. The organizing principles of the study including the relationships between assays and the steps taken to interpret the data. ]]></rdfs:comment>
        <oiled:creationDate><![CDATA[2002-06-29T21:03:15Z]]></oiled:creationDate>
        <oiled:creator><![CDATA[stoeckrt]]></oiled:creator>
        <rdfs:subClassOf>
            <daml:Class rdf:about="http://mged.sourceforge.net/ontologies/MGEDOntology.daml#ExperimentPackage"/>
        </rdfs:subClassOf>
        <rdfs:subClassOf>
            <daml:Restriction>
                <daml:onProperty rdf:resource="http://mged.sourceforge.net/ontologies/MGEDOntology.daml#has_experiment_factors"/>
                <daml:hasClass>
                    <daml:Class rdf:about="http://mged.sourceforge.net/ontologies/MGEDOntology.daml#ExperimentalFactor"/>
                </daml:hasClass>
            </daml:Restriction>
        </rdfs:subClassOf>
        <rdfs:subClassOf>
            <daml:Restriction>
                <daml:onProperty rdf:resource="http://mged.sourceforge.net/ontologies/MGEDOntology.daml#has_bioassays"/>
                <daml:hasClass>
                    <daml:Class rdf:about="http://mged.sourceforge.net/ontologies/MGEDOntology.daml#BioAssay"/>
                </daml:hasClass>
            </daml:Restriction>
        </rdfs:subClassOf>
        <rdfs:subClassOf>
            <daml:Restriction>
                <daml:onProperty rdf:resource="http://mged.sourceforge.net/ontologies/MGEDOntology.daml#has_description"/>
                <daml:hasClass rdf:resource="http://www.w3.org/2000/10/XMLSchema#string"/>
            </daml:Restriction>
        </rdfs:subClassOf>
        <rdfs:subClassOf>
            <daml:Restriction>
                <daml:onProperty rdf:resource="http://mged.sourceforge.net/ontologies/MGEDOntology.daml#has_experiment_design_type"/>
                <daml:hasClass>
                    <daml:Class rdf:about="http://mged.sourceforge.net/ontologies/MGEDOntology.daml#ExperimentDesignType"/>
                </daml:hasClass>
            </daml:Restriction>
        </rdfs:subClassOf>
        <rdfs:subClassOf>
            <daml:Restriction>
                <daml:onProperty rdf:resource="http://mged.sourceforge.net/ontologies/MGEDOntology.daml#has_MAGE_description"/>
                <daml:hasClass>
                    <daml:Class rdf:about="http://mged.sourceforge.net/ontologies/MGEDOntology.daml#ReplicateDescription"/>
                </daml:hasClass>
            </daml:Restriction>
        </rdfs:subClassOf>
        <rdfs:subClassOf>
            <daml:Restriction>
                <daml:onProperty rdf:resource="http://mged.sourceforge.net/ontologies/MGEDOntology.daml#has_MAGE_description"/>
                <daml:hasClass>
                    <daml:Class rdf:about="http://mged.sourceforge.net/ontologies/MGEDOntology.daml#QualityControlDescription"/>
                </daml:hasClass>
            </daml:Restriction>
        </rdfs:subClassOf>
        <rdfs:subClassOf>
            <daml:Restriction>
                <daml:onProperty rdf:resource="http://mged.sourceforge.net/ontologies/MGEDOntology.daml#has_MAGE_description"/>
                <daml:hasClass>
                    <daml:Class rdf:about="http://mged.sourceforge.net/ontologies/MGEDOntology.daml#NormalizationDescription"/>
                </daml:hasClass>
            </daml:Restriction>
        </rdfs:subClassOf>
    </daml:Class>
    <daml:Class rdf:about="http://mged.sourceforge.net/ontologies/MGEDOntology.daml#Generation">
        <rdfs:label>Generation</rdfs:label>
        <rdfs:comment><![CDATA[The number of cell passages if the organism or organism part that is cultured is unicellular or a cell culture otherwise the number of generations.]]></rdfs:comment>
        <oiled:creationDate><![CDATA[16:43:31 23.08.2001]]></oiled:creationDate>
        <oiled:creator><![CDATA[stoeckrt]]></oiled:creator>
        <rdfs:subClassOf>
            <daml:Class rdf:about="http://mged.sourceforge.net/ontologies/MGEDOntology.daml#EnvironmentalHistory"/>
        </rdfs:subClassOf>
    </daml:Class>
    <daml:Class rdf:about="http://mged.sourceforge.net/ontologies/MGEDOntology.daml#Host">
        <rdfs:label>Host</rdfs:label>
        <rdfs:comment><![CDATA[Organisms or organism parts used as a designed part of the culture (e.g., red blood cells, stromal cells). ]]></rdfs:comment>
        <oiled:creationDate><![CDATA[17:41:20 22.08.2001]]></oiled:creationDate>
        <oiled:creator><![CDATA[stoeckrt]]></oiled:creator>
        <rdfs:subClassOf>
            <daml:Class rdf:about="http://mged.sourceforge.net/ontologies/MGEDOntology.daml#EnvironmentalHistory"/>
        </rdfs:subClassOf>
        <rdfs:subClassOf>
            <daml:Restriction>
                <daml:onProperty rdf:resource="http://mged.sourceforge.net/ontologies/MGEDOntology.daml#has_host"/>
                <daml:hasClass>
                    <daml:Class rdf:about="http://mged.sourceforge.net/ontologies/MGEDOntology.daml#Organism"/>
                </daml:hasClass>
            </daml:Restriction>
        </rdfs:subClassOf>
        <rdfs:subClassOf>
            <daml:Restriction>
                <daml:onProperty rdf:resource="http://mged.sourceforge.net/ontologies/MGEDOntology.daml#has_host_part"/>
                <daml:hasClass>
                    <daml:Class rdf:about="http://mged.sourceforge.net/ontologies/MGEDOntology.daml#OrganismPart"/>
                </daml:hasClass>
            </daml:Restriction>
        </rdfs:subClassOf>
    </daml:Class>
    <daml:Class rdf:about="http://mged.sourceforge.net/ontologies/MGEDOntology.daml#Node">
        <rdfs:label>Node</rdfs:label>
        <rdfs:comment><![CDATA[A node is an individual component of BioAssayDataCluster that groups design elements, quantitation types, and BioAssays together. A node may contain other nodes.]]></rdfs:comment>
        <oiled:creationDate><![CDATA[2003-01-13T15:41:08Z]]></oiled:creationDate>
        <oiled:creator><![CDATA[stoeckrt]]></oiled:creator>
        <rdfs:subClassOf>
            <daml:Class rdf:about="http://mged.sourceforge.net/ontologies/MGEDOntology.daml#HigherLevelAnalysisPackage"/>
        </rdfs:subClassOf>
        <rdfs:subClassOf>
            <daml:Restriction>
                <daml:onProperty rdf:resource="http://mged.sourceforge.net/ontologies/MGEDOntology.daml#has_node_value"/>
                <daml:hasClass>
                    <daml:Class rdf:about="http://mged.sourceforge.net/ontologies/MGEDOntology.daml#NodeValue"/>
                </daml:hasClass>
            </daml:Restriction>
        </rdfs:subClassOf>
    </daml:Class>
    <daml:Class rdf:about="http://mged.sourceforge.net/ontologies/MGEDOntology.daml#Test">
        <rdfs:label>Test</rdfs:label>
        <rdfs:comment><![CDATA[An assay performed on a biomaterial for the purposes of determining one or more biomaterial characteristics e.g. clinical chemistry.
]]></rdfs:comment>
        <oiled:creationDate><![CDATA[2003-08-31T18:40:30Z]]></oiled:creationDate>
        <oiled:creator><![CDATA[Trish Whetzel]]></oiled:creator>
        <rdfs:subClassOf>
            <daml:Class rdf:about="http://mged.sourceforge.net/ontologies/MGEDOntology.daml#BioMaterialCharacteristics"/>
        </rdfs:subClassOf>
        <rdfs:subClassOf>
            <daml:Restriction>
                <daml:onProperty rdf:resource="http://mged.sourceforge.net/ontologies/MGEDOntology.daml#has_test_type"/>
                <daml:hasClass>
                    <daml:Class rdf:about="http://mged.sourceforge.net/ontologies/MGEDOntology.daml#TestType"/>
                </daml:hasClass>
            </daml:Restriction>
        </rdfs:subClassOf>
        <rdfs:subClassOf>
            <daml:Restriction>
                <daml:onProperty rdf:resource="http://mged.sourceforge.net/ontologies/MGEDOntology.daml#has_test_result"/>
                <daml:hasClass>
                    <daml:Class rdf:about="http://mged.sourceforge.net/ontologies/MGEDOntology.daml#TestResult"/>
                </daml:hasClass>
            </daml:Restriction>
        </rdfs:subClassOf>
        <rdfs:subClassOf>
            <daml:Restriction>
                <daml:onProperty rdf:resource="http://mged.sourceforge.net/ontologies/MGEDOntology.daml#has_performer"/>
                <daml:hasClass>
                    <daml:Class rdf:about="http://mged.sourceforge.net/ontologies/MGEDOntology.daml#Contact"/>
                </daml:hasClass>
            </daml:Restriction>
        </rdfs:subClassOf>
    </daml:Class>
    <daml:Class rdf:about="http://mged.sourceforge.net/ontologies/MGEDOntology.daml#Unit">
        <rdfs:label>Unit</rdfs:label>
        <rdfs:comment><![CDATA[Units of measure.]]></rdfs:comment>
        <oiled:creationDate><![CDATA[16:32:25 22.08.2001]]></oiled:creationDate>
        <oiled:creator><![CDATA[stoeckrt]]></oiled:creator>
        <rdfs:subClassOf>
            <daml:Class rdf:about="http://mged.sourceforge.net/ontologies/MGEDOntology.daml#MeasurementPackage"/>
        </rdfs:subClassOf>
    </daml:Class>
    <daml:Class rdf:about="http://mged.sourceforge.net/ontologies/MGEDOntology.daml#User">
        <rdfs:label>User</rdfs:label>
        <rdfs:comment><![CDATA[User is a way to id a person in a database]]></rdfs:comment>
        <oiled:creationDate><![CDATA[11:06:00 06.12.2001]]></oiled:creationDate>
        <oiled:creator><![CDATA[stoeckrt]]></oiled:creator>
        <rdfs:subClassOf>
            <daml:Class rdf:about="http://mged.sourceforge.net/ontologies/MGEDOntology.daml#MGEDExtendedOntology"/>
        </rdfs:subClassOf>
        <rdfs:subClassOf>
            <daml:Restriction>
                <daml:onProperty rdf:resource="http://mged.sourceforge.net/ontologies/MGEDOntology.daml#has_ID"/>
                <daml:hasClass>
                    <daml:Class rdf:about="http://www.daml.org/2001/03/daml+oil#Thing"/>
                </daml:hasClass>
            </daml:Restriction>
        </rdfs:subClassOf>
    </daml:Class>
    <daml:Class rdf:about="http://mged.sourceforge.net/ontologies/MGEDOntology.daml#FactorValue">
        <rdfs:label>FactorValue</rdfs:label>
        <rdfs:comment><![CDATA[The value of an ExperimentFactor.]]></rdfs:comment>
        <oiled:creationDate><![CDATA[2003-03-04T21:00:05Z]]></oiled:creationDate>
        <oiled:creator><![CDATA[parkinso]]></oiled:creator>
        <rdfs:subClassOf>
            <daml:Class rdf:about="http://mged.sourceforge.net/ontologies/MGEDOntology.daml#ExperimentPackage"/>
        </rdfs:subClassOf>
        <rdfs:subClassOf>
            <daml:Restriction>
                <daml:onProperty rdf:resource="http://mged.sourceforge.net/ontologies/MGEDOntology.daml#has_property_set"/>
                <daml:hasClass>
                    <daml:Class rdf:about="http://mged.sourceforge.net/ontologies/MGEDOntology.daml#FactorValueDependency"/>
                </daml:hasClass>
            </daml:Restriction>
        </rdfs:subClassOf>
        <rdfs:subClassOf>
            <daml:Restriction>
                <daml:onProperty rdf:resource="http://mged.sourceforge.net/ontologies/MGEDOntology.daml#has_property_set"/>
                <daml:hasClass>
                    <daml:Class rdf:about="http://mged.sourceforge.net/ontologies/MGEDOntology.daml#FactorValueSet"/>
                </daml:hasClass>
            </daml:Restriction>
        </rdfs:subClassOf>
        <rdfs:subClassOf>
            <daml:Restriction>
                <daml:onProperty rdf:resource="http://mged.sourceforge.net/ontologies/MGEDOntology.daml#has_measurement"/>
                <daml:hasClass>
                    <daml:Class rdf:about="http://mged.sourceforge.net/ontologies/MGEDOntology.daml#Measurement"/>
                </daml:hasClass>
            </daml:Restriction>
        </rdfs:subClassOf>
        <rdfs:subClassOf>
            <daml:Restriction>
                <daml:onProperty rdf:resource="http://mged.sourceforge.net/ontologies/MGEDOntology.daml#has_factor_value_ontology_entry"/>
                <daml:hasClass>
                    <daml:Class rdf:about="http://mged.sourceforge.net/ontologies/MGEDOntology.daml#ExperimentalFactorCategory"/>
                </daml:hasClass>
            </daml:Restriction>
        </rdfs:subClassOf>
    </daml:Class>
    <daml:Class rdf:about="http://mged.sourceforge.net/ontologies/MGEDOntology.daml#EnvironmentalStress">
        <rdfs:label>EnvironmentalStress</rdfs:label>
        <rdfs:comment><![CDATA[Environmental stress is a treatment where some aspect of the environment is perturbed in order to stress the organism or culture, e.g. temperature shock, osmotic shock]]></rdfs:comment>
        <oiled:creationDate><![CDATA[2002-12-03T20:52:11Z]]></oiled:creationDate>
        <oiled:creator><![CDATA[stoeckrt]]></oiled:creator>
        <rdfs:subClassOf>
            <daml:Class rdf:about="http://mged.sourceforge.net/ontologies/MGEDOntology.daml#MGEDExtendedOntology"/>
        </rdfs:subClassOf>
        <rdfs:subClassOf>
            <daml:Restriction>
                <daml:onProperty rdf:resource="http://mged.sourceforge.net/ontologies/MGEDOntology.daml#has_measurement"/>
                <daml:hasClass>
                    <daml:Class rdf:about="http://mged.sourceforge.net/ontologies/MGEDOntology.daml#Measurement"/>
                </daml:hasClass>
            </daml:Restriction>
        </rdfs:subClassOf>
    </daml:Class>
    <daml:Class rdf:about="http://mged.sourceforge.net/ontologies/MGEDOntology.daml#DesignElementGroup">
        <rdfs:label>DesignElementGroup</rdfs:label>
        <rdfs:comment><![CDATA[A DesignElementGroup holds information on Features, Reporters, or CompositeSequences.]]></rdfs:comment>
        <oiled:creationDate><![CDATA[2003-03-03T16:43:02Z]]></oiled:creationDate>
        <oiled:creator><![CDATA[stoeckrt]]></oiled:creator>
        <rdfs:subClassOf>
            <daml:Class rdf:about="http://mged.sourceforge.net/ontologies/MGEDOntology.daml#ArrayDesignPackage"/>
        </rdfs:subClassOf>
        <rdfs:subClassOf>
            <daml:Restriction>
                <daml:onProperty rdf:resource="http://mged.sourceforge.net/ontologies/MGEDOntology.daml#has_species"/>
                <daml:hasClass>
                    <daml:Class rdf:about="http://mged.sourceforge.net/ontologies/MGEDOntology.daml#Organism"/>
                </daml:hasClass>
            </daml:Restriction>
        </rdfs:subClassOf>
        <rdfs:subClassOf>
            <daml:Restriction>
                <daml:onProperty rdf:resource="http://mged.sourceforge.net/ontologies/MGEDOntology.daml#has_type"/>
                <daml:hasClass>
                    <daml:Class rdf:about="http://mged.sourceforge.net/ontologies/MGEDOntology.daml#DesignElementGroupType"/>
                </daml:hasClass>
            </daml:Restriction>
        </rdfs:subClassOf>
    </daml:Class>
    <daml:Class rdf:about="http://mged.sourceforge.net/ontologies/MGEDOntology.daml#EnvironmentalFactorCategory">
        <rdfs:label>EnvironmentalFactorCategory</rdfs:label>
        <rdfs:comment><![CDATA[Factors that relate to properties of the environmental history of the biomaterial, its treatment, or its growth.]]></rdfs:comment>
        <oiled:creationDate><![CDATA[2003-09-01T18:15:44Z]]></oiled:creationDate>
        <oiled:creator><![CDATA[Trish Whetzel]]></oiled:creator>
        <rdfs:subClassOf>
            <daml:Class rdf:about="http://mged.sourceforge.net/ontologies/MGEDOntology.daml#ExperimentalFactorCategory"/>
        </rdfs:subClassOf>
    </daml:Class>
    <daml:Class rdf:about="http://mged.sourceforge.net/ontologies/MGEDOntology.daml#BioAssay">
        <rdfs:label>BioAssay</rdfs:label>
        <rdfs:comment><![CDATA[A bioassay is an abstract class representing physical and computational groupings of biomaterials and arrays.]]></rdfs:comment>
        <oiled:creationDate><![CDATA[2002-08-07T21:50:52Z]]></oiled:creationDate>
        <oiled:creator><![CDATA[stoeckrt]]></oiled:creator>
        <rdfs:subClassOf>
            <daml:Class rdf:about="http://mged.sourceforge.net/ontologies/MGEDOntology.daml#BioAssayPackage"/>
        </rdfs:subClassOf>
    </daml:Class>
    <daml:Class rdf:about="http://mged.sourceforge.net/ontologies/MGEDOntology.daml#ComplexAction">
        <rdfs:label>ComplexAction</rdfs:label>
        <rdfs:comment><![CDATA[Complex actions are composed of multiple steps (as opposed to AtomicAction) e.g. mRNA labeling, protein purification.]]></rdfs:comment>
        <oiled:creationDate><![CDATA[2003-01-14T15:41:21Z]]></oiled:creationDate>
        <oiled:creator><![CDATA[parkinso]]></oiled:creator>
        <rdfs:subClassOf>
            <daml:Class rdf:about="http://mged.sourceforge.net/ontologies/MGEDOntology.daml#Action"/>
        </rdfs:subClassOf>
    </daml:Class>
    <daml:Class rdf:about="http://mged.sourceforge.net/ontologies/MGEDOntology.daml#GeneticMaterial">
        <rdfs:label>GeneticMaterial</rdfs:label>
        <rdfs:comment><![CDATA[Genetic material may be DNA or RNA and identifiable as an entry in a public external database such as EMBL/DDBJ/GenBank or one of the model organism databases.]]></rdfs:comment>
        <oiled:creationDate><![CDATA[17:02:10 23.08.2001]]></oiled:creationDate>
        <oiled:creator><![CDATA[stoeckrt]]></oiled:creator>
        <rdfs:subClassOf>
            <daml:Class rdf:about="http://mged.sourceforge.net/ontologies/MGEDOntology.daml#MGEDExtendedOntology"/>
        </rdfs:subClassOf>
    </daml:Class>
    <daml:Class rdf:about="http://mged.sourceforge.net/ontologies/MGEDOntology.daml#ExperimentalProtocolType">
        <rdfs:label>ExperimentalProtocolType</rdfs:label>
        <rdfs:comment><![CDATA[All protocols which involve treatment of a biomaterial or an array during the course of a microarray experiment.]]></rdfs:comment>
        <oiled:creationDate><![CDATA[2003-09-22T15:25:55Z]]></oiled:creationDate>
        <oiled:creator><![CDATA[whetzel]]></oiled:creator>
        <rdfs:subClassOf>
            <daml:Class rdf:about="http://mged.sourceforge.net/ontologies/MGEDOntology.daml#ProtocolType"/>
        </rdfs:subClassOf>
    </daml:Class>
    <daml:Class rdf:about="http://mged.sourceforge.net/ontologies/MGEDOntology.daml#Observation">
        <rdfs:label>Observation</rdfs:label>
        <rdfs:comment><![CDATA[Observation will record the macroscopic examination of the biomaterial.]]></rdfs:comment>
        <oiled:creationDate><![CDATA[2004-02-12T18:00:32Z]]></oiled:creationDate>
        <oiled:creator><![CDATA[whetzel]]></oiled:creator>
        <rdfs:subClassOf>
            <daml:Class rdf:about="http://mged.sourceforge.net/ontologies/MGEDOntology.daml#BioMaterialCharacteristics"/>
        </rdfs:subClassOf>
        <rdfs:subClassOf>
            <daml:Restriction>
                <daml:onProperty rdf:resource="http://mged.sourceforge.net/ontologies/MGEDOntology.daml#has_database"/>
                <daml:hasClass>
                    <daml:Class rdf:about="http://mged.sourceforge.net/ontologies/MGEDOntology.daml#ObservationDatabase"/>
                </daml:hasClass>
            </daml:Restriction>
        </rdfs:subClassOf>
        <rdfs:subClassOf>
            <daml:Restriction>
                <daml:onProperty rdf:resource="http://mged.sourceforge.net/ontologies/MGEDOntology.daml#has_performer"/>
                <daml:hasClass>
                    <daml:Class rdf:about="http://mged.sourceforge.net/ontologies/MGEDOntology.daml#Contact"/>
                </daml:hasClass>
            </daml:Restriction>
        </rdfs:subClassOf>
    </daml:Class>
    <daml:Class rdf:about="http://mged.sourceforge.net/ontologies/MGEDOntology.daml#FiducialType">
        <rdfs:label>FiducialType</rdfs:label>
        <rdfs:comment><![CDATA[A descriptor that indicates the type of the fiducial such as chrome border of an Affymetrix array or a laser ablation mark.]]></rdfs:comment>
        <oiled:creationDate><![CDATA[2003-03-03T15:33:25Z]]></oiled:creationDate>
        <oiled:creator><![CDATA[stoeckrt]]></oiled:creator>
        <rdfs:subClassOf>
            <daml:Class rdf:about="http://mged.sourceforge.net/ontologies/MGEDOntology.daml#ArrayPackage"/>
        </rdfs:subClassOf>
    </daml:Class>
    <daml:Class rdf:about="http://mged.sourceforge.net/ontologies/MGEDOntology.daml#BibliographicReference">
        <rdfs:label>BibliographicReference</rdfs:label>
        <rdfs:comment><![CDATA[A bibliographic reference is a published citation in a journal, book, other format e.g. web resource]]></rdfs:comment>
        <oiled:creationDate><![CDATA[17:08:08 03.10.2001]]></oiled:creationDate>
        <oiled:creator><![CDATA[stoeckrt]]></oiled:creator>
        <rdfs:subClassOf>
            <daml:Class rdf:about="http://mged.sourceforge.net/ontologies/MGEDOntology.daml#DescriptionPackage"/>
        </rdfs:subClassOf>
        <rdfs:subClassOf>
            <daml:Restriction>
                <daml:onProperty rdf:resource="http://mged.sourceforge.net/ontologies/MGEDOntology.daml#has_year"/>
                <daml:hasClass>
                    <daml:Class rdf:about="http://www.daml.org/2001/03/daml+oil#Thing"/>
                </daml:hasClass>
            </daml:Restriction>
        </rdfs:subClassOf>
        <rdfs:subClassOf>
            <daml:Restriction>
                <daml:onProperty rdf:resource="http://mged.sourceforge.net/ontologies/MGEDOntology.daml#has_editor"/>
                <daml:hasClass>
                    <daml:Class rdf:about="http://www.daml.org/2001/03/daml+oil#Thing"/>
                </daml:hasClass>
            </daml:Restriction>
        </rdfs:subClassOf>
        <rdfs:subClassOf>
            <daml:Restriction>
                <daml:onProperty rdf:resource="http://mged.sourceforge.net/ontologies/MGEDOntology.daml#has_publisher"/>
                <daml:hasClass>
                    <daml:Class rdf:about="http://www.daml.org/2001/03/daml+oil#Thing"/>
                </daml:hasClass>
            </daml:Restriction>
        </rdfs:subClassOf>
        <rdfs:subClassOf>
            <daml:Restriction>
                <daml:onProperty rdf:resource="http://mged.sourceforge.net/ontologies/MGEDOntology.daml#has_publication"/>
                <daml:hasClass>
                    <daml:Class rdf:about="http://www.daml.org/2001/03/daml+oil#Thing"/>
                </daml:hasClass>
            </daml:Restriction>
        </rdfs:subClassOf>
        <rdfs:subClassOf>
            <daml:Restriction>
                <daml:onProperty rdf:resource="http://mged.sourceforge.net/ontologies/MGEDOntology.daml#has_authors"/>
                <daml:hasClass>
                    <daml:Class rdf:about="http://www.daml.org/2001/03/daml+oil#Thing"/>
                </daml:hasClass>
            </daml:Restriction>
        </rdfs:subClassOf>
        <rdfs:subClassOf>
            <daml:Restriction>
                <daml:onProperty rdf:resource="http://mged.sourceforge.net/ontologies/MGEDOntology.daml#has_URI"/>
                <daml:hasClass>
                    <daml:Class rdf:about="http://mged.sourceforge.net/ontologies/MGEDOntology.daml#URI"/>
                </daml:hasClass>
            </daml:Restriction>
        </rdfs:subClassOf>
        <rdfs:subClassOf>
            <daml:Restriction>
                <daml:onProperty rdf:resource="http://mged.sourceforge.net/ontologies/MGEDOntology.daml#has_pages"/>
                <daml:hasClass>
                    <daml:Class rdf:about="http://www.daml.org/2001/03/daml+oil#Thing"/>
                </daml:hasClass>
            </daml:Restriction>
        </rdfs:subClassOf>
        <rdfs:subClassOf>
            <daml:Restriction>
                <daml:onProperty rdf:resource="http://mged.sourceforge.net/ontologies/MGEDOntology.daml#has_issue"/>
                <daml:hasClass>
                    <daml:Class rdf:about="http://www.daml.org/2001/03/daml+oil#Thing"/>
                </daml:hasClass>
            </daml:Restriction>
        </rdfs:subClassOf>
        <rdfs:subClassOf>
            <daml:Restriction>
                <daml:onProperty rdf:resource="http://mged.sourceforge.net/ontologies/MGEDOntology.daml#has_volume"/>
                <daml:hasClass>
                    <daml:Class rdf:about="http://www.daml.org/2001/03/daml+oil#Thing"/>
                </daml:hasClass>
            </daml:Restriction>
        </rdfs:subClassOf>
        <rdfs:subClassOf>
            <daml:Restriction>
                <daml:onProperty rdf:resource="http://mged.sourceforge.net/ontologies/MGEDOntology.daml#has_title"/>
                <daml:hasClass rdf:resource="http://www.w3.org/2000/10/XMLSchema#string"/>
            </daml:Restriction>
        </rdfs:subClassOf>
        <rdfs:subClassOf>
            <daml:Restriction>
                <daml:onProperty rdf:resource="http://mged.sourceforge.net/ontologies/MGEDOntology.daml#has_type"/>
                <daml:hasClass>
                    <daml:Class rdf:about="http://mged.sourceforge.net/ontologies/MGEDOntology.daml#PublicationType"/>
                </daml:hasClass>
            </daml:Restriction>
        </rdfs:subClassOf>
    </daml:Class>
    <daml:Class rdf:about="http://mged.sourceforge.net/ontologies/MGEDOntology.daml#PhysicalBioAssay">
        <rdfs:label>PhysicalBioAssay</rdfs:label>
        <rdfs:comment><![CDATA[A physical bioassay is the combination of arrays and biomaterials as in a hybridization.]]></rdfs:comment>
        <oiled:creationDate><![CDATA[2002-12-04T18:35:46Z]]></oiled:creationDate>
        <oiled:creator><![CDATA[stoeckrt]]></oiled:creator>
        <rdfs:subClassOf>
            <daml:Class rdf:about="http://mged.sourceforge.net/ontologies/MGEDOntology.daml#BioAssay"/>
        </rdfs:subClassOf>
        <rdfs:subClassOf>
            <daml:Restriction>
                <daml:onProperty rdf:resource="http://mged.sourceforge.net/ontologies/MGEDOntology.daml#has_image_format"/>
                <daml:hasClass>
                    <daml:Class rdf:about="http://mged.sourceforge.net/ontologies/MGEDOntology.daml#ImageFormat"/>
                </daml:hasClass>
            </daml:Restriction>
        </rdfs:subClassOf>
    </daml:Class>
    <daml:Class rdf:about="http://mged.sourceforge.net/ontologies/MGEDOntology.daml#NodeValueType">
        <rdfs:label>NodeValueType</rdfs:label>
        <rdfs:comment><![CDATA[Controlled set of terms for describing the type of values (e.g., Euclidean distance).]]></rdfs:comment>
        <oiled:creationDate><![CDATA[2003-01-13T17:12:47Z]]></oiled:creationDate>
        <oiled:creator><![CDATA[stoeckrt]]></oiled:creator>
        <rdfs:subClassOf>
            <daml:Class rdf:about="http://mged.sourceforge.net/ontologies/MGEDOntology.daml#HigherLevelAnalysisPackage"/>
        </rdfs:subClassOf>
    </daml:Class>
    <daml:Class rdf:about="http://mged.sourceforge.net/ontologies/MGEDOntology.daml#StrainOrLineDatabase">
        <rdfs:label>StrainOrLineDatabase</rdfs:label>
        <rdfs:comment><![CDATA[Database of strain, line, cultivar or ecotype information.]]></rdfs:comment>
        <oiled:creationDate><![CDATA[2003-06-09T19:42:01Z]]></oiled:creationDate>
        <oiled:creator><![CDATA[whetzel]]></oiled:creator>
        <rdfs:subClassOf>
            <daml:Class rdf:about="http://mged.sourceforge.net/ontologies/MGEDOntology.daml#Database"/>
        </rdfs:subClassOf>
    </daml:Class>
    <daml:Class rdf:about="http://mged.sourceforge.net/ontologies/MGEDOntology.daml#HistoryFactor">
        <rdfs:label>HistoryFactor</rdfs:label>
        <rdfs:comment><![CDATA[Factors that are measured or observed parts of the study but not induced or under the control of the experiment. These factors do not have protocols (e.g., epidemiology factors).]]></rdfs:comment>
        <oiled:creationDate><![CDATA[2002-06-29T21:06:13Z]]></oiled:creationDate>
        <oiled:creator><![CDATA[stoeckrt]]></oiled:creator>
        <rdfs:subClassOf>
            <daml:Class rdf:about="http://mged.sourceforge.net/ontologies/MGEDOntology.daml#MGEDExtendedOntology"/>
        </rdfs:subClassOf>
    </daml:Class>
    <daml:ObjectProperty rdf:about="http://mged.sourceforge.net/ontologies/MGEDOntology.daml#has_accession">
        <rdfs:label>has_accession</rdfs:label>
        <rdfs:comment><![CDATA[property indicating that the class has an accession number]]></rdfs:comment>
        <oiled:creationDate><![CDATA[2002-04-27T21:16:16Z]]></oiled:creationDate>
        <oiled:creator><![CDATA[stoeckrt]]></oiled:creator>
    </daml:ObjectProperty>
    <daml:UniqueProperty rdf:about="http://mged.sourceforge.net/ontologies/MGEDOntology.daml#has_accession"/>
    <daml:DatatypeProperty rdf:about="http://mged.sourceforge.net/ontologies/MGEDOntology.daml#has_description">
        <rdfs:label>has_description</rdfs:label>
        <rdfs:comment><![CDATA[property indicating that the class has a description]]></rdfs:comment>
        <oiled:creationDate><![CDATA[2002-04-27T21:16:16Z]]></oiled:creationDate>
        <oiled:creator><![CDATA[stoeckrt]]></oiled:creator>
    </daml:DatatypeProperty>
    <daml:ObjectProperty rdf:about="http://mged.sourceforge.net/ontologies/MGEDOntology.daml#has_test_protocol">
        <rdfs:label>has_test_protocol</rdfs:label>
        <rdfs:comment><![CDATA[property indicating that the test has a test protocol]]></rdfs:comment>
        <oiled:creationDate><![CDATA[2003-12-28T15:21:53Z]]></oiled:creationDate>
        <oiled:creator><![CDATA[Trish Whetzel]]></oiled:creator>
    </daml:ObjectProperty>
    <daml:ObjectProperty rdf:about="http://mged.sourceforge.net/ontologies/MGEDOntology.daml#has_clinical_finding">
        <rdfs:label>has_clinical_finding</rdfs:label>
        <rdfs:comment><![CDATA[property indicating that the class has a clinical finding]]></rdfs:comment>
        <oiled:creationDate><![CDATA[2002-04-27T21:16:16Z]]></oiled:creationDate>
        <oiled:creator><![CDATA[stoeckrt]]></oiled:creator>
    </daml:ObjectProperty>
    <daml:ObjectProperty rdf:about="http://mged.sourceforge.net/ontologies/MGEDOntology.daml#has_citation">
        <rdfs:label>has_citation</rdfs:label>
        <rdfs:comment><![CDATA[property indicating that the class has a citation]]></rdfs:comment>
        <oiled:creationDate><![CDATA[2002-04-27T21:16:15Z]]></oiled:creationDate>
        <oiled:creator><![CDATA[stoeckrt]]></oiled:creator>
    </daml:ObjectProperty>
    <daml:ObjectProperty rdf:about="http://mged.sourceforge.net/ontologies/MGEDOntology.daml#has_factor_value">
        <rdfs:label>has_factor_value</rdfs:label>
        <rdfs:comment><![CDATA[property indicating that the class has a factor value]]></rdfs:comment>
        <oiled:creationDate><![CDATA[2003-03-04T21:01:35Z]]></oiled:creationDate>
        <oiled:creator><![CDATA[parkinso]]></oiled:creator>
    </daml:ObjectProperty>
    <daml:ObjectProperty rdf:about="http://mged.sourceforge.net/ontologies/MGEDOntology.daml#has_laboratory_test">
        <rdfs:label>has_laboratory_test</rdfs:label>
        <rdfs:comment><![CDATA[property indicating that the class has a laboratory test]]></rdfs:comment>
        <oiled:creationDate><![CDATA[2003-08-31T13:52:25Z]]></oiled:creationDate>
        <oiled:creator><![CDATA[Trish Whetzel]]></oiled:creator>
    </daml:ObjectProperty>
    <daml:ObjectProperty rdf:about="http://mged.sourceforge.net/ontologies/MGEDOntology.daml#has_cancer_site">
        <rdfs:label>has_cancer_site</rdfs:label>
        <rdfs:comment><![CDATA[property indicating that the class has a cancer site]]></rdfs:comment>
        <oiled:creationDate><![CDATA[2003-05-15T19:15:38Z]]></oiled:creationDate>
        <oiled:creator><![CDATA[parkinso]]></oiled:creator>
    </daml:ObjectProperty>
    <daml:ObjectProperty rdf:about="http://mged.sourceforge.net/ontologies/MGEDOntology.daml#has_additive">
        <rdfs:label>has_additive</rdfs:label>
        <rdfs:comment><![CDATA[property indicating that the class has an additive]]></rdfs:comment>
        <oiled:creationDate><![CDATA[2002-04-27T21:16:16Z]]></oiled:creationDate>
        <oiled:creator><![CDATA[stoeckrt]]></oiled:creator>
    </daml:ObjectProperty>
    <daml:ObjectProperty rdf:about="http://mged.sourceforge.net/ontologies/MGEDOntology.daml#has_atmospheric_component">
        <rdfs:label>has_atmospheric_component</rdfs:label>
        <rdfs:comment><![CDATA[property indicating that the class has an atmospheric component]]></rdfs:comment>
        <oiled:creationDate><![CDATA[2003-05-16T19:35:26Z]]></oiled:creationDate>
        <oiled:creator><![CDATA[parkinso]]></oiled:creator>
    </daml:ObjectProperty>
    <daml:ObjectProperty rdf:about="http://mged.sourceforge.net/ontologies/MGEDOntology.daml#was_tested_for">
        <rdfs:label>was_tested_for</rdfs:label>
        <rdfs:comment><![CDATA[property indicating that the class was tested for]]></rdfs:comment>
        <oiled:creationDate><![CDATA[2002-04-27T21:16:16Z]]></oiled:creationDate>
        <oiled:creator><![CDATA[stoeckrt]]></oiled:creator>
    </daml:ObjectProperty>
    <daml:ObjectProperty rdf:about="http://mged.sourceforge.net/ontologies/MGEDOntology.daml#has_family_member">
        <rdfs:label>has_family_member</rdfs:label>
        <rdfs:comment><![CDATA[property indicating that the class has a family member]]></rdfs:comment>
        <oiled:creationDate><![CDATA[2003-05-16T20:21:10Z]]></oiled:creationDate>
        <oiled:creator><![CDATA[parkinso]]></oiled:creator>
    </daml:ObjectProperty>
    <daml:ObjectProperty rdf:about="http://mged.sourceforge.net/ontologies/MGEDOntology.daml#has_toll_free_phone">
        <rdfs:label>has_toll_free_phone</rdfs:label>
        <rdfs:comment><![CDATA[property indicating that the class has a toll free phone]]></rdfs:comment>
        <oiled:creationDate><![CDATA[2002-04-27T21:16:16Z]]></oiled:creationDate>
        <oiled:creator><![CDATA[stoeckrt]]></oiled:creator>
    </daml:ObjectProperty>
    <daml:ObjectProperty rdf:about="http://mged.sourceforge.net/ontologies/MGEDOntology.daml#has_protocol">
        <rdfs:label>has_protocol</rdfs:label>
        <rdfs:comment><![CDATA[property indicating that the class has a protocol]]></rdfs:comment>
        <oiled:creationDate><![CDATA[2002-04-27T21:16:16Z]]></oiled:creationDate>
        <oiled:creator><![CDATA[stoeckrt]]></oiled:creator>
    </daml:ObjectProperty>
    <daml:ObjectProperty rdf:about="http://mged.sourceforge.net/ontologies/MGEDOntology.daml#has_disease_staging">
        <rdfs:label>has_disease_staging</rdfs:label>
        <rdfs:comment><![CDATA[property indicating that the class has disease staging]]></rdfs:comment>
        <oiled:creationDate><![CDATA[2003-05-15T17:08:53Z]]></oiled:creationDate>
        <oiled:creator><![CDATA[parkinso]]></oiled:creator>
    </daml:ObjectProperty>
    <daml:ObjectProperty rdf:about="http://mged.sourceforge.net/ontologies/MGEDOntology.daml#has_publication">
        <rdfs:label>has_publication</rdfs:label>
        <rdfs:comment><![CDATA[property indicating that the class has a publication]]></rdfs:comment>
        <oiled:creationDate><![CDATA[2002-04-27T21:16:16Z]]></oiled:creationDate>
        <oiled:creator><![CDATA[stoeckrt]]></oiled:creator>
    </daml:ObjectProperty>
    <daml:ObjectProperty rdf:about="http://mged.sourceforge.net/ontologies/MGEDOntology.daml#has_biosource_type">
        <rdfs:label>has_biosource_type</rdfs:label>
        <rdfs:comment><![CDATA[property indicating that the class has a biosource type]]></rdfs:comment>
        <oiled:creationDate><![CDATA[2002-04-27T21:16:16Z]]></oiled:creationDate>
        <oiled:creator><![CDATA[stoeckrt]]></oiled:creator>
        <rdfs:domain>
            <daml:Class rdf:about="http://mged.sourceforge.net/ontologies/MGEDOntology.daml#BioSourceProvider"/>
        </rdfs:domain>
    </daml:ObjectProperty>
    <daml:UniqueProperty rdf:about="http://mged.sourceforge.net/ontologies/MGEDOntology.daml#has_biosource_type"/>
    <daml:DatatypeProperty rdf:about="http://mged.sourceforge.net/ontologies/MGEDOntology.daml#has_machine_readable_URI">
        <rdfs:label>has_machine_readable_URI</rdfs:label>
        <rdfs:comment><![CDATA[property indicating that the contents found at this uri are machine readable (i.e. in a standard format)]]></rdfs:comment>
        <oiled:creationDate><![CDATA[2004-09-10T19:00:52Z]]></oiled:creationDate>
        <oiled:creator><![CDATA[Trish]]></oiled:creator>
    </daml:DatatypeProperty>
    <daml:ObjectProperty rdf:about="http://mged.sourceforge.net/ontologies/MGEDOntology.daml#has_manufacturer">
        <rdfs:label>has_manufacturer</rdfs:label>
        <rdfs:comment><![CDATA[property indicating that the class has a manufacturer]]></rdfs:comment>
        <oiled:creationDate><![CDATA[2002-04-27T21:16:16Z]]></oiled:creationDate>
        <oiled:creator><![CDATA[stoeckrt]]></oiled:creator>
    </daml:ObjectProperty>
    <daml:ObjectProperty rdf:about="http://mged.sourceforge.net/ontologies/MGEDOntology.daml#has_accession_version">
        <rdfs:label>has_accession_version</rdfs:label>
        <rdfs:comment><![CDATA[property indicating that the class has an accession number version]]></rdfs:comment>
        <oiled:creationDate><![CDATA[2002-04-27T21:16:16Z]]></oiled:creationDate>
        <oiled:creator><![CDATA[stoeckrt]]></oiled:creator>
    </daml:ObjectProperty>
    <daml:UniqueProperty rdf:about="http://mged.sourceforge.net/ontologies/MGEDOntology.daml#has_accession_version"/>
    <daml:ObjectProperty rdf:about="http://mged.sourceforge.net/ontologies/MGEDOntology.daml#has_test_type">
        <rdfs:label>has_test_type</rdfs:label>
        <rdfs:comment><![CDATA[property indicating that the class has a clinical test]]></rdfs:comment>
        <oiled:creationDate><![CDATA[2003-08-31T18:09:18Z]]></oiled:creationDate>
        <oiled:creator><![CDATA[Trish Whetzel]]></oiled:creator>
    </daml:ObjectProperty>
    <daml:ObjectProperty rdf:about="http://mged.sourceforge.net/ontologies/MGEDOntology.daml#has_compound">
        <rdfs:label>has_compound</rdfs:label>
        <rdfs:comment><![CDATA[property indicating that the class has a compound]]></rdfs:comment>
        <oiled:creationDate><![CDATA[2002-04-27T21:16:16Z]]></oiled:creationDate>
        <oiled:creator><![CDATA[stoeckrt]]></oiled:creator>
    </daml:ObjectProperty>
    <daml:ObjectProperty rdf:about="http://mged.sourceforge.net/ontologies/MGEDOntology.daml#has_database_entry_type">
        <rdfs:label>has_database_entry_type</rdfs:label>
        <rdfs:comment><![CDATA[property indicating that the class has a database entry type]]></rdfs:comment>
        <oiled:creationDate><![CDATA[2003-05-16T21:09:34Z]]></oiled:creationDate>
        <oiled:creator><![CDATA[parkinso]]></oiled:creator>
    </daml:ObjectProperty>
    <daml:ObjectProperty rdf:about="http://mged.sourceforge.net/ontologies/MGEDOntology.daml#has_bioassay_data">
        <rdfs:label>has_bioassay_data</rdfs:label>
        <rdfs:comment><![CDATA[property indicating that the class has bioassaydata]]></rdfs:comment>
        <oiled:creationDate><![CDATA[2002-12-02T21:19:12Z]]></oiled:creationDate>
        <oiled:creator><![CDATA[stoeckrt]]></oiled:creator>
    </daml:ObjectProperty>
    <daml:ObjectProperty rdf:about="http://mged.sourceforge.net/ontologies/MGEDOntology.daml#has_feature_shape">
        <rdfs:label>has_feature_shape</rdfs:label>
        <rdfs:comment><![CDATA[property indicating that the class has a feature shape]]></rdfs:comment>
        <oiled:creationDate><![CDATA[2002-12-03T23:59:42Z]]></oiled:creationDate>
        <oiled:creator><![CDATA[stoeckrt]]></oiled:creator>
    </daml:ObjectProperty>
    <daml:DatatypeProperty rdf:about="http://mged.sourceforge.net/ontologies/MGEDOntology.daml#is_solvent">
        <rdfs:label>is_solvent</rdfs:label>
        <rdfs:comment><![CDATA[property indicating that the class is a solvent]]></rdfs:comment>
        <oiled:creationDate><![CDATA[2002-04-27T21:16:15Z]]></oiled:creationDate>
        <oiled:creator><![CDATA[stoeckrt]]></oiled:creator>
    </daml:DatatypeProperty>
    <daml:ObjectProperty rdf:about="http://mged.sourceforge.net/ontologies/MGEDOntology.daml#has_species">
        <rdfs:label>has_species</rdfs:label>
        <rdfs:comment><![CDATA[property indicating that the class has species]]></rdfs:comment>
        <oiled:creationDate><![CDATA[2002-12-04T16:09:35Z]]></oiled:creationDate>
        <oiled:creator><![CDATA[stoeckrt]]></oiled:creator>
    </daml:ObjectProperty>
    <daml:ObjectProperty rdf:about="http://mged.sourceforge.net/ontologies/MGEDOntology.daml#has_first_name">
        <rdfs:label>has_first_name</rdfs:label>
        <rdfs:comment><![CDATA[property indicating that the class has a first name]]></rdfs:comment>
        <oiled:creationDate><![CDATA[2002-04-27T21:16:15Z]]></oiled:creationDate>
        <oiled:creator><![CDATA[stoeckrt]]></oiled:creator>
    </daml:ObjectProperty>
    <daml:ObjectProperty rdf:about="http://mged.sourceforge.net/ontologies/MGEDOntology.daml#has_maximum_measurement">
        <rdfs:label>has_maximum_measurement</rdfs:label>
        <rdfs:comment><![CDATA[property indicating that the class has a maximum measurement]]></rdfs:comment>
        <oiled:creationDate><![CDATA[2003-01-13T22:05:13Z]]></oiled:creationDate>
        <oiled:creator><![CDATA[stoeckrt]]></oiled:creator>
        <rdfs:domain>
            <daml:Class rdf:about="http://mged.sourceforge.net/ontologies/MGEDOntology.daml#Age"/>
        </rdfs:domain>
    </daml:ObjectProperty>
    <daml:ObjectProperty rdf:about="http://mged.sourceforge.net/ontologies/MGEDOntology.daml#has_diameter">
        <rdfs:label>has_diameter</rdfs:label>
        <rdfs:comment><![CDATA[]]></rdfs:comment>
        <oiled:creationDate><![CDATA[2004-09-02T22:16:30Z]]></oiled:creationDate>
        <oiled:creator><![CDATA[Trish]]></oiled:creator>
    </daml:ObjectProperty>
    <daml:ObjectProperty rdf:about="http://mged.sourceforge.net/ontologies/MGEDOntology.daml#has_individual">
        <rdfs:label>has_individual</rdfs:label>
        <rdfs:comment><![CDATA[property indicating that the class has an individual]]></rdfs:comment>
        <oiled:creationDate><![CDATA[2003-08-31T02:07:52Z]]></oiled:creationDate>
        <oiled:creator><![CDATA[Trish Whetzel]]></oiled:creator>
    </daml:ObjectProperty>
    <daml:ObjectProperty rdf:about="http://mged.sourceforge.net/ontologies/MGEDOntology.daml#has_host_part">
        <rdfs:label>has_host_part</rdfs:label>
        <rdfs:comment><![CDATA[property indicating that the class has a host part]]></rdfs:comment>
        <oiled:creationDate><![CDATA[2002-04-27T21:16:16Z]]></oiled:creationDate>
        <oiled:creator><![CDATA[stoeckrt]]></oiled:creator>
        <rdfs:domain>
            <daml:Class rdf:about="http://mged.sourceforge.net/ontologies/MGEDOntology.daml#Host"/>
        </rdfs:domain>
    </daml:ObjectProperty>
    <daml:ObjectProperty rdf:about="http://mged.sourceforge.net/ontologies/MGEDOntology.daml#has_experiment_design_type">
        <rdfs:label>has_experiment_design_type</rdfs:label>
        <rdfs:comment><![CDATA[property indicating that the class has an experiment design type]]></rdfs:comment>
        <oiled:creationDate><![CDATA[2003-01-13T17:34:19Z]]></oiled:creationDate>
        <oiled:creator><![CDATA[stoeckrt]]></oiled:creator>
    </daml:ObjectProperty>
    <daml:ObjectProperty rdf:about="http://mged.sourceforge.net/ontologies/MGEDOntology.daml#has_test_result">
        <rdfs:label>has_test_result</rdfs:label>
        <rdfs:comment><![CDATA[property indicating that the test has a test result]]></rdfs:comment>
        <oiled:creationDate><![CDATA[2003-12-28T15:00:11Z]]></oiled:creationDate>
        <oiled:creator><![CDATA[Trish Whetzel]]></oiled:creator>
    </daml:ObjectProperty>
    <daml:ObjectProperty rdf:about="http://mged.sourceforge.net/ontologies/MGEDOntology.daml#has_providers">
        <rdfs:label>has_providers</rdfs:label>
        <rdfs:comment><![CDATA[property indicating that the class has providers]]></rdfs:comment>
        <oiled:creationDate><![CDATA[2002-07-01T10:33:10Z]]></oiled:creationDate>
        <oiled:creator><![CDATA[stoeckrt]]></oiled:creator>
    </daml:ObjectProperty>
    <daml:ObjectProperty rdf:about="http://mged.sourceforge.net/ontologies/MGEDOntology.daml#has_category">
        <rdfs:label>has_category</rdfs:label>
        <rdfs:comment><![CDATA[property indicating that the class has a category]]></rdfs:comment>
        <oiled:creationDate><![CDATA[2002-12-02T22:13:54Z]]></oiled:creationDate>
        <oiled:creator><![CDATA[stoeckrt]]></oiled:creator>
    </daml:ObjectProperty>
    <daml:ObjectProperty rdf:about="http://mged.sourceforge.net/ontologies/MGEDOntology.daml#has_hardware">
        <rdfs:label>has_hardware</rdfs:label>
        <rdfs:comment><![CDATA[property indicating that the class has hardware]]></rdfs:comment>
        <oiled:creationDate><![CDATA[2002-04-27T21:16:16Z]]></oiled:creationDate>
        <oiled:creator><![CDATA[stoeckrt]]></oiled:creator>
    </daml:ObjectProperty>
    <daml:ObjectProperty rdf:about="http://mged.sourceforge.net/ontologies/MGEDOntology.daml#has_property_set">
        <rdfs:label>has_property_set</rdfs:label>
        <rdfs:comment><![CDATA[property indicating that the class has a property set]]></rdfs:comment>
        <oiled:creationDate><![CDATA[2003-03-04T21:14:00Z]]></oiled:creationDate>
        <oiled:creator><![CDATA[parkinso]]></oiled:creator>
    </daml:ObjectProperty>
    <daml:ObjectProperty rdf:about="http://mged.sourceforge.net/ontologies/MGEDOntology.daml#has_bioassays">
        <rdfs:label>has_bioassays</rdfs:label>
        <rdfs:comment><![CDATA[property indicating that the class has bioassays]]></rdfs:comment>
        <oiled:creationDate><![CDATA[2002-08-07T21:52:45Z]]></oiled:creationDate>
        <oiled:creator><![CDATA[stoeckrt]]></oiled:creator>
    </daml:ObjectProperty>
    <daml:ObjectProperty rdf:about="http://mged.sourceforge.net/ontologies/MGEDOntology.daml#has_chromosomal_aberration_classification">
        <rdfs:label>has_chromosomal_aberration_classification</rdfs:label>
        <rdfs:comment><![CDATA[property indicating that the class has a chromosomal aberration classification]]></rdfs:comment>
        <oiled:creationDate><![CDATA[2003-11-20T23:06:26Z]]></oiled:creationDate>
        <oiled:creator><![CDATA[whetzel]]></oiled:creator>
    </daml:ObjectProperty>
    <daml:ObjectProperty rdf:about="http://mged.sourceforge.net/ontologies/MGEDOntology.daml#has_donor">
        <rdfs:label>has_donor</rdfs:label>
        <rdfs:comment><![CDATA[property indicating that the class has a donor]]></rdfs:comment>
        <oiled:creationDate><![CDATA[2002-04-27T21:16:16Z]]></oiled:creationDate>
        <oiled:creator><![CDATA[stoeckrt]]></oiled:creator>
    </daml:ObjectProperty>
    <daml:UniqueProperty rdf:about="http://mged.sourceforge.net/ontologies/MGEDOntology.daml#has_donor"/>
    <daml:ObjectProperty rdf:about="http://mged.sourceforge.net/ontologies/MGEDOntology.daml#has_email">
        <rdfs:label>has_email</rdfs:label>
        <rdfs:comment><![CDATA[property indicating that the class has an email address]]></rdfs:comment>
        <oiled:creationDate><![CDATA[2002-04-27T21:16:16Z]]></oiled:creationDate>
        <oiled:creator><![CDATA[stoeckrt]]></oiled:creator>
    </daml:ObjectProperty>
    <daml:ObjectProperty rdf:about="http://mged.sourceforge.net/ontologies/MGEDOntology.daml#has_issue">
        <rdfs:label>has_issue</rdfs:label>
        <rdfs:comment><![CDATA[property indicating that the class has an issue]]></rdfs:comment>
        <oiled:creationDate><![CDATA[2002-04-27T21:16:15Z]]></oiled:creationDate>
        <oiled:creator><![CDATA[stoeckrt]]></oiled:creator>
        <rdfs:domain>
            <daml:Class rdf:about="http://mged.sourceforge.net/ontologies/MGEDOntology.daml#BibliographicReference"/>
        </rdfs:domain>
    </daml:ObjectProperty>
    <daml:ObjectProperty rdf:about="http://mged.sourceforge.net/ontologies/MGEDOntology.daml#has_model">
        <rdfs:label>has_model</rdfs:label>
        <rdfs:comment><![CDATA[property indicating that the class has a model]]></rdfs:comment>
        <oiled:creationDate><![CDATA[2002-04-27T21:16:16Z]]></oiled:creationDate>
        <oiled:creator><![CDATA[stoeckrt]]></oiled:creator>
        <rdfs:domain>
            <daml:Class rdf:about="http://mged.sourceforge.net/ontologies/MGEDOntology.daml#Hardware"/>
        </rdfs:domain>
    </daml:ObjectProperty>
    <daml:ObjectProperty rdf:about="http://mged.sourceforge.net/ontologies/MGEDOntology.daml#has_treatment">
        <rdfs:label>has_treatment</rdfs:label>
        <rdfs:comment><![CDATA[property indicating that the class has a treatment]]></rdfs:comment>
        <oiled:creationDate><![CDATA[2002-04-27T21:16:16Z]]></oiled:creationDate>
        <oiled:creator><![CDATA[stoeckrt]]></oiled:creator>
    </daml:ObjectProperty>
    <daml:ObjectProperty rdf:about="http://mged.sourceforge.net/ontologies/MGEDOntology.daml#has_nodes">
        <rdfs:label>has_nodes</rdfs:label>
        <rdfs:comment><![CDATA[property indicating that the class has a node]]></rdfs:comment>
        <oiled:creationDate><![CDATA[2003-01-13T16:33:15Z]]></oiled:creationDate>
        <oiled:creator><![CDATA[stoeckrt]]></oiled:creator>
    </daml:ObjectProperty>
    <daml:DatatypeProperty rdf:about="http://mged.sourceforge.net/ontologies/MGEDOntology.daml#has_order">
        <rdfs:label>has_order</rdfs:label>
        <rdfs:comment><![CDATA[property indicating that the class has an order]]></rdfs:comment>
        <oiled:creationDate><![CDATA[2002-12-03T16:49:42Z]]></oiled:creationDate>
        <oiled:creator><![CDATA[stoeckrt]]></oiled:creator>
    </daml:DatatypeProperty>
    <daml:ObjectProperty rdf:about="http://mged.sourceforge.net/ontologies/MGEDOntology.daml#has_owner">
        <rdfs:label>has_owner</rdfs:label>
        <rdfs:comment><![CDATA[property indicating that the class has an owner]]></rdfs:comment>
        <oiled:creationDate><![CDATA[2002-04-27T21:16:15Z]]></oiled:creationDate>
        <oiled:creator><![CDATA[stoeckrt]]></oiled:creator>
    </daml:ObjectProperty>
    <daml:UniqueProperty rdf:about="http://mged.sourceforge.net/ontologies/MGEDOntology.daml#has_owner"/>
    <daml:ObjectProperty rdf:about="http://mged.sourceforge.net/ontologies/MGEDOntology.daml#has_pages">
        <rdfs:label>has_pages</rdfs:label>
        <rdfs:comment><![CDATA[property indicating that the class has pages]]></rdfs:comment>
        <oiled:creationDate><![CDATA[2002-04-27T21:16:16Z]]></oiled:creationDate>
        <oiled:creator><![CDATA[stoeckrt]]></oiled:creator>
        <rdfs:domain>
            <daml:Class rdf:about="http://mged.sourceforge.net/ontologies/MGEDOntology.daml#BibliographicReference"/>
        </rdfs:domain>
    </daml:ObjectProperty>
    <daml:ObjectProperty rdf:about="http://mged.sourceforge.net/ontologies/MGEDOntology.daml#has_phone">
        <rdfs:label>has_phone</rdfs:label>
        <rdfs:comment><![CDATA[property indicating that the class has a phone]]></rdfs:comment>
        <oiled:creationDate><![CDATA[2002-04-27T21:16:16Z]]></oiled:creationDate>
        <oiled:creator><![CDATA[stoeckrt]]></oiled:creator>
    </daml:ObjectProperty>
    <daml:ObjectProperty rdf:about="http://mged.sourceforge.net/ontologies/MGEDOntology.daml#has_scale">
        <rdfs:label>has_scale</rdfs:label>
        <rdfs:comment><![CDATA[property indicating that the class has a scale]]></rdfs:comment>
        <oiled:creationDate><![CDATA[2003-01-13T16:47:40Z]]></oiled:creationDate>
        <oiled:creator><![CDATA[stoeckrt]]></oiled:creator>
    </daml:ObjectProperty>
    <daml:DatatypeProperty rdf:about="http://mged.sourceforge.net/ontologies/MGEDOntology.daml#has_title">
        <rdfs:label>has_title</rdfs:label>
        <rdfs:comment><![CDATA[property indicating that the class has a title]]></rdfs:comment>
        <oiled:creationDate><![CDATA[2002-04-27T21:16:16Z]]></oiled:creationDate>
        <oiled:creator><![CDATA[stoeckrt]]></oiled:creator>
    </daml:DatatypeProperty>
    <daml:ObjectProperty rdf:about="http://mged.sourceforge.net/ontologies/MGEDOntology.daml#has_units">
        <rdfs:label>has_units</rdfs:label>
        <rdfs:comment><![CDATA[property indicating that the class has units]]></rdfs:comment>
        <oiled:creationDate><![CDATA[2002-04-27T21:16:16Z]]></oiled:creationDate>
        <oiled:creator><![CDATA[stoeckrt]]></oiled:creator>
    </daml:ObjectProperty>
    <daml:ObjectProperty rdf:about="http://mged.sourceforge.net/ontologies/MGEDOntology.daml#has_value">
        <rdfs:label>has_value</rdfs:label>
        <rdfs:comment><![CDATA[property indicating that the class has a value]]></rdfs:comment>
        <oiled:creationDate><![CDATA[2002-04-27T21:16:16Z]]></oiled:creationDate>
        <oiled:creator><![CDATA[stoeckrt]]></oiled:creator>
    </daml:ObjectProperty>
    <daml:UniqueProperty rdf:about="http://mged.sourceforge.net/ontologies/MGEDOntology.daml#has_value"/>
    <daml:ObjectProperty rdf:about="http://mged.sourceforge.net/ontologies/MGEDOntology.daml#has_address">
        <rdfs:label>has_address</rdfs:label>
        <rdfs:comment><![CDATA[property indicating that the class has an address
]]></rdfs:comment>
        <oiled:creationDate><![CDATA[2002-04-27T21:16:16Z]]></oiled:creationDate>
        <oiled:creator><![CDATA[stoeckrt]]></oiled:creator>
    </daml:ObjectProperty>
    <daml:ObjectProperty rdf:about="http://mged.sourceforge.net/ontologies/MGEDOntology.daml#has_disease_state">
        <rdfs:label>has_disease_state</rdfs:label>
        <rdfs:comment><![CDATA[property indicating that the class has a disease state]]></rdfs:comment>
        <oiled:creationDate><![CDATA[2003-05-15T21:17:10Z]]></oiled:creationDate>
        <oiled:creator><![CDATA[parkinso]]></oiled:creator>
    </daml:ObjectProperty>
    <daml:ObjectProperty rdf:about="http://mged.sourceforge.net/ontologies/MGEDOntology.daml#has_ID">
        <rdfs:label>has_ID</rdfs:label>
        <rdfs:comment><![CDATA[property indicating that the class has an identifier]]></rdfs:comment>
        <oiled:creationDate><![CDATA[2002-04-27T21:16:16Z]]></oiled:creationDate>
        <oiled:creator><![CDATA[stoeckrt]]></oiled:creator>
    </daml:ObjectProperty>
    <daml:ObjectProperty rdf:about="http://mged.sourceforge.net/ontologies/MGEDOntology.daml#has_mid_initials">
        <rdfs:label>has_mid_initials</rdfs:label>
        <rdfs:comment><![CDATA[property indicating that the class has a middle initials]]></rdfs:comment>
        <oiled:creationDate><![CDATA[2002-04-27T21:16:16Z]]></oiled:creationDate>
        <oiled:creator><![CDATA[stoeckrt]]></oiled:creator>
    </daml:ObjectProperty>
    <daml:ObjectProperty rdf:about="http://mged.sourceforge.net/ontologies/MGEDOntology.daml#has_initial_time_point">
        <rdfs:label>has_initial_time_point</rdfs:label>
        <rdfs:comment><![CDATA[property indicating that the class has an individual time point]]></rdfs:comment>
        <oiled:creationDate><![CDATA[2002-04-27T21:16:15Z]]></oiled:creationDate>
        <oiled:creator><![CDATA[stoeckrt]]></oiled:creator>
        <rdfs:domain>
            <daml:Class rdf:about="http://mged.sourceforge.net/ontologies/MGEDOntology.daml#Age"/>
        </rdfs:domain>
    </daml:ObjectProperty>
    <daml:UniqueProperty rdf:about="http://mged.sourceforge.net/ontologies/MGEDOntology.daml#has_initial_time_point"/>
    <daml:ObjectProperty rdf:about="http://mged.sourceforge.net/ontologies/MGEDOntology.daml#has_parent_organization">
        <rdfs:label>has_parent_organization</rdfs:label>
        <rdfs:comment><![CDATA[property indicating that the class has a parent organization]]></rdfs:comment>
        <oiled:creationDate><![CDATA[2002-04-27T21:29:13Z]]></oiled:creationDate>
        <oiled:creator><![CDATA[stoeckrt]]></oiled:creator>
    </daml:ObjectProperty>
    <daml:ObjectProperty rdf:about="http://mged.sourceforge.net/ontologies/MGEDOntology.daml#has_clinical_record">
        <rdfs:label>has_clinical_record</rdfs:label>
        <rdfs:comment><![CDATA[property indicating that the class has a clinical record]]></rdfs:comment>
        <oiled:creationDate><![CDATA[2002-04-27T21:16:16Z]]></oiled:creationDate>
        <oiled:creator><![CDATA[stoeckrt]]></oiled:creator>
    </daml:ObjectProperty>
    <daml:ObjectProperty rdf:about="http://mged.sourceforge.net/ontologies/MGEDOntology.daml#has_authors">
        <rdfs:label>has_authors</rdfs:label>
        <rdfs:comment><![CDATA[property indicating that the class has authors]]></rdfs:comment>
        <oiled:creationDate><![CDATA[2002-04-27T21:16:16Z]]></oiled:creationDate>
        <oiled:creator><![CDATA[stoeckrt]]></oiled:creator>
    </daml:ObjectProperty>
    <daml:ObjectProperty rdf:about="http://mged.sourceforge.net/ontologies/MGEDOntology.daml#has_performer">
        <rdfs:label>has_performer</rdfs:label>
        <rdfs:comment><![CDATA[property indicating that the protocol has a performer or contact person]]></rdfs:comment>
        <oiled:creationDate><![CDATA[2003-12-28T15:38:41Z]]></oiled:creationDate>
        <oiled:creator><![CDATA[Trish Whetzel]]></oiled:creator>
    </daml:ObjectProperty>
    <daml:ObjectProperty rdf:about="http://mged.sourceforge.net/ontologies/MGEDOntology.daml#has_MAGE_description">
        <rdfs:label>has_MAGE_description</rdfs:label>
        <rdfs:comment><![CDATA[property indicating that the class has an association to a MAGE description]]></rdfs:comment>
        <oiled:creationDate><![CDATA[2003-03-03T17:43:27Z]]></oiled:creationDate>
        <oiled:creator><![CDATA[stoeckrt]]></oiled:creator>
    </daml:ObjectProperty>
    <daml:ObjectProperty rdf:about="http://mged.sourceforge.net/ontologies/MGEDOntology.daml#deprecated_from_version">
        <rdfs:label>deprecated_from_version</rdfs:label>
        <rdfs:comment><![CDATA[property indicating the version of the MGED Ontology that the term was deprecated from]]></rdfs:comment>
        <oiled:creationDate><![CDATA[2003-12-28T16:15:33Z]]></oiled:creationDate>
        <oiled:creator><![CDATA[Trish Whetzel]]></oiled:creator>
    </daml:ObjectProperty>
    <daml:ObjectProperty rdf:about="http://mged.sourceforge.net/ontologies/MGEDOntology.daml#has_measurement_type">
        <rdfs:label>has_measurement_type</rdfs:label>
        <rdfs:comment><![CDATA[property indicating that the class has a measurement type]]></rdfs:comment>
        <oiled:creationDate><![CDATA[2002-04-27T21:16:15Z]]></oiled:creationDate>
        <oiled:creator><![CDATA[stoeckrt]]></oiled:creator>
        <rdfs:domain>
            <daml:Class rdf:about="http://mged.sourceforge.net/ontologies/MGEDOntology.daml#Measurement"/>
        </rdfs:domain>
    </daml:ObjectProperty>
    <daml:ObjectProperty rdf:about="http://mged.sourceforge.net/ontologies/MGEDOntology.daml#has_cubic_volume">
        <rdfs:label>has_cubic_volume</rdfs:label>
        <rdfs:comment><![CDATA[property indicating that the class contains a cubic volume measurement]]></rdfs:comment>
        <oiled:creationDate><![CDATA[2004-12-16T23:52:26Z]]></oiled:creationDate>
        <oiled:creator><![CDATA[Trish]]></oiled:creator>
    </daml:ObjectProperty>
    <daml:ObjectProperty rdf:about="http://mged.sourceforge.net/ontologies/MGEDOntology.daml#has_factor_value_ontology_entry">
        <rdfs:label>has_factor_value_ontology_entry</rdfs:label>
        <rdfs:comment><![CDATA[property indicating that the class has an ontology entry]]></rdfs:comment>
        <oiled:creationDate><![CDATA[2003-03-04T21:22:15Z]]></oiled:creationDate>
        <oiled:creator><![CDATA[parkinso]]></oiled:creator>
    </daml:ObjectProperty>
    <daml:ObjectProperty rdf:about="http://mged.sourceforge.net/ontologies/MGEDOntology.daml#has_fiducials">
        <rdfs:label>has_fiducials</rdfs:label>
        <rdfs:comment><![CDATA[property indicating that the class has fiducials]]></rdfs:comment>
        <oiled:creationDate><![CDATA[2003-03-03T15:55:38Z]]></oiled:creationDate>
        <oiled:creator><![CDATA[stoeckrt]]></oiled:creator>
    </daml:ObjectProperty>
    <daml:ObjectProperty rdf:about="http://mged.sourceforge.net/ontologies/MGEDOntology.daml#has_reason_for_deprecation">
        <rdfs:label>has_reason_for_deprecation</rdfs:label>
        <rdfs:comment><![CDATA[property to indicate the reason for deprecating a term]]></rdfs:comment>
        <oiled:creationDate><![CDATA[2003-09-23T14:26:22Z]]></oiled:creationDate>
        <oiled:creator><![CDATA[whetzel]]></oiled:creator>
    </daml:ObjectProperty>
    <daml:ObjectProperty rdf:about="http://mged.sourceforge.net/ontologies/MGEDOntology.daml#has_experiment_factors">
        <rdfs:label>has_experiment_factors</rdfs:label>
        <rdfs:comment><![CDATA[property indicating that the class has experiment factors]]></rdfs:comment>
        <oiled:creationDate><![CDATA[2002-07-01T10:34:33Z]]></oiled:creationDate>
        <oiled:creator><![CDATA[stoeckrt]]></oiled:creator>
    </daml:ObjectProperty>
    <daml:DatatypeProperty rdf:about="http://mged.sourceforge.net/ontologies/MGEDOntology.daml#has_human_readable_URI">
        <rdfs:label>has_human_readable_URI</rdfs:label>
        <rdfs:comment><![CDATA[property indicating that the contents found at this uri are human readable]]></rdfs:comment>
        <oiled:creationDate><![CDATA[2004-09-10T19:00:24Z]]></oiled:creationDate>
        <oiled:creator><![CDATA[Trish]]></oiled:creator>
    </daml:DatatypeProperty>
    <daml:ObjectProperty rdf:about="http://mged.sourceforge.net/ontologies/MGEDOntology.daml#has_prior_disease_state">
        <rdfs:label>has_prior_disease_state</rdfs:label>
        <rdfs:comment><![CDATA[property indicating that the class has a prior disease state]]></rdfs:comment>
        <oiled:creationDate><![CDATA[2003-05-15T20:52:58Z]]></oiled:creationDate>
        <oiled:creator><![CDATA[parkinso]]></oiled:creator>
    </daml:ObjectProperty>
    <daml:ObjectProperty rdf:about="http://mged.sourceforge.net/ontologies/MGEDOntology.daml#has_biomaterial_characteristics">
        <rdfs:label>has_biomaterial_characteristics</rdfs:label>
        <rdfs:comment><![CDATA[property indicating that the class has biomaterial characteristics]]></rdfs:comment>
        <oiled:creationDate><![CDATA[2002-12-02T22:06:07Z]]></oiled:creationDate>
        <oiled:creator><![CDATA[stoeckrt]]></oiled:creator>
    </daml:ObjectProperty>
    <daml:ObjectProperty rdf:about="http://mged.sourceforge.net/ontologies/MGEDOntology.daml#has_nutrient_component">
        <rdfs:label>has_nutrient_component</rdfs:label>
        <rdfs:comment><![CDATA[property indicating that the class has a nutrient component]]></rdfs:comment>
        <oiled:creationDate><![CDATA[2002-04-27T21:16:16Z]]></oiled:creationDate>
        <oiled:creator><![CDATA[stoeckrt]]></oiled:creator>
    </daml:ObjectProperty>
    <daml:ObjectProperty rdf:about="http://mged.sourceforge.net/ontologies/MGEDOntology.daml#has_organism_part">
        <rdfs:label>has_organism_part</rdfs:label>
        <rdfs:comment><![CDATA[property indicating that the class has an organism part]]></rdfs:comment>
        <oiled:creationDate><![CDATA[2003-08-21T15:01:37Z]]></oiled:creationDate>
        <oiled:creator><![CDATA[whetzel]]></oiled:creator>
    </daml:ObjectProperty>
    <daml:ObjectProperty rdf:about="http://mged.sourceforge.net/ontologies/MGEDOntology.daml#has_part_modified">
        <rdfs:label>has_part_modified</rdfs:label>
        <rdfs:comment><![CDATA[property indicating that the class has a modified part]]></rdfs:comment>
        <oiled:creationDate><![CDATA[2002-04-27T21:16:16Z]]></oiled:creationDate>
        <oiled:creator><![CDATA[stoeckrt]]></oiled:creator>
    </daml:ObjectProperty>
    <daml:ObjectProperty rdf:about="http://mged.sourceforge.net/ontologies/MGEDOntology.daml#has_software">
        <rdfs:label>has_software</rdfs:label>
        <rdfs:comment><![CDATA[property indicating that the class has software]]></rdfs:comment>
        <oiled:creationDate><![CDATA[2002-04-27T21:16:16Z]]></oiled:creationDate>
        <oiled:creator><![CDATA[stoeckrt]]></oiled:creator>
    </daml:ObjectProperty>
    <daml:ObjectProperty rdf:about="http://mged.sourceforge.net/ontologies/MGEDOntology.daml#has_clinical_treatment">
        <rdfs:label>has_clinical_treatment</rdfs:label>
        <rdfs:comment><![CDATA[property indicating that the class has a clinical treatment]]></rdfs:comment>
        <oiled:creationDate><![CDATA[2003-05-15T20:48:54Z]]></oiled:creationDate>
        <oiled:creator><![CDATA[parkinso]]></oiled:creator>
    </daml:ObjectProperty>
    <daml:ObjectProperty rdf:about="http://mged.sourceforge.net/ontologies/MGEDOntology.daml#has_node_value">
        <rdfs:label>has_node_value</rdfs:label>
        <rdfs:comment><![CDATA[property indicating that the class has a node value]]></rdfs:comment>
        <oiled:creationDate><![CDATA[2003-01-13T17:06:20Z]]></oiled:creationDate>
        <oiled:creator><![CDATA[stoeckrt]]></oiled:creator>
    </daml:ObjectProperty>
    <daml:ObjectProperty rdf:about="http://mged.sourceforge.net/ontologies/MGEDOntology.daml#has_been_treated">
        <rdfs:label>has_been_treated</rdfs:label>
        <rdfs:comment><![CDATA[property indicating that the class has been treated]]></rdfs:comment>
        <oiled:creationDate><![CDATA[2002-04-27T21:16:16Z]]></oiled:creationDate>
        <oiled:creator><![CDATA[stoeckrt]]></oiled:creator>
    </daml:ObjectProperty>
    <daml:UniqueProperty rdf:about="http://mged.sourceforge.net/ontologies/MGEDOntology.daml#has_been_treated"/>
    <daml:ObjectProperty rdf:about="http://mged.sourceforge.net/ontologies/MGEDOntology.daml#has_disease_location">
        <rdfs:label>has_disease_location</rdfs:label>
        <rdfs:comment><![CDATA[property indicating the location of the disease.]]></rdfs:comment>
        <oiled:creationDate><![CDATA[2004-04-01T13:41:49Z]]></oiled:creationDate>
        <oiled:creator><![CDATA[stoeckrt]]></oiled:creator>
    </daml:ObjectProperty>
    <daml:ObjectProperty rdf:about="http://mged.sourceforge.net/ontologies/MGEDOntology.daml#has_image_format">
        <rdfs:label>has_image_format</rdfs:label>
        <rdfs:comment><![CDATA[property indicating that the class has an image format]]></rdfs:comment>
        <oiled:creationDate><![CDATA[2002-12-04T18:49:09Z]]></oiled:creationDate>
        <oiled:creator><![CDATA[stoeckrt]]></oiled:creator>
        <rdfs:domain>
            <daml:Class rdf:about="http://mged.sourceforge.net/ontologies/MGEDOntology.daml#PhysicalBioAssay"/>
        </rdfs:domain>
    </daml:ObjectProperty>
    <daml:ObjectProperty rdf:about="http://mged.sourceforge.net/ontologies/MGEDOntology.daml#has_host">
        <rdfs:label>has_host</rdfs:label>
        <rdfs:comment><![CDATA[property indicating that the class has a host]]></rdfs:comment>
        <oiled:creationDate><![CDATA[2002-04-27T21:16:15Z]]></oiled:creationDate>
        <oiled:creator><![CDATA[stoeckrt]]></oiled:creator>
        <rdfs:domain>
            <daml:Class rdf:about="http://mged.sourceforge.net/ontologies/MGEDOntology.daml#Host"/>
        </rdfs:domain>
    </daml:ObjectProperty>
    <daml:ObjectProperty rdf:about="http://mged.sourceforge.net/ontologies/MGEDOntology.daml#has_make">
        <rdfs:label>has_make</rdfs:label>
        <rdfs:comment><![CDATA[property indicating that the class has a make]]></rdfs:comment>
        <oiled:creationDate><![CDATA[2002-04-27T21:16:16Z]]></oiled:creationDate>
        <oiled:creator><![CDATA[stoeckrt]]></oiled:creator>
        <rdfs:domain>
            <daml:Class rdf:about="http://mged.sourceforge.net/ontologies/MGEDOntology.daml#Hardware"/>
        </rdfs:domain>
    </daml:ObjectProperty>
    <daml:ObjectProperty rdf:about="http://mged.sourceforge.net/ontologies/MGEDOntology.daml#has_mass">
        <rdfs:label>has_mass</rdfs:label>
        <rdfs:comment><![CDATA[property indicating that the class has a mass]]></rdfs:comment>
        <oiled:creationDate><![CDATA[2003-08-31T02:05:02Z]]></oiled:creationDate>
        <oiled:creator><![CDATA[Trish Whetzel]]></oiled:creator>
    </daml:ObjectProperty>
    <daml:ObjectProperty rdf:about="http://mged.sourceforge.net/ontologies/MGEDOntology.daml#has_name">
        <rdfs:label>has_name</rdfs:label>
        <rdfs:comment><![CDATA[property indicating that the class has a name]]></rdfs:comment>
        <oiled:creationDate><![CDATA[2002-04-27T21:16:15Z]]></oiled:creationDate>
        <oiled:creator><![CDATA[stoeckrt]]></oiled:creator>
    </daml:ObjectProperty>
    <daml:ObjectProperty rdf:about="http://mged.sourceforge.net/ontologies/MGEDOntology.daml#has_text">
        <rdfs:label>has_text</rdfs:label>
        <rdfs:comment><![CDATA[property indicating that the class has text]]></rdfs:comment>
        <oiled:creationDate><![CDATA[2002-12-03T21:44:54Z]]></oiled:creationDate>
        <oiled:creator><![CDATA[stoeckrt]]></oiled:creator>
    </daml:ObjectProperty>
    <daml:ObjectProperty rdf:about="http://mged.sourceforge.net/ontologies/MGEDOntology.daml#has_type">
        <rdfs:label>has_type</rdfs:label>
        <rdfs:comment><![CDATA[property indicating that the class has a type]]></rdfs:comment>
        <oiled:creationDate><![CDATA[2002-12-03T22:14:38Z]]></oiled:creationDate>
        <oiled:creator><![CDATA[stoeckrt]]></oiled:creator>
    </daml:ObjectProperty>
    <daml:ObjectProperty rdf:about="http://mged.sourceforge.net/ontologies/MGEDOntology.daml#has_year">
        <rdfs:label>has_year</rdfs:label>
        <rdfs:comment><![CDATA[property indicating that the class has a year]]></rdfs:comment>
        <oiled:creationDate><![CDATA[2002-04-27T21:16:15Z]]></oiled:creationDate>
        <oiled:creator><![CDATA[stoeckrt]]></oiled:creator>
    </daml:ObjectProperty>
    <daml:ObjectProperty rdf:about="http://mged.sourceforge.net/ontologies/MGEDOntology.daml#was_replaced_by">
        <rdfs:label>was_replaced_by</rdfs:label>
        <rdfs:comment><![CDATA[instance property to indicate what the term was replaced by]]></rdfs:comment>
        <oiled:creationDate><![CDATA[2003-09-23T14:47:01Z]]></oiled:creationDate>
        <oiled:creator><![CDATA[whetzel]]></oiled:creator>
    </daml:ObjectProperty>
    <daml:ObjectProperty rdf:about="http://mged.sourceforge.net/ontologies/MGEDOntology.daml#has_database">
        <rdfs:label>has_database</rdfs:label>
        <rdfs:comment><![CDATA[property indicating that the class has a database]]></rdfs:comment>
        <oiled:creationDate><![CDATA[2003-05-16T21:00:16Z]]></oiled:creationDate>
        <oiled:creator><![CDATA[parkinso]]></oiled:creator>
    </daml:ObjectProperty>
    <daml:ObjectProperty rdf:about="http://mged.sourceforge.net/ontologies/MGEDOntology.daml#has_action">
        <rdfs:label>has_action</rdfs:label>
        <rdfs:comment><![CDATA[property indicating that the class has an action]]></rdfs:comment>
        <oiled:creationDate><![CDATA[2002-12-03T20:03:12Z]]></oiled:creationDate>
        <oiled:creator><![CDATA[stoeckrt]]></oiled:creator>
    </daml:ObjectProperty>
    <daml:ObjectProperty rdf:about="http://mged.sourceforge.net/ontologies/MGEDOntology.daml#has_editor">
        <rdfs:label>has_editor</rdfs:label>
        <rdfs:comment><![CDATA[property indicating that the class has an editor]]></rdfs:comment>
        <oiled:creationDate><![CDATA[2002-04-27T21:16:15Z]]></oiled:creationDate>
        <oiled:creator><![CDATA[stoeckrt]]></oiled:creator>
    </daml:ObjectProperty>
    <daml:ObjectProperty rdf:about="http://mged.sourceforge.net/ontologies/MGEDOntology.daml#has_publisher">
        <rdfs:label>has_publisher</rdfs:label>
        <rdfs:comment><![CDATA[property indicating that the class has a publisher]]></rdfs:comment>
        <oiled:creationDate><![CDATA[2002-04-27T21:16:16Z]]></oiled:creationDate>
        <oiled:creator><![CDATA[stoeckrt]]></oiled:creator>
    </daml:ObjectProperty>
    <daml:ObjectProperty rdf:about="http://mged.sourceforge.net/ontologies/MGEDOntology.daml#has_version">
        <rdfs:label>has_version</rdfs:label>
        <rdfs:comment><![CDATA[property indicating that the class has a version]]></rdfs:comment>
        <oiled:creationDate><![CDATA[2002-04-27T21:16:16Z]]></oiled:creationDate>
        <oiled:creator><![CDATA[stoeckrt]]></oiled:creator>
    </daml:ObjectProperty>
    <daml:ObjectProperty rdf:about="http://mged.sourceforge.net/ontologies/MGEDOntology.daml#has_height">
        <rdfs:label>has_height</rdfs:label>
        <rdfs:comment><![CDATA[property indicating that the class has a height]]></rdfs:comment>
        <oiled:creationDate><![CDATA[2003-08-31T02:05:33Z]]></oiled:creationDate>
        <oiled:creator><![CDATA[Trish Whetzel]]></oiled:creator>
    </daml:ObjectProperty>
    <daml:ObjectProperty rdf:about="http://mged.sourceforge.net/ontologies/MGEDOntology.daml#has_experiment_design">
        <rdfs:label>has_experiment_design</rdfs:label>
        <rdfs:comment><![CDATA[property indicating that the class has an experiment design]]></rdfs:comment>
        <oiled:creationDate><![CDATA[2002-07-01T10:34:19Z]]></oiled:creationDate>
        <oiled:creator><![CDATA[stoeckrt]]></oiled:creator>
    </daml:ObjectProperty>
    <daml:ObjectProperty rdf:about="http://mged.sourceforge.net/ontologies/MGEDOntology.daml#has_family_relationship">
        <rdfs:label>has_family_relationship</rdfs:label>
        <rdfs:comment><![CDATA[property indicating that the class has a family relationship]]></rdfs:comment>
        <oiled:creationDate><![CDATA[2003-05-15T21:19:31Z]]></oiled:creationDate>
        <oiled:creator><![CDATA[parkinso]]></oiled:creator>
    </daml:ObjectProperty>
    <daml:ObjectProperty rdf:about="http://mged.sourceforge.net/ontologies/MGEDOntology.daml#has_length">
        <rdfs:label>has_length</rdfs:label>
        <rdfs:comment><![CDATA[]]></rdfs:comment>
        <oiled:creationDate><![CDATA[2004-09-02T22:16:42Z]]></oiled:creationDate>
        <oiled:creator><![CDATA[Trish]]></oiled:creator>
    </daml:ObjectProperty>
    <daml:ObjectProperty rdf:about="http://mged.sourceforge.net/ontologies/MGEDOntology.daml#is_user_defined">
        <rdfs:label>is_user_defined</rdfs:label>
        <rdfs:comment><![CDATA[property indicating that the class is user defined]]></rdfs:comment>
        <oiled:creationDate><![CDATA[2002-04-27T21:16:15Z]]></oiled:creationDate>
        <oiled:creator><![CDATA[stoeckrt]]></oiled:creator>
    </daml:ObjectProperty>
    <daml:ObjectProperty rdf:about="http://mged.sourceforge.net/ontologies/MGEDOntology.daml#has_affiliation">
        <rdfs:label>has_affiliation</rdfs:label>
        <rdfs:comment><![CDATA[property indicating that the class has an affiliation to an institution]]></rdfs:comment>
        <oiled:creationDate><![CDATA[2002-04-27T21:16:16Z]]></oiled:creationDate>
        <oiled:creator><![CDATA[stoeckrt]]></oiled:creator>
    </daml:ObjectProperty>
    <daml:ObjectProperty rdf:about="http://mged.sourceforge.net/ontologies/MGEDOntology.daml#has_result">
        <rdfs:label>has_result</rdfs:label>
        <rdfs:comment><![CDATA[property indicating the class has a result]]></rdfs:comment>
        <oiled:creationDate><![CDATA[2002-04-27T21:16:15Z]]></oiled:creationDate>
        <oiled:creator><![CDATA[stoeckrt]]></oiled:creator>
    </daml:ObjectProperty>
    <daml:ObjectProperty rdf:about="http://mged.sourceforge.net/ontologies/MGEDOntology.daml#has_URI">
        <rdfs:label>has_URI</rdfs:label>
        <rdfs:comment><![CDATA[property indicating that the class has a URI]]></rdfs:comment>
        <oiled:creationDate><![CDATA[2002-04-27T21:16:16Z]]></oiled:creationDate>
        <oiled:creator><![CDATA[stoeckrt]]></oiled:creator>
    </daml:ObjectProperty>
    <daml:UniqueProperty rdf:about="http://mged.sourceforge.net/ontologies/MGEDOntology.daml#has_URI"/>
    <daml:ObjectProperty rdf:about="http://mged.sourceforge.net/ontologies/MGEDOntology.daml#has_fax">
        <rdfs:label>has_fax</rdfs:label>
        <rdfs:comment><![CDATA[property indicating that the class has a fax]]></rdfs:comment>
        <oiled:creationDate><![CDATA[2002-04-27T21:16:16Z]]></oiled:creationDate>
        <oiled:creator><![CDATA[stoeckrt]]></oiled:creator>
    </daml:ObjectProperty>
    <daml:ObjectProperty rdf:about="http://mged.sourceforge.net/ontologies/MGEDOntology.daml#has_volume">
        <rdfs:label>has_volume</rdfs:label>
        <rdfs:comment><![CDATA[property indicating that the class has a volume]]></rdfs:comment>
        <oiled:creationDate><![CDATA[2002-04-27T21:16:16Z]]></oiled:creationDate>
        <oiled:creator><![CDATA[stoeckrt]]></oiled:creator>
        <rdfs:domain>
            <daml:Class rdf:about="http://mged.sourceforge.net/ontologies/MGEDOntology.daml#BibliographicReference"/>
        </rdfs:domain>
    </daml:ObjectProperty>
    <daml:ObjectProperty rdf:about="http://mged.sourceforge.net/ontologies/MGEDOntology.daml#has_node_value_type">
        <rdfs:label>has_node_value_type</rdfs:label>
        <rdfs:comment><![CDATA[property indicating that the class has a node value type]]></rdfs:comment>
        <oiled:creationDate><![CDATA[2003-01-13T17:15:03Z]]></oiled:creationDate>
        <oiled:creator><![CDATA[stoeckrt]]></oiled:creator>
    </daml:ObjectProperty>
    <daml:ObjectProperty rdf:about="http://mged.sourceforge.net/ontologies/MGEDOntology.daml#has_last_name">
        <rdfs:label>has_last_name</rdfs:label>
        <rdfs:comment><![CDATA[property indicating that the class has a last name]]></rdfs:comment>
        <oiled:creationDate><![CDATA[2002-04-27T21:16:16Z]]></oiled:creationDate>
        <oiled:creator><![CDATA[stoeckrt]]></oiled:creator>
    </daml:ObjectProperty>
    <daml:ObjectProperty rdf:about="http://mged.sourceforge.net/ontologies/MGEDOntology.daml#has_individual_genetic_characteristics">
        <rdfs:label>has_individual_genetic_characteristics</rdfs:label>
        <rdfs:comment><![CDATA[property indicating that the class has individual genetic characteristics]]></rdfs:comment>
        <oiled:creationDate><![CDATA[2003-05-15T21:18:12Z]]></oiled:creationDate>
        <oiled:creator><![CDATA[parkinso]]></oiled:creator>
    </daml:ObjectProperty>
    <daml:ObjectProperty rdf:about="http://mged.sourceforge.net/ontologies/MGEDOntology.daml#has_measurement">
        <rdfs:label>has_measurement</rdfs:label>
        <rdfs:comment><![CDATA[property indicating that the class has a measurement]]></rdfs:comment>
        <oiled:creationDate><![CDATA[2002-04-27T21:16:16Z]]></oiled:creationDate>
        <oiled:creator><![CDATA[stoeckrt]]></oiled:creator>
    </daml:ObjectProperty>
    <rdf:Description rdf:about="http://mged.sourceforge.net/ontologies/MGEDOntology.daml#nucleic_acid_extraction">
        <rdfs:comment><![CDATA[The procedure of extracting nucleic acid from the biomaterial.]]></rdfs:comment>
        <oiled:creationDate><![CDATA[2002-10-27T15:27:50Z]]></oiled:creationDate>
        <oiled:creator><![CDATA[your computer]]></oiled:creator>
        <rdf:type>
            <daml:Class rdf:about="http://mged.sourceforge.net/ontologies/MGEDOntology.daml#ComplexAction"/>
        </rdf:type>
        <rdf:type>
            <daml:Class rdf:about="http://mged.sourceforge.net/ontologies/MGEDOntology.daml#ExperimentalProtocolType"/>
        </rdf:type>
    </rdf:Description>
    <rdf:Description rdf:about="http://mged.sourceforge.net/ontologies/MGEDOntology.daml#deleted_term">
        <rdfs:comment><![CDATA[The term was deleted from the MGED CoreOntology.]]></rdfs:comment>
        <oiled:creationDate><![CDATA[2004-01-22T13:30:00Z]]></oiled:creationDate>
        <oiled:creator><![CDATA[stoeckrt]]></oiled:creator>
        <rdf:type>
            <daml:Class rdf:about="http://mged.sourceforge.net/ontologies/MGEDOntology.daml#DeprecationReason"/>
        </rdf:type>
    </rdf:Description>
    <rdf:Description rdf:about="http://mged.sourceforge.net/ontologies/MGEDOntology.daml#disease_staging">
        <rdfs:comment><![CDATA[The stage or progression of a disease in an organism. Includes pathological staging of cancers and other disease progression. ]]></rdfs:comment>
        <oiled:creationDate><![CDATA[2003-05-15T19:05:55Z]]></oiled:creationDate>
        <oiled:creator><![CDATA[parkinso]]></oiled:creator>
        <rdf:type>
            <daml:Class rdf:about="http://mged.sourceforge.net/ontologies/MGEDOntology.daml#BioMaterialCharacteristicCategory"/>
        </rdf:type>
    </rdf:Description>
    <rdf:Description rdf:about="http://mged.sourceforge.net/ontologies/MGEDOntology.daml#transcript">
        <rdfs:comment><![CDATA[sequence that represents the product of an RNA polymerase engaged in transcription ]]></rdfs:comment>
        <oiled:creationDate><![CDATA[2003-01-14T21:44:40Z]]></oiled:creationDate>
        <oiled:creator><![CDATA[parkinso]]></oiled:creator>
        <rdf:type>
            <daml:Class rdf:about="http://mged.sourceforge.net/ontologies/MGEDOntology.daml#TheoreticalBioSequenceType"/>
        </rdf:type>
    </rdf:Description>
    <rdf:Description rdf:about="http://mged.sourceforge.net/ontologies/MGEDOntology.daml#dye_swap_quality_control">
        <rdfs:comment><![CDATA[Indicates that a dye swap was performed for some or all hybridizations within an experiment ]]></rdfs:comment>
        <oiled:creationDate><![CDATA[2003-04-27T20:16:45Z]]></oiled:creationDate>
        <oiled:creator><![CDATA[Trish Whetzel]]></oiled:creator>
        <rdf:type>
            <daml:Class rdf:about="http://mged.sourceforge.net/ontologies/MGEDOntology.daml#QualityControlDescriptionType"/>
        </rdf:type>
    </rdf:Description>
    <rdf:Description rdf:about="http://mged.sourceforge.net/ontologies/MGEDOntology.daml#jackknife_Pearson_correlation">
        <rdfs:comment><![CDATA[The jackknife Pearson correlation is the lowest Pearson correlation between two data series where one pair of values in the data series are omitted.
]]></rdfs:comment>
        <oiled:creationDate><![CDATA[2003-03-03T21:04:08Z]]></oiled:creationDate>
        <oiled:creator><![CDATA[parkinso]]></oiled:creator>
        <rdf:type>
            <daml:Class rdf:about="http://mged.sourceforge.net/ontologies/MGEDOntology.daml#NodeValueType"/>
        </rdf:type>
    </rdf:Description>
    <rdf:Description rdf:about="http://mged.sourceforge.net/ontologies/MGEDOntology.daml#quantile_normalization">
        <rdfs:comment><![CDATA[A method of normalizing a set of MeasuredBioAssayData aimed at rendering the distribution of intensities for each assay in the set the same, by forcing the values of quantiles to be equal across assays.
]]></rdfs:comment>
        <oiled:creationDate><![CDATA[2005-02-07T20:53:21Z]]></oiled:creationDate>
        <oiled:creator><![CDATA[Trish]]></oiled:creator>
        <rdf:type>
            <daml:Class rdf:about="http://mged.sourceforge.net/ontologies/MGEDOntology.daml#NormalizationDescriptionType"/>
        </rdf:type>
    </rdf:Description>
    <rdf:Description rdf:about="http://mged.sourceforge.net/ontologies/MGEDOntology.daml#minutes">
        <rdfs:comment><![CDATA[60 seconds, unit of time]]></rdfs:comment>
        <oiled:creationDate><![CDATA[2002-04-27T21:16:17Z]]></oiled:creationDate>
        <oiled:creator><![CDATA[stoeckrt]]></oiled:creator>
        <rdf:type>
            <daml:Class rdf:about="http://mged.sourceforge.net/ontologies/MGEDOntology.daml#TimeUnit"/>
        </rdf:type>
    </rdf:Description>
    <rdf:Description rdf:about="http://mged.sourceforge.net/ontologies/MGEDOntology.daml#barrier_facility">
        <rdfs:comment><![CDATA[The rating of containment system used to protect organisms from infectious agents.]]></rdfs:comment>
        <oiled:creationDate><![CDATA[2003-09-01T18:24:25Z]]></oiled:creationDate>
        <oiled:creator><![CDATA[Trish Whetzel]]></oiled:creator>
        <rdf:type>
            <daml:Class rdf:about="http://mged.sourceforge.net/ontologies/MGEDOntology.daml#EnvironmentalFactorCategory"/>
        </rdf:type>
    </rdf:Description>
    <rdf:Description rdf:about="http://mged.sourceforge.net/ontologies/MGEDOntology.daml#genomic_region_amplification">
        <rdfs:comment><![CDATA[increment in copy number of a genomic region, includes gene amplification, genomic amplification, and DNA amplification]]></rdfs:comment>
        <oiled:creationDate><![CDATA[2003-11-20T23:17:47Z]]></oiled:creationDate>
        <oiled:creator><![CDATA[whetzel]]></oiled:creator>
        <rdf:type>
            <daml:Class rdf:about="http://mged.sourceforge.net/ontologies/MGEDOntology.daml#ChromosomalAberrationClassification"/>
        </rdf:type>
    </rdf:Description>
    <rdf:Description rdf:about="http://mged.sourceforge.net/ontologies/MGEDOntology.daml#injury_design">
        <rdfs:comment><![CDATA[An injury experiment design type is where the response of an organism(s) to injury or damage is studied.]]></rdfs:comment>
        <oiled:creationDate><![CDATA[2003-01-15T22:20:41Z]]></oiled:creationDate>
        <oiled:creator><![CDATA[parkinso]]></oiled:creator>
        <rdf:type>
            <daml:Class rdf:about="http://mged.sourceforge.net/ontologies/MGEDOntology.daml#PerturbationalDesign"/>
        </rdf:type>
    </rdf:Description>
    <rdf:Description rdf:about="http://mged.sourceforge.net/ontologies/MGEDOntology.daml#reverse">
        <rdfs:comment><![CDATA[the reverse strand
exact synonym: -]]></rdfs:comment>
        <oiled:creationDate><![CDATA[2003-08-31T02:14:41Z]]></oiled:creationDate>
        <oiled:creator><![CDATA[Trish Whetzel]]></oiled:creator>
        <rdf:type>
            <daml:Class rdf:about="http://mged.sourceforge.net/ontologies/MGEDOntology.daml#StrandType"/>
        </rdf:type>
    </rdf:Description>
    <rdf:Description rdf:about="http://mged.sourceforge.net/ontologies/MGEDOntology.daml#linear_regression_normalization">
        <rdfs:comment><![CDATA[A method to re-scale paired-assay data from one data set relative to the other, based on regression of the values in the one set to those in the other, where the latter utilizes either all values in the data set, or an appropriate subset of these (e.g. special control Features on a microarray, or 2DE spots containing constitutively expressed proteins). The slope of the regression line is used to re-scale all the values in the data set being normalized. This single parameter method assumes that there is a linear relationship between the data sets. A similar approach could be employed to re-scale data from a standalone assay to another standalone (baseline) assay.]]></rdfs:comment>
        <oiled:creationDate><![CDATA[2003-06-04T14:04:44Z]]></oiled:creationDate>
        <oiled:creator><![CDATA[whetzel]]></oiled:creator>
        <rdf:type>
            <daml:Class rdf:about="http://mged.sourceforge.net/ontologies/MGEDOntology.daml#NormalizationDescriptionType"/>
        </rdf:type>
    </rdf:Description>
    <rdf:Description rdf:about="http://mged.sourceforge.net/ontologies/MGEDOntology.daml#hardware_variation_design">
        <rdfs:comment><![CDATA[A hardware variation experiment design type compares different types of hardware for performance, reproducibility, accuracy and precision.]]></rdfs:comment>
        <oiled:creationDate><![CDATA[2003-01-15T20:58:30Z]]></oiled:creationDate>
        <oiled:creator><![CDATA[parkinso]]></oiled:creator>
        <rdf:type>
            <daml:Class rdf:about="http://mged.sourceforge.net/ontologies/MGEDOntology.daml#MethodologicalDesign"/>
        </rdf:type>
    </rdf:Description>
    <rdf:Description rdf:about="http://mged.sourceforge.net/ontologies/MGEDOntology.daml#Ci">
        <rdfs:comment><![CDATA[Curie. Unit of the rate of radioactive decay, i.e., the activity of that quantity of radioactive material in which the number of disintegrations per second is 3.7E10. 1 Ci = 3.75 x1010 atom disintegrations per second (dps). 
]]></rdfs:comment>
        <oiled:creationDate><![CDATA[2003-06-04T13:35:07Z]]></oiled:creationDate>
        <oiled:creator><![CDATA[whetzel]]></oiled:creator>
        <rdf:type>
            <daml:Class rdf:about="http://mged.sourceforge.net/ontologies/MGEDOntology.daml#RadiationUnit"/>
        </rdf:type>
    </rdf:Description>
    <rdf:Description rdf:about="http://mged.sourceforge.net/ontologies/MGEDOntology.daml#cc">
        <rdfs:comment><![CDATA[a cubic centimeter, volume unit]]></rdfs:comment>
        <oiled:creationDate><![CDATA[2002-04-27T21:16:16Z]]></oiled:creationDate>
        <oiled:creator><![CDATA[stoeckrt]]></oiled:creator>
        <rdf:type>
            <daml:Class rdf:about="http://mged.sourceforge.net/ontologies/MGEDOntology.daml#VolumeUnit"/>
        </rdf:type>
    </rdf:Description>
    <rdf:Description rdf:about="http://mged.sourceforge.net/ontologies/MGEDOntology.daml#cm">
        <rdfs:comment><![CDATA[centimeter, a unit of distance]]></rdfs:comment>
        <oiled:creationDate><![CDATA[2002-04-27T21:16:16Z]]></oiled:creationDate>
        <oiled:creator><![CDATA[stoeckrt]]></oiled:creator>
        <rdf:type>
            <daml:Class rdf:about="http://mged.sourceforge.net/ontologies/MGEDOntology.daml#DistanceUnit"/>
        </rdf:type>
    </rdf:Description>
    <rdf:Description rdf:about="http://mged.sourceforge.net/ontologies/MGEDOntology.daml#dl">
        <rdfs:comment><![CDATA[deciliter, unit of volume]]></rdfs:comment>
        <oiled:creationDate><![CDATA[2002-04-27T21:16:16Z]]></oiled:creationDate>
        <oiled:creator><![CDATA[stoeckrt]]></oiled:creator>
        <rdf:type>
            <daml:Class rdf:about="http://mged.sourceforge.net/ontologies/MGEDOntology.daml#VolumeUnit"/>
        </rdf:type>
    </rdf:Description>
    <rdf:Description rdf:about="http://mged.sourceforge.net/ontologies/MGEDOntology.daml#fM">
        <rdfs:comment><![CDATA[femtomolar, concentration unit]]></rdfs:comment>
        <oiled:creationDate><![CDATA[2002-04-27T21:16:16Z]]></oiled:creationDate>
        <oiled:creator><![CDATA[stoeckrt]]></oiled:creator>
        <rdf:type>
            <daml:Class rdf:about="http://mged.sourceforge.net/ontologies/MGEDOntology.daml#ConcentrationUnit"/>
        </rdf:type>
    </rdf:Description>
    <rdf:Description rdf:about="http://mged.sourceforge.net/ontologies/MGEDOntology.daml#fg">
        <rdfs:comment><![CDATA[femtogram, unit of mass]]></rdfs:comment>
        <oiled:creationDate><![CDATA[2002-04-27T21:16:16Z]]></oiled:creationDate>
        <oiled:creator><![CDATA[stoeckrt]]></oiled:creator>
        <rdf:type>
            <daml:Class rdf:about="http://mged.sourceforge.net/ontologies/MGEDOntology.daml#MassUnit"/>
        </rdf:type>
    </rdf:Description>
    <rdf:Description rdf:about="http://mged.sourceforge.net/ontologies/MGEDOntology.daml#fl">
        <rdfs:comment><![CDATA[femtoliter, unit of volume]]></rdfs:comment>
        <oiled:creationDate><![CDATA[2002-04-27T21:16:16Z]]></oiled:creationDate>
        <oiled:creator><![CDATA[stoeckrt]]></oiled:creator>
        <rdf:type>
            <daml:Class rdf:about="http://mged.sourceforge.net/ontologies/MGEDOntology.daml#VolumeUnit"/>
        </rdf:type>
    </rdf:Description>
    <rdf:Description rdf:about="http://mged.sourceforge.net/ontologies/MGEDOntology.daml#kg">
        <rdfs:comment><![CDATA[kilogram, 1000 grams, unit of mass]]></rdfs:comment>
        <oiled:creationDate><![CDATA[2002-04-27T21:16:16Z]]></oiled:creationDate>
        <oiled:creator><![CDATA[stoeckrt]]></oiled:creator>
        <rdf:type>
            <daml:Class rdf:about="http://mged.sourceforge.net/ontologies/MGEDOntology.daml#MassUnit"/>
        </rdf:type>
    </rdf:Description>
    <rdf:Description rdf:about="http://mged.sourceforge.net/ontologies/MGEDOntology.daml#mM">
        <rdfs:comment><![CDATA[milimolar, concentration unit]]></rdfs:comment>
        <oiled:creationDate><![CDATA[2002-04-27T21:16:16Z]]></oiled:creationDate>
        <oiled:creator><![CDATA[stoeckrt]]></oiled:creator>
        <rdf:type>
            <daml:Class rdf:about="http://mged.sourceforge.net/ontologies/MGEDOntology.daml#ConcentrationUnit"/>
        </rdf:type>
    </rdf:Description>
    <rdf:Description rdf:about="http://mged.sourceforge.net/ontologies/MGEDOntology.daml#mg">
        <rdfs:comment><![CDATA[milligram, mass unit
]]></rdfs:comment>
        <oiled:creationDate><![CDATA[2002-04-27T21:16:16Z]]></oiled:creationDate>
        <oiled:creator><![CDATA[stoeckrt]]></oiled:creator>
        <rdf:type>
            <daml:Class rdf:about="http://mged.sourceforge.net/ontologies/MGEDOntology.daml#MassUnit"/>
        </rdf:type>
    </rdf:Description>
    <rdf:Description rdf:about="http://mged.sourceforge.net/ontologies/MGEDOntology.daml#ml">
        <rdfs:comment><![CDATA[milliliter, volume unit]]></rdfs:comment>
        <oiled:creationDate><![CDATA[2002-04-27T21:16:16Z]]></oiled:creationDate>
        <oiled:creator><![CDATA[stoeckrt]]></oiled:creator>
        <rdf:type>
            <daml:Class rdf:about="http://mged.sourceforge.net/ontologies/MGEDOntology.daml#VolumeUnit"/>
        </rdf:type>
    </rdf:Description>
    <rdf:Description rdf:about="http://mged.sourceforge.net/ontologies/MGEDOntology.daml#mm">
        <rdfs:comment><![CDATA[millimeter, unit of distance]]></rdfs:comment>
        <oiled:creationDate><![CDATA[2002-04-27T21:16:16Z]]></oiled:creationDate>
        <oiled:creator><![CDATA[stoeckrt]]></oiled:creator>
        <rdf:type>
            <daml:Class rdf:about="http://mged.sourceforge.net/ontologies/MGEDOntology.daml#DistanceUnit"/>
        </rdf:type>
    </rdf:Description>
    <rdf:Description rdf:about="http://mged.sourceforge.net/ontologies/MGEDOntology.daml#ms">
        <rdfs:comment><![CDATA[millisecond, time unit]]></rdfs:comment>
        <oiled:creationDate><![CDATA[2002-04-27T21:16:16Z]]></oiled:creationDate>
        <oiled:creator><![CDATA[stoeckrt]]></oiled:creator>
        <rdf:type>
            <daml:Class rdf:about="http://mged.sourceforge.net/ontologies/MGEDOntology.daml#TimeUnit"/>
        </rdf:type>
    </rdf:Description>
    <rdf:Description rdf:about="http://mged.sourceforge.net/ontologies/MGEDOntology.daml#ng">
        <rdfs:comment><![CDATA[nanogram, a mass unit
]]></rdfs:comment>
        <oiled:creationDate><![CDATA[2002-04-27T21:16:16Z]]></oiled:creationDate>
        <oiled:creator><![CDATA[stoeckrt]]></oiled:creator>
        <rdf:type>
            <daml:Class rdf:about="http://mged.sourceforge.net/ontologies/MGEDOntology.daml#MassUnit"/>
        </rdf:type>
    </rdf:Description>
    <rdf:Description rdf:about="http://mged.sourceforge.net/ontologies/MGEDOntology.daml#nl">
        <rdfs:comment><![CDATA[nanoliter unit of volume]]></rdfs:comment>
        <oiled:creationDate><![CDATA[2002-04-27T21:16:16Z]]></oiled:creationDate>
        <oiled:creator><![CDATA[stoeckrt]]></oiled:creator>
        <rdf:type>
            <daml:Class rdf:about="http://mged.sourceforge.net/ontologies/MGEDOntology.daml#VolumeUnit"/>
        </rdf:type>
    </rdf:Description>
    <rdf:Description rdf:about="http://mged.sourceforge.net/ontologies/MGEDOntology.daml#nm">
        <rdfs:comment><![CDATA[nanometer distance unit
]]></rdfs:comment>
        <oiled:creationDate><![CDATA[2002-04-27T21:16:16Z]]></oiled:creationDate>
        <oiled:creator><![CDATA[stoeckrt]]></oiled:creator>
        <rdf:type>
            <daml:Class rdf:about="http://mged.sourceforge.net/ontologies/MGEDOntology.daml#DistanceUnit"/>
        </rdf:type>
    </rdf:Description>
    <rdf:Description rdf:about="http://mged.sourceforge.net/ontologies/MGEDOntology.daml#no">
        <rdfs:comment><![CDATA[false]]></rdfs:comment>
        <oiled:creationDate><![CDATA[2004-01-22T13:30:00Z]]></oiled:creationDate>
        <oiled:creator><![CDATA[stoeckrt]]></oiled:creator>
        <rdf:type>
            <daml:Class rdf:about="http://mged.sourceforge.net/ontologies/MGEDOntology.daml#DeprecatedTerms"/>
        </rdf:type>
        <ns0:deprecated_from_version rdf:resource="http://mged.sourceforge.net/ontologies/MGEDOntology.daml#version_1.1.7"/>
        <ns0:has_reason_for_deprecation rdf:resource="http://mged.sourceforge.net/ontologies/MGEDOntology.daml#deleted_term"/>
    </rdf:Description>
    <rdf:Description rdf:about="http://mged.sourceforge.net/ontologies/MGEDOntology.daml#pH">
        <rdfs:comment><![CDATA[potential of hydrogen]]></rdfs:comment>
        <oiled:creationDate><![CDATA[2003-09-01T18:47:13Z]]></oiled:creationDate>
        <oiled:creator><![CDATA[Trish Whetzel]]></oiled:creator>
        <rdf:type>
            <daml:Class rdf:about="http://mged.sourceforge.net/ontologies/MGEDOntology.daml#ConcentrationUnitOther"/>
        </rdf:type>
    </rdf:Description>
    <rdf:Description rdf:about="http://mged.sourceforge.net/ontologies/MGEDOntology.daml#pM">
        <rdfs:comment><![CDATA[picomolar, concentration unit]]></rdfs:comment>
        <oiled:creationDate><![CDATA[2002-04-27T21:16:16Z]]></oiled:creationDate>
        <oiled:creator><![CDATA[stoeckrt]]></oiled:creator>
        <rdf:type>
            <daml:Class rdf:about="http://mged.sourceforge.net/ontologies/MGEDOntology.daml#ConcentrationUnit"/>
        </rdf:type>
    </rdf:Description>
    <rdf:Description rdf:about="http://mged.sourceforge.net/ontologies/MGEDOntology.daml#pg">
        <rdfs:comment><![CDATA[picogram, mass unit]]></rdfs:comment>
        <oiled:creationDate><![CDATA[2002-04-27T21:16:16Z]]></oiled:creationDate>
        <oiled:creator><![CDATA[stoeckrt]]></oiled:creator>
        <rdf:type>
            <daml:Class rdf:about="http://mged.sourceforge.net/ontologies/MGEDOntology.daml#MassUnit"/>
        </rdf:type>
    </rdf:Description>
    <rdf:Description rdf:about="http://mged.sourceforge.net/ontologies/MGEDOntology.daml#pl">
        <rdfs:comment><![CDATA[picoliter, volume unit]]></rdfs:comment>
        <oiled:creationDate><![CDATA[2002-04-27T21:16:16Z]]></oiled:creationDate>
        <oiled:creator><![CDATA[stoeckrt]]></oiled:creator>
        <rdf:type>
            <daml:Class rdf:about="http://mged.sourceforge.net/ontologies/MGEDOntology.daml#VolumeUnit"/>
        </rdf:type>
    </rdf:Description>
    <rdf:Description rdf:about="http://mged.sourceforge.net/ontologies/MGEDOntology.daml#uM">
        <rdfs:comment><![CDATA[Micromole per liter or micromolar, concentration unit]]></rdfs:comment>
        <oiled:creationDate><![CDATA[2002-04-27T21:16:17Z]]></oiled:creationDate>
        <oiled:creator><![CDATA[stoeckrt]]></oiled:creator>
        <rdf:type>
            <daml:Class rdf:about="http://mged.sourceforge.net/ontologies/MGEDOntology.daml#ConcentrationUnit"/>
        </rdf:type>
    </rdf:Description>
    <rdf:Description rdf:about="http://mged.sourceforge.net/ontologies/MGEDOntology.daml#ug">
        <rdfs:comment><![CDATA[microgram, unit of mass]]></rdfs:comment>
        <oiled:creationDate><![CDATA[2002-04-27T21:16:17Z]]></oiled:creationDate>
        <oiled:creator><![CDATA[stoeckrt]]></oiled:creator>
        <rdf:type>
            <daml:Class rdf:about="http://mged.sourceforge.net/ontologies/MGEDOntology.daml#MassUnit"/>
        </rdf:type>
    </rdf:Description>
    <rdf:Description rdf:about="http://mged.sourceforge.net/ontologies/MGEDOntology.daml#ul">
        <rdfs:comment><![CDATA[microliter, unit of volume]]></rdfs:comment>
        <oiled:creationDate><![CDATA[2002-04-27T21:16:17Z]]></oiled:creationDate>
        <oiled:creator><![CDATA[stoeckrt]]></oiled:creator>
        <rdf:type>
            <daml:Class rdf:about="http://mged.sourceforge.net/ontologies/MGEDOntology.daml#VolumeUnit"/>
        </rdf:type>
    </rdf:Description>
    <rdf:Description rdf:about="http://mged.sourceforge.net/ontologies/MGEDOntology.daml#um">
        <rdfs:comment><![CDATA[micrometer, unit of distance]]></rdfs:comment>
        <oiled:creationDate><![CDATA[2002-04-27T21:16:17Z]]></oiled:creationDate>
        <oiled:creator><![CDATA[stoeckrt]]></oiled:creator>
        <rdf:type>
            <daml:Class rdf:about="http://mged.sourceforge.net/ontologies/MGEDOntology.daml#DistanceUnit"/>
        </rdf:type>
    </rdf:Description>
    <rdf:Description rdf:about="http://mged.sourceforge.net/ontologies/MGEDOntology.daml#us">
        <rdfs:comment><![CDATA[microsecond, unit of time]]></rdfs:comment>
        <oiled:creationDate><![CDATA[2002-04-27T21:16:17Z]]></oiled:creationDate>
        <oiled:creator><![CDATA[stoeckrt]]></oiled:creator>
        <rdf:type>
            <daml:Class rdf:about="http://mged.sourceforge.net/ontologies/MGEDOntology.daml#TimeUnit"/>
        </rdf:type>
    </rdf:Description>
    <rdf:Description rdf:about="http://mged.sourceforge.net/ontologies/MGEDOntology.daml#Pathbase">
        <rdfs:comment><![CDATA[database of histopathology photomicrographs and macroscopic images derived from mutant or genetically manipulated mice]]></rdfs:comment>
        <oiled:creationDate><![CDATA[2003-12-27T17:15:41Z]]></oiled:creationDate>
        <oiled:creator><![CDATA[Trish Whetzel]]></oiled:creator>
        <rdf:type>
            <daml:Class rdf:about="http://mged.sourceforge.net/ontologies/MGEDOntology.daml#HistologyDatabase"/>
        </rdf:type>
        <ns0:has_human_readable_URI>
            <xsd:string xsd:value="http://eulep.anat.cam.ac.uk/Search_Pathbase/index.php"/>
        </ns0:has_human_readable_URI>
    </rdf:Description>
    <rdf:Description rdf:about="http://mged.sourceforge.net/ontologies/MGEDOntology.daml#curator">
        <rdfs:comment><![CDATA[person who checks the consistency of the data and MAGE-ML file]]></rdfs:comment>
        <oiled:creationDate><![CDATA[2002-12-03T22:31:21Z]]></oiled:creationDate>
        <oiled:creator><![CDATA[stoeckrt]]></oiled:creator>
        <rdf:type>
            <daml:Class rdf:about="http://mged.sourceforge.net/ontologies/MGEDOntology.daml#Roles"/>
        </rdf:type>
    </rdf:Description>
    <rdf:Description rdf:about="http://mged.sourceforge.net/ontologies/MGEDOntology.daml#organism">
        <rdfs:comment><![CDATA[one or more of any unicellular or multicellular pro or eukaryote, including archaebacteria]]></rdfs:comment>
        <oiled:creationDate><![CDATA[2003-01-14T23:22:22Z]]></oiled:creationDate>
        <oiled:creator><![CDATA[parkinso]]></oiled:creator>
        <rdf:type>
            <daml:Class rdf:about="http://mged.sourceforge.net/ontologies/MGEDOntology.daml#BioMaterialCharacteristicCategory"/>
        </rdf:type>
    </rdf:Description>
    <rdf:Description rdf:about="http://mged.sourceforge.net/ontologies/MGEDOntology.daml#intergenic">
        <rdfs:comment><![CDATA[sequence from the region between genes
]]></rdfs:comment>
        <oiled:creationDate><![CDATA[2003-01-14T22:15:25Z]]></oiled:creationDate>
        <oiled:creator><![CDATA[parkinso]]></oiled:creator>
        <rdf:type>
            <daml:Class rdf:about="http://mged.sourceforge.net/ontologies/MGEDOntology.daml#TheoreticalBioSequenceType"/>
        </rdf:type>
        <rdf:type>
            <daml:Class rdf:about="http://mged.sourceforge.net/ontologies/MGEDOntology.daml#DeprecatedTerms"/>
        </rdf:type>
        <ns0:deprecated_from_version rdf:resource="http://mged.sourceforge.net/ontologies/MGEDOntology.daml#version_1.2.0"/>
        <ns0:has_reason_for_deprecation rdf:resource="http://mged.sourceforge.net/ontologies/MGEDOntology.daml#deleted_term"/>
    </rdf:Description>
    <rdf:Description rdf:about="http://mged.sourceforge.net/ontologies/MGEDOntology.daml#acrossBioAssay_mean_and_variance">
        <rdfs:comment><![CDATA[The mean and variance values resulting from computationally combining 2 or more sets of bioassay data.]]></rdfs:comment>
        <oiled:creationDate><![CDATA[2005-02-08T18:29:21Z]]></oiled:creationDate>
        <oiled:creator><![CDATA[Trish]]></oiled:creator>
        <rdf:type>
            <daml:Class rdf:about="http://mged.sourceforge.net/ontologies/MGEDOntology.daml#DerivedBioAssayType"/>
        </rdf:type>
    </rdf:Description>
    <rdf:Description rdf:about="http://mged.sourceforge.net/ontologies/MGEDOntology.daml#loess_scaled_group_normalization">
        <rdfs:comment><![CDATA[Application of a scale adjustment following loess_group_normalization, to render the group variances similar.]]></rdfs:comment>
        <oiled:creationDate><![CDATA[2005-02-08T22:10:45Z]]></oiled:creationDate>
        <oiled:creator><![CDATA[Trish]]></oiled:creator>
        <rdf:type>
            <daml:Class rdf:about="http://mged.sourceforge.net/ontologies/MGEDOntology.daml#DataTransformationProtocolType"/>
        </rdf:type>
    </rdf:Description>
    <rdf:Description rdf:about="http://mged.sourceforge.net/ontologies/MGEDOntology.daml#nonnegative_integer">
        <rdfs:comment><![CDATA[An integer >= 0.]]></rdfs:comment>
        <oiled:creationDate><![CDATA[2003-06-04T14:46:46Z]]></oiled:creationDate>
        <oiled:creator><![CDATA[whetzel]]></oiled:creator>
        <rdf:type>
            <daml:Class rdf:about="http://mged.sourceforge.net/ontologies/MGEDOntology.daml#DataType"/>
        </rdf:type>
    </rdf:Description>
    <rdf:Description rdf:about="http://mged.sourceforge.net/ontologies/MGEDOntology.daml#fresh_sample">
        <rdfs:comment><![CDATA[A sample freshly obtained from the organism(s). E.g. a liver freshly removed from a rat.]]></rdfs:comment>
        <oiled:creationDate><![CDATA[2004-09-02T20:21:11Z]]></oiled:creationDate>
        <oiled:creator><![CDATA[Trish]]></oiled:creator>
        <rdf:type>
            <daml:Class rdf:about="http://mged.sourceforge.net/ontologies/MGEDOntology.daml#BioSourceType"/>
        </rdf:type>
    </rdf:Description>
    <rdf:Description rdf:about="http://mged.sourceforge.net/ontologies/MGEDOntology.daml#resuspend">
        <rdfs:comment><![CDATA[The procedure in which solid material is dispensed or dissolved in a liquid.]]></rdfs:comment>
        <oiled:creationDate><![CDATA[2002-11-06T18:48:23Z]]></oiled:creationDate>
        <oiled:creator><![CDATA[whetzel]]></oiled:creator>
        <rdf:type>
            <daml:Class rdf:about="http://mged.sourceforge.net/ontologies/MGEDOntology.daml#AtomicAction"/>
        </rdf:type>
    </rdf:Description>
    <rdf:Description rdf:about="http://mged.sourceforge.net/ontologies/MGEDOntology.daml#DNA_sequencer">
        <rdfs:comment><![CDATA[ An instrument that produces DNA sequences.]]></rdfs:comment>
        <oiled:creationDate><![CDATA[2003-03-03T20:18:58Z]]></oiled:creationDate>
        <oiled:creator><![CDATA[parkinso]]></oiled:creator>
        <rdf:type>
            <daml:Class rdf:about="http://mged.sourceforge.net/ontologies/MGEDOntology.daml#HardwareType"/>
        </rdf:type>
    </rdf:Description>
    <rdf:Description rdf:about="http://mged.sourceforge.net/ontologies/MGEDOntology.daml#percent_confluence">
        <rdfs:comment><![CDATA[A measure of the density of an attached or monolayer culture (e.g., cell culture), e.g., 80 percent_confluence.
 ]]></rdfs:comment>
        <oiled:creationDate><![CDATA[2003-05-16T17:11:22Z]]></oiled:creationDate>
        <oiled:creator><![CDATA[parkinso]]></oiled:creator>
        <rdf:type>
            <daml:Class rdf:about="http://mged.sourceforge.net/ontologies/MGEDOntology.daml#ConcentrationUnitOther"/>
        </rdf:type>
    </rdf:Description>
    <rdf:Description rdf:about="http://mged.sourceforge.net/ontologies/MGEDOntology.daml#physiological_process_design">
        <rdfs:comment><![CDATA[Those processes specifically pertinent to the functioning of integrated living units: cells, tissues, organs, and organisms.  This includes those processes 
that exhibit an endogenous periodicity independently of any daily variation in the environment such as circadian rhythm.]]></rdfs:comment>
        <oiled:creationDate><![CDATA[2003-12-17T06:17:50Z]]></oiled:creationDate>
        <oiled:creator><![CDATA[Trish Whetzel]]></oiled:creator>
        <rdf:type>
            <daml:Class rdf:about="http://mged.sourceforge.net/ontologies/MGEDOntology.daml#BiologicalProperty"/>
        </rdf:type>
    </rdf:Description>
    <rdf:Description rdf:about="http://mged.sourceforge.net/ontologies/MGEDOntology.daml#strain_or_line">
        <rdfs:comment><![CDATA[A descriptor of FactorValue where comparisons of strains or lines are made. ]]></rdfs:comment>
        <oiled:creationDate><![CDATA[2003-03-04T22:33:51Z]]></oiled:creationDate>
        <oiled:creator><![CDATA[jwhite]]></oiled:creator>
        <rdf:type>
            <daml:Class rdf:about="http://mged.sourceforge.net/ontologies/MGEDOntology.daml#BioMaterialCharacteristicCategory"/>
        </rdf:type>
    </rdf:Description>
    <rdf:Description rdf:about="http://mged.sourceforge.net/ontologies/MGEDOntology.daml#starvation">
        <rdfs:comment><![CDATA[Depriving an organism of food or nutrients]]></rdfs:comment>
        <oiled:creationDate><![CDATA[2003-01-14T15:58:06Z]]></oiled:creationDate>
        <oiled:creator><![CDATA[parkinso]]></oiled:creator>
        <rdf:type>
            <daml:Class rdf:about="http://mged.sourceforge.net/ontologies/MGEDOntology.daml#ComplexAction"/>
        </rdf:type>
        <rdf:type>
            <daml:Class rdf:about="http://mged.sourceforge.net/ontologies/MGEDOntology.daml#ExperimentalProtocolType"/>
        </rdf:type>
    </rdf:Description>
    <rdf:Description rdf:about="http://mged.sourceforge.net/ontologies/MGEDOntology.daml#chromosome">
        <rdfs:comment><![CDATA[Physical or theoretical sequence of, or representing a chromosome, one of the DNA molecules that comprises the genome.  ]]></rdfs:comment>
        <oiled:creationDate><![CDATA[2003-01-14T21:27:07Z]]></oiled:creationDate>
        <oiled:creator><![CDATA[parkinso]]></oiled:creator>
        <rdf:type>
            <daml:Class rdf:about="http://mged.sourceforge.net/ontologies/MGEDOntology.daml#PhysicalBioSequenceType"/>
        </rdf:type>
        <rdf:type>
            <daml:Class rdf:about="http://mged.sourceforge.net/ontologies/MGEDOntology.daml#TheoreticalBioSequenceType"/>
        </rdf:type>
        <rdf:type>
            <daml:Class rdf:about="http://mged.sourceforge.net/ontologies/MGEDOntology.daml#DeprecatedTerms"/>
        </rdf:type>
        <ns0:deprecated_from_version rdf:resource="http://mged.sourceforge.net/ontologies/MGEDOntology.daml#version_1.2.0"/>
        <ns0:has_reason_for_deprecation rdf:resource="http://mged.sourceforge.net/ontologies/MGEDOntology.daml#deleted_term"/>
    </rdf:Description>
    <rdf:Description rdf:about="http://mged.sourceforge.net/ontologies/MGEDOntology.daml#chromosomal_translocation">
        <rdfs:comment><![CDATA[A type of aberration characterized by fragmentation of a chromosome and transfer of the broken-off portion to another chromosome, often of a different pair.]]></rdfs:comment>
        <oiled:creationDate><![CDATA[2003-09-01T15:05:56Z]]></oiled:creationDate>
        <oiled:creator><![CDATA[Trish Whetzel]]></oiled:creator>
        <rdf:type>
            <daml:Class rdf:about="http://mged.sourceforge.net/ontologies/MGEDOntology.daml#ChromosomalAberrationClassification"/>
        </rdf:type>
    </rdf:Description>
    <rdf:Description rdf:about="http://mged.sourceforge.net/ontologies/MGEDOntology.daml#acclimatization">
        <rdfs:comment><![CDATA[The action of stabilizing an organism prior to treatment]]></rdfs:comment>
        <oiled:creationDate><![CDATA[2004-01-22T14:22:27Z]]></oiled:creationDate>
        <oiled:creator><![CDATA[stoeckrt]]></oiled:creator>
        <rdf:type>
            <daml:Class rdf:about="http://mged.sourceforge.net/ontologies/MGEDOntology.daml#ComplexAction"/>
        </rdf:type>
        <rdf:type>
            <daml:Class rdf:about="http://mged.sourceforge.net/ontologies/MGEDOntology.daml#ExperimentalProtocolType"/>
        </rdf:type>
    </rdf:Description>
    <rdf:Description rdf:about="http://mged.sourceforge.net/ontologies/MGEDOntology.daml#consortium_member">
        <rdfs:comment><![CDATA[A member of a consortium of institutions.]]></rdfs:comment>
        <oiled:creationDate><![CDATA[2003-05-14T20:13:33Z]]></oiled:creationDate>
        <oiled:creator><![CDATA[parkinso]]></oiled:creator>
        <rdf:type>
            <daml:Class rdf:about="http://mged.sourceforge.net/ontologies/MGEDOntology.daml#Roles"/>
        </rdf:type>
    </rdf:Description>
    <rdf:Description rdf:about="http://mged.sourceforge.net/ontologies/MGEDOntology.daml#A">
        <rdfs:comment><![CDATA[Angstrom, unit of distance, 1 angstrom is one tenth of a nanometer]]></rdfs:comment>
        <oiled:creationDate><![CDATA[2002-04-27T21:16:16Z]]></oiled:creationDate>
        <oiled:creator><![CDATA[stoeckrt]]></oiled:creator>
        <rdf:type>
            <daml:Class rdf:about="http://mged.sourceforge.net/ontologies/MGEDOntology.daml#DistanceUnit"/>
        </rdf:type>
    </rdf:Description>
    <rdf:Description rdf:about="http://mged.sourceforge.net/ontologies/MGEDOntology.daml#F">
        <rdfs:comment><![CDATA[mating type indicating the presence of F plasmid in a bacterial cell]]></rdfs:comment>
        <oiled:creationDate><![CDATA[2002-04-27T21:16:16Z]]></oiled:creationDate>
        <oiled:creator><![CDATA[stoeckrt]]></oiled:creator>
        <rdf:type>
            <daml:Class rdf:about="http://mged.sourceforge.net/ontologies/MGEDOntology.daml#Sex"/>
        </rdf:type>
    </rdf:Description>
    <rdf:Description rdf:about="http://mged.sourceforge.net/ontologies/MGEDOntology.daml#K">
        <rdfs:comment><![CDATA[Kelvin, unit of temperature]]></rdfs:comment>
        <oiled:creationDate><![CDATA[2002-04-27T21:16:16Z]]></oiled:creationDate>
        <oiled:creator><![CDATA[stoeckrt]]></oiled:creator>
        <rdf:type>
            <daml:Class rdf:about="http://mged.sourceforge.net/ontologies/MGEDOntology.daml#TemperatureUnit"/>
        </rdf:type>
    </rdf:Description>
    <rdf:Description rdf:about="http://mged.sourceforge.net/ontologies/MGEDOntology.daml#L">
        <rdfs:comment><![CDATA[liter, unit of volume]]></rdfs:comment>
        <oiled:creationDate><![CDATA[2002-04-27T21:16:16Z]]></oiled:creationDate>
        <oiled:creator><![CDATA[stoeckrt]]></oiled:creator>
        <rdf:type>
            <daml:Class rdf:about="http://mged.sourceforge.net/ontologies/MGEDOntology.daml#VolumeUnit"/>
        </rdf:type>
    </rdf:Description>
    <rdf:Description rdf:about="http://mged.sourceforge.net/ontologies/MGEDOntology.daml#M">
        <rdfs:comment><![CDATA[Mole per liter or molarity, concentration unit
]]></rdfs:comment>
        <oiled:creationDate><![CDATA[2002-04-27T21:16:16Z]]></oiled:creationDate>
        <oiled:creator><![CDATA[stoeckrt]]></oiled:creator>
        <rdf:type>
            <daml:Class rdf:about="http://mged.sourceforge.net/ontologies/MGEDOntology.daml#ConcentrationUnit"/>
        </rdf:type>
    </rdf:Description>
    <rdf:Description rdf:about="http://mged.sourceforge.net/ontologies/MGEDOntology.daml#R">
        <rdfs:comment><![CDATA[Roentgen. Unit of exposure to gamma or x-rays in the air. 1 R= 2.58E-4 coulombs per kg.
]]></rdfs:comment>
        <oiled:creationDate><![CDATA[2003-06-04T13:36:02Z]]></oiled:creationDate>
        <oiled:creator><![CDATA[whetzel]]></oiled:creator>
        <rdf:type>
            <daml:Class rdf:about="http://mged.sourceforge.net/ontologies/MGEDOntology.daml#RadiationUnit"/>
        </rdf:type>
    </rdf:Description>
    <rdf:Description rdf:about="http://mged.sourceforge.net/ontologies/MGEDOntology.daml#g">
        <rdfs:comment><![CDATA[gram, unit of mass]]></rdfs:comment>
        <oiled:creationDate><![CDATA[2002-04-27T21:16:16Z]]></oiled:creationDate>
        <oiled:creator><![CDATA[stoeckrt]]></oiled:creator>
        <rdf:type>
            <daml:Class rdf:about="http://mged.sourceforge.net/ontologies/MGEDOntology.daml#MassUnit"/>
        </rdf:type>
    </rdf:Description>
    <rdf:Description rdf:about="http://mged.sourceforge.net/ontologies/MGEDOntology.daml#m">
        <rdfs:comment><![CDATA[meter, distance unit
]]></rdfs:comment>
        <oiled:creationDate><![CDATA[2002-04-27T21:16:16Z]]></oiled:creationDate>
        <oiled:creator><![CDATA[stoeckrt]]></oiled:creator>
        <rdf:type>
            <daml:Class rdf:about="http://mged.sourceforge.net/ontologies/MGEDOntology.daml#DistanceUnit"/>
        </rdf:type>
    </rdf:Description>
    <rdf:Description rdf:about="http://mged.sourceforge.net/ontologies/MGEDOntology.daml#mean_and_coefficient_of_variation">
        <rdfs:comment><![CDATA[the mean and coefficient of variation values resulting from computationally combining 2 or more sets of BioAssayData]]></rdfs:comment>
        <oiled:creationDate><![CDATA[2003-08-18T15:32:35Z]]></oiled:creationDate>
        <oiled:creator><![CDATA[Trish Whetzel]]></oiled:creator>
        <rdf:type>
            <daml:Class rdf:about="http://mged.sourceforge.net/ontologies/MGEDOntology.daml#DerivedBioAssayType"/>
        </rdf:type>
    </rdf:Description>
    <rdf:Description rdf:about="http://mged.sourceforge.net/ontologies/MGEDOntology.daml#half-life">
        <rdfs:comment><![CDATA[t1/2. The period over which the activity or concentration of a specified chemical or element falls to half its original activity or concentration. Typically applied to the half-life of radioactive atoms but also applicable to any other situation where the population is of molecules of diminishing concentration or activity.
]]></rdfs:comment>
        <oiled:creationDate><![CDATA[2003-06-04T13:38:31Z]]></oiled:creationDate>
        <oiled:creator><![CDATA[whetzel]]></oiled:creator>
        <rdf:type>
            <daml:Class rdf:about="http://mged.sourceforge.net/ontologies/MGEDOntology.daml#TimeUnitOther"/>
        </rdf:type>
    </rdf:Description>
    <rdf:Description rdf:about="http://mged.sourceforge.net/ontologies/MGEDOntology.daml#CBIL_CV">
        <rdfs:comment><![CDATA[a controlled vocabulary provided by CBIL]]></rdfs:comment>
        <oiled:creationDate><![CDATA[2002-04-27T21:16:17Z]]></oiled:creationDate>
        <oiled:creator><![CDATA[stoeckrt]]></oiled:creator>
        <rdf:type>
            <daml:Class rdf:about="http://mged.sourceforge.net/ontologies/MGEDOntology.daml#OrganismPartDatabase"/>
        </rdf:type>
        <rdf:type>
            <daml:Class rdf:about="http://mged.sourceforge.net/ontologies/MGEDOntology.daml#TargetedCellTypeDatabase"/>
        </rdf:type>
        <rdf:type>
            <daml:Class rdf:about="http://mged.sourceforge.net/ontologies/MGEDOntology.daml#CellTypeDatabase"/>
        </rdf:type>
        <ns0:has_human_readable_URI>
            <xsd:string xsd:value="http://www.cbil.upenn.edu/anatomy.php3"/>
        </ns0:has_human_readable_URI>
    </rdf:Description>
    <rdf:Description rdf:about="http://mged.sourceforge.net/ontologies/MGEDOntology.daml#preservation">
        <rdfs:comment><![CDATA[The type of protocol used to preserve (including storage or keep in stasis) the biomaterial.]]></rdfs:comment>
        <oiled:creationDate><![CDATA[2003-05-16T13:58:22Z]]></oiled:creationDate>
        <oiled:creator><![CDATA[parkinso]]></oiled:creator>
        <rdf:type>
            <daml:Class rdf:about="http://mged.sourceforge.net/ontologies/MGEDOntology.daml#ComplexAction"/>
        </rdf:type>
        <rdf:type>
            <daml:Class rdf:about="http://mged.sourceforge.net/ontologies/MGEDOntology.daml#ExperimentalProtocolType"/>
        </rdf:type>
    </rdf:Description>
    <rdf:Description rdf:about="http://mged.sourceforge.net/ontologies/MGEDOntology.daml#negative_float">
        <rdfs:comment><![CDATA[A float that is < 0.]]></rdfs:comment>
        <oiled:creationDate><![CDATA[2003-06-04T14:46:00Z]]></oiled:creationDate>
        <oiled:creator><![CDATA[whetzel]]></oiled:creator>
        <rdf:type>
            <daml:Class rdf:about="http://mged.sourceforge.net/ontologies/MGEDOntology.daml#DataType"/>
        </rdf:type>
    </rdf:Description>
    <rdf:Description rdf:about="http://mged.sourceforge.net/ontologies/MGEDOntology.daml#growth_condition_design">
        <rdfs:comment><![CDATA[A growth condition experiment design type is where some part of the growth condition is changed for the purposes of the experiment, examples of growth conditions changed are media, temperature, humidity, light, nutrients. ]]></rdfs:comment>
        <oiled:creationDate><![CDATA[2003-01-15T21:55:27Z]]></oiled:creationDate>
        <oiled:creator><![CDATA[parkinso]]></oiled:creator>
        <rdf:type>
            <daml:Class rdf:about="http://mged.sourceforge.net/ontologies/MGEDOntology.daml#PerturbationalDesign"/>
        </rdf:type>
    </rdf:Description>
    <rdf:Description rdf:about="http://mged.sourceforge.net/ontologies/MGEDOntology.daml#low_intensity_filter">
        <rdfs:comment><![CDATA[A transformation method that involves removal of low intensity values in a data set.  For microarrays and gels the threshold for exclusion is usually based on some estimation of local or global background intensity; for mass spectrometry and NMR, it is usually based on the signal-to-noise ratio in the spectrum.]]></rdfs:comment>
        <oiled:creationDate><![CDATA[2003-06-04T14:14:38Z]]></oiled:creationDate>
        <oiled:creator><![CDATA[whetzel]]></oiled:creator>
        <rdf:type>
            <daml:Class rdf:about="http://mged.sourceforge.net/ontologies/MGEDOntology.daml#DataTransformationProtocolType"/>
        </rdf:type>
    </rdf:Description>
    <rdf:Description rdf:about="http://mged.sourceforge.net/ontologies/MGEDOntology.daml#list_of_positive_floats">
        <rdfs:comment><![CDATA[An ordered, finite set of positive floats.]]></rdfs:comment>
        <oiled:creationDate><![CDATA[2003-06-04T14:45:17Z]]></oiled:creationDate>
        <oiled:creator><![CDATA[whetzel]]></oiled:creator>
        <rdf:type>
            <daml:Class rdf:about="http://mged.sourceforge.net/ontologies/MGEDOntology.daml#DataType"/>
        </rdf:type>
    </rdf:Description>
    <rdf:Description rdf:about="http://mged.sourceforge.net/ontologies/MGEDOntology.daml#image_acquisition_software">
        <rdfs:comment><![CDATA[Software to control a scanner and manipulate and save images.
Exact synonym: scanning software]]></rdfs:comment>
        <oiled:creationDate><![CDATA[2003-03-03T22:18:42Z]]></oiled:creationDate>
        <oiled:creator><![CDATA[parkinso]]></oiled:creator>
        <rdf:type>
            <daml:Class rdf:about="http://mged.sourceforge.net/ontologies/MGEDOntology.daml#SoftwareType"/>
        </rdf:type>
    </rdf:Description>
    <rdf:Description rdf:about="http://mged.sourceforge.net/ontologies/MGEDOntology.daml#time_series_design">
        <rdfs:comment><![CDATA[Groups of assays that are related as part of a time series.]]></rdfs:comment>
        <oiled:creationDate><![CDATA[2002-10-27T15:18:50Z]]></oiled:creationDate>
        <oiled:creator><![CDATA[your computer]]></oiled:creator>
        <rdf:type>
            <daml:Class rdf:about="http://mged.sourceforge.net/ontologies/MGEDOntology.daml#MethodologicalDesign"/>
        </rdf:type>
    </rdf:Description>
    <rdf:Description rdf:about="http://mged.sourceforge.net/ontologies/MGEDOntology.daml#flip-dye_consistency">
        <rdfs:comment><![CDATA[A method of checking the consistency of expression levels between a pair of features from  flip-dye hybridizations by studying the distribution of the logarithm of ratios of intensity  ratios from the two spots.]]></rdfs:comment>
        <oiled:creationDate><![CDATA[2003-06-21T14:45:39Z]]></oiled:creationDate>
        <oiled:creator><![CDATA[Trish Whetzel]]></oiled:creator>
        <rdf:type>
            <daml:Class rdf:about="http://mged.sourceforge.net/ontologies/MGEDOntology.daml#NormalizationDescriptionType"/>
        </rdf:type>
        <ns0:was_replaced_by rdf:resource="http://mged.sourceforge.net/ontologies/MGEDOntology.daml#dye_swap_merge"/>
        <ns0:deprecated_from_version rdf:resource="http://mged.sourceforge.net/ontologies/MGEDOntology.daml#version_1.2.0"/>
        <ns0:has_reason_for_deprecation rdf:resource="http://mged.sourceforge.net/ontologies/MGEDOntology.daml#replaced_term"/>
    </rdf:Description>
    <rdf:Description rdf:about="http://mged.sourceforge.net/ontologies/MGEDOntology.daml#polypeptide">
        <rdfs:comment><![CDATA[sequence of a protein, a linear amino acid polymer]]></rdfs:comment>
        <oiled:creationDate><![CDATA[2003-01-14T21:31:57Z]]></oiled:creationDate>
        <oiled:creator><![CDATA[parkinso]]></oiled:creator>
        <rdf:type>
            <daml:Class rdf:about="http://mged.sourceforge.net/ontologies/MGEDOntology.daml#PhysicalBioSequenceType"/>
        </rdf:type>
        <rdf:type>
            <daml:Class rdf:about="http://mged.sourceforge.net/ontologies/MGEDOntology.daml#TheoreticalBioSequenceType"/>
        </rdf:type>
        <rdf:type>
            <daml:Class rdf:about="http://mged.sourceforge.net/ontologies/MGEDOntology.daml#DeprecatedTerms"/>
        </rdf:type>
        <ns0:deprecated_from_version rdf:resource="http://mged.sourceforge.net/ontologies/MGEDOntology.daml#version_1.2.0"/>
        <ns0:has_reason_for_deprecation rdf:resource="http://mged.sourceforge.net/ontologies/MGEDOntology.daml#deleted_term"/>
    </rdf:Description>
    <rdf:Description rdf:about="http://mged.sourceforge.net/ontologies/MGEDOntology.daml#string_datatype">
        <rdfs:comment><![CDATA[The values are a sequence of one or more characters.]]></rdfs:comment>
        <oiled:creationDate><![CDATA[2003-03-03T20:56:44Z]]></oiled:creationDate>
        <oiled:creator><![CDATA[parkinso]]></oiled:creator>
        <rdf:type>
            <daml:Class rdf:about="http://mged.sourceforge.net/ontologies/MGEDOntology.daml#DataType"/>
        </rdf:type>
    </rdf:Description>
    <rdf:Description rdf:about="http://mged.sourceforge.net/ontologies/MGEDOntology.daml#percent_vol_per_vol">
        <rdfs:comment><![CDATA[percentage volume per volume, concentration unit]]></rdfs:comment>
        <oiled:creationDate><![CDATA[2002-04-27T21:16:17Z]]></oiled:creationDate>
        <oiled:creator><![CDATA[stoeckrt]]></oiled:creator>
        <rdf:type>
            <daml:Class rdf:about="http://mged.sourceforge.net/ontologies/MGEDOntology.daml#ConcentrationUnit"/>
        </rdf:type>
    </rdf:Description>
    <rdf:Description rdf:about="http://mged.sourceforge.net/ontologies/MGEDOntology.daml#disease_state">
        <rdfs:comment><![CDATA[A descriptor for FactorValue where DiseaseState is compared.  ]]></rdfs:comment>
        <oiled:creationDate><![CDATA[2003-03-04T22:44:48Z]]></oiled:creationDate>
        <oiled:creator><![CDATA[jwhite]]></oiled:creator>
        <rdf:type>
            <daml:Class rdf:about="http://mged.sourceforge.net/ontologies/MGEDOntology.daml#BioMaterialCharacteristicCategory"/>
        </rdf:type>
    </rdf:Description>
    <rdf:Description rdf:about="http://mged.sourceforge.net/ontologies/MGEDOntology.daml#mean_and_variance">
        <rdfs:comment><![CDATA[the mean and variance values resulting from computationally combining 2  or more sets of BioAssayData]]></rdfs:comment>
        <oiled:creationDate><![CDATA[2003-08-18T15:31:27Z]]></oiled:creationDate>
        <oiled:creator><![CDATA[Trish Whetzel]]></oiled:creator>
        <rdf:type>
            <daml:Class rdf:about="http://mged.sourceforge.net/ontologies/MGEDOntology.daml#DerivedBioAssayType"/>
        </rdf:type>
    </rdf:Description>
    <rdf:Description rdf:about="http://mged.sourceforge.net/ontologies/MGEDOntology.daml#atmosphere">
        <rdfs:comment><![CDATA[The atmospheric conditions used to culture or grow an organism.]]></rdfs:comment>
        <oiled:creationDate><![CDATA[2003-09-01T18:23:27Z]]></oiled:creationDate>
        <oiled:creator><![CDATA[Trish Whetzel]]></oiled:creator>
        <rdf:type>
            <daml:Class rdf:about="http://mged.sourceforge.net/ontologies/MGEDOntology.daml#EnvironmentalFactorCategory"/>
        </rdf:type>
    </rdf:Description>
    <rdf:Description rdf:about="http://mged.sourceforge.net/ontologies/MGEDOntology.daml#chromosomal_inversion">
        <rdfs:comment><![CDATA[Chromosome segments that have been turned through 180 degrees with the result that the gene sequence for the segment is reversed with respect to the rest of the chromosome.]]></rdfs:comment>
        <oiled:creationDate><![CDATA[2003-09-01T15:05:18Z]]></oiled:creationDate>
        <oiled:creator><![CDATA[Trish Whetzel]]></oiled:creator>
        <rdf:type>
            <daml:Class rdf:about="http://mged.sourceforge.net/ontologies/MGEDOntology.daml#ChromosomalAberrationClassification"/>
        </rdf:type>
    </rdf:Description>
    <rdf:Description rdf:about="http://mged.sourceforge.net/ontologies/MGEDOntology.daml#homogenizer">
        <rdfs:comment><![CDATA[An instrument which fragments tissues or other biomaterials.]]></rdfs:comment>
        <oiled:creationDate><![CDATA[2003-03-03T20:35:24Z]]></oiled:creationDate>
        <oiled:creator><![CDATA[parkinso]]></oiled:creator>
        <rdf:type>
            <daml:Class rdf:about="http://mged.sourceforge.net/ontologies/MGEDOntology.daml#HardwareType"/>
        </rdf:type>
    </rdf:Description>
    <rdf:Description rdf:about="http://mged.sourceforge.net/ontologies/MGEDOntology.daml#not_uniform">
        <rdfs:comment><![CDATA[The source DNA for a Feature was not uniformly deposited.]]></rdfs:comment>
        <oiled:creationDate><![CDATA[2003-06-04T13:26:23Z]]></oiled:creationDate>
        <oiled:creator><![CDATA[whetzel]]></oiled:creator>
        <rdf:type>
            <daml:Class rdf:about="http://mged.sourceforge.net/ontologies/MGEDOntology.daml#DefectType"/>
        </rdf:type>
    </rdf:Description>
    <rdf:Description rdf:about="http://mged.sourceforge.net/ontologies/MGEDOntology.daml#total_intensity_normalization_paired">
        <rdfs:comment><![CDATA[A method to normalize paired-assay data that uses as a normalization coefficient the sum of intensity values from one assay divided by the sum of intensities from the other, where those sums are taken over all data points, or an appropriate subset of these (e.g. special control Features on a microarray, or 2DE spots containing constitutively expressed proteins). This normalization coefficient is used to rescale the intensity data in one data set relative to the other. Note that a normalization method that employs the average intensity rather than the sum (of all data points, or an appropriate subset) falls into this category as well.]]></rdfs:comment>
        <oiled:creationDate><![CDATA[2005-02-08T18:47:51Z]]></oiled:creationDate>
        <oiled:creator><![CDATA[Trish]]></oiled:creator>
        <rdf:type>
            <daml:Class rdf:about="http://mged.sourceforge.net/ontologies/MGEDOntology.daml#DataTransformationProtocolType"/>
        </rdf:type>
    </rdf:Description>
    <rdf:Description rdf:about="http://mged.sourceforge.net/ontologies/MGEDOntology.daml#condition_specificity">
        <rdfs:comment><![CDATA[An analysis aimed at ranking genes or transcripts according to the uniformity of expression across a set of conditions. For example, the analysis can be used to rank genes according to the degree of tissue or developmental stage specificity.]]></rdfs:comment>
        <oiled:creationDate><![CDATA[2005-02-07T03:52:46Z]]></oiled:creationDate>
        <oiled:creator><![CDATA[Trish]]></oiled:creator>
        <rdf:type>
            <daml:Class rdf:about="http://mged.sourceforge.net/ontologies/MGEDOntology.daml#HigherLevelAnalysisProtocolType"/>
        </rdf:type>
    </rdf:Description>
    <rdf:Description rdf:about="http://mged.sourceforge.net/ontologies/MGEDOntology.daml#exemplar_mRNA">
        <rdfs:comment><![CDATA[An exemplar is a representative cDNA sequence for each gene. The exemplar
approach is a method that usually involves some initial clustering into gene
groups and the subsequent selection of a representative from each gene
group.
]]></rdfs:comment>
        <oiled:creationDate><![CDATA[2003-01-14T21:49:12Z]]></oiled:creationDate>
        <oiled:creator><![CDATA[parkinso]]></oiled:creator>
        <rdf:type>
            <daml:Class rdf:about="http://mged.sourceforge.net/ontologies/MGEDOntology.daml#TheoreticalBioSequenceType"/>
        </rdf:type>
    </rdf:Description>
    <rdf:Description rdf:about="http://mged.sourceforge.net/ontologies/MGEDOntology.daml#optimization_design">
        <rdfs:comment><![CDATA[An optimization experiment design type is where different protocols or  protocol parameters are compared.]]></rdfs:comment>
        <oiled:creationDate><![CDATA[2003-04-28T02:17:52Z]]></oiled:creationDate>
        <oiled:creator><![CDATA[Trish Whetzel]]></oiled:creator>
        <rdf:type>
            <daml:Class rdf:about="http://mged.sourceforge.net/ontologies/MGEDOntology.daml#MethodologicalDesign"/>
        </rdf:type>
    </rdf:Description>
    <rdf:Description rdf:about="http://mged.sourceforge.net/ontologies/MGEDOntology.daml#change_light">
        <rdfs:comment><![CDATA[Change in light intensity or wavelength. ]]></rdfs:comment>
        <oiled:creationDate><![CDATA[2003-03-04T22:21:30Z]]></oiled:creationDate>
        <oiled:creator><![CDATA[jwhite]]></oiled:creator>
        <rdf:type>
            <daml:Class rdf:about="http://mged.sourceforge.net/ontologies/MGEDOntology.daml#AtomicAction"/>
        </rdf:type>
    </rdf:Description>
    <rdf:Description rdf:about="http://mged.sourceforge.net/ontologies/MGEDOntology.daml#absolute">
        <rdfs:comment><![CDATA[a measurement where the value is independent of other measurements]]></rdfs:comment>
        <oiled:creationDate><![CDATA[2004-01-22T13:30:00Z]]></oiled:creationDate>
        <oiled:creator><![CDATA[stoeckrt]]></oiled:creator>
        <rdf:type>
            <daml:Class rdf:about="http://mged.sourceforge.net/ontologies/MGEDOntology.daml#MeasurementType"/>
        </rdf:type>
    </rdf:Description>
    <rdf:Description rdf:about="http://mged.sourceforge.net/ontologies/MGEDOntology.daml#replicate_design">
        <rdfs:comment><![CDATA[A replicate experimental design type is where a series of replicates are performed to evaluate reproducibility or as a pilot study to determine the appropriate number of replicates for a subsequent experiments.]]></rdfs:comment>
        <oiled:creationDate><![CDATA[2003-01-15T21:11:20Z]]></oiled:creationDate>
        <oiled:creator><![CDATA[parkinso]]></oiled:creator>
        <rdf:type>
            <daml:Class rdf:about="http://mged.sourceforge.net/ontologies/MGEDOntology.daml#MethodologicalDesign"/>
        </rdf:type>
    </rdf:Description>
    <rdf:Description rdf:about="http://mged.sourceforge.net/ontologies/MGEDOntology.daml#multiple_testing_correction">
        <rdfs:comment><![CDATA[Multiple testing correction uses individual p-values derived from multiple statistical tests to control either the family-wise error rate or the false discovery rate.]]></rdfs:comment>
        <oiled:creationDate><![CDATA[2005-03-07T17:49:56Z]]></oiled:creationDate>
        <oiled:creator><![CDATA[Trish]]></oiled:creator>
        <rdf:type>
            <daml:Class rdf:about="http://mged.sourceforge.net/ontologies/MGEDOntology.daml#HigherLevelAnalysisProtocolType"/>
        </rdf:type>
    </rdf:Description>
    <rdf:Description rdf:about="http://mged.sourceforge.net/ontologies/MGEDOntology.daml#lowess_group_normalization">
        <rdfs:comment><![CDATA[Application of a normalization of type lowess_normalization where a potentially different normalization curve is generated and used for two or more groups (delineated by some criteria); criteria could include blocks (e.g. print-tip groups) on an array, or the day on which mass spectrometry was performed.]]></rdfs:comment>
        <oiled:creationDate><![CDATA[2005-02-08T22:00:53Z]]></oiled:creationDate>
        <oiled:creator><![CDATA[Trish]]></oiled:creator>
        <rdf:type>
            <daml:Class rdf:about="http://mged.sourceforge.net/ontologies/MGEDOntology.daml#DataTransformationProtocolType"/>
        </rdf:type>
    </rdf:Description>
    <rdf:Description rdf:about="http://mged.sourceforge.net/ontologies/MGEDOntology.daml#frozen_sample">
        <rdfs:comment><![CDATA[A biomaterial obtained frozen]]></rdfs:comment>
        <oiled:creationDate><![CDATA[2002-10-31T16:01:23Z]]></oiled:creationDate>
        <oiled:creator><![CDATA[whetzel]]></oiled:creator>
        <rdf:type>
            <daml:Class rdf:about="http://mged.sourceforge.net/ontologies/MGEDOntology.daml#BioSourceType"/>
        </rdf:type>
    </rdf:Description>
    <rdf:Description rdf:about="http://mged.sourceforge.net/ontologies/MGEDOntology.daml#consensus_DNA">
        <rdfs:comment><![CDATA[DNA sequence produced from some base calling or alignment algorithm which uses multiple sequence as input
]]></rdfs:comment>
        <oiled:creationDate><![CDATA[2003-01-14T20:12:11Z]]></oiled:creationDate>
        <oiled:creator><![CDATA[parkinso]]></oiled:creator>
        <rdf:type>
            <daml:Class rdf:about="http://mged.sourceforge.net/ontologies/MGEDOntology.daml#TheoreticalBioSequenceType"/>
        </rdf:type>
    </rdf:Description>
    <rdf:Description rdf:about="http://mged.sourceforge.net/ontologies/MGEDOntology.daml#innate_behavior_design">
        <rdfs:comment><![CDATA[A design in which the innate behaviour of the organism is examined, e.g. path finding in bees.]]></rdfs:comment>
        <oiled:creationDate><![CDATA[2004-09-03T02:38:12Z]]></oiled:creationDate>
        <oiled:creator><![CDATA[Trish]]></oiled:creator>
        <rdf:type>
            <daml:Class rdf:about="http://mged.sourceforge.net/ontologies/MGEDOntology.daml#BiologicalProperty"/>
        </rdf:type>
    </rdf:Description>
    <rdf:Description rdf:about="http://mged.sourceforge.net/ontologies/MGEDOntology.daml#gene_fragment">
        <rdfs:comment><![CDATA[sequence of part of a gene, which is missing one or both ends]]></rdfs:comment>
        <oiled:creationDate><![CDATA[2003-01-14T22:07:28Z]]></oiled:creationDate>
        <oiled:creator><![CDATA[parkinso]]></oiled:creator>
        <rdf:type>
            <daml:Class rdf:about="http://mged.sourceforge.net/ontologies/MGEDOntology.daml#TheoreticalBioSequenceType"/>
        </rdf:type>
    </rdf:Description>
    <rdf:Description rdf:about="http://mged.sourceforge.net/ontologies/MGEDOntology.daml#wash_station">
        <rdfs:comment><![CDATA[An instrument designed to mechanically wash or stain arrays.
]]></rdfs:comment>
        <oiled:creationDate><![CDATA[2003-03-03T20:12:04Z]]></oiled:creationDate>
        <oiled:creator><![CDATA[parkinso]]></oiled:creator>
        <rdf:type>
            <daml:Class rdf:about="http://mged.sourceforge.net/ontologies/MGEDOntology.daml#HardwareType"/>
        </rdf:type>
    </rdf:Description>
    <rdf:Description rdf:about="http://mged.sourceforge.net/ontologies/MGEDOntology.daml#total_intensity_normalization_single">
        <rdfs:comment><![CDATA[A normalization method that uses as a coefficient the sum of all intensities in the data set, or an appropriate subset of these (e.g. special control Features on a microarray, or 2DE spots containing constitutively expressed proteins). The intensities are normalized through division by such a coefficient (and possible subsequent multiplication by a target constant). Note that a normalization method that
employs the average intensity rather than the sum (of all data points, or an appropriate subset) falls into this category as well.]]></rdfs:comment>
        <oiled:creationDate><![CDATA[2005-02-08T18:49:36Z]]></oiled:creationDate>
        <oiled:creator><![CDATA[Trish]]></oiled:creator>
        <rdf:type>
            <daml:Class rdf:about="http://mged.sourceforge.net/ontologies/MGEDOntology.daml#DataTransformationProtocolType"/>
        </rdf:type>
    </rdf:Description>
    <rdf:Description rdf:about="http://mged.sourceforge.net/ontologies/MGEDOntology.daml#polylysine">
        <rdfs:comment><![CDATA[a surface coating for immobilization with the polypeptide, polylysine]]></rdfs:comment>
        <oiled:creationDate><![CDATA[2003-03-03T21:30:23Z]]></oiled:creationDate>
        <oiled:creator><![CDATA[parkinso]]></oiled:creator>
        <rdf:type>
            <daml:Class rdf:about="http://mged.sourceforge.net/ontologies/MGEDOntology.daml#SurfaceType"/>
        </rdf:type>
    </rdf:Description>
    <rdf:Description rdf:about="http://mged.sourceforge.net/ontologies/MGEDOntology.daml#list_of_negative_floats">
        <rdfs:comment><![CDATA[An ordered, finite set of negative floats.]]></rdfs:comment>
        <oiled:creationDate><![CDATA[2003-06-04T14:41:30Z]]></oiled:creationDate>
        <oiled:creator><![CDATA[whetzel]]></oiled:creator>
        <rdf:type>
            <daml:Class rdf:about="http://mged.sourceforge.net/ontologies/MGEDOntology.daml#DataType"/>
        </rdf:type>
    </rdf:Description>
    <rdf:Description rdf:about="http://mged.sourceforge.net/ontologies/MGEDOntology.daml#TAIR_arabidopsis_anatomy_ontology">
        <rdfs:comment><![CDATA[A structured controlled vocabulary for the anatomy of Arabidopsis.
]]></rdfs:comment>
        <oiled:creationDate><![CDATA[2005-03-07T17:53:30Z]]></oiled:creationDate>
        <oiled:creator><![CDATA[Trish]]></oiled:creator>
        <rdf:type>
            <daml:Class rdf:about="http://mged.sourceforge.net/ontologies/MGEDOntology.daml#OrganismPartDatabase"/>
        </rdf:type>
        <ns0:has_machine_readable_URI>
            <xsd:string xsd:value="http://cvs.sourceforge.net/viewcvs.py/obo/obo/ontology/anatomy/gross_anatomy/plant_gross_anatomy/Arabidopsis/Attic/arabidopsis_anatomy.ontology"/>
        </ns0:has_machine_readable_URI>
    </rdf:Description>
    <rdf:Description rdf:about="http://mged.sourceforge.net/ontologies/MGEDOntology.daml#MAD_stage">
        <rdfs:comment><![CDATA[database entry from mouse anatomical dictionary for developmental stage term]]></rdfs:comment>
        <oiled:creationDate><![CDATA[2002-04-27T21:16:16Z]]></oiled:creationDate>
        <oiled:creator><![CDATA[stoeckrt]]></oiled:creator>
        <rdf:type>
            <daml:Class rdf:about="http://mged.sourceforge.net/ontologies/MGEDOntology.daml#DevelopmentalStageDatabase"/>
        </rdf:type>
        <rdf:type>
            <daml:Class rdf:about="http://mged.sourceforge.net/ontologies/MGEDOntology.daml#TargetedCellTypeDatabase"/>
        </rdf:type>
        <rdf:type>
            <daml:Class rdf:about="http://mged.sourceforge.net/ontologies/MGEDOntology.daml#OrganismPartDatabase"/>
        </rdf:type>
        <ns0:has_human_readable_URI>
            <xsd:string xsd:value="http://www.informatics.jax.org/mgihome/GXD/AD/"/>
        </ns0:has_human_readable_URI>
    </rdf:Description>
    <rdf:Description rdf:about="http://mged.sourceforge.net/ontologies/MGEDOntology.daml#daughter">
        <rdfs:comment><![CDATA[The female offspring of the patient or individual under study.]]></rdfs:comment>
        <oiled:creationDate><![CDATA[2003-08-20T16:47:31Z]]></oiled:creationDate>
        <oiled:creator><![CDATA[whetzel]]></oiled:creator>
        <rdf:type>
            <daml:Class rdf:about="http://mged.sourceforge.net/ontologies/MGEDOntology.daml#FamilyRelationship"/>
        </rdf:type>
    </rdf:Description>
    <rdf:Description rdf:about="http://mged.sourceforge.net/ontologies/MGEDOntology.daml#chromosomal_duplication">
        <rdfs:comment><![CDATA[An irregularity in the number of chromosomes, usually in the form of a gain of genetic material.]]></rdfs:comment>
        <oiled:creationDate><![CDATA[2003-09-01T15:03:57Z]]></oiled:creationDate>
        <oiled:creator><![CDATA[Trish Whetzel]]></oiled:creator>
        <rdf:type>
            <daml:Class rdf:about="http://mged.sourceforge.net/ontologies/MGEDOntology.daml#ChromosomalAberrationClassification"/>
        </rdf:type>
    </rdf:Description>
    <rdf:Description rdf:about="http://mged.sourceforge.net/ontologies/MGEDOntology.daml#filtered_data">
        <rdfs:comment><![CDATA[Data from which a subset has been removed based on some criteria, e.g. data below an intensity threshhold.]]></rdfs:comment>
        <oiled:creationDate><![CDATA[2003-08-18T15:45:15Z]]></oiled:creationDate>
        <oiled:creator><![CDATA[Trish Whetzel]]></oiled:creator>
        <rdf:type>
            <daml:Class rdf:about="http://mged.sourceforge.net/ontologies/MGEDOntology.daml#DerivedBioAssayType"/>
        </rdf:type>
    </rdf:Description>
    <rdf:Description rdf:about="http://mged.sourceforge.net/ontologies/MGEDOntology.daml#diploid">
        <rdfs:comment><![CDATA[Describes a cell, nucleus or an organism with two copies of each chromosome.]]></rdfs:comment>
        <oiled:creationDate><![CDATA[2003-05-14T15:17:53Z]]></oiled:creationDate>
        <oiled:creator><![CDATA[stoeckrt]]></oiled:creator>
        <rdf:type>
            <daml:Class rdf:about="http://mged.sourceforge.net/ontologies/MGEDOntology.daml#Ploidy"/>
        </rdf:type>
    </rdf:Description>
    <rdf:Description rdf:about="http://mged.sourceforge.net/ontologies/MGEDOntology.daml#dissect">
        <rdfs:comment><![CDATA[The action of removing one or more OrganismParts.]]></rdfs:comment>
        <oiled:creationDate><![CDATA[2003-03-05T16:07:42Z]]></oiled:creationDate>
        <oiled:creator><![CDATA[parkinso]]></oiled:creator>
        <rdf:type>
            <daml:Class rdf:about="http://mged.sourceforge.net/ontologies/MGEDOntology.daml#ComplexAction"/>
        </rdf:type>
        <rdf:type>
            <daml:Class rdf:about="http://mged.sourceforge.net/ontologies/MGEDOntology.daml#ExperimentalProtocolType"/>
        </rdf:type>
    </rdf:Description>
    <rdf:Description rdf:about="http://mged.sourceforge.net/ontologies/MGEDOntology.daml#chrome_border">
        <rdfs:comment><![CDATA[the chrome border on an Affymetrix type array which is used as a point of
reference for orientation (fiducial)
]]></rdfs:comment>
        <oiled:creationDate><![CDATA[2003-05-22T14:28:03Z]]></oiled:creationDate>
        <oiled:creator><![CDATA[whetzel]]></oiled:creator>
        <rdf:type>
            <daml:Class rdf:about="http://mged.sourceforge.net/ontologies/MGEDOntology.daml#FiducialType"/>
        </rdf:type>
    </rdf:Description>
    <rdf:Description rdf:about="http://mged.sourceforge.net/ontologies/MGEDOntology.daml#Adult_Mouse_Anatomy">
        <rdfs:comment><![CDATA[This ontology describes the anatomy of the adult mouse. It contains anatomical structures for the postnatal mouse (Theiler stage 28).]]></rdfs:comment>
        <oiled:creationDate><![CDATA[2003-06-10T16:01:07Z]]></oiled:creationDate>
        <oiled:creator><![CDATA[whetzel]]></oiled:creator>
        <rdf:type>
            <daml:Class rdf:about="http://mged.sourceforge.net/ontologies/MGEDOntology.daml#OrganismPartDatabase"/>
        </rdf:type>
        <ns0:has_machine_readable_URI>
            <xsd:string xsd:value="http://cvs.sourceforge.net/viewcvs.py/obo/obo/ontology/anatomy/gross_anatomy/animal_gross_anatomy/mouse/MA.ontology?rev=1.1&amp;view=markup"/>
        </ns0:has_machine_readable_URI>
    </rdf:Description>
    <rdf:Description rdf:about="http://mged.sourceforge.net/ontologies/MGEDOntology.daml#aminosilane">
        <rdfs:comment><![CDATA[a surface coating type for immobilization with the compound aminosilane]]></rdfs:comment>
        <oiled:creationDate><![CDATA[2003-03-03T21:31:08Z]]></oiled:creationDate>
        <oiled:creator><![CDATA[parkinso]]></oiled:creator>
        <rdf:type>
            <daml:Class rdf:about="http://mged.sourceforge.net/ontologies/MGEDOntology.daml#SurfaceType"/>
        </rdf:type>
    </rdf:Description>
    <rdf:Description rdf:about="http://mged.sourceforge.net/ontologies/MGEDOntology.daml#intramuscular_injection">
        <rdfs:comment><![CDATA[Delivery method for a compound or drug where the substance is administered via an injection into the muscle.]]></rdfs:comment>
        <oiled:creationDate><![CDATA[2002-11-06T21:00:32Z]]></oiled:creationDate>
        <oiled:creator><![CDATA[stoeckrt]]></oiled:creator>
        <rdf:type>
            <daml:Class rdf:about="http://mged.sourceforge.net/ontologies/MGEDOntology.daml#DeliveryMethod"/>
        </rdf:type>
    </rdf:Description>
    <rdf:Description rdf:about="http://mged.sourceforge.net/ontologies/MGEDOntology.daml#lowess_global_normalization">
        <rdfs:comment><![CDATA[Application of a normalization of type lowess_normalization where the same normalization curve is used for all members of the data set; e.g. Features on an array, picked spots on a gel, or measured metabolites in a sample.]]></rdfs:comment>
        <oiled:creationDate><![CDATA[2005-02-08T21:54:30Z]]></oiled:creationDate>
        <oiled:creator><![CDATA[Trish]]></oiled:creator>
        <rdf:type>
            <daml:Class rdf:about="http://mged.sourceforge.net/ontologies/MGEDOntology.daml#DataTransformationProtocolType"/>
        </rdf:type>
    </rdf:Description>
    <rdf:Description rdf:about="http://mged.sourceforge.net/ontologies/MGEDOntology.daml#planting">
        <rdfs:comment><![CDATA[The act of placing a plant in media (e.g. soil) to allow it to grow.  This excludes sowing.]]></rdfs:comment>
        <oiled:creationDate><![CDATA[2002-11-06T21:00:32Z]]></oiled:creationDate>
        <oiled:creator><![CDATA[stoeckrt]]></oiled:creator>
        <rdf:type>
            <daml:Class rdf:about="http://mged.sourceforge.net/ontologies/MGEDOntology.daml#InitialTimePoint"/>
        </rdf:type>
    </rdf:Description>
    <rdf:Description rdf:about="http://mged.sourceforge.net/ontologies/MGEDOntology.daml#alexa_350">
        <rdfs:comment><![CDATA[Absorbs at 346 nm, emission maxima at 442 nm (blue). Alexa dyes are have intense fluorescence, are photostable, stable over a wide range of pH, and are water soluble. 

]]></rdfs:comment>
        <oiled:creationDate><![CDATA[2003-01-24T14:10:58Z]]></oiled:creationDate>
        <oiled:creator><![CDATA[parkinso]]></oiled:creator>
        <rdf:type>
            <daml:Class rdf:about="http://mged.sourceforge.net/ontologies/MGEDOntology.daml#LabelCompound"/>
        </rdf:type>
    </rdf:Description>
    <rdf:Description rdf:about="http://mged.sourceforge.net/ontologies/MGEDOntology.daml#alexa_430">
        <rdfs:comment><![CDATA[Absorbs at 433 nm, emission maxima at 539 nm (yellow-green), Alexa dyes are have intense fluorescence, are photostable, stable over a wide range of pH, and are water soluble. 

]]></rdfs:comment>
        <oiled:creationDate><![CDATA[2003-01-24T14:11:10Z]]></oiled:creationDate>
        <oiled:creator><![CDATA[parkinso]]></oiled:creator>
        <rdf:type>
            <daml:Class rdf:about="http://mged.sourceforge.net/ontologies/MGEDOntology.daml#LabelCompound"/>
        </rdf:type>
    </rdf:Description>
    <rdf:Description rdf:about="http://mged.sourceforge.net/ontologies/MGEDOntology.daml#alexa_488">
        <rdfs:comment><![CDATA[Absorbs at 495 nm, emission maxima at 519 nm (green). Alexa dyes are have intense fluorescence, are photostable, stable over a wide range of pH, and are water soluble. 
]]></rdfs:comment>
        <oiled:creationDate><![CDATA[2003-01-24T14:11:25Z]]></oiled:creationDate>
        <oiled:creator><![CDATA[parkinso]]></oiled:creator>
        <rdf:type>
            <daml:Class rdf:about="http://mged.sourceforge.net/ontologies/MGEDOntology.daml#LabelCompound"/>
        </rdf:type>
    </rdf:Description>
    <rdf:Description rdf:about="http://mged.sourceforge.net/ontologies/MGEDOntology.daml#alexa_532">
        <rdfs:comment><![CDATA[Absorbs at 532 nm, emission maxima at 554 nm (yellow). Alexa dyes are have intense fluorescence, are photostable, stable over a wide range of pH, and are water soluble. 

]]></rdfs:comment>
        <oiled:creationDate><![CDATA[2003-01-24T14:11:41Z]]></oiled:creationDate>
        <oiled:creator><![CDATA[parkinso]]></oiled:creator>
        <rdf:type>
            <daml:Class rdf:about="http://mged.sourceforge.net/ontologies/MGEDOntology.daml#LabelCompound"/>
        </rdf:type>
    </rdf:Description>
    <rdf:Description rdf:about="http://mged.sourceforge.net/ontologies/MGEDOntology.daml#alexa_546">
        <rdfs:comment><![CDATA[Absorbs at 556 nm, emission maxima at 573 nm (orange). Alexa dyes are have intense fluorescence, are photostable, stable over a wide range of pH, and are water soluble. 

]]></rdfs:comment>
        <oiled:creationDate><![CDATA[2003-01-24T14:15:39Z]]></oiled:creationDate>
        <oiled:creator><![CDATA[parkinso]]></oiled:creator>
        <rdf:type>
            <daml:Class rdf:about="http://mged.sourceforge.net/ontologies/MGEDOntology.daml#LabelCompound"/>
        </rdf:type>
    </rdf:Description>
    <rdf:Description rdf:about="http://mged.sourceforge.net/ontologies/MGEDOntology.daml#alexa_568">
        <rdfs:comment><![CDATA[Absorbs at 556 nm, emission maxima at 573 nm (orange). Alexa dyes are have intense fluorescence, are photostable, stable over a wide range of pH, and are water soluble. 

]]></rdfs:comment>
        <oiled:creationDate><![CDATA[2003-01-24T14:15:51Z]]></oiled:creationDate>
        <oiled:creator><![CDATA[parkinso]]></oiled:creator>
        <rdf:type>
            <daml:Class rdf:about="http://mged.sourceforge.net/ontologies/MGEDOntology.daml#LabelCompound"/>
        </rdf:type>
    </rdf:Description>
    <rdf:Description rdf:about="http://mged.sourceforge.net/ontologies/MGEDOntology.daml#alexa_594">
        <rdfs:comment><![CDATA[Absorbs at 590 nm, emission maxima at 617 nm (red).  Alexa dyes are have intense fluorescence, are photostable, stable over a wide range of pH, and are water soluble. 

]]></rdfs:comment>
        <oiled:creationDate><![CDATA[2003-01-24T14:16:33Z]]></oiled:creationDate>
        <oiled:creator><![CDATA[parkinso]]></oiled:creator>
        <rdf:type>
            <daml:Class rdf:about="http://mged.sourceforge.net/ontologies/MGEDOntology.daml#LabelCompound"/>
        </rdf:type>
    </rdf:Description>
    <rdf:Description rdf:about="http://mged.sourceforge.net/ontologies/MGEDOntology.daml#alexa_633">
        <rdfs:comment><![CDATA[Absorbs at 632 nm, emission maxima at 647 nm (red). Alexa dyes are have intense fluorescence, are photostable, stable over a wide range of pH, and are water soluble. 

]]></rdfs:comment>
        <oiled:creationDate><![CDATA[2003-01-24T14:16:48Z]]></oiled:creationDate>
        <oiled:creator><![CDATA[parkinso]]></oiled:creator>
        <rdf:type>
            <daml:Class rdf:about="http://mged.sourceforge.net/ontologies/MGEDOntology.daml#LabelCompound"/>
        </rdf:type>
    </rdf:Description>
    <rdf:Description rdf:about="http://mged.sourceforge.net/ontologies/MGEDOntology.daml#alexa_660">
        <rdfs:comment><![CDATA[Absorbs at 663 nm, emission maxima at 690 nm (far-red). Alexa dyes are have intense fluorescence, are photostable, stable over a wide range of pH, and are water soluble. 

]]></rdfs:comment>
        <oiled:creationDate><![CDATA[2003-01-24T14:16:59Z]]></oiled:creationDate>
        <oiled:creator><![CDATA[parkinso]]></oiled:creator>
        <rdf:type>
            <daml:Class rdf:about="http://mged.sourceforge.net/ontologies/MGEDOntology.daml#LabelCompound"/>
        </rdf:type>
    </rdf:Description>
    <rdf:Description rdf:about="http://mged.sourceforge.net/ontologies/MGEDOntology.daml#alexa_680">
        <rdfs:comment><![CDATA[Absorbs at 679 nm, emission maxima at 702 nm (far-red). Alexa dyes are have intense fluorescence, are photostable, stable over a wide range of pH, and are water soluble. 

]]></rdfs:comment>
        <oiled:creationDate><![CDATA[2003-01-24T14:17:15Z]]></oiled:creationDate>
        <oiled:creator><![CDATA[parkinso]]></oiled:creator>
        <rdf:type>
            <daml:Class rdf:about="http://mged.sourceforge.net/ontologies/MGEDOntology.daml#LabelCompound"/>
        </rdf:type>
    </rdf:Description>
    <rdf:Description rdf:about="http://mged.sourceforge.net/ontologies/MGEDOntology.daml#amino_acid_primary_sequence_record">
        <rdfs:comment><![CDATA[A record which describes and identifies an amino acid sequence which is encoded by a CDS from a primary_nucleic_acid_sequence_record]]></rdfs:comment>
        <oiled:creationDate><![CDATA[2003-08-31T00:29:36Z]]></oiled:creationDate>
        <oiled:creator><![CDATA[Trish Whetzel]]></oiled:creator>
        <rdf:type>
            <daml:Class rdf:about="http://mged.sourceforge.net/ontologies/MGEDOntology.daml#DatabaseEntryType"/>
        </rdf:type>
    </rdf:Description>
    <rdf:Description rdf:about="http://mged.sourceforge.net/ontologies/MGEDOntology.daml#consensus_mRNA">
        <rdfs:comment><![CDATA[mRNA sequence produced from some base calling or alignment algorithm which uses aligned or assembled multiple sequences as input.]]></rdfs:comment>
        <oiled:creationDate><![CDATA[2003-01-14T20:03:52Z]]></oiled:creationDate>
        <oiled:creator><![CDATA[parkinso]]></oiled:creator>
        <rdf:type>
            <daml:Class rdf:about="http://mged.sourceforge.net/ontologies/MGEDOntology.daml#TheoreticalBioSequenceType"/>
        </rdf:type>
    </rdf:Description>
    <rdf:Description rdf:about="http://mged.sourceforge.net/ontologies/MGEDOntology.daml#stimulated_design_type">
        <rdfs:comment><![CDATA[A design in which a behavior is invoked by a variable controlled by the experimenter - e.g. administration of a drug that effects aggressivity.]]></rdfs:comment>
        <oiled:creationDate><![CDATA[2004-09-03T02:40:16Z]]></oiled:creationDate>
        <oiled:creator><![CDATA[Trish]]></oiled:creator>
        <rdf:type>
            <daml:Class rdf:about="http://mged.sourceforge.net/ontologies/MGEDOntology.daml#PerturbationalDesign"/>
        </rdf:type>
    </rdf:Description>
    <rdf:Description rdf:about="http://mged.sourceforge.net/ontologies/MGEDOntology.daml#positive_float">
        <rdfs:comment><![CDATA[A float > 0.]]></rdfs:comment>
        <oiled:creationDate><![CDATA[2003-06-04T14:47:32Z]]></oiled:creationDate>
        <oiled:creator><![CDATA[whetzel]]></oiled:creator>
        <rdf:type>
            <daml:Class rdf:about="http://mged.sourceforge.net/ontologies/MGEDOntology.daml#DataType"/>
        </rdf:type>
    </rdf:Description>
    <rdf:Description rdf:about="http://mged.sourceforge.net/ontologies/MGEDOntology.daml#reverse_transcription_PCR_quality_control">
        <rdfs:comment><![CDATA[A PCR based semi quantitative validation of a subset of the array based data used for experimental QC purposes.]]></rdfs:comment>
        <oiled:creationDate><![CDATA[2005-03-14T19:29:15Z]]></oiled:creationDate>
        <oiled:creator><![CDATA[Trish]]></oiled:creator>
        <rdf:type>
            <daml:Class rdf:about="http://mged.sourceforge.net/ontologies/MGEDOntology.daml#QualityControlDescriptionType"/>
        </rdf:type>
    </rdf:Description>
    <rdf:Description rdf:about="http://mged.sourceforge.net/ontologies/MGEDOntology.daml#normalized_intensities">
        <rdfs:comment><![CDATA[Results of normalization, by some method, of a bioassay data set such as; intensities from one or both channels of a microarray-based assay; orthologous spot sets on 2D gels; or repeat measurements of the same metabolite in replicate cell cultures.]]></rdfs:comment>
        <oiled:creationDate><![CDATA[2003-08-18T15:28:24Z]]></oiled:creationDate>
        <oiled:creator><![CDATA[Trish Whetzel]]></oiled:creator>
        <rdf:type>
            <daml:Class rdf:about="http://mged.sourceforge.net/ontologies/MGEDOntology.daml#DerivedBioAssayType"/>
        </rdf:type>
    </rdf:Description>
    <rdf:Description rdf:about="http://mged.sourceforge.net/ontologies/MGEDOntology.daml#NCI_disease_staging_database">
        <rdfs:comment><![CDATA[a controlled vocabulary for disease stages]]></rdfs:comment>
        <oiled:creationDate><![CDATA[2003-12-17T19:33:52Z]]></oiled:creationDate>
        <oiled:creator><![CDATA[Trish Whetzel]]></oiled:creator>
        <rdf:type>
            <daml:Class rdf:about="http://mged.sourceforge.net/ontologies/MGEDOntology.daml#DiseaseStagingDatabase"/>
        </rdf:type>
        <ns0:has_human_readable_URI>
            <xsd:string xsd:value="http://nciterms.nci.nih.gov:80/NCIBrowser/ConceptReport.jsp?dictionary=NCI_Thesaurus&amp;code=C28108"/>
        </ns0:has_human_readable_URI>
    </rdf:Description>
    <rdf:Description rdf:about="http://mged.sourceforge.net/ontologies/MGEDOntology.daml#mix_general">
        <rdfs:comment><![CDATA[The procedure of agitating 2 or more materials in order to combine them. The materials may be of any state solid/liquid/gas.]]></rdfs:comment>
        <oiled:creationDate><![CDATA[2002-11-06T18:24:43Z]]></oiled:creationDate>
        <oiled:creator><![CDATA[whetzel]]></oiled:creator>
        <rdf:type>
            <daml:Class rdf:about="http://mged.sourceforge.net/ontologies/MGEDOntology.daml#AtomicAction"/>
        </rdf:type>
    </rdf:Description>
    <rdf:Description rdf:about="http://mged.sourceforge.net/ontologies/MGEDOntology.daml#array_manufacturer">
        <rdfs:comment><![CDATA[Person or organization that manufactured the array.]]></rdfs:comment>
        <oiled:creationDate><![CDATA[2002-12-03T22:39:19Z]]></oiled:creationDate>
        <oiled:creator><![CDATA[stoeckrt]]></oiled:creator>
        <rdf:type>
            <daml:Class rdf:about="http://mged.sourceforge.net/ontologies/MGEDOntology.daml#Roles"/>
        </rdf:type>
    </rdf:Description>
    <rdf:Description rdf:about="http://mged.sourceforge.net/ontologies/MGEDOntology.daml#organism_status">
        <rdfs:comment><![CDATA[The stage premortem or postmortem at which the sample was processed for extraction of biomaterials. ]]></rdfs:comment>
        <oiled:creationDate><![CDATA[2003-03-04T22:49:59Z]]></oiled:creationDate>
        <oiled:creator><![CDATA[jwhite]]></oiled:creator>
        <rdf:type>
            <daml:Class rdf:about="http://mged.sourceforge.net/ontologies/MGEDOntology.daml#BioMaterialCharacteristicCategory"/>
        </rdf:type>
    </rdf:Description>
    <rdf:Description rdf:about="http://mged.sourceforge.net/ontologies/MGEDOntology.daml#Affymetrix_DAT">
        <rdfs:comment><![CDATA[A proprietary image data format that is lossless and containing one channel of data.
]]></rdfs:comment>
        <oiled:creationDate><![CDATA[2003-03-03T20:44:52Z]]></oiled:creationDate>
        <oiled:creator><![CDATA[parkinso]]></oiled:creator>
        <rdf:type>
            <daml:Class rdf:about="http://mged.sourceforge.net/ontologies/MGEDOntology.daml#ImageFormat"/>
        </rdf:type>
    </rdf:Description>
    <rdf:Description rdf:about="http://mged.sourceforge.net/ontologies/MGEDOntology.daml#clinical_history_design">
        <rdfs:comment><![CDATA[A clinical history design type is where the organisms clinical history of diagnosis,  treatments, e.g. vaccinations, surgery etc. is studied.]]></rdfs:comment>
        <oiled:creationDate><![CDATA[2003-01-15T21:45:36Z]]></oiled:creationDate>
        <oiled:creator><![CDATA[parkinso]]></oiled:creator>
        <rdf:type>
            <daml:Class rdf:about="http://mged.sourceforge.net/ontologies/MGEDOntology.daml#EpidemiologicalDesign"/>
        </rdf:type>
    </rdf:Description>
    <rdf:Description rdf:about="http://mged.sourceforge.net/ontologies/MGEDOntology.daml#individual_genetic_characteristics_design">
        <rdfs:comment><![CDATA[An experiment design type where genotype, haplotype, or other individual genetic characteristics are compared.]]></rdfs:comment>
        <oiled:creationDate><![CDATA[2003-05-29T19:08:28Z]]></oiled:creationDate>
        <oiled:creator><![CDATA[whetzel]]></oiled:creator>
        <rdf:type>
            <daml:Class rdf:about="http://mged.sourceforge.net/ontologies/MGEDOntology.daml#BiologicalProperty"/>
        </rdf:type>
    </rdf:Description>
    <rdf:Description rdf:about="http://mged.sourceforge.net/ontologies/MGEDOntology.daml#frozen_storage">
        <rdfs:comment><![CDATA[Storage where the thing stored is stored below 0 degrees celsius.]]></rdfs:comment>
        <oiled:creationDate><![CDATA[2002-11-06T21:00:32Z]]></oiled:creationDate>
        <oiled:creator><![CDATA[stoeckrt]]></oiled:creator>
        <rdf:type>
            <daml:Class rdf:about="http://mged.sourceforge.net/ontologies/MGEDOntology.daml#PreservationType"/>
        </rdf:type>
    </rdf:Description>
    <rdf:Description rdf:about="http://mged.sourceforge.net/ontologies/MGEDOntology.daml#quantile_normalization_protocol_type">
        <rdfs:comment><![CDATA[Application of a normalization of type quantile_normalization.]]></rdfs:comment>
        <oiled:creationDate><![CDATA[2005-02-07T20:56:18Z]]></oiled:creationDate>
        <oiled:creator><![CDATA[Trish]]></oiled:creator>
        <rdf:type>
            <daml:Class rdf:about="http://mged.sourceforge.net/ontologies/MGEDOntology.daml#DataTransformationProtocolType"/>
        </rdf:type>
    </rdf:Description>
    <rdf:Description rdf:about="http://mged.sourceforge.net/ontologies/MGEDOntology.daml#percent_weight_per_weight">
        <rdfs:comment><![CDATA[percent weight per weight, concentration unit]]></rdfs:comment>
        <oiled:creationDate><![CDATA[2002-04-27T21:16:16Z]]></oiled:creationDate>
        <oiled:creator><![CDATA[stoeckrt]]></oiled:creator>
        <rdf:type>
            <daml:Class rdf:about="http://mged.sourceforge.net/ontologies/MGEDOntology.daml#ConcentrationUnit"/>
        </rdf:type>
    </rdf:Description>
    <rdf:Description rdf:about="http://mged.sourceforge.net/ontologies/MGEDOntology.daml#heavy_background">
        <rdfs:comment><![CDATA[The Zone is excluded due to smearing, streaking, or dense background in the Zone.]]></rdfs:comment>
        <oiled:creationDate><![CDATA[2003-06-04T13:25:52Z]]></oiled:creationDate>
        <oiled:creator><![CDATA[whetzel]]></oiled:creator>
        <rdf:type>
            <daml:Class rdf:about="http://mged.sourceforge.net/ontologies/MGEDOntology.daml#DefectType"/>
        </rdf:type>
    </rdf:Description>
    <rdf:Description rdf:about="http://mged.sourceforge.net/ontologies/MGEDOntology.daml#list_of_floats">
        <rdfs:comment><![CDATA[An ordered, finite set of floats.]]></rdfs:comment>
        <oiled:creationDate><![CDATA[2003-06-04T14:40:29Z]]></oiled:creationDate>
        <oiled:creator><![CDATA[whetzel]]></oiled:creator>
        <rdf:type>
            <daml:Class rdf:about="http://mged.sourceforge.net/ontologies/MGEDOntology.daml#DataType"/>
        </rdf:type>
    </rdf:Description>
    <rdf:Description rdf:about="http://mged.sourceforge.net/ontologies/MGEDOntology.daml#light_intensity">
        <rdfs:comment><![CDATA[The amount of light actually striking the surface of samples which are being assayed.  It has a unit association as well, usually uEinstein /m2 /min or uEinstein /m2/s.]]></rdfs:comment>
        <oiled:creationDate><![CDATA[2005-03-04T16:34:33Z]]></oiled:creationDate>
        <oiled:creator><![CDATA[Trish]]></oiled:creator>
        <rdf:type>
            <daml:Class rdf:about="http://mged.sourceforge.net/ontologies/MGEDOntology.daml#EnvironmentalFactorCategory"/>
        </rdf:type>
    </rdf:Description>
    <rdf:Description rdf:about="http://mged.sourceforge.net/ontologies/MGEDOntology.daml#median_log_centering">
        <rdfs:comment><![CDATA[A method of normalizing log ratio data by subtraction of the median log ratios computed across all data points, or an appropriate subset of these (e.g. special control Features on a microarray, or 2DE spots containing constitutively expressed proteins).]]></rdfs:comment>
        <oiled:creationDate><![CDATA[2005-02-08T18:55:51Z]]></oiled:creationDate>
        <oiled:creator><![CDATA[Trish]]></oiled:creator>
        <rdf:type>
            <daml:Class rdf:about="http://mged.sourceforge.net/ontologies/MGEDOntology.daml#NormalizationDescriptionType"/>
        </rdf:type>
    </rdf:Description>
    <rdf:Description rdf:about="http://mged.sourceforge.net/ontologies/MGEDOntology.daml#curated_amino_acid_sequence_record">
        <rdfs:comment><![CDATA[A record which describes and identifies an amino acid sequence which has been curated]]></rdfs:comment>
        <oiled:creationDate><![CDATA[2003-08-31T00:32:55Z]]></oiled:creationDate>
        <oiled:creator><![CDATA[Trish Whetzel]]></oiled:creator>
        <rdf:type>
            <daml:Class rdf:about="http://mged.sourceforge.net/ontologies/MGEDOntology.daml#DatabaseEntryType"/>
        </rdf:type>
    </rdf:Description>
    <rdf:Description rdf:about="http://mged.sourceforge.net/ontologies/MGEDOntology.daml#mating_type_a">
        <rdfs:comment><![CDATA[Mating type of S. cerevisiae.]]></rdfs:comment>
        <oiled:creationDate><![CDATA[2002-04-27T21:16:17Z]]></oiled:creationDate>
        <oiled:creator><![CDATA[stoeckrt]]></oiled:creator>
        <rdf:type>
            <daml:Class rdf:about="http://mged.sourceforge.net/ontologies/MGEDOntology.daml#Sex"/>
        </rdf:type>
    </rdf:Description>
    <rdf:Description rdf:about="http://mged.sourceforge.net/ontologies/MGEDOntology.daml#premortem">
        <rdfs:comment><![CDATA[sample which has been removed prior to the death of an organism]]></rdfs:comment>
        <oiled:creationDate><![CDATA[2002-12-03T15:25:53Z]]></oiled:creationDate>
        <oiled:creator><![CDATA[stoeckrt]]></oiled:creator>
        <rdf:type>
            <daml:Class rdf:about="http://mged.sourceforge.net/ontologies/MGEDOntology.daml#OrganismStatus"/>
        </rdf:type>
    </rdf:Description>
    <rdf:Description rdf:about="http://mged.sourceforge.net/ontologies/MGEDOntology.daml#acrossBioAssay_mean_and_p_values">
        <rdfs:comment><![CDATA[The mean and associated p-values resulting from computationally combining 2 or more sets of bioassay data.]]></rdfs:comment>
        <oiled:creationDate><![CDATA[2005-02-08T18:32:43Z]]></oiled:creationDate>
        <oiled:creator><![CDATA[Trish]]></oiled:creator>
        <rdf:type>
            <daml:Class rdf:about="http://mged.sourceforge.net/ontologies/MGEDOntology.daml#DerivedBioAssayType"/>
        </rdf:type>
    </rdf:Description>
    <rdf:Description rdf:about="http://mged.sourceforge.net/ontologies/MGEDOntology.daml#reverse_transcription">
        <rdfs:comment><![CDATA[Generation of a DNA strand from an RNA strand using reverse transcriptase.]]></rdfs:comment>
        <oiled:creationDate><![CDATA[2003-05-12T05:56:32Z]]></oiled:creationDate>
        <oiled:creator><![CDATA[Trish Whetzel]]></oiled:creator>
        <rdf:type>
            <daml:Class rdf:about="http://mged.sourceforge.net/ontologies/MGEDOntology.daml#ComplexAction"/>
        </rdf:type>
        <rdf:type>
            <daml:Class rdf:about="http://mged.sourceforge.net/ontologies/MGEDOntology.daml#ExperimentalProtocolType"/>
        </rdf:type>
    </rdf:Description>
    <rdf:Description rdf:about="http://mged.sourceforge.net/ontologies/MGEDOntology.daml#list_of_positive_integers">
        <rdfs:comment><![CDATA[An ordered, finite set of positive integers.]]></rdfs:comment>
        <oiled:creationDate><![CDATA[2003-06-04T14:45:31Z]]></oiled:creationDate>
        <oiled:creator><![CDATA[whetzel]]></oiled:creator>
        <rdf:type>
            <daml:Class rdf:about="http://mged.sourceforge.net/ontologies/MGEDOntology.daml#DataType"/>
        </rdf:type>
    </rdf:Description>
    <rdf:Description rdf:about="http://mged.sourceforge.net/ontologies/MGEDOntology.daml#candelas_per_square_meter">
        <rdfs:comment><![CDATA[Unit of brightness or luminance.]]></rdfs:comment>
        <oiled:creationDate><![CDATA[2003-08-18T20:50:41Z]]></oiled:creationDate>
        <oiled:creator><![CDATA[Trish Whetzel]]></oiled:creator>
        <rdf:type>
            <daml:Class rdf:about="http://mged.sourceforge.net/ontologies/MGEDOntology.daml#LightUnit"/>
        </rdf:type>
    </rdf:Description>
    <rdf:Description rdf:about="http://mged.sourceforge.net/ontologies/MGEDOntology.daml#IUPAC_Clinical_Chemistry_Guidelines">
        <rdfs:comment><![CDATA[ A resource of vocabularies for describing clinical tests, e.g. blood chemistry.]]></rdfs:comment>
        <oiled:creationDate><![CDATA[2003-06-10T17:46:23Z]]></oiled:creationDate>
        <oiled:creator><![CDATA[whetzel]]></oiled:creator>
        <rdf:type>
            <daml:Class rdf:about="http://mged.sourceforge.net/ontologies/MGEDOntology.daml#TestTypeDatabase"/>
        </rdf:type>
        <ns0:has_human_readable_URI>
            <xsd:string xsd:value="http://www.iupac.org/publications/pac/2000/205/205olesen.html"/>
        </ns0:has_human_readable_URI>
    </rdf:Description>
    <rdf:Description rdf:about="http://mged.sourceforge.net/ontologies/MGEDOntology.daml#x_times">
        <rdfs:comment><![CDATA[multiple of stock solution concentration, concentration unit]]></rdfs:comment>
        <oiled:creationDate><![CDATA[2003-05-12T05:45:38Z]]></oiled:creationDate>
        <oiled:creator><![CDATA[Trish Whetzel]]></oiled:creator>
        <rdf:type>
            <daml:Class rdf:about="http://mged.sourceforge.net/ontologies/MGEDOntology.daml#ConcentrationUnitOther"/>
        </rdf:type>
    </rdf:Description>
    <rdf:Description rdf:about="http://mged.sourceforge.net/ontologies/MGEDOntology.daml#integer">
        <rdfs:comment><![CDATA[A value which is a whole number (e.g. 10).]]></rdfs:comment>
        <oiled:creationDate><![CDATA[2003-03-03T20:54:13Z]]></oiled:creationDate>
        <oiled:creator><![CDATA[parkinso]]></oiled:creator>
        <rdf:type>
            <daml:Class rdf:about="http://mged.sourceforge.net/ontologies/MGEDOntology.daml#DataType"/>
        </rdf:type>
    </rdf:Description>
    <rdf:Description rdf:about="http://mged.sourceforge.net/ontologies/MGEDOntology.daml#seconds">
        <rdfs:comment><![CDATA[time unit]]></rdfs:comment>
        <oiled:creationDate><![CDATA[2002-04-27T21:16:17Z]]></oiled:creationDate>
        <oiled:creator><![CDATA[stoeckrt]]></oiled:creator>
        <rdf:type>
            <daml:Class rdf:about="http://mged.sourceforge.net/ontologies/MGEDOntology.daml#TimeUnit"/>
        </rdf:type>
    </rdf:Description>
    <rdf:Description rdf:about="http://mged.sourceforge.net/ontologies/MGEDOntology.daml#PCR_primer">
        <rdfs:comment><![CDATA[single oligo used for polymerase chain reaction direction unspecified]]></rdfs:comment>
        <oiled:creationDate><![CDATA[2003-01-14T21:41:12Z]]></oiled:creationDate>
        <oiled:creator><![CDATA[parkinso]]></oiled:creator>
        <rdf:type>
            <daml:Class rdf:about="http://mged.sourceforge.net/ontologies/MGEDOntology.daml#PhysicalBioSequenceType"/>
        </rdf:type>
        <rdf:type>
            <daml:Class rdf:about="http://mged.sourceforge.net/ontologies/MGEDOntology.daml#DeprecatedTerms"/>
        </rdf:type>
        <ns0:deprecated_from_version rdf:resource="http://mged.sourceforge.net/ontologies/MGEDOntology.daml#version_1.2.0"/>
        <ns0:has_reason_for_deprecation rdf:resource="http://mged.sourceforge.net/ontologies/MGEDOntology.daml#deleted_term"/>
    </rdf:Description>
    <rdf:Description rdf:about="http://mged.sourceforge.net/ontologies/MGEDOntology.daml#TAIR_arabidopsis_development_ontology">
        <rdfs:comment><![CDATA[An ontology of stages of growth and development of the model plant Arabidopsis thaliana.]]></rdfs:comment>
        <oiled:creationDate><![CDATA[2005-02-07T21:18:00Z]]></oiled:creationDate>
        <oiled:creator><![CDATA[Trish]]></oiled:creator>
        <rdf:type>
            <daml:Class rdf:about="http://mged.sourceforge.net/ontologies/MGEDOntology.daml#DevelopmentalStageDatabase"/>
        </rdf:type>
        <ns0:has_machine_readable_URI>
            <xsd:string xsd:value="http://cvs.sourceforge.net/viewcvs.py/obo/obo/ontology/developmental/plant_development/Arabidopsis/temporal.tair?rev=1.21&amp;view=markup"/>
        </ns0:has_machine_readable_URI>
    </rdf:Description>
    <rdf:Description rdf:about="http://mged.sourceforge.net/ontologies/MGEDOntology.daml#pfu_per_ml">
        <rdfs:comment><![CDATA[the number of plaque forming units per ml]]></rdfs:comment>
        <oiled:creationDate><![CDATA[2003-02-05T09:49:04Z]]></oiled:creationDate>
        <oiled:creator><![CDATA[parkinso]]></oiled:creator>
        <rdf:type>
            <daml:Class rdf:about="http://mged.sourceforge.net/ontologies/MGEDOntology.daml#ConcentrationUnitOther"/>
        </rdf:type>
    </rdf:Description>
    <rdf:Description rdf:about="http://mged.sourceforge.net/ontologies/MGEDOntology.daml#Mammalian_Phenotype_Ontology">
        <rdfs:comment><![CDATA[A community effort to provide standard terms for annotating phenotypic data.]]></rdfs:comment>
        <oiled:creationDate><![CDATA[2004-02-12T18:09:57Z]]></oiled:creationDate>
        <oiled:creator><![CDATA[whetzel]]></oiled:creator>
        <rdf:type>
            <daml:Class rdf:about="http://mged.sourceforge.net/ontologies/MGEDOntology.daml#ObservationDatabase"/>
        </rdf:type>
        <ns0:has_human_readable_URI>
            <xsd:string xsd:value="http://www.informatics.jax.org/searches/Phat.cgi?id=MP:0000001"/>
        </ns0:has_human_readable_URI>
    </rdf:Description>
    <rdf:Description rdf:about="http://mged.sourceforge.net/ontologies/MGEDOntology.daml#image_record">
        <rdfs:comment><![CDATA[A record which describes and identifies an image, e.g. an image from the mouse atlas]]></rdfs:comment>
        <oiled:creationDate><![CDATA[2003-08-31T00:35:31Z]]></oiled:creationDate>
        <oiled:creator><![CDATA[Trish Whetzel]]></oiled:creator>
        <rdf:type>
            <daml:Class rdf:about="http://mged.sourceforge.net/ontologies/MGEDOntology.daml#DatabaseEntryType"/>
        </rdf:type>
    </rdf:Description>
    <rdf:Description rdf:about="http://mged.sourceforge.net/ontologies/MGEDOntology.daml#freeze_dried_sample">
        <rdfs:comment><![CDATA[A biomaterial that has been lyophilized or dried by freezing under a vacuum.]]></rdfs:comment>
        <oiled:creationDate><![CDATA[2004-09-02T20:29:32Z]]></oiled:creationDate>
        <oiled:creator><![CDATA[Trish]]></oiled:creator>
        <rdf:type>
            <daml:Class rdf:about="http://mged.sourceforge.net/ontologies/MGEDOntology.daml#BioSourceType"/>
        </rdf:type>
    </rdf:Description>
    <rdf:Description rdf:about="http://mged.sourceforge.net/ontologies/MGEDOntology.daml#molecular_mixture">
        <rdfs:comment><![CDATA[an unspecified collection of heterogeneous molecules, e.g. lipids, carbohydrate , nucleic acids and proteins]]></rdfs:comment>
        <oiled:creationDate><![CDATA[2003-01-14T23:42:35Z]]></oiled:creationDate>
        <oiled:creator><![CDATA[parkinso]]></oiled:creator>
        <rdf:type>
            <daml:Class rdf:about="http://mged.sourceforge.net/ontologies/MGEDOntology.daml#MaterialType"/>
        </rdf:type>
    </rdf:Description>
    <rdf:Description rdf:about="http://mged.sourceforge.net/ontologies/MGEDOntology.daml#oral_gavage">
        <rdfs:comment><![CDATA[delivery method for drug or compound whereby the drug is administered via the mouth]]></rdfs:comment>
        <oiled:creationDate><![CDATA[2002-11-06T21:00:32Z]]></oiled:creationDate>
        <oiled:creator><![CDATA[stoeckrt]]></oiled:creator>
        <rdf:type>
            <daml:Class rdf:about="http://mged.sourceforge.net/ontologies/MGEDOntology.daml#DeliveryMethod"/>
        </rdf:type>
    </rdf:Description>
    <rdf:Description rdf:about="http://mged.sourceforge.net/ontologies/MGEDOntology.daml#array_manufacturing_protocol">
        <rdfs:comment><![CDATA[The process of physically creating the array.]]></rdfs:comment>
        <oiled:creationDate><![CDATA[2003-01-14T16:51:28Z]]></oiled:creationDate>
        <oiled:creator><![CDATA[parkinso]]></oiled:creator>
        <rdf:type>
            <daml:Class rdf:about="http://mged.sourceforge.net/ontologies/MGEDOntology.daml#ExperimentalProtocolType"/>
        </rdf:type>
    </rdf:Description>
    <rdf:Description rdf:about="http://mged.sourceforge.net/ontologies/MGEDOntology.daml#control_buffer">
        <rdfs:comment><![CDATA[A Reporter where only buffer was deposited on the array]]></rdfs:comment>
        <oiled:creationDate><![CDATA[2003-03-05T17:43:30Z]]></oiled:creationDate>
        <oiled:creator><![CDATA[parkinso]]></oiled:creator>
        <rdf:type>
            <daml:Class rdf:about="http://mged.sourceforge.net/ontologies/MGEDOntology.daml#ControlType"/>
        </rdf:type>
    </rdf:Description>
    <rdf:Description rdf:about="http://mged.sourceforge.net/ontologies/MGEDOntology.daml#whole_organism">
        <rdfs:comment><![CDATA[one or more of any unicellular or multicellular pro or eukaryote, including archaebacteria]]></rdfs:comment>
        <oiled:creationDate><![CDATA[2003-05-30T20:19:43Z]]></oiled:creationDate>
        <oiled:creator><![CDATA[Trish Whetzel]]></oiled:creator>
        <rdf:type>
            <daml:Class rdf:about="http://mged.sourceforge.net/ontologies/MGEDOntology.daml#MaterialType"/>
        </rdf:type>
    </rdf:Description>
    <rdf:Description rdf:about="http://mged.sourceforge.net/ontologies/MGEDOntology.daml#displaced_feature_or_zone">
        <rdfs:comment><![CDATA[ The Feature or Zone is displaced from its expected position, due to e.g. a bent spotting pin(s).]]></rdfs:comment>
        <oiled:creationDate><![CDATA[2003-06-04T13:25:08Z]]></oiled:creationDate>
        <oiled:creator><![CDATA[whetzel]]></oiled:creator>
        <rdf:type>
            <daml:Class rdf:about="http://mged.sourceforge.net/ontologies/MGEDOntology.daml#DefectType"/>
        </rdf:type>
    </rdf:Description>
    <rdf:Description rdf:about="http://mged.sourceforge.net/ontologies/MGEDOntology.daml#biological_resource_record">
        <rdfs:comment><![CDATA[A record which describes and identifies a biological resource such as a cone or strain e.g. an ATCC record Jax strain list]]></rdfs:comment>
        <oiled:creationDate><![CDATA[2003-08-31T00:30:37Z]]></oiled:creationDate>
        <oiled:creator><![CDATA[Trish Whetzel]]></oiled:creator>
        <rdf:type>
            <daml:Class rdf:about="http://mged.sourceforge.net/ontologies/MGEDOntology.daml#DatabaseEntryType"/>
        </rdf:type>
    </rdf:Description>
    <rdf:Description rdf:about="http://mged.sourceforge.net/ontologies/MGEDOntology.daml#change_temperature">
        <rdfs:comment><![CDATA[Change in temperature.  ]]></rdfs:comment>
        <oiled:creationDate><![CDATA[2003-03-04T22:22:35Z]]></oiled:creationDate>
        <oiled:creator><![CDATA[jwhite]]></oiled:creator>
        <rdf:type>
            <daml:Class rdf:about="http://mged.sourceforge.net/ontologies/MGEDOntology.daml#AtomicAction"/>
        </rdf:type>
    </rdf:Description>
    <rdf:Description rdf:about="http://mged.sourceforge.net/ontologies/MGEDOntology.daml#hybridization_chamber">
        <rdfs:comment><![CDATA[A chamber in which the hybridization is performed which maintains constant conditions.]]></rdfs:comment>
        <oiled:creationDate><![CDATA[2003-03-03T20:31:43Z]]></oiled:creationDate>
        <oiled:creator><![CDATA[parkinso]]></oiled:creator>
        <rdf:type>
            <daml:Class rdf:about="http://mged.sourceforge.net/ontologies/MGEDOntology.daml#HardwareType"/>
        </rdf:type>
    </rdf:Description>
    <rdf:Description rdf:about="http://mged.sourceforge.net/ontologies/MGEDOntology.daml#family_history_design">
        <rdfs:comment><![CDATA[A family history design type is where the family history such as traits, characteristics, susceptibility to disease is studied]]></rdfs:comment>
        <oiled:creationDate><![CDATA[2003-01-15T21:47:53Z]]></oiled:creationDate>
        <oiled:creator><![CDATA[parkinso]]></oiled:creator>
        <rdf:type>
            <daml:Class rdf:about="http://mged.sourceforge.net/ontologies/MGEDOntology.daml#EpidemiologicalDesign"/>
        </rdf:type>
    </rdf:Description>
    <rdf:Description rdf:about="http://mged.sourceforge.net/ontologies/MGEDOntology.daml#mean_log_centering">
        <rdfs:comment><![CDATA[A method of normalizing log ratio data by subtraction of the mean log ratios computed across all data points, or an appropriate subset of these (e.g. special control Features on a microarray, or 2DE spots containing constitutively expressed proteins).]]></rdfs:comment>
        <oiled:creationDate><![CDATA[2005-02-08T18:55:04Z]]></oiled:creationDate>
        <oiled:creator><![CDATA[Trish]]></oiled:creator>
        <rdf:type>
            <daml:Class rdf:about="http://mged.sourceforge.net/ontologies/MGEDOntology.daml#NormalizationDescriptionType"/>
        </rdf:type>
    </rdf:Description>
    <rdf:Description rdf:about="http://mged.sourceforge.net/ontologies/MGEDOntology.daml#clone_of_unknown_source">
        <rdfs:comment><![CDATA[Sequence from some nucleic acid copy and the associated vector for which the source clone supplier is unknown.]]></rdfs:comment>
        <oiled:creationDate><![CDATA[2003-01-14T20:01:37Z]]></oiled:creationDate>
        <oiled:creator><![CDATA[parkinso]]></oiled:creator>
        <rdf:type>
            <daml:Class rdf:about="http://mged.sourceforge.net/ontologies/MGEDOntology.daml#PhysicalBioSequenceType"/>
        </rdf:type>
    </rdf:Description>
    <rdf:Description rdf:about="http://mged.sourceforge.net/ontologies/MGEDOntology.daml#silicon">
        <rdfs:comment><![CDATA[the array is made on silicon ]]></rdfs:comment>
        <oiled:creationDate><![CDATA[2003-01-14T23:05:40Z]]></oiled:creationDate>
        <oiled:creator><![CDATA[parkinso]]></oiled:creator>
        <rdf:type>
            <daml:Class rdf:about="http://mged.sourceforge.net/ontologies/MGEDOntology.daml#SubstrateType"/>
        </rdf:type>
    </rdf:Description>
    <rdf:Description rdf:about="http://mged.sourceforge.net/ontologies/MGEDOntology.daml#computed_protein_structure_record">
        <rdfs:comment><![CDATA[a record which describes and identifies a protein structure e.g. PDB]]></rdfs:comment>
        <oiled:creationDate><![CDATA[2003-08-31T00:32:11Z]]></oiled:creationDate>
        <oiled:creator><![CDATA[Trish Whetzel]]></oiled:creator>
        <rdf:type>
            <daml:Class rdf:about="http://mged.sourceforge.net/ontologies/MGEDOntology.daml#DatabaseEntryType"/>
        </rdf:type>
    </rdf:Description>
    <rdf:Description rdf:about="http://mged.sourceforge.net/ontologies/MGEDOntology.daml#developmental_stage">
        <rdfs:comment><![CDATA[A descriptor for FactorValue where DevelopmentalStage is compared.  ]]></rdfs:comment>
        <oiled:creationDate><![CDATA[2003-03-04T22:44:20Z]]></oiled:creationDate>
        <oiled:creator><![CDATA[jwhite]]></oiled:creator>
        <rdf:type>
            <daml:Class rdf:about="http://mged.sourceforge.net/ontologies/MGEDOntology.daml#BioMaterialCharacteristicCategory"/>
        </rdf:type>
    </rdf:Description>
    <rdf:Description rdf:about="http://mged.sourceforge.net/ontologies/MGEDOntology.daml#CABRI_Human_and_Animal_Cell_lines">
        <rdfs:comment><![CDATA[Database entry from CABRI, a database listing sources such as cell lines, bacteria, plasmids etc.]]></rdfs:comment>
        <oiled:creationDate><![CDATA[2002-04-27T21:16:16Z]]></oiled:creationDate>
        <oiled:creator><![CDATA[stoeckrt]]></oiled:creator>
        <rdf:type>
            <daml:Class rdf:about="http://mged.sourceforge.net/ontologies/MGEDOntology.daml#CellLineDatabase"/>
        </rdf:type>
        <ns0:has_human_readable_URI>
            <xsd:string xsd:value="http://www.cabri.org/CABRI/srs-doc/"/>
        </ns0:has_human_readable_URI>
    </rdf:Description>
    <rdf:Description rdf:about="http://mged.sourceforge.net/ontologies/MGEDOntology.daml#granddaughter">
        <rdfs:comment><![CDATA[A daughter of one's son or daughter.]]></rdfs:comment>
        <oiled:creationDate><![CDATA[2003-08-20T16:48:42Z]]></oiled:creationDate>
        <oiled:creator><![CDATA[whetzel]]></oiled:creator>
        <rdf:type>
            <daml:Class rdf:about="http://mged.sourceforge.net/ontologies/MGEDOntology.daml#FamilyRelationship"/>
        </rdf:type>
    </rdf:Description>
    <rdf:Description rdf:about="http://mged.sourceforge.net/ontologies/MGEDOntology.daml#cell_lysate">
        <rdfs:comment><![CDATA[cell lysate, a collection of cells whose membranes have been disrupted]]></rdfs:comment>
        <oiled:creationDate><![CDATA[2003-01-14T23:33:43Z]]></oiled:creationDate>
        <oiled:creator><![CDATA[parkinso]]></oiled:creator>
        <rdf:type>
            <daml:Class rdf:about="http://mged.sourceforge.net/ontologies/MGEDOntology.daml#MaterialType"/>
        </rdf:type>
    </rdf:Description>
    <rdf:Description rdf:about="http://mged.sourceforge.net/ontologies/MGEDOntology.daml#ATCC_Cultures">
        <rdfs:comment><![CDATA[database resource for bacteria, bacteriophages, cell lines, fungi and yeast, plant tissue cultures, plant seeds, protozoa and algae and plant and animal viruses]]></rdfs:comment>
        <oiled:creationDate><![CDATA[2003-12-28T16:47:20Z]]></oiled:creationDate>
        <oiled:creator><![CDATA[Trish Whetzel]]></oiled:creator>
        <rdf:type>
            <daml:Class rdf:about="http://mged.sourceforge.net/ontologies/MGEDOntology.daml#CellLineDatabase"/>
        </rdf:type>
        <rdf:type>
            <daml:Class rdf:about="http://mged.sourceforge.net/ontologies/MGEDOntology.daml#StrainOrLineDatabase"/>
        </rdf:type>
        <ns0:has_human_readable_URI>
            <xsd:string xsd:value="http://www.atcc.org/Cultures/Products.cfm"/>
        </ns0:has_human_readable_URI>
    </rdf:Description>
    <rdf:Description rdf:about="http://mged.sourceforge.net/ontologies/MGEDOntology.daml#agar_stab">
        <rdfs:comment><![CDATA[agar stab, a cell culture inoculated into agar for long term storage]]></rdfs:comment>
        <oiled:creationDate><![CDATA[2003-01-14T23:19:36Z]]></oiled:creationDate>
        <oiled:creator><![CDATA[parkinso]]></oiled:creator>
        <rdf:type>
            <daml:Class rdf:about="http://mged.sourceforge.net/ontologies/MGEDOntology.daml#BioSourceType"/>
        </rdf:type>
    </rdf:Description>
    <rdf:Description rdf:about="http://mged.sourceforge.net/ontologies/MGEDOntology.daml#CellML">
        <rdfs:comment><![CDATA[Ontology describing anatomical and physiological relationships. ]]></rdfs:comment>
        <oiled:creationDate><![CDATA[2003-06-10T15:16:28Z]]></oiled:creationDate>
        <oiled:creator><![CDATA[whetzel]]></oiled:creator>
        <rdf:type>
            <daml:Class rdf:about="http://mged.sourceforge.net/ontologies/MGEDOntology.daml#OrganismPartDatabase"/>
[truncated: 305,478 more chars]
