# Supplementary material for: A software framework for microarray and gene expression object model (MAGE-OM) array design annotation
Source: BMC Genomics. 2008 Mar 20;9:133. doi: 10.1186/1471-2164-9-133 (PMC2358904; doi:10.1186/1471-2164-9-133)
Supplement: Additional file 1 — Adamant executable code. This file contains the java files and scripts needed to run the Adamant software. [file 1471-2164-9-133-S1.gz › README]

Adamant is a java application for MIAME compliant annotation of Microarray array designs. The application produces output files in a number of formats accepted by public microarray data repositories.

To run the application you must, download the source or binary packages or checkout the subversion repository.


svn co https://microarraykit.svn.sourceforge.net/svnroot/microarraykit/trunk/ microarraykit

The ant tool is required to compile and collect the source files into a jar file.

ant clean
ant run-adamant

The binary download of Adamant can be run by invoking the adamant.sh file in unix-like OSs or adamant.cmd in windows. The startup script assumes that the java binary is present in the path before loading the application.

See the manual adamant.pdf for further information.
