# Supplementary material for: A software framework for microarray and gene expression object model (MAGE-OM) array design annotation
Source: BMC Genomics. 2008 Mar 20;9:133. doi: 10.1186/1471-2164-9-133 (PMC2358904; doi:10.1186/1471-2164-9-133)
Supplement: Additional file 1 — Adamant executable code. This file contains the java files and scripts needed to run the Adamant software. [file 1471-2164-9-133-S1.gz › adamant.cmd]

set  CLASSPATH=build\lib\MAGEstk-2006-07-12-src-v1.x-compatible.jar;build\lib\MAGEstk-2006-07-12-v1.x-compatible.jar;build\lib\antlr-2.7.5.jar;build\lib\antlr.jar;build\lib\arq.jar;build\lib\commons-logging.jar;build\lib\concurrent.jar;build\lib\dom4j-1.6.1.jar;build\lib\ehcache-1.3.0-beta.jar;build\lib\icu4j.jar;build\lib\icu4j_3_4.jar;build\lib\iri.jar;build\lib\jakarta-oro-2.0.5.jar;build\lib\javacsv.jar;build\lib\jaxen-1.1.1.jar;build\lib\jena.jar;build\lib\jenatest.jar;build\lib\json.jar;build\lib\junit.jar;build\lib\log4j-1.2.12.jar;build\lib\log4j-1.2.7.jar;build\lib\microkit.jar;build\lib\rdf-api-2001-01-19.jar;build\lib\wstx-asl-2.8.jar;build\lib\xercesImpl.jar;build\lib\xml-apis.jar


java -Xmx1024m uk.ac.sanger.team85.mage.adamant.AdamAnt
