# Supplementary material for: A software framework for microarray and gene expression object model (MAGE-OM) array design annotation
Source: BMC Genomics. 2008 Mar 20;9:133. doi: 10.1186/1471-2164-9-133 (PMC2358904; doi:10.1186/1471-2164-9-133)
Supplement: Additional file 1 — Adamant executable code. This file contains the java files and scripts needed to run the Adamant software. [file 1471-2164-9-133-S1.gz › adamant.sh]

#!/bin/bash

CLASSPATH=build/lib/MAGEstk-2006-07-12-src-v1.x-compatible.jar:build/lib/MAGEstk-2006-07-12-v1.x-compatible.jar:build/lib/antlr-2.7.5.jar:build/lib/antlr.jar:build/lib/arq.jar:build/lib/commons-logging.jar:build/lib/concurrent.jar:build/lib/dom4j-1.6.1.jar:build/lib/ehcache-1.3.0-beta.jar:build/lib/icu4j.jar:build/lib/icu4j_3_4.jar:build/lib/iri.jar:build/lib/jakarta-oro-2.0.5.jar:build/lib/javacsv.jar:build/lib/jaxen-1.1.1.jar:build/lib/jena.jar:build/lib/jenatest.jar:build/lib/json.jar:build/lib/junit.jar:build/lib/log4j-1.2.12.jar:build/lib/log4j-1.2.7.jar:build/lib/microkit.jar:build/lib/rdf-api-2001-01-19.jar:build/lib/wstx-asl-2.8.jar:build/lib/xercesImpl.jar:build/lib/xml-apis.jar


export CLASSPATH

java -Xmx1024m uk.ac.sanger.team85.mage.adamant.AdamAnt
