# Supplementary material for: A software framework for microarray and gene expression object model (MAGE-OM) array design annotation
Source: BMC Genomics. 2008 Mar 20;9:133. doi: 10.1186/1471-2164-9-133 (PMC2358904; doi:10.1186/1471-2164-9-133)
Supplement: Additional file 2 — Test data. This file contains test data and a walkthrough of an annotation with Adamant. [file 1471-2164-9-133-S2.gz]

Archive with 12 entries (11 files):
- testdata
- testdata/dicty.gal
- testdata/so-terms.xml
- testdata/dicty-onotology.xml
- testdata/step1.admnt
- testdata/dictyseqs.txt.csv
- testdata/step8.admnt
- testdata/dicty.contact
- testdata/dicty.protocol
- testdata/dictytest.xml
- testdata/step12.admnt
- testdata/dictyseqs.txt
