# Supplementary material for: A software framework for microarray and gene expression object model (MAGE-OM) array design annotation
Source: BMC Genomics. 2008 Mar 20;9:133. doi: 10.1186/1471-2164-9-133 (PMC2358904; doi:10.1186/1471-2164-9-133)
Supplement: Additional file 2 — Test data. This file contains test data and a walkthrough of an annotation with Adamant. [file 1471-2164-9-133-S2.gz › testdata/dicty.gal]

ATF	1
54	18
Type=GenePix ArrayList V1.0
BlockCount=48
BlockType=0
Block1=2000, 4400, 120, 20, 205, 21, 205
Block2=6500, 4400, 120, 20, 205, 21, 205
Block3=11000, 4400, 120, 20, 205, 21, 205
Block4=15500, 4400, 120, 20, 205, 21, 205
Block5=2000, 8900, 120, 20, 205, 21, 205
Block6=6500, 8900, 120, 20, 205, 21, 205
Block7=11000, 8900, 120, 20, 205, 21, 205
Block8=15500, 8900, 120, 20, 205, 21, 205
Block9=2000, 13400, 120, 20, 205, 21, 205
Block10=6500, 13400, 120, 20, 205, 21, 205
Block11=11000, 13400, 120, 20, 205, 21, 205
Block12=15500, 13400, 120, 20, 205, 21, 205
Block13=2000, 17900, 120, 20, 205, 21, 205
Block14=6500, 17900, 120, 20, 205, 21, 205
Block15=11000, 17900, 120, 20, 205, 21, 205
Block16=15500, 17900, 120, 20, 205, 21, 205
Block17=2000, 22400, 120, 20, 205, 21, 205
Block18=6500, 22400, 120, 20, 205, 21, 205
Block19=11000, 22400, 120, 20, 205, 21, 205
Block20=15500, 22400, 120, 20, 205, 21, 205
Block21=2000, 26900, 120, 20, 205, 21, 205
Block22=6500, 26900, 120, 20, 205, 21, 205
Block23=11000, 26900, 120, 20, 205, 21, 205
Block24=15500, 26900, 120, 20, 205, 21, 205
Block25=2000, 31400, 120, 20, 205, 21, 205
Block26=6500, 31400, 120, 20, 205, 21, 205
Block27=11000, 31400, 120, 20, 205, 21, 205
Block28=15500, 31400, 120, 20, 205, 21, 205
Block29=2000, 35900, 120, 20, 205, 21, 205
Block30=6500, 35900, 120, 20, 205, 21, 205
Block31=11000, 35900, 120, 20, 205, 21, 205
Block32=15500, 35900, 120, 20, 205, 21, 205
Block33=2000, 40400, 120, 20, 205, 21, 205
Block34=6500, 40400, 120, 20, 205, 21, 205
Block35=11000, 40400, 120, 20, 205, 21, 205
Block36=15500, 40400, 120, 20, 205, 21, 205
Block37=2000, 44900, 120, 20, 205, 21, 205
Block38=6500, 44900, 120, 20, 205, 21, 205
Block39=11000, 44900, 120, 20, 205, 21, 205
Block40=15500, 44900, 120, 20, 205, 21, 205
Block41=2000, 49400, 120, 20, 205, 21, 205
Block42=6500, 49400, 120, 20, 205, 21, 205
Block43=11000, 49400, 120, 20, 205, 21, 205
Block44=15500, 49400, 120, 20, 205, 21, 205
Block45=2000, 53900, 120, 20, 205, 21, 205
Block46=6500, 53900, 120, 20, 205, 21, 205
Block47=11000, 53900, 120, 20, 205, 21, 205
Block48=15500, 53900, 120, 20, 205, 21, 205
Supplier=BioRobotics
ArrayerSoftwareName=TAS Application Suite (MicroGrid II)
ArrayerSoftwareVersion=2.2.2.5
Block	Column	Row	ID	Name	DDB name	GeneDB	Contig	Chr.	Geneindex	SignalPep	TMs	GPI	Domains	Annotation	Annotation2	Annotation3
1	1	1	emp	emp	Null	-	-	-	-	-	-	-	-	-	-	-
1	2	1	emp	emp	Null	-	-	-	-	-	-	-	-	-	-	-
1	3	1	emp	emp	Null	-	-	-	-	-	-	-	-	-	-	-
1	4	1	emp	emp	Null	-	-	-	-	-	-	-	-	-	-	-
1	5	1	emp	emp	Null	-	-	-	-	-	-	-	-	-	-	-
1	6	1	emp	emp	Null	-	-	-	-	-	-	-	-	-	-	-
1	7	1	emp	emp	Null	-	-	-	-	-	-	-	-	-	-	-
1	8	1	emp	emp	Null	-	-	-	-	-	-	-	-	-	-	-
1	9	1	emp	emp	Null	-	-	-	-	-	-	-	-	-	-	-
1	10	1	emp	emp	Null	-	-	-	-	-	-	-	-	-	-	-
1	11	1	emp	emp	Null	-	-	-	-	-	-	-	-	-	-	-
1	12	1	emp	emp	Null	-	-	-	-	-	-	-	-	-	-	-
1	13	1	unknown (51A12)	TRP	Null	-	-	-	-	-	-	-	-	-	-	-
1	14	1	unknown (51E12)	DAP	Null	-	-	-	-	-	-	-	-	-	-	-
1	15	1	unknown (51I12)	THR	Null	-	-	-	-	-	-	-	-	-	-	-
1	16	1	unknown (51M12)	PHE	Null	-	-	-	-	-	-	-	-	-	-	-
1	17	1	unknown (51A24)	LYS	Null	-	-	-	-	-	-	-	-	-	-	-
1	18	1	unknown (51E24)	GDNA20	Null	-	-	-	-	-	-	-	-	-	-	-
1	19	1	unknown (51I24)	GDNA100	Null	-	-	-	-	-	-	-	-	-	-	-
1	20	1	unknown (51M24)	Cy3	Null	-	-	-	-	-	-	-	-	-	-	-
1	1	2	unknown (48A24)	B12.chr1_gid_301002.769c_F	DDB0201905	<a href=http://www.genedb.org/genedb/Search?organism=dicty&name=DDB0201905>DDB0201905</a>	JC1V2_0	1	1549	0	0	0	PF00582;Universal stress protein family;; PR01438;Universal stress protein signature...	JC1V1_0C0001_03016	-	-
1	2	2	unknown (48E24)	F12.chr1_gid_301002.774c_F	DDB0190682	<a href=http://www.genedb.org/genedb/Search?organism=dicty&name=DDB0190682>DDB0190682</a>	JC1V2_0	1	1554	0	0	0	PF00271;Helicase conserved C-terminal... PF00270;DEAD/DEAH box helicase;;	RNA helicase (Fragment). ; ABA; JC1V1_0C0001_03022	-	-
1	3	2	unknown (48I24)	B12.chr1_EST_301002.867c_F	DDB0189820	<a href=http://www.genedb.org/genedb/Search?organism=dicty&name=DDB0189820>DDB0189820</a>	JC1V2_0	1	632	0	0	0	PF00628;PHD-finger;;	JC1V1_0C0002_04085	-	-
1	4	2	unknown (48M24)	F12.chr1_gid_301002.933_F	DDB0189814	<a href=http://www.genedb.org/genedb/Search?organism=dicty&name=DDB0189814>DDB0189814</a>	JC1V2_0	1	626	1	0	0	-	JC1V1_0C0002_04082	-	-
1	5	2	unknown (49A12)	B06.chr1_gid_301002.392_F	DDB0201778	<a href=http://www.genedb.org/genedb/Search?organism=dicty&name=DDB0201778>DDB0201778</a>	JC1V2_0	1	1246	0	0	0	-	JC1V1_0C0001_02693	-	-
1	6	2	unknown (49E12)	F06.chr1_gid_301002.400c_F	DDB0190402	<a href=http://www.genedb.org/genedb/Search?organism=dicty&name=DDB0190402>DDB0190402</a>	JC1V2_0	1	1253	0	0	0	-	JC1V1_0C0001_02702	-	-
1	7	2	unknown (49I12)	B06.chr1_gid_301002.537_F	DDB0216696	<a href=http://www.genedb.org/genedb/Search?organism=dicty&name=DDB0216696>DDB0216696</a>	JC1V2_0	1	1393	0	0	0	-	JC1V1_0C0001_02852	-	-
1	8	2	unknown (49M12)	F06.chr1_gid_301002.542c_F	DDB0190536	<a href=http://www.genedb.org/genedb/Search?organism=dicty&name=DDB0190536>DDB0190536</a>	JC1V2_0	1	1398	0	0	0	-	JC1V1_0C0001_02857	-	-
1	9	2	unknown (49A24)	B12.chr1_gid_301002.473c_F	DDB0190470	<a href=http://www.genedb.org/genedb/Search?organism=dicty&name=DDB0190470>DDB0190470</a>	JC1V2_0	1	1328	0	0	0	PF05285;SDA1;;	JC1V1_0C0001_02784	-	-
1	10	2	unknown (49E24)	F12.chr1_gid_301002.477_F	DDB0216683	<a href=http://www.genedb.org/genedb/Search?organism=dicty&name=DDB0216683>DDB0216683</a>	JC1V2_0	1	1332	0	1	0	-	DDB0216683	-	-
1	11	2	unknown (49I24)	B12.chr1_gid_301002.620c_F	DDB0201878	<a href=http://www.genedb.org/genedb/Search?organism=dicty&name=DDB0201878>DDB0201878</a>	JC1V2_0	1	1479	1	2	0	PF07714;Protein tyrosine kinase;; PF00069;Protein kinase domain;; PR00109;Tyrosine kinase catalytic domain...	GDT1 protein. ; ABA; JC1V1_0C0001_02942	DDB0220631	gdt2;"putative_transmembrane_protein;tyrosine_kinase-like_(TKL)_protein"
1	12	2	unknown (49M24)	F12.chr1_gid_301002.630c_F	DDB0201883	<a href=http://www.genedb.org/genedb/Search?organism=dicty&name=DDB0201883>DDB0201883</a>	JC1V2_0	1	1488	0	7	0	-	JC1V1_0C0001_02952	DDB0231532	-
1	13	2	unknown (50A12)	B06.chr1_gid_301002.56_F	DDB0189444	<a href=http://www.genedb.org/genedb/Search?organism=dicty&name=DDB0189444>DDB0189444</a>	JC1V2_0	1	238	0	4	0	-	JC1V1_0C0002_03674	-	-
1	14	2	unknown (50E12)	F06.chr1_EST_301002.57_F	DDB0202104	<a href=http://www.genedb.org/genedb/Search?organism=dicty&name=DDB0202104>DDB0202104</a>	JC1V2_0	1	232	1	2	0	-	JC1V1_0C0002_03668	-	-
1	15	2	unknown (50I12)	B06.chr1_gid_301002.214c_F	DDB0190232	<a href=http://www.genedb.org/genedb/Search?organism=dicty&name=DDB0190232>DDB0190232</a>	JC1V2_0	1	1075	0	5	0	PF00904;Involucrin repeat;; PF00072;Response regulator receiver domain;; PF00512;His Kinase A (phosphoacceptor)... PF02518;Histidine kinase-; DNA gyrase B-; and... PR00344;Bacterial sensor protein C-terminal...	Histidine kinase DhkE. ; ABA; JC1V1_0C0001_02505	DDB0191265	dhkE;"histidine_kinase"
1	16	2	unknown (50M12)	F06.chr1_gid_301002.219c_F	DDB0190237	<a href=http://www.genedb.org/genedb/Search?organism=dicty&name=DDB0190237>DDB0190237</a>	JC1V2_0	1	1080	0	0	0	PF00782;Dual specificity phosphatase;...	JC1V1_0C0001_02510	-	-
1	17	2	unknown (50A24)	B12.chr1_gid_301002.137_F	DDB0190156	<a href=http://www.genedb.org/genedb/Search?organism=dicty&name=DDB0190156>DDB0190156</a>	JC1V2_0	1	991	1	2	0	PF05978;Eukaryotic protein of unknown...	JC1V1_0C0001_02417	-	-
1	18	2	unknown (50E24)	F12.chr1_gid_301002.142c_F	DDB0190161	<a href=http://www.genedb.org/genedb/Search?organism=dicty&name=DDB0190161>DDB0190161</a>	JC1V2_0	1	996	0	0	0	PF00271;Helicase conserved C-terminal... PF00270;DEAD/DEAH box helicase;; PF04408;Helicase associated domain (HA2);; PF07717;Domain of unknown function...	JC1V1_0C0001_02422	-	-
1	19	2	unknown (50I24)	B12.chr1_gid_301002.305c_F	DDB0190314	<a href=http://www.genedb.org/genedb/Search?organism=dicty&name=DDB0190314>DDB0190314</a>	JC1V2_0	1	1161	0	0	0	PF07200;Modifier of rudimentary (Mod(r))...	JC1V1_0C0001_02603	-	-
1	20	2	unknown (50M24)	F12.chr1_gid_301002.316c_F	DDB0190324	<a href=http://www.genedb.org/genedb/Search?organism=dicty&name=DDB0190324>DDB0190324</a>	JC1V2_0	1	1172	1	0	1	-	Hypothetical protein DG1041. ; ABA; JC1V1_0C0001_02615	DDB0191328	DG1041;ORF1041;unknown
1	1	3	unknown (46A12)	B06.chr1_gid_301002.1316c_F	DDB0189538	<a href=http://www.genedb.org/genedb/Search?organism=dicty&name=DDB0189538>DDB0189538</a>	JC1V2_0	1	336	0	0	0	-	JC1V1_0C0002_03779	-	-
1	2	3	unknown (46E12)	F06.chr1_gid_301002.1325_F	DDB0189913	<a href=http://www.genedb.org/genedb/Search?organism=dicty&name=DDB0189913>DDB0189913</a>	JC1V2_0	1	724	1	4	0	-	JC1V1_0C0003_04212	-	-
1	3	3	unknown (46I12)	B06.chr1_gid_301002.1464c_F	DDB0202195	<a href=http://www.genedb.org/genedb/Search?organism=dicty&name=DDB0202195>DDB0202195</a>	JC1V2_0	1	482	0	0	0	PF03456;uDENN domain;; PF02141;DENN (AEX-3) domain;;	Hypothetical protein At2g20320. ; ABA; JC1V1_0C0002_03933	-	-
1	4	3	unknown (46M12)	F06.chr1_gid_301002.1472_F	DDB0189669	<a href=http://www.genedb.org/genedb/Search?organism=dicty&name=DDB0189669>DDB0189669</a>	JC1V2_0	1	475	0	0	0	-	JC1V1_0C0002_03925	-	-
1	5	3	unknown (46A24)	B12.chr1_gid_301002.1405_F	DDB0202048	<a href=http://www.genedb.org/genedb/Search?organism=dicty&name=DDB0202048>DDB0202048</a>	JC1V2_0	1	1941	0	0	0	PF00642;Zinc finger C-x8-C-x5-C-x3-H type... PR00680;P-type trefoil domain signature ;;	JC1V1_0C0001_03446	-	-
1	6	3	unknown (46E24)	F12.chr1_gid_301002.1409c_F	DDB0191057	<a href=http://www.genedb.org/genedb/Search?organism=dicty&name=DDB0191057>DDB0191057</a>	JC1V2_0	1	1938	1	4	0	PF02460;Patched family;;	NPC1 protein. ; ABA; JC1V1_0C0001_03442	DDB0191127	npcA;"NPC1_protein"
1	7	3	unknown (46I24)	B12.chr1_gid_301002.1544_F	DDB0189601	<a href=http://www.genedb.org/genedb/Search?organism=dicty&name=DDB0189601>DDB0189601</a>	JC1V2_0	1	401	0	0	0	PF05725;FNIP Repeat;;	Similar to Dictyostelium discoideum (Slime mold). Hypothetical 97.7 kDa protein. ; ABA; JC1V1_0C0002_03849	-	-
1	8	3	unknown (46M24)	F12.chr1_gid_301002.1549_F	DDB0189596	<a href=http://www.genedb.org/genedb/Search?organism=dicty&name=DDB0189596>DDB0189596</a>	JC1V2_0	1	395	1	2	0	-	JC1V1_0C0002_03843	-	-
1	9	3	unknown (47A12)	B06.chr1_gid_301002.995_F	DDB0189754	<a href=http://www.genedb.org/genedb/Search?organism=dicty&name=DDB0189754>DDB0189754</a>	JC1V2_0	1	564	0	0	0	PF02230;Phospholipase/Carboxylesterase;;	JC1V1_0C0002_04016	-	-
1	10	3	unknown (47E12)	F06.chr1_gid_301002.1002c_F	DDB0202214	<a href=http://www.genedb.org/genedb/Search?organism=dicty&name=DDB0202214>DDB0202214</a>	JC1V2_0	1	557	1	6	0	PF02535;ZIP Zinc transporter;;	JC1V1_0C0002_04009	-	-
1	11	3	unknown (47I12)	B06.chr1_gid_301002.1135c_F	DDB0216619	<a href=http://www.genedb.org/genedb/Search?organism=dicty&name=DDB0216619>DDB0216619</a>	JC1V2_0	1	792	0	0	0	PF06159;Protein of unknown function...	DDB0216619	-	-
1	12	3	unknown (47M12)	F06.chr1_gid_301002.1161c_F	DDB0190000	<a href=http://www.genedb.org/genedb/Search?organism=dicty&name=DDB0190000>DDB0190000</a>	JC1V2_0	1	820	0	1	0	PF00561;alpha/beta hydrolase fold;; PF04083;ab-hydrolase associated lipase...	BA304I5.1 (Novel lipase) (Fragment). ; ABA; JC1V1_0C0003_04314	DDB0230058	-
1	13	3	unknown (47A24)	B12.chr1_gid_301002.1075_F	DDB0189345	<a href=http://www.genedb.org/genedb/Search?organism=dicty&name=DDB0189345>DDB0189345</a>	JC1V2_0	1	134	0	0	0	PF00226;DnaJ domain;; PR00625;DnaJ protein family signature ;;	JC1V1_0C0002_03561	-	-
1	14	3	unknown (47E24)	F12.chr1_gid_301002.1079c_F	DDB0202072	<a href=http://www.genedb.org/genedb/Search?organism=dicty&name=DDB0202072>DDB0202072</a>	JC1V2_0	1	138	1	1	0	PF01457;Leishmanolysin;;	JC1V1_0C0002_03565	-	-
1	15	3	unknown (47I24)	B12.chr1_gid_301002.1233c_F	DDB0216636	<a href=http://www.genedb.org/genedb/Search?organism=dicty&name=DDB0216636>DDB0216636</a>	JC1V2_0	1	896	1	1	0	-	DDB0216636	-	-
1	16	3	unknown (47M24)	F12.chr1_gid_301002.1240c_F	DDB0202354	<a href=http://www.genedb.org/genedb/Search?organism=dicty&name=DDB0202354>DDB0202354</a>	JC1V2_0	1	905	1	1	0	-	JC1V1_0C0003_04406	-	-
1	17	3	unknown (48A12)	B06.chr1_gid_301002.698_F	DDB0201955	<a href=http://www.genedb.org/genedb/Search?organism=dicty&name=DDB0201955>DDB0201955</a>	JC1V2_0	1	1689	0	0	0	-	JC1V1_0C0001_03173	-	-
1	18	3	unknown (48E12)	F06.chr1_gid_301002.703_F	DDB0190815	<a href=http://www.genedb.org/genedb/Search?organism=dicty&name=DDB0190815>DDB0190815</a>	JC1V2_0	1	1693	0	0	0	-	JC1V1_0C0001_03177	-	-
1	19	3	unknown (48I12)	B06.chr1_gid_301002.854c_F	DDB0189892	<a href=http://www.genedb.org/genedb/Search?organism=dicty&name=DDB0189892>DDB0189892</a>	JC1V2_0	1	708	0	0	0	-	JC1V1_0C0002_04161	-	-
1	20	3	unknown (48M12)	F06.chr1_gid_301002.862_F	DDB0189884	<a href=http://www.genedb.org/genedb/Search?organism=dicty&name=DDB0189884>DDB0189884</a>	JC1V2_0	1	699	0	9	0	PF05208;ALG3 protein;;	Dolichyl-P-Man:Man(5)GlcNAc(2)-PP-dolichyl mannosyltransferase (EC 2.4.1.-) (Dol-P-Man dependent alpha(1-3)-mannosyltransferase) (Not56-like protein). ; ABA; JC1V1_0C0002_04152	DDB0231368	alg3;"dolichyl-phosphate-mannose_alpha-1;3-mannosyltransferase;glycosyltransferase"
1	1	4	unknown (43A24)	B12.chr2_gid_011002.422c_F	DDB0169505	<a href=http://www.genedb.org/genedb/Search?organism=dicty&name=DDB0169505>DDB0169505</a>	JC2V2_0	2	2497	0	0	0	PF00169;PH domain;; PF00307;Calponin homology (CH) domain;;	JC2V1_0C0046_06416	-	-
1	2	4	unknown (43E24)	F12.chr2_gid_011002.429_F	DDB0169512	<a href=http://www.genedb.org/genedb/Search?organism=dicty&name=DDB0169512>DDB0169512</a>	JC2V2_0	2	2490	0	0	0	PF05189;RNA 3'-terminal phosphate cyclase...	JC2V1_0C0046_06423	DDB0185053	rtc1;"R2037;orfR2037";"Probable_RNA_3'-terminal_phosphate_cyclase"
1	3	4	unknown (43I24)	B12.chr2_gid_011002.559c_F	DDB0168481	<a href=http://www.genedb.org/genedb/Search?organism=dicty&name=DDB0168481>DDB0168481</a>	JC2V2_0	2	330	0	0	0	PF00097;Zinc finger; C3HC4 type (RING...	JC2V1_0C0002_12935	-	-
1	4	4	unknown (43M24)	F12.chr2_gid_011002.564c_F	DDB0216911	<a href=http://www.genedb.org/genedb/Search?organism=dicty&name=DDB0216911>DDB0216911</a>	JC2V2_0	2	325	1	1	0	-	JC2V1_0C0002_12930	-	-
1	5	4	unknown (44A12)	B06.chr2_gid_011002.73_F	DDB0167544	<a href=http://www.genedb.org/genedb/Search?organism=dicty&name=DDB0167544>DDB0167544</a>	JC2V2_0	2	1926	1	1	0	-	Hypothetical protein. ; ABA; JC2V1_0C0033_04948	DDB0230011	-
1	6	4	unknown (44E12)	F06.chr2_gid_011002.77c_F	DDB0217588	<a href=http://www.genedb.org/genedb/Search?organism=dicty&name=DDB0217588>DDB0217588</a>	JC2V2_0	2	1923	0	0	0	PF00076;RNA recognition motif. (a.k.a. RRM;...	Similar to Dictyostelium discoideum (Slime mold). Homeobox-containing protein. ; ABA; JC2V1_0C0033_04952	-	-
1	7	4	unknown (44I12)	B06.chr2_gid_011002.212_F	DDB0168932	<a href=http://www.genedb.org/genedb/Search?organism=dicty&name=DDB0168932>DDB0168932</a>	JC2V2_0	2	803	0	0	0	PF05725;FNIP Repeat;;	Similar to Dictyostelium discoideum (Slime mold). Hypothetical 97.7 kDa protein. ; ABA; JC2V1_0C0011_14034	-	-
1	8	4	unknown (44M12)	F06.chr2_gid_011002.218c_F	DDB0203805	<a href=http://www.genedb.org/genedb/Search?organism=dicty&name=DDB0203805>DDB0203805</a>	JC2V2_0	2	797	1	7	0	-	Hypothetical protein. ; ABA; JC2V1_0C0011_14028	-	-
1	9	4	unknown (44A24)	B12.chr2_gid_011002.144c_F	DDB0168607	<a href=http://www.genedb.org/genedb/Search?organism=dicty&name=DDB0168607>DDB0168607</a>	JC2V2_0	2	463	0	0	0	-	Similar to Dictyostelium discoideum (Slime mold). STATc protein. ; ABA; JC2V1_0C0004_13060	-	-
1	10	4	unknown (44E24)	F12.chr2_gid_011002.148c_F	DDB0168604	<a href=http://www.genedb.org/genedb/Search?organism=dicty&name=DDB0168604>DDB0168604</a>	JC2V2_0	2	460	0	0	0	PF01728;FtsJ-like methyltransferase;;	Similar to Xanthomonas axonopodis (Pv. citri). Cell division protein. ; ABA; JC2V1_0C0004_13056	-	-
1	11	4	unknown (44I24)	B12.chr2_gid_011002.283c_F	DDB0217318	<a href=http://www.genedb.org/genedb/Search?organism=dicty&name=DDB0217318>DDB0217318</a>	JC2V2_0	2	1358	0	6	0	PF02535;ZIP Zinc transporter;;	Similar to Oryza sativa (Japonica cultivar-group). Putative zinc transporter protein ZIP1. ; predicted by automatic BLAST annotation	-	-
1	12	4	unknown (44M24)	F12.chr2_gid_011002.288_F	DDB0217323	<a href=http://www.genedb.org/genedb/Search?organism=dicty&name=DDB0217323>DDB0217323</a>	JC2V2_0	2	1363	0	0	0	-	Hypothetical protein. ; predicted by automatic BLAST annotation	-	-
1	13	4	unknown (45A12)	B06.chr1_gid_301002.1615_F	DDB0216637	<a href=http://www.genedb.org/genedb/Search?organism=dicty&name=DDB0216637>DDB0216637</a>	JC1V2_0	1	952	0	0	0	PF00071;Ras family;; PR00449;Transforming protein P21 ras...	RAS-related protein rac1B. ; predicted by automatic BLAST annotation	DDB0219941	rac1B;"Rho_GTPase"
1	14	4	unknown (45E12)	F06.chr1_gid_301002.1623_F	DDB0190112	<a href=http://www.genedb.org/genedb/Search?organism=dicty&name=DDB0190112>DDB0190112</a>	JC1V2_0	1	945	0	0	0	-	JC1V1_0C0003_04447	-	-
1	15	4	unknown (45I12)	B06.chr1_gid_301002.1785c_F	DDB0191007	<a href=http://www.genedb.org/genedb/Search?organism=dicty&name=DDB0191007>DDB0191007</a>	JC1V2_0	1	1887	0	0	0	-	JC1V1_0C0001_03388	-	-
1	16	4	unknown (45M12)	F06.chr1_gid_301002.1796c_F	DDB0191017	<a href=http://www.genedb.org/genedb/Search?organism=dicty&name=DDB0191017>DDB0191017</a>	JC1V2_0	1	1897	0	0	0	PF00904;Involucrin repeat;;	JC1V1_0C0001_03400	-	-
1	17	4	unknown (45A24)	B12.chr1_gid_301002.1699_F	DDB0190923	<a href=http://www.genedb.org/genedb/Search?organism=dicty&name=DDB0190923>DDB0190923</a>	JC1V2_0	1	1800	0	0	0	PF00557;metallopeptidase family M24;; PR00599;Methionine aminopeptidase-1...	Metap2-prov protein. ; ABA; JC1V1_0C0001_03298	-	-
1	18	4	unknown (45E24)	F12.chr1_gid_301002.1708c_F	DDB0190932	<a href=http://www.genedb.org/genedb/Search?organism=dicty&name=DDB0190932>DDB0190932</a>	JC1V2_0	1	1809	0	0	0	PF00307;Calponin homology (CH) domain;; PF00630;Filamin/ABP280 repeat;;	Gelation factor (Actin binding protein 120) (ABP-120). ; ABA; JC1V1_0C0001_03309	DDB0201554	abpC;"ABP-120;ABP120;GHR";"FLN;actin-binding_protein;ddFLN;filamin;gelation_factor"
1	19	4	unknown (45I24)	B12.chr2_gid_011002.04c_F	DDB0202539	<a href=http://www.genedb.org/genedb/Search?organism=dicty&name=DDB0202539>DDB0202539</a>	JC2V2_0	2	2176	0	0	0	PF05188;MutS domain II;; PF01624;MutS domain I;; PF05192;MutS domain III;; PF05190;MutS family domain IV;; PF00488;MutS domain V;;	Similar to Homo sapiens (Human). DNA mismatch repair protein Msh2. ; ABA; JC2V1_0C0018_00332	DDB0229897	msh2;"DNA_mismatch_repair_protein;mutS_homolog"
1	20	4	unknown (45M24)	F12.chr2_gid_011002.12_F	DDB0167297	<a href=http://www.genedb.org/genedb/Search?organism=dicty&name=DDB0167297>DDB0167297</a>	JC2V2_0	2	2183	1	0	0	-	Similar to Plasmodium falciparum. Asparagine-rich antigen. ; ABA; JC2V1_0C0018_00323	-	-
1	1	5	unknown (41A12)	B06.chr2_gid_011002.892_F	DDB0217397	<a href=http://www.genedb.org/genedb/Search?organism=dicty&name=DDB0217397>DDB0217397</a>	JC2V2_0	2	1437	0	0	0	-	Hypothetical protein. ; predicted by automatic BLAST annotation	-	-
1	2	5	unknown (41E12)	F06.chr2_gid_011002.896_F	DDB0217393	<a href=http://www.genedb.org/genedb/Search?organism=dicty&name=DDB0217393>DDB0217393</a>	JC2V2_0	2	1433	1	1	0	-	Similar to Dictyostelium discoideum (Slime mold). Hypothetical 127.0 kDa protein. ; predicted by automatic BLAST annotation	-	-
1	3	5	unknown (41I12)	B06.chr2_gid_011002.1021c_F	DDB0217860	<a href=http://www.genedb.org/genedb/Search?organism=dicty&name=DDB0217860>DDB0217860</a>	JC2V2_0	2	2849	0	0	0	PF00566;TBC domain;;	Similar to Dictyostelium discoideum (Slime mold). Hypothetical 58.0 kDa protein. ; predicted by automatic BLAST annotation	DDB0185223	AF310892_3;
1	4	5	unknown (41M12)	F06.chr2_gid_011002.1027c_F	DDB0217863	<a href=http://www.genedb.org/genedb/Search?organism=dicty&name=DDB0217863>DDB0217863</a>	JC2V2_0	2	2855	0	4	0	-	Hypothetical protein. ; ABA; JC2V1_0C0022_01559	-	-
1	5	5	unknown (41A24)	B12.chr2_gid_011002.963c_F	DDB0217180	<a href=http://www.genedb.org/genedb/Search?organism=dicty&name=DDB0217180>DDB0217180</a>	JC2V2_0	2	1220	0	0	0	PF00536;SAM domain (Sterile alpha motif);; PF00069;Protein kinase domain;; PF00023;Ankyrin repeat;; PR01415;Ankyrin repeat signature ;;	DDB0217180	-	-
1	6	5	unknown (41E24)	F12.chr2_gid_011002.968c_F	DDB0217175	<a href=http://www.genedb.org/genedb/Search?organism=dicty&name=DDB0217175>DDB0217175</a>	JC2V2_0	2	1215	0	0	0	PF03876;RNA polymerase Rpb7; N-terminal...	Hypothetical protein. ; predicted by automatic BLAST annotation	-	-
1	7	5	unknown (41I24)	B12.chr2_gid_011002.1085c_F	DDB0167687	<a href=http://www.genedb.org/genedb/Search?organism=dicty&name=DDB0167687>DDB0167687</a>	JC2V2_0	2	1777	1	4	0	-	Hypothetical protein. ; ABA; JC2V1_0C0033_05111	-	-
1	8	5	unknown (41M24)	F12.chr2_gid_011002.1090c_F	DDB0217546	<a href=http://www.genedb.org/genedb/Search?organism=dicty&name=DDB0217546>DDB0217546</a>	JC2V2_0	2	1782	0	0	0	PF06650;Protein of unknown function... PF00904;Involucrin repeat;;	Similar to vacuolar Protein Sorting; Vps13p. ; ABA; JC2V1_0C0033_05106	-	-
1	9	5	unknown (42A12)	B06.chr2_gid_011002.618_F	DDB0202474	<a href=http://www.genedb.org/genedb/Search?organism=dicty&name=DDB0202474>DDB0202474</a>	JC2V2_0	2	2322	0	0	0	PF00837;Iodothyronine deiodinase;;	Hypothetical protein. ; ABA; JC2V1_0C0017_00164	-	-
1	10	5	unknown (42E12)	F06.chr2_gid_011002.623_F	DDB0202471	<a href=http://www.genedb.org/genedb/Search?organism=dicty&name=DDB0202471>DDB0202471</a>	JC2V2_0	2	2327	0	0	0	-	JC2V1_0C0017_00158	-	-
1	11	5	unknown (42I12)	B06.chr2_gid_011002.750_F	DDB0217924	<a href=http://www.genedb.org/genedb/Search?organism=dicty&name=DDB0217924>DDB0217924</a>	JC2V2_0	2	3019	0	7	0	-	Similar to Mus musculus (Mouse). Adult male hypothalamus cDNA; RIKEN full-length enriched library; clone:A230106L22 product:hyp (Fragment). ; predicted by automatic BLAST annotation	-	-
1	12	5	unknown (42M12)	F06.chr2_gid_011002.757c_F	DDB0217925	<a href=http://www.genedb.org/genedb/Search?organism=dicty&name=DDB0217925>DDB0217925</a>	JC2V2_0	2	3026	0	0	0	-	Similar to Dictyostelium discoideum (Slime mold). Hypothetical 12.5 kDa protein. ; ABA; JC2V1_0C0020_00128	-	-
1	13	5	unknown (42A24)	B12.chr2_gid_011002.690c_F	DDB0217811	<a href=http://www.genedb.org/genedb/Search?organism=dicty&name=DDB0217811>DDB0217811</a>	JC2V2_0	2	2699	0	0	0	-	Hypothetical protein. ; ABA; JC2V1_0C0014_14149	-	-
1	14	5	unknown (42E24)	F12.chr2_gid_011002.694c_F	DDB0167072	<a href=http://www.genedb.org/genedb/Search?organism=dicty&name=DDB0167072>DDB0167072</a>	JC2V2_0	2	2712	0	0	0	-	Hypothetical protein. ; ABA; JC2V1_0C0014_14162	-	-
1	15	5	unknown (42I24)	B12.chr2_gid_011002.815_F	DDB0167789	<a href=http://www.genedb.org/genedb/Search?organism=dicty&name=DDB0167789>DDB0167789</a>	JC2V2_0	2	1669	0	0	0	PF03224;V-ATPase subunit H;;	Putative Chromosome segregation ATPase (Hypothetical protein). ; ABA; JC2V1_0C0033_05219	-	-
1	16	5	unknown (42M24)	F12.chr2_gid_011002.819_F	DDB0217510	<a href=http://www.genedb.org/genedb/Search?organism=dicty&name=DDB0217510>DDB0217510</a>	JC2V2_0	2	1672	0	0	0	-	Hypothetical protein. ; ABA; JC2V1_0C0033_05215	-	-
1	17	5	unknown (43A12)	B06.chr2_gid_011002.350_F	DDB0202696	<a href=http://www.genedb.org/genedb/Search?organism=dicty&name=DDB0202696>DDB0202696</a>	JC2V2_0	2	864	0	0	0	PF04083;ab-hydrolase associated lipase...	Similar to Arabidopsis thaliana (Mouse-ear cress). At1g73920/F2P9_21. ; ABA; JC2V1_0C0023_01614	DDB0231200	-
1	18	5	unknown (43E12)	F06.chr2_gid_011002.355_F	DDB0217890	<a href=http://www.genedb.org/genedb/Search?organism=dicty&name=DDB0217890>DDB0217890</a>	JC2V2_0	2	2945	0	0	0	PF05383;La domain;;	AgCP6757 (Fragment). ; ABA; JC2V1_0C0022_01459	-	-
1	19	5	unknown (43I12)	B06.chr2_gid_011002.498_F	DDB0169470	<a href=http://www.genedb.org/genedb/Search?organism=dicty&name=DDB0169470>DDB0169470</a>	JC2V2_0	2	2544	0	0	0	PF00154;recA bacterial DNA recombination... PR00142;RecA protein signature ;;	JC2V1_0C0046_06366	DDB0231571	recA;"DNA_recombination_protein;recombinase_A"
1	20	5	unknown (43M12)	F06.chr2_gid_011002.502c_F	DDB0168283	<a href=http://www.genedb.org/genedb/Search?organism=dicty&name=DDB0168283>DDB0168283</a>	JC2V2_0	2	2910	0	0	0	PF07534;TLD;; PF00400;WD domain; G-beta repeat;; PF01476;LysM domain;;	LysA (Fragment). ; ABA; JC2V1_0C0022_01501	DDB0185074	lysA;"LysA_(Fragment)."
1	1	6	unknown (38A24)	B12.chr2_gid_011002.1758_F	DDB0167455	<a href=http://www.genedb.org/genedb/Search?organism=dicty&name=DDB0167455>DDB0167455</a>	JC2V2_0	2	2022	1	6	0	PF00520;Ion transport protein;; PR00169;Potassium channel signature ;;	Similar to Y51A2D.19.p. ; ABA; JC2V1_0C0032_04837	-	-
1	2	6	unknown (38E24)	F12.chr2_gid_011002.1762c_F	DDB0167451	<a href=http://www.genedb.org/genedb/Search?organism=dicty&name=DDB0167451>DDB0167451</a>	JC2V2_0	2	2026	1	0	0	-	Hypothetical protein. ; ABA; JC2V1_0C0032_04833	DDB0229936	-
1	3	6	unknown (38I24)	B12.chr2_ESTs_011002.2002c_F	DDB0217450	<a href=http://www.genedb.org/genedb/Search?organism=dicty&name=DDB0217450>DDB0217450</a>	JC2V2_0	2	1490	0	0	0	PF00271;Helicase conserved C-terminal... PF00176;SNF2 family N-terminal domain;;	Similar to Dictyostelium discoideum (Slime mold). Putative RNaseIII. ; predicted by automatic BLAST annotation	-	-
1	4	6	unknown (38M24)	F12.chr2_gid_011002.1897c_F	DDB0217442	<a href=http://www.genedb.org/genedb/Search?organism=dicty&name=DDB0217442>DDB0217442</a>	JC2V2_0	2	1482	0	0	0	PF00241;Cofilin/tropomyosin-typ	Cofilin-2 (Hypothetical protein). ; predicted by automatic BLAST annotation	-	-
1	5	6	unknown (39A12)	B06.chr2_gid_011002.1428c_F	DDB0167646	<a href=http://www.genedb.org/genedb/Search?organism=dicty&name=DDB0167646>DDB0167646</a>	JC2V2_0	2	1819	0	0	0	-	Similar to Arabidopsis thaliana (Mouse-ear cress). Genomic DNA; chromosome 3; TAC clone:K13E13. ; ABA; JC2V1_0C0033_05066	-	-
1	6	6	unknown (39E12)	F06.chr2_gid_011002.1432c_F	DDB0217559	<a href=http://www.genedb.org/genedb/Search?organism=dicty&name=DDB0217559>DDB0217559</a>	JC2V2_0	2	1823	0	0	0	PF00891;O-methyltransferase;;	Similar to Dictyostelium discoideum (Slime mold). Desmethyl DIF-1 methyltransferase DmtA. ; ABA; JC2V1_0C0033_05062	-	-
1	7	6	unknown (39I12)	B06.chr2_gid_011002.1570c_F	DDB0169382	<a href=http://www.genedb.org/genedb/Search?organism=dicty&name=DDB0169382>DDB0169382</a>	JC2V2_0	2	3342	1	0	0	PF00476;DNA polymerase family A;; PR00868;DNA-polymerase family A (pol I)...	Similar to Mus musculus (Mouse). DNA polymerase theta short isoform. ; ABA; JC2V1_0C0044_06219	-	-
1	8	6	unknown (39M12)	F06.chr2_gid_011002.1575c_F	DDB0218030	<a href=http://www.genedb.org/genedb/Search?organism=dicty&name=DDB0218030>DDB0218030</a>	JC2V2_0	2	3337	0	0	0	-	Similar to Dictyostelium discoideum (Slime mold). Inositol 5-phosphatase 2. ; ABA; JC2V1_0C0044_06214	-	-
1	9	6	unknown (39A24)	B12.chr2_gid_011002.1494_F	DDB0217014	<a href=http://www.genedb.org/genedb/Search?organism=dicty&name=DDB0217014>DDB0217014</a>	JC2V2_0	2	647	0	0	0	PF02176;TRAF-type zinc finger;; PF00917;MATH domain;;	JC2V1_0C0007_13269	-	-
1	10	6	unknown (39E24)	F12.chr2_gid_011002.1500_F	DDB0217012	<a href=http://www.genedb.org/genedb/Search?organism=dicty&name=DDB0217012>DDB0217012</a>	JC2V2_0	2	641	1	2	0	PF00560;Leucine Rich Repeat;; PF00008;EGF-like domain;; PR00011;Type III EGF-like signature ;;	JC2V1_0C0007_13262	-	-
1	11	6	unknown (39I24)	B12.chr2_gid_011002.1630_F	DDB0217949 to5prime	<a href=http://www.genedb.org/genedb/Search?organism=dicty&name=DDB0217949>DDB0217949</a>	JC2V2_0	2	3096	0	0	0	PF02777;Iron/manganese superoxide dismutases;...	Similar to Trichomonas vaginalis. Iron-containing superoxide dismutase (EC 1.15.1.1) (Superoxide dismutase. ; ABA; JC2V1_0C0020_00050	-	-
1	12	6	unknown (39M24)	F12.chr2_gf_021002.1929_F	DDB0169144	<a href=http://www.genedb.org/genedb/Search?organism=dicty&name=DDB0169144>DDB0169144</a>	JC2V2_0	2	3106	0	0	0	-	Hypothetical protein. ; ABA; JC2V1_0C0020_00041	-	-
1	13	6	unknown (40A12)	B06.chr2_gid_011002.1147c_F	DDB0217519	<a href=http://www.genedb.org/genedb/Search?organism=dicty&name=DDB0217519>DDB0217519</a>	JC2V2_0	2	1701	1	1	0	-	Hypothetical protein (Fragment). ; ABA; JC2V1_0C0033_05187	-	-
1	14	6	unknown (40E12)	F06.chr2_gid_011002.1153_F	DDB0168397	<a href=http://www.genedb.org/genedb/Search?organism=dicty&name=DDB0168397>DDB0168397</a>	JC2V2_0	2	238	0	0	0	PF07714;Protein tyrosine kinase;; PF00069;Protein kinase domain;; PR00109;Tyrosine kinase catalytic domain...	Similar to Dictyostelium discoideum (Slime mold). hypothetical 65.6 kDa protein. ; ABA; JC2V1_0C0001_12839	DDB0229853	-
1	15	6	unknown (40I12)	B06.chr2_gid_011002.1302_F	DDB0217622	<a href=http://www.genedb.org/genedb/Search?organism=dicty&name=DDB0217622>DDB0217622</a>	JC2V2_0	2	2061	0	0	0	-	Hypothetical protein. ; ABA; JC2V1_0C0032_04795	-	-
1	16	6	unknown (40M12)	F06.chr2_gid_011002.1309c_F	DDB0217620	<a href=http://www.genedb.org/genedb/Search?organism=dicty&name=DDB0217620>DDB0217620</a>	JC2V2_0	2	2054	0	0	0	PF00904;Involucrin repeat;; PF00443;Ubiquitin carboxyl-terminal...	Similar to Dictyostelium discoideum (Slime mold). ubiquitin hydrolase B. ; ABA; JC2V1_0C0032_04802	DDB0191402	ubpB;"deubiquinating_enzyme;ubiquitin_hydrolase_B"
1	17	6	unknown (40A24)	B12.chr2_gid_011002.1232_F	DDB0169205	<a href=http://www.genedb.org/genedb/Search?organism=dicty&name=DDB0169205>DDB0169205</a>	JC2V2_0	2	3168	0	0	0	-	Hypothetical protein. ; ABA; JC2V1_0C0037_05681	-	-
1	18	6	unknown (40E24)	F12.chr2_gid_011002.1238c_F	DDB0169211	<a href=http://www.genedb.org/genedb/Search?organism=dicty&name=DDB0169211>DDB0169211</a>	JC2V2_0	2	3174	0	0	0	PF00006;ATP synthase alpha/beta family;... PF02874;ATP synthase alpha/beta family;... PF00306;ATP synthase alpha/beta chain; C...	JC2V1_0C0037_05688	DDB0185207	vatB;dvacB;"vacuolar_H+_ATPase_B_subunit"
1	19	6	unknown (40I24)	B12.chr2_gid_011002.1365c_F	DDB0217628	<a href=http://www.genedb.org/genedb/Search?organism=dicty&name=DDB0217628>DDB0217628</a>	JC2V2_0	2	2072	1	0	0	-	Similar to Dictyostelium discoideum (Slime mold). conditioned medium factor (CMF) (Density-sensing factor). ; ABA; JC2V1_0C0032_04783	DDB0191097	cmfA;CMF;"Conditioned_medium_factor;density_sensing_factor"
1	20	6	unknown (40M24)	F12.chr2_gid_011002.1370_F	DDB0204123	<a href=http://www.genedb.org/genedb/Search?organism=dicty&name=DDB0204123>DDB0204123</a>	JC3V2_0	3	1741	0	0	0	-	JC3V1_0C0042_00772	-	-
1	1	7	unknown (36A12)	B06.chr2_gid_011002.2223c_F	DDB0167576	<a href=http://www.genedb.org/genedb/Search?organism=dicty&name=DDB0167576>DDB0167576</a>	JC2V2_0	2	1892	0	0	0	PF00651;BTB/POZ domain;; PF01344;Kelch motif;;	Hypothetical protein. ; ABA; JC2V1_0C0033_04985	-	-
1	2	7	unknown (36E12)	F06.chr2_ESTs_011002.2349c_F	DDB0167580	<a href=http://www.genedb.org/genedb/Search?organism=dicty&name=DDB0167580>DDB0167580</a>	JC2V2_0	2	1887	0	0	0	-	Hypothetical protein. ; ABA; JC2V1_0C0033_04990	-	-
1	3	7	unknown (36I12)	B06.chr2_gid_011002.2368_F	DDB0217032	<a href=http://www.genedb.org/genedb/Search?organism=dicty&name=DDB0217032>DDB0217032</a>	JC2V2_0	2	701	0	0	0	-	JC2V1_0C0009_13417	-	-
1	4	7	unknown (36M12)	F06.chr2_gid_011002.2371_F	DDB0202520	<a href=http://www.genedb.org/genedb/Search?organism=dicty&name=DDB0202520>DDB0202520</a>	JC2V2_0	2	2237	0	0	0	PF00179;Ubiquitin-conjugating enzyme;;	Ubiquitin-conjugating enzyme E2-17 kDa (EC 6.3.2.19) (Ubiquitin-protein ligase) (Ubiquitin carrier protein). ; ABA; JC2V1_0C0018_00271	-	-
1	5	7	unknown (36A24)	B12.chr2_gid_011002.2292c_F	DDB0217508	<a href=http://www.genedb.org/genedb/Search?organism=dicty&name=DDB0217508>DDB0217508</a>	JC2V2_0	2	1655	0	0	0	PF00904;Involucrin repeat;; PF00134;Cyclin; N-terminal domain;;	Similar to Vibrio vulnificus CMCP6. TPR repeat containing protein. ; ABA; JC2V1_0C0033_05235	-	-
1	6	7	unknown (36E24)	F12.chr2_gid_011002.2298_F	DDB0217877	<a href=http://www.genedb.org/genedb/Search?organism=dicty&name=DDB0217877>DDB0217877</a>	JC2V2_0	2	2906	1	5	0	-	JC2V1_0C0022_01505	-	-
1	7	7	unknown (36I24)	B12.chr2_gid_011002.2430c_F	DDB0169162	<a href=http://www.genedb.org/genedb/Search?organism=dicty&name=DDB0169162>DDB0169162</a>	JC2V2_0	2	3127	0	0	0	-	JC2V1_0C0020_00017	-	-
1	8	7	unknown (36M24)	F12.chr2_gid_011002.2442_F	DDB0168292	<a href=http://www.genedb.org/genedb/Search?organism=dicty&name=DDB0168292>DDB0168292</a>	JC2V2_0	2	2887	0	0	0	-	JC2V1_0C0022_01526	-	-
1	9	7	unknown (37A12)	B06.chr2_gid_011002.1959c_F	DDB0217470	<a href=http://www.genedb.org/genedb/Search?organism=dicty&name=DDB0217470>DDB0217470</a>	JC2V2_0	2	1530	0	0	0	PF00036;EF hand;; PR00450;Recoverin family signature ;;	Similar to Mus musculus (Mouse); and Rattus norvegicus (Rat). Neuron specific calcium-binding protein hippocalcin (P23K). ; predicted by automatic BLAST annotation	-	-
1	10	7	unknown (37E12)	F06.chr2_gid_011002.1963_F	DDB0167920	<a href=http://www.genedb.org/genedb/Search?organism=dicty&name=DDB0167920>DDB0167920</a>	JC2V2_0	2	1526	1	0	0	-	Hypothetical protein. ; ABA; JC2V1_0C0033_05371	-	-
1	11	7	unknown (37I12)	B06.chr2_gid_011002.2097_F	DDB0217220	<a href=http://www.genedb.org/genedb/Search?organism=dicty&name=DDB0217220>DDB0217220</a>	JC2V2_0	2	1260	0	1	0	-	Hypothetical protein. ; predicted by automatic BLAST annotation	-	-
1	12	7	unknown (37M12)	F06.chr2_gid_011002.2104c_F	DDB0217213	<a href=http://www.genedb.org/genedb/Search?organism=dicty&name=DDB0217213>DDB0217213</a>	JC2V2_0	2	1253	1	1	0	-	Hypothetical protein. ; predicted by automatic BLAST annotation	-	-
1	13	7	unknown (37A24)	B12.chr2_gid_011002.2028_F	DDB0169111	<a href=http://www.genedb.org/genedb/Search?organism=dicty&name=DDB0169111>DDB0169111</a>	JC2V2_0	2	3068	0	0	0	PF00781;Diacylglycerol kinase catalytic... PF00609;Diacylglycerol kinase accessory... PF00130;Phorbol esters/diacylglycerol binding... PR00008;Diacylglycerol/phorbol-este	Diacylglycerol kinase protein DgkA. ; ABA; JC2V1_0C0020_00077	DDB0185037	dgkA;"MHC-PKC;MHCK";"diacylglycerol_kinase_protein"
1	14	7	unknown (37E24)	F12.chr2_gid_011002.2040_F	DDB0217008	<a href=http://www.genedb.org/genedb/Search?organism=dicty&name=DDB0217008>DDB0217008</a>	JC2V2_0	2	632	1	0	0	PF00383;Cytidine and deoxycytidylate...	DDB0217008	-	-
1	15	7	unknown (37I24)	B12.chr2_gid_011002.2161_F	DDB0216988	<a href=http://www.genedb.org/genedb/Search?organism=dicty&name=DDB0216988>DDB0216988</a>	JC2V2_0	2	580	1	1	1	-	Hypothetical protein. ; ABA; JC2V1_0C0007_13199	-	-
1	16	7	unknown (37M24)	F12.chr2_gid_011002.2166_F	DDB0217895	<a href=http://www.genedb.org/genedb/Search?organism=dicty&name=DDB0217895>DDB0217895</a>	JC2V2_0	2	2956	0	0	0	-	Similar to Mus musculus (Mouse). Sex-determining region Y protein (Testis-determining factor). ; ABA; JC2V1_0C0022_01448	-	-
1	17	7	unknown (38A12)	B06.chr2_gid_011002.1692_F	DDB0216967	<a href=http://www.genedb.org/genedb/Search?organism=dicty&name=DDB0216967>DDB0216967</a>	JC2V2_0	2	521	0	0	0	PF00096;Zinc finger; C2H2 type;;	JC2V1_0C0010_13945	DDB0231032	TFIIH2;"GTF2H2;TF2H2";"TFIIH_subunit;general_transcription_factor_IIH_component"
1	18	7	unknown (38E12)	F06.chr2_gid_011002.1697c_F	DDB0206557	<a href=http://www.genedb.org/genedb/Search?organism=dicty&name=DDB0206557>DDB0206557</a>	JC2V2_0	2	516	0	0	0	-	Similar to Mus musculus (Mouse). Similar to pleckstrin homology; Sec7 and coiled/coil domains 3. ; ABA; JC2V1_0C0010_13939	-	-
1	19	7	unknown (38I12)	B06.chr2_gid_011002.1822_F	DDB0217701	<a href=http://www.genedb.org/genedb/Search?organism=dicty&name=DDB0217701>DDB0217701</a>	JC2V2_0	2	2301	0	1	0	PF00904;Involucrin repeat;;	Hypothetical protein. ; ABA; JC2V1_0C0017_00187	-	-
1	20	7	unknown (38M12)	F06.chr2_gid_011002.1827c_F	DDB0167841	<a href=http://www.genedb.org/genedb/Search?organism=dicty&name=DDB0167841>DDB0167841</a>	JC2V2_0	2	1611	0	0	0	-	Similar to Kaposi's sarcoma-associated herpesvirus (KSHV) (Human herpesvirus 8). ORF73 homolog. ; ABA; JC2V1_0C0033_05286	-	-
1	1	8	unknown (33A24)	B12.schr6_gid_141002.215c_F	DDB0191829	<a href=http://www.genedb.org/genedb/Search?organism=dicty&name=DDB0191829>DDB0191829</a>	BEC6V2_0	6	1026	0	0	0	PF03029;Conserved hypothetical ATP binding... PR00449;Transforming protein P21 ras...	hypothetical protein; conserved; XPA-binding protein 1 (HUSSY-23). ; ABA; EC6V1_0C0005_08266	-	-
1	2	8	unknown (33E24)	F12.schr6_gid_141002.219_F	DDB0191833	<a href=http://www.genedb.org/genedb/Search?organism=dicty&name=DDB0191833>DDB0191833</a>	BEC6V2_0	6	1022	0	0	0	PF03849;Transcription factor Tfb2;;	Transcription factor Tfb2; putative; cg7764 protein; ABA; EC6V1_0C0005_08270	DDB0231037	TFIIH4;"GTF2H4;TF2H4";"TFIIH_subunit;general_transcription_factor_IIH;_polypeptide_4"
1	3	8	unknown (33I24)	B12.schr2_EST_031002.321c_F	DDB0192001	<a href=http://www.genedb.org/genedb/Search?organism=dicty&name=DDB0192001>DDB0192001</a>	BEC6V2_0	6	1174	0	0	0	PF02503;Polyphosphate kinase;;	polyphosphate kinase; Polyphosphate kinase. ; ABA; EC6V1_0C0023_09588	DDB0216190	ppkA;"DdPPK1;PPK;PPK1";"poly_P_kinase;polyphosphate_kinase"
1	4	8	unknown (33M24)	F12.schr6_gid_141002.341c_F	DDB0191996	<a href=http://www.genedb.org/genedb/Search?organism=dicty&name=DDB0191996>DDB0191996</a>	BEC6V2_0	6	1169	0	0	0	PF04152;Mre11 DNA-binding presumed domain;; PF00149;Calcineurin-like phosphoesterase;;	double-strand break repair protein Mre11; putative; Double-strand break repair protein MRE11. ; ABA; EC6V1_0C0023_09583	-	-
1	5	8	unknown (34A12)	B06.schr5_gid_211002.150c_F	DDB0219616	<a href=http://www.genedb.org/genedb/Search?organism=dicty&name=DDB0219616>DDB0219616</a>	BC5V2_0	5	1828	0	0	0	PF05725;FNIP Repeat;;	Protein cigB (Fragment). ; ABA; BC5V1_0C0130_09302	-	-
1	6	8	unknown (34E12)	F06.schr5_gid_211002.155_F	DDB0188432	<a href=http://www.genedb.org/genedb/Search?organism=dicty&name=DDB0188432>DDB0188432</a>	BC5V2_0	5	1126	0	0	0	PF00291;Pyridoxal-phosphate dependent...	Hypothetical protein AT4g11640. ; ABA; BC5V1_0C0081_00008	DDB0230209	-
1	7	8	unknown (34I12)	B06.schr6_gid_141002.17c_F	DDB0191674	<a href=http://www.genedb.org/genedb/Search?organism=dicty&name=DDB0191674>DDB0191674</a>	BEC6V2_0	6	850	0	0	0	-	oxygenase; putative; EC6V1_0C0002_08047	-	-
1	8	8	unknown (34M12)	F06.schr6_gid_141002.22_F	DDB0219803	<a href=http://www.genedb.org/genedb/Search?organism=dicty&name=DDB0219803>DDB0219803</a>	BEC6V2_0	6	845	0	1	0	PF05008;Vesicle transport v-SNARE protein;;	v-snare protein; putative; vesicle transport through interaction with t-snares homolog 1b; ABA; EC6V1_0C0002_08042	DDB0231536	vti1A;"DdVti1A;vti1";"v-SNARE_family_protein"
1	9	8	unknown (34A24)	B12.schr5_gf_211002.243_F	DDB0216068	<a href=http://www.genedb.org/genedb/Search?organism=dicty&name=DDB0216068>DDB0216068</a>	BC5V2_0	5	1009	0	0	0	-	BC5V1_0C0069_09751	-	-
1	10	8	unknown (34E24)	F12.schr5_gid_211002.221c_F	DDB0188311	<a href=http://www.genedb.org/genedb/Search?organism=dicty&name=DDB0188311>DDB0188311</a>	BC5V2_0	5	999	0	0	0	-	BC5V1_0C0069_09741	-	-
1	11	8	unknown (34I24)	B12.schr6_gid_141002.86c_F	DDB0219818	<a href=http://www.genedb.org/genedb/Search?organism=dicty&name=DDB0219818>DDB0219818</a>	BEC6V2_0	6	911	0	0	0	PF00270;DEAD/DEAH box helicase;; PF00271;Helicase conserved C-terminal...	putative ethylene-responsive RNA helicase; Putative ethylene-responsive RNA helicase. ; ABA; EC6V1_0C0004_08136	-	-
1	12	8	unknown (34M24)	F12.schr6_gid_141002.92_F	DDB0191737	<a href=http://www.genedb.org/genedb/Search?organism=dicty&name=DDB0191737>DDB0191737</a>	BEC6V2_0	6	915	0	0	0	PF00270;DEAD/DEAH box helicase;; PF00271;Helicase conserved C-terminal...	putative DEAD/DEAH box helicase; RNA helicase (Fragment). ; ABA; EC6V1_0C0004_08141	-	-
1	13	8	unknown (35A12)	B06.chr2_gid_011002.2502_F	DDB0167130	<a href=http://www.genedb.org/genedb/Search?organism=dicty&name=DDB0167130>DDB0167130</a>	JC2V2_0	2	2417	0	0	0	PF00571;CBS domain;;	JC2V1_0C0016_00032	-	-
1	14	8	unknown (35E12)	F06.chr2_gid_011002.2507c_F	DDB0167135	<a href=http://www.genedb.org/genedb/Search?organism=dicty&name=DDB0167135>DDB0167135</a>	JC2V2_0	2	2422	0	0	0	PF05761;5' nucleotidase family;;	JC2V1_0C0016_00027	DDB0230203	-
1	15	8	unknown (35I12)	B06.schr5_gid_211002.17c_F	DDB0188258	<a href=http://www.genedb.org/genedb/Search?organism=dicty&name=DDB0188258>DDB0188258</a>	BC5V2_0	5	944	1	1	0	-	BC5V1_0C0066_09511	-	-
1	16	8	unknown (35M12)	F06.schr5_gid_211002.27_F	DDB0188248	<a href=http://www.genedb.org/genedb/Search?organism=dicty&name=DDB0188248>DDB0188248</a>	BC5V2_0	5	936	0	0	0	PF03015;Male sterility protein;; PF01553;Acyltransferase;;	Dihydroxyacetone phosphate acyltransferase (EC 2.3.1.42) (DHAP-AT) (DAP-AT) (Glycerone-phosphate O-acyltransferase) (Acyl-CoA:dihydroxyacetonephosphateacyltransferase). ; ABA; BC5V1_0C0066_09501	-	-
1	17	8	unknown (35A24)	B12.chr2_gid_011002.2557c_F	DDB0167056	<a href=http://www.genedb.org/genedb/Search?organism=dicty&name=DDB0167056>DDB0167056</a>	JC2V2_0	2	2695	0	0	0	PF00416;Ribosomal protein S13/S18;;	Similar to Branchiostoma belcheri (Amphoxius). ribosomal protein S18. ; ABA; JC2V1_0C0014_14143	DDB0231058	rps18;"40S_ribosomal_protein_S18"
1	18	8	unknown (35E24)	F12.chr2_gid_011002.2560_F	DDB0167345	<a href=http://www.genedb.org/genedb/Search?organism=dicty&name=DDB0167345>DDB0167345</a>	JC2V2_0	2	2231	0	0	0	PF00106;short chain dehydrogenase;; PR00081;Glucose/ribitol dehydrogenase... PR00080;Short-chain dehydrogenase/reductase...	Similar to Lactococcus lactis (Subsp. lactis) (Streptococcus lactis). Oxidoreductase. ; ABA; JC2V1_0C0018_00275	-	-
1	19	8	unknown (35I24)	B12.schr5_gid_211002.86c_F	DDB0188272	<a href=http://www.genedb.org/genedb/Search?organism=dicty&name=DDB0188272>DDB0188272</a>	BC5V2_0	5	958	0	0	0	-	BC5V1_0C0067_09544	-	-
1	20	8	unknown (35M24)	F12.schr5_gid_211002.91c_F	DDB0188267	<a href=http://www.genedb.org/genedb/Search?organism=dicty&name=DDB0188267>DDB0188267</a>	BC5V2_0	5	953	0	0	0	PF02816;Alpha-kinase family;; PF00400;WD domain; G-beta repeat;; PR00320;G protein beta WD-40 repeat...	Myosin heavy chain kinase B (EC 2.7.1.129) (MHCK B). ; ABA; BC5V1_0C0067_09539	DDB0191333	mhkB;MHCK-B;"alpha_kinase;myosin_heavy_chain_kinase;protein_serine/threonine_kinase"
1	1	9	unknown (31A12)	split1.gid.0355 PCR product	DDB0190241	<a href=http://www.genedb.org/genedb/Search?organism=dicty&name=DDB0190241>DDB0190241</a>	JC1V2_0	1	1085	0	0	0	PF01089;Delta 1-pyrroline-5-carboxylate...	JC1V1_0C0001_02516	-	-
1	2	9	unknown (31E12)	split1.gid.0364 PCR product	DDB0201721	<a href=http://www.genedb.org/genedb/Search?organism=dicty&name=DDB0201721>DDB0201721</a>	JC1V2_0	1	1092	0	0	0	-	JC1V1_0C0001_02526	-	-
1	3	9	unknown (31I12)	split2.gid.0565c PCR product	DDB0202881	<a href=http://www.genedb.org/genedb/Search?organism=dicty&name=DDB0202881>DDB0202881</a>	JC2V2_0	2	27	0	0	0	PF00180;Isocitrate/isopropylmalat	Isocitrate dehydrogenase (NAD+) precursor (EC 1.1.1.41). ; ABA; JC2V1_0C0025_01828	DDB0231288	idhA;"isocitrate_dehydrogenase_(NAD+);isocitrate_dehydrogenase_(NAD+)_alpha_subunit"
1	4	9	unknown (31M12)	split2.gid.0586 PCR product	DDB0218032	<a href=http://www.genedb.org/genedb/Search?organism=dicty&name=DDB0218032>DDB0218032</a>	JC2V2_0	2	3339	0	0	0	PF00573;Ribosomal protein L4/L1 family;;	Similar to Arabidopsis thaliana (Mouse-ear cress). AT3g09630/F11F8_22. ; ABA; JC2V1_0C0044_06216	DDB0231241	rpl4;"60S_ribosomal_protein_L4"
1	5	9	unknown (31A24)	split2.gid.0196c PCR product	DDB0202975	<a href=http://www.genedb.org/genedb/Search?organism=dicty&name=DDB0202975>DDB0202975</a>	JC2V2_0	2	2770	0	0	0	-	JC2V1_0C0029_02239	-	-
1	6	9	unknown (31E24)	split2.gid.0211 PCR product	DDB0192215	<a href=http://www.genedb.org/genedb/Search?organism=dicty&name=DDB0192215>DDB0192215</a>	BEC6V2_0	6	1372	0	0	0	-	hypothetical protein; EC6V1_0C0029_09866	-	-
1	7	9	unknown (31I24)	split3.gid.0260c PCR product	DDB0167610	<a href=http://www.genedb.org/genedb/Search?organism=dicty&name=DDB0167610>DDB0167610</a>	JC2V2_0	2	1856	0	0	0	PF00542;Ribosomal protein L7/L12 C-terminal...	Similar to ribosomal protein; protein id: At4g36420.1; supported by cDNA: gi_15450414; supported by cDNA: gi_17104652. ; ABA; JC2V1_0C0033_05026	-	-
1	8	9	unknown (31M24)	split3.gid.0270c PCR product	DDB0167599	<a href=http://www.genedb.org/genedb/Search?organism=dicty&name=DDB0167599>DDB0167599</a>	JC2V2_0	2	1867	0	0	0	-	Hypothetical protein. ; ABA; JC2V1_0C0033_05013	-	-
1	9	9	unknown (32A12)	B06.schr6_gid_141002.408c_F	DDB0219820	<a href=http://www.genedb.org/genedb/Search?organism=dicty&name=DDB0219820>DDB0219820</a>	BEC6V2_0	6	947	0	0	0	-	hypothetical protein; EC6V1_0C0004_08176	-	-
1	10	9	unknown (32E12)	F06.schr6_gid_141002.413_F	DDB0191766	<a href=http://www.genedb.org/genedb/Search?organism=dicty&name=DDB0191766>DDB0191766</a>	BEC6V2_0	6	942	1	0	0	-	hypothetical protein; EC6V1_0C0004_08171	-	-
1	11	9	unknown (32I12)	empty	Null	-	-	-	-	-	-	-	-	-	-	-
1	12	9	unknown (32M12)	empty	Null	-	-	-	-	-	-	-	-	-	-	-
1	13	9	unknown (32A24)	B12.schr6_gid_141002.487_F	DDB0192054	<a href=http://www.genedb.org/genedb/Search?organism=dicty&name=DDB0192054>DDB0192054</a>	BEC6V2_0	6	1230	0	8	0	-	membrane protein; putative; EC6V1_0C0023_09644	-	-
1	14	9	unknown (32E24)	F12.schr6_gid_141002.501_F	DDB0192061	<a href=http://www.genedb.org/genedb/Search?organism=dicty&name=DDB0192061>DDB0192061</a>	BEC6V2_0	6	1237	1	2	1	-	ponticulin precursor; Ponticulin precursor. ; ABA; EC6V1_0C0023_09650	DDB0215380	ponA;gp17;"actin_binding_protein;ponticulin"
1	15	9	unknown (32I24)	empty	Null	-	-	-	-	-	-	-	-	-	-	-
1	16	9	unknown (32M24)	empty	Null	-	-	-	-	-	-	-	-	-	-	-
1	17	9	unknown (33A12)	B06.schr6_gid_141002.148_F	DDB0191826	<a href=http://www.genedb.org/genedb/Search?organism=dicty&name=DDB0191826>DDB0191826</a>	BEC6V2_0	6	1029	0	0	0	-	hypothetical protein; EC6V1_0C0005_08263	-	-
1	18	9	unknown (33E12)	F06.schr6_gid_141002.155c_F	DDB0191843	<a href=http://www.genedb.org/genedb/Search?organism=dicty&name=DDB0191843>DDB0191843</a>	BEC6V2_0	6	1011	0	0	0	PF05725;FNIP Repeat;;	FNIP repeat protein; similar to dictyostelium discoideum; ABA; EC6V1_0C0005_08280	-	-
1	19	9	unknown (33I12)	B06.schr6_gid_141002.277c_F	DDB0192137	<a href=http://www.genedb.org/genedb/Search?organism=dicty&name=DDB0192137>DDB0192137</a>	BEC6V2_0	6	1308	0	2	0	-	membrane protein; putative; EC6V1_0C0025_09772	-	-
1	20	9	unknown (33M12)	F06.schr6_gid_141002.282_F	DDB0229823	<a href=http://www.genedb.org/genedb/Search?organism=dicty&name=DDB0229823>DDB0229823</a>	Contig0566	6	6	0	0	0	PF01399;PCI domain;;	COP8-like protein. ; ABA; Contig0566_00006	Contig0566_00006;"COP8-like_protein."	-
1	1	10	unknown (28A24)	split8.gid.0074 PCR product	DDB0186357	<a href=http://www.genedb.org/genedb/Search?organism=dicty&name=DDB0186357>DDB0186357</a>	BC4V2_0	4	1110	0	1	0	PF00149;Calcineurin-like phosphoesterase;;	BC4V1_0C0059_10548	-	-
1	2	10	unknown (28E24)	split8.gid.0085 PCR product	DDB0206036	<a href=http://www.genedb.org/genedb/Search?organism=dicty&name=DDB0206036>DDB0206036</a>	JC3V2_0	3	1356	0	5	0	-	JC3V1_0C0029_12702	-	-
1	3	10	unknown (28I24)	split8.gid.0361 PCR product	DDB0185553	<a href=http://www.genedb.org/genedb/Search?organism=dicty&name=DDB0185553>DDB0185553</a>	BC4V2_0	4	315	0	0	0	PF00583;Acetyltransferase (GNAT) family;; PR01217;Proline rich extensin signature ;;	Cysteine and glycine-rich protein 2 binding protein. ; ABA; BC4V1_0C0020_08359	-	-
1	4	10	unknown (28M24)	split8.gid.0386 PCR product	DDB0205713	<a href=http://www.genedb.org/genedb/Search?organism=dicty&name=DDB0205713>DDB0205713</a>	JC3V2_0	3	753	0	0	0	PF02213;GYF domain;; PF00904;Involucrin repeat;;	JC3V1_0C0018_11951	-	-
1	5	10	unknown (29A12)	split6.gid.0088c PCR product	DDB0187213	<a href=http://www.genedb.org/genedb/Search?organism=dicty&name=DDB0187213>DDB0187213</a>	BC4V2_0	4	2028	0	0	0	PF00226;DnaJ domain;;	BC4V1_0C0103_09027	-	-
1	6	10	unknown (29E12)	split6.gid.0095c PCR product	DDB0185887	<a href=http://www.genedb.org/genedb/Search?organism=dicty&name=DDB0185887>DDB0185887</a>	BC4V2_0	4	639	0	0	0	-	BC4V1_0C0036_09170	-	-
1	7	10	unknown (29I12)	split7.gid.0179c PCR product	DDB0184092	<a href=http://www.genedb.org/genedb/Search?organism=dicty&name=DDB0184092>DDB0184092</a>	BEC6V2_0	6	325	0	0	0	PF00400;WD domain; G-beta repeat;; PR00320;G protein beta WD-40 repeat...	BC6V1_0C0008_02282	-	-
1	8	10	unknown (29M12)	split7.gid.0184 PCR product	DDB0183780	<a href=http://www.genedb.org/genedb/Search?organism=dicty&name=DDB0183780>DDB0183780</a>	BEC6V2_0	6	12	0	0	0	-	BC6V1_0C0002_01851	-	-
1	9	10	unknown (29A24)	split6.gid.0422c PCR product	DDB0184239	<a href=http://www.genedb.org/genedb/Search?organism=dicty&name=DDB0184239>DDB0184239</a>	BEC6V2_0	6	473	1	4	0	PF00534;Glycosyl transferases group 1;;	Alg11 protein (Gmd3 protein) (Spcc330.08 protein) (EC 2.4.1.-). ; ABA; BC6V1_0C0012_05610	DDB0231366	alg11;"alpha-1;2-mannosyltransferase;glycosyltransferase"
1	10	10	unknown (29E24)	split6.gid.0442c PCR product	DDB0184358	<a href=http://www.genedb.org/genedb/Search?organism=dicty&name=DDB0184358>DDB0184358</a>	BEC6V2_0	6	589	0	0	0	PF02985;HEAT repeat;;	BC6V1_0C0017_05894	-	-
1	11	10	unknown (29I24)	split7.gid.0314c PCR product	DDB0183941	<a href=http://www.genedb.org/genedb/Search?organism=dicty&name=DDB0183941>DDB0183941</a>	BEC6V2_0	6	176	0	0	0	PF05183;RNA dependent RNA polymerase;; PF04851;Type III restriction enzyme; res... PF00270;DEAD/DEAH box helicase;; PF00271;Helicase conserved C-terminal...	Putative RNA dependent RNA polymerase (Fragment). ; ABA; BC6V1_0C0002_02024	DDB0220017	rrpB;"RNA-directed_RNA_polymerase"
1	12	10	unknown (29M24)	split7.gid.0355c PCR product	DDB0184176	<a href=http://www.genedb.org/genedb/Search?organism=dicty&name=DDB0184176>DDB0184176</a>	BEC6V2_0	6	412	1	0	0	PF00153;Mitochondrial carrier protein;; PR00926;Mitochondrial carrier protein... PR00928;Graves disease carrier protein...	BC6V1_0C0012_05544	-	-
1	13	10	unknown (30A12)	split3.gid.0501 PCR product	DDB0187964	<a href=http://www.genedb.org/genedb/Search?organism=dicty&name=DDB0187964>DDB0187964</a>	BC5V2_0	5	648	0	0	0	PF02878;Phosphoglucomutase/phosphomannomutas PF02879;Phosphoglucomutase/phosphomannomutas PF02880;Phosphoglucomutase/phosphomannomutas PF00408;Phosphoglucomutase/phosphomannomutas PR00509;Phosphoglucomutase/phosphomannomut	Phosphoglucomutase (EC 5.4.2.2) (Glucose phosphomutase) (PGM). ; ABA; BC5V1_0C0039_07533	DDB0191348	pgmA;"rcdE;veg142";"phosphoglucomutase_A"
1	14	10	unknown (30E12)	split3.gid.0540c PCR product	DDB0189299	<a href=http://www.genedb.org/genedb/Search?organism=dicty&name=DDB0189299>DDB0189299</a>	BC5V2_0	5	1994	0	0	0	PF07717;Domain of unknown function... PF00575;S1 RNA binding domain;; PF00270;DEAD/DEAH box helicase;; PF00271;Helicase conserved C-terminal... PF04408;Helicase associated domain (HA2);;	DHX8 protein. ; ABA; BC5V1_0C0142_10162	-	-
1	15	10	unknown (30I12)	split5.gid.0051c PCR product	DDB0184386	<a href=http://www.genedb.org/genedb/Search?organism=dicty&name=DDB0184386>DDB0184386</a>	BEC6V2_0	6	614	0	2	0	PF07690;Major Facilitator Superfamily;; PR01035;Tetracycline resistance protein...	BC6V1_0C0017_05924	-	-
1	16	10	unknown (30M12)	split5.gid.0064 PCR product	DDB0219754	<a href=http://www.genedb.org/genedb/Search?organism=dicty&name=DDB0219754>DDB0219754</a>	BEC6V2_0	6	624	0	0	0	PF00009;Elongation factor Tu GTP binding... PF03144;Elongation factor Tu domain 2;; PF03143;Elongation factor Tu C-terminal...	AgCP6769 (Fragment). ; ABA; BC6V1_0C0017_05938	-	-
1	17	10	unknown (30A24)	split4.gid.0209 PCR product	DDB0217284	<a href=http://www.genedb.org/genedb/Search?organism=dicty&name=DDB0217284>DDB0217284</a>	JC2V2_0	2	1324	0	0	0	PF00929;Exonuclease;;	Similar to Homo sapiens (Human). Oligoribonuclease; mitochondrial (EC 3.1.-.-) (Small nuclease) (CGI-114). ; predicted by automatic BLAST annotation	-	-
1	18	10	unknown (30E24)	split4.gid.0283c PCR product	DDB0168699	<a href=http://www.genedb.org/genedb/Search?organism=dicty&name=DDB0168699>DDB0168699</a>	JC2V2_0	2	556	0	1	0	PF00083;Sugar (and other) transporter;; PR01035;Tetracycline resistance protein...	Similar to Homo sapiens (Human). similar to RIKEN cDNA 2810423E13 gene. ; ABA; JC2V1_0C0006_13149	-	-
1	19	10	unknown (30I24)	split5.gid.0319c PCR product	DDB0184581	<a href=http://www.genedb.org/genedb/Search?organism=dicty&name=DDB0184581>DDB0184581</a>	BEC6V2_0	6	809	0	0	0	PF04707;MSF1-like conserved region;;	conserved hypothetical protein; Cg9528 protein; ABA; BC6V1_0C0021_06260	-	-
1	20	10	unknown (30M24)	split5.gid.0357 PCR product	DDB0191673	<a href=http://www.genedb.org/genedb/Search?organism=dicty&name=DDB0191673>DDB0191673</a>	BEC6V2_0	6	849	0	0	0	PF05903;Eukaryotic protein of unknown...	conserved hypothetical protein; hypothetical protein; ABA; EC6V1_0C0002_08046	-	-
1	1	11	unknown (26A12)	split9.gid.0519 PCR product	DDB0219217	<a href=http://www.genedb.org/genedb/Search?organism=dicty&name=DDB0219217>DDB0219217</a>	BC5V2_0	5	45	1	0	0	-	BC5V1_0C0005_06536	-	-
1	2	11	unknown (26E12)	split9.gid.0530 PCR product	DDB0187416	<a href=http://www.genedb.org/genedb/Search?organism=dicty&name=DDB0187416>DDB0187416</a>	BC5V2_0	5	57	0	0	0	PF03151;Domain of unknown function; DUF250;;	BC5V1_0C0005_06547	-	-
1	3	11	unknown (26I12)	split10.gid.0165 PCR product	DDB0206224	<a href=http://www.genedb.org/genedb/Search?organism=dicty&name=DDB0206224>DDB0206224</a>	JC3V2_0	3	507	0	0	0	-	JC3V1_0C0031_13596	-	-
1	4	11	unknown (26M12)	split10.gid.0177 PCR product	DDB0188506	<a href=http://www.genedb.org/genedb/Search?organism=dicty&name=DDB0188506>DDB0188506</a>	BC5V2_0	5	1224	0	7	0	PF00005;ABC transporter;;	ABC transporter AbcG7. ; ABA; BC5V1_0C0089_11163	DDB0191231	abcG7;"ABC_transporter_G_family_protein"
1	5	11	unknown (26A24)	empty	Null	-	-	-	-	-	-	-	-	-	-	-
1	6	11	unknown (26E24)	empty	Null	-	-	-	-	-	-	-	-	-	-	-
1	7	11	unknown (26I24)	split10.gid.0340 PCR product	DDB0218869	<a href=http://www.genedb.org/genedb/Search?organism=dicty&name=DDB0218869>DDB0218869</a>	BC4V2_0	4	1999	0	0	0	-	DDB0218869	-	-
1	8	11	unknown (26M24)	split10.gid.0353c PCR product	DDB0216983	<a href=http://www.genedb.org/genedb/Search?organism=dicty&name=DDB0216983>DDB0216983</a>	JC2V2_0	2	565	0	0	0	PF04716;ETC complex I subunit conserved...	Similar to NADH-ubiquinone oxidoreductase 13 KD-B subunit. ; ABA; JC2V1_0C0006_13160	-	-
1	9	11	unknown (27A12)	split8.gid.0531c PCR product	DDB0189217	<a href=http://www.genedb.org/genedb/Search?organism=dicty&name=DDB0189217>DDB0189217</a>	BC5V2_0	5	1921	0	0	0	PF02176;TRAF-type zinc finger;;	BC5V1_0C0135_09436	-	-
1	10	11	unknown (27E12)	split8.gid.0537c PCR product	DDB0185275	<a href=http://www.genedb.org/genedb/Search?organism=dicty&name=DDB0185275>DDB0185275</a>	BC4V2_0	4	15	0	0	0	PF02145;Rap/ran-GAP;;	BC4V1_0C0002_07139	-	-
1	11	11	unknown (27I12)	split9.gid.0244c PCR product	DDB0185825	<a href=http://www.genedb.org/genedb/Search?organism=dicty&name=DDB0185825>DDB0185825</a>	BC4V2_0	4	582	1	1	0	PF00149;Calcineurin-like phosphoesterase;;	Similar to Clostridium acetobutylicum. Predicted phosphohydrolases; Icc family. ; ABA; BC4V1_0C0033_09067	-	-
1	12	11	unknown (27M12)	split9.gid.0257 PCR product	DDB0185948	<a href=http://www.genedb.org/genedb/Search?organism=dicty&name=DDB0185948>DDB0185948</a>	BC4V2_0	4	702	0	0	0	-	BC4V1_0C0037_09277	-	-
1	13	11	unknown (27A24)	split9.gid.0106c PCR product	DDB0185667	<a href=http://www.genedb.org/genedb/Search?organism=dicty&name=DDB0185667>DDB0185667</a>	BC4V2_0	4	428	0	0	0	PF01926;GTPase of unknown function;; PR00326;GTP1/OBG GTP-binding protein family...	Hypothetical GTP-binding protein YGR210C. ; ABA; BC4V1_0C0022_08482	-	-
1	14	11	unknown (27E24)	split9.gid.0114c PCR product	DDB0204609	<a href=http://www.genedb.org/genedb/Search?organism=dicty&name=DDB0204609>DDB0204609</a>	JC3V2_0	3	1933	0	1	0	PF00904;Involucrin repeat;; PF00225;Kinesin motor domain;; PR00380;Kinesin heavy chain signature ;;	K7 kinesin-like protein. ; ABA; JC3V1_0C0048_01270	DDB0206583	ksnG;"K7;KIF7";"K7_kinesin-like_protein;kinesin_7"
1	15	11	unknown (27I24)	split9.gid.0360c PCR product	DDB0187232	<a href=http://www.genedb.org/genedb/Search?organism=dicty&name=DDB0187232>DDB0187232</a>	BC4V2_0	4	2048	0	0	0	PF00153;Mitochondrial carrier protein;; PR00926;Mitochondrial carrier protein...	BC4V1_0C0106_09096	-	-
1	16	11	unknown (27M24)	split9.gid.0376c PCR product	DDB0218057	<a href=http://www.genedb.org/genedb/Search?organism=dicty&name=DDB0218057>DDB0218057</a>	JC3V2_0	3	134	0	0	0	-	JC3V1_0C0047_01099	-	-
1	17	11	unknown (28A12)	split7.gid.0490 PCR product	DDB0184006	<a href=http://www.genedb.org/genedb/Search?organism=dicty&name=DDB0184006>DDB0184006</a>	BEC6V2_0	6	239	0	3	0	-	BC6V1_0C0002_02092	-	-
1	18	11	unknown (28E12)	split7.gid.0514c PCR product	DDB0187314	<a href=http://www.genedb.org/genedb/Search?organism=dicty&name=DDB0187314>DDB0187314</a>	BC4V2_0	4	2135	0	1	0	PF04326;Divergent AAA domain;;	BC4V1_0C0116_10032	-	-
1	19	11	unknown (28I12)	split8.gid.0217c PCR product	DDB0204597	<a href=http://www.genedb.org/genedb/Search?organism=dicty&name=DDB0204597>DDB0204597</a>	JC3V2_0	3	1921	1	8	0	PF04791;LMBR1-like membrane protein;;	JC3V1_0C0048_01258	-	-
1	20	11	unknown (28M12)	split8.gid.0233 PCR product	DDB0186963	<a href=http://www.genedb.org/genedb/Search?organism=dicty&name=DDB0186963>DDB0186963</a>	BC4V2_0	4	1754	0	0	0	PF02736;Myosin N-terminal SH3-like domain;; PF00612;IQ calmodulin-binding motif;; PF00063;Myosin head (motor domain);; PF02524;KID repeat;; PR00193;Myosin heavy chain signature ;;	Major plasmodial myosin heavy chain. ; ABA; BC4V1_0C0090_14207	DDB0191444	mhcA;MHC;"myosin_II_heavy_chain;myosin_heavy_chain"
1	1	12	unknown (23A24)	split13.gid.0090 PCR product	DDB0187390	<a href=http://www.genedb.org/genedb/Search?organism=dicty&name=DDB0187390>DDB0187390</a>	BC5V2_0	5	31	0	0	0	PF00400;WD domain; G-beta repeat;; PR00320;G protein beta WD-40 repeat... PR00319;Beta G protein (transducin)...	Zgc:76895 protein. ; ABA; BC5V1_0C0003_06521	-	-
1	2	12	unknown (23E24)	split13.gid.0097c PCR product	DDB0204086	<a href=http://www.genedb.org/genedb/Search?organism=dicty&name=DDB0204086>DDB0204086</a>	JC3V2_0	3	1707	0	2	0	PF04882;Peroxin-3;;	JC3V1_0C0042_00735	-	-
1	3	12	unknown (23I24)	split13.gid.0405c PCR product	DDB0205995	<a href=http://www.genedb.org/genedb/Search?organism=dicty&name=DDB0205995>DDB0205995</a>	JC3V2_0	3	949	0	0	0	PF00069;Protein kinase domain;;	Hypothetical protein T6J4.10. ; ABA; JC3V1_0C0027_12659	DDB0216281	prp4;"putative_CMGC_family_protein_kinase;putative_DYRK_family_protein_kinase;putative_PRP4_family_protein_kinase;putative_protein_serine/threonine_kinase"
1	4	12	unknown (23M24)	split13.gid.0419c PCR product	DDB0204780	<a href=http://www.genedb.org/genedb/Search?organism=dicty&name=DDB0204780>DDB0204780</a>	JC3V2_0	3	2323	0	0	0	-	JC3V1_0C0001_10602	-	-
1	5	12	unknown (24A12)	split11.gid.0550 PCR product	DDB0185806	<a href=http://www.genedb.org/genedb/Search?organism=dicty&name=DDB0185806>DDB0185806</a>	BC4V2_0	4	565	0	0	0	PF00023;Ankyrin repeat;; PF00515;Tetratricopeptide repeat;; PF07719;Tetratricopeptide repeat;; PR01415;Ankyrin repeat signature ;;	BC4V1_0C0033_09048	-	-
1	6	12	unknown (24E12)	split11.gid.0569 PCR product	DDB0188172	<a href=http://www.genedb.org/genedb/Search?organism=dicty&name=DDB0188172>DDB0188172</a>	BC5V2_0	5	856	1	1	0	PF07691;PA14 domain;; PF00526;Dictyostelium (slime mold) repeat;;	ORFveg106. ; ABA; BC5V1_0C0056_08874	-	-
1	7	12	unknown (24I12)	split12.gid.0257 PCR product	DDB0218665	<a href=http://www.genedb.org/genedb/Search?organism=dicty&name=DDB0218665>DDB0218665</a>	BC4V2_0	4	1070	0	0	0	PF00642;Zinc finger C-x8-C-x5-C-x3-H type... PR01848;U2 auxiliary factor small subunit...	AgCP1392 (Fragment). ; ABA; BC4V1_0C0057_10508	-	-
1	8	12	unknown (24M12)	split12.gid.0267c PCR product	DDB0218835	<a href=http://www.genedb.org/genedb/Search?organism=dicty&name=DDB0218835>DDB0218835</a>	BC4V2_0	4	1804	0	0	0	PF00428;60s Acidic ribosomal protein;; PF00466;Ribosomal protein L10;;	60S acidic ribosomal protein P0. ; predicted by automatic BLAST annotation	DDB0219977	RPLP0;"60S_acidic_ribosomal_protein_P0;ribosomal_acidic_phosphoprotein_P0"
1	9	12	unknown (24A24)	split12.gid.0124 PCR product	DDB0206115	<a href=http://www.genedb.org/genedb/Search?organism=dicty&name=DDB0206115>DDB0206115</a>	JC3V2_0	3	1427	0	0	0	-	JC3V1_0C0029_12781	-	-
1	10	12	unknown (24E24)	split12.gid.0129 PCR product	DDB0206109	<a href=http://www.genedb.org/genedb/Search?organism=dicty&name=DDB0206109>DDB0206109</a>	JC3V2_0	3	1421	0	0	0	-	JC3V1_0C0029_12775	-	-
1	11	12	unknown (24I24)	split12.gid.0408 PCR product	DDB0218422	<a href=http://www.genedb.org/genedb/Search?organism=dicty&name=DDB0218422>DDB0218422</a>	BC4V2_0	4	5	0	5	0	PF00005;ABC transporter;; PF00664;ABC transporter transmembrane...	ABC transporter; nucleotide binding/ATPase protein. ; ABA; BC4V1_0C0002_07129	DDB0214896	abcB6;"ABC_transporter_B_family_protein"
1	12	12	unknown (24M24)	split12.gid.0424 PCR product	DDB0204641	<a href=http://www.genedb.org/genedb/Search?organism=dicty&name=DDB0204641>DDB0204641</a>	JC3V2_0	3	1965	0	0	0	PF00118;TCP-1/cpn60 chaperonin family;; PR00304;Tailless complex polypeptide 1... PR00298;60kDa chaperonin signature ;;	CCT chaperonin gamma subunit. ; ABA; JC3V1_0C0048_01302	-	-
1	13	12	unknown (25A12)	split10.gid.0509c PCR product	DDB0205291	<a href=http://www.genedb.org/genedb/Search?organism=dicty&name=DDB0205291>DDB0205291</a>	JC3V2_0	3	2215	0	0	0	PF02145;Rap/ran-GAP;;	JC3V1_0C0011_11343	-	-
1	14	12	unknown (25E12)	split10.gid.0531 PCR product	DDB0187724	<a href=http://www.genedb.org/genedb/Search?organism=dicty&name=DDB0187724>DDB0187724</a>	BC5V2_0	5	391	0	0	0	-	BC5V1_0C0024_06979	-	-
1	15	12	unknown (25I12)	split11.gid.0225c PCR product	DDB0217823	<a href=http://www.genedb.org/genedb/Search?organism=dicty&name=DDB0217823>DDB0217823</a>	JC2V2_0	2	2736	1	0	0	PF01625;Peptide methionine sulfoxide...	Similar to Arabidopsis thaliana (Mouse-ear cress). peptide methionine sulfoxide reductase (Msr). ; ABA; JC2V1_0C0014_14189	-	-
1	16	12	unknown (25M12)	split11.gid.0245 PCR product	DDB0219537	<a href=http://www.genedb.org/genedb/Search?organism=dicty&name=DDB0219537>DDB0219537</a>	BC5V2_0	5	1493	1	2	0	PF07691;PA14 domain;;	BC5V1_0C0110_07743	DDB0231655	-
1	17	12	unknown (25A24)	split11.gid.0065 PCR product	DDB0186038	<a href=http://www.genedb.org/genedb/Search?organism=dicty&name=DDB0186038>DDB0186038</a>	BC4V2_0	4	794	0	0	0	PF00621;RhoGEF domain;;	BC4V1_0C0042_09985	-	-
1	18	12	unknown (25E24)	split11.gid.0070c PCR product	DDB0186043	<a href=http://www.genedb.org/genedb/Search?organism=dicty&name=DDB0186043>DDB0186043</a>	BC4V2_0	4	799	0	0	0	-	DNA repair protein RAD51 homolog 3. ; ABA; BC4V1_0C0042_09990	-	-
1	19	12	unknown (25I24)	split11.gid.0395c PCR product	DDB0205515	<a href=http://www.genedb.org/genedb/Search?organism=dicty&name=DDB0205515>DDB0205515</a>	JC3V2_0	3	414	0	4	0	PF04117;Mpv17 / PMP22 family;;	JC3V1_0C0013_11569	-	-
1	20	12	unknown (25M24)	split11.gid.0404c PCR product	DDB0206269	<a href=http://www.genedb.org/genedb/Search?organism=dicty&name=DDB0206269>DDB0206269</a>	JC3V2_0	3	547	0	0	0	PF00615;Regulator of G protein signaling...	JC3V1_0C0033_13641	-	-
1	1	13	unknown (21A12)	split15.gid.0068 PCR product	DDB0204976	<a href=http://www.genedb.org/genedb/Search?organism=dicty&name=DDB0204976>DDB0204976</a>	JC3V2_0	3	2504	0	0	0	PF04045;Arp2/3 complex; 34 kD subunit...	ARP2/3 complex 34 kDa subunit (P34-ARC). ; ABA; JC3V1_0C0003_10798	DDB0214935	arpE;"ARPC2;Arc35";p34-Arc
1	2	13	unknown (21E12)	split15.gid.0078 PCR product	DDB0204583	<a href=http://www.genedb.org/genedb/Search?organism=dicty&name=DDB0204583>DDB0204583</a>	JC3V2_0	3	1909	0	0	0	PF00069;Protein kinase domain;; PR00109;Tyrosine kinase catalytic domain...	JC3V1_0C0048_01244	DDB0230009	mkcE;"PAK_sub-family_kinase;putative_STE20_family_protein_kinase;putative_protein_serine/threonine_kinase"
1	3	13	unknown (21I12)	split15.gid.0422c PCR product	DDB0185589	<a href=http://www.genedb.org/genedb/Search?organism=dicty&name=DDB0185589>DDB0185589</a>	BC4V2_0	4	350	0	1	0	PF05631;Protein of unknown function... PF07690;Major Facilitator Superfamily;;	Putative transporter; 8780-5873 (At3g49310). ; ABA; BC4V1_0C0021_08398	-	-
1	4	13	unknown (21M12)	split15.gid.0428 PCR product	DDB0188965	<a href=http://www.genedb.org/genedb/Search?organism=dicty&name=DDB0188965>DDB0188965</a>	BC5V2_0	5	1694	0	0	0	PF00412;LIM domain;;	Hypothetical protein FLJ40200. ; ABA; BC5V1_0C0116_00065	-	-
1	5	13	unknown (21A24)	split15.gid.0213c PCR product	DDB0185297	<a href=http://www.genedb.org/genedb/Search?organism=dicty&name=DDB0185297>DDB0185297</a>	BC4V2_0	4	37	0	2	0	PF02798;Glutathione S-transferase; N-terminal... PF00043;Glutathione S-transferase; C-terminal... PF00647;Elongation factor 1 gamma; conserved...	Eukaryotic translation elongation factor 1 gamma (Fragment). ; ABA; BC4V1_0C0004_07162	-	-
1	6	13	unknown (21E24)	split15.gid.0222 PCR product	DDB0205477	<a href=http://www.genedb.org/genedb/Search?organism=dicty&name=DDB0205477>DDB0205477</a>	JC3V2_0	3	378	0	0	0	-	JC3V1_0C0012_11530	-	-
1	7	13	unknown (21I24)	split16.gid.0020c PCR product	DDB0186121	<a href=http://www.genedb.org/genedb/Search?organism=dicty&name=DDB0186121>DDB0186121</a>	BC4V2_0	4	875	0	0	0	-	BC4V1_0C0049_10103	-	-
1	8	13	unknown (21M24)	split16.gid.0037 PCR product	DDB0187976	<a href=http://www.genedb.org/genedb/Search?organism=dicty&name=DDB0187976>DDB0187976</a>	BC5V2_0	5	660	1	4	1	PF01553;Acyltransferase;;	Acetyltransferase; 1-acylglycerol-3-phosphate acyltransferase (Predicted); non-essential (PMID 12618370); similar to S. cerevisiae YBR042C. ; ABA; BC5V1_0C0041_07866	-	-
1	9	13	unknown (22A12)	split13.gid.0591 PCR product	between_DDB0186315_and_DDB0218665	GeneDB	Contig	Chr.	Geneindex	SignalPep	TMs	GPI	Domains	Annotation	-	-
1	10	13	unknown (22E12)	split13.gid.0604 PCR product	DDB0205799	<a href=http://www.genedb.org/genedb/Search?organism=dicty&name=DDB0205799>DDB0205799</a>	JC3V2_0	3	835	0	0	0	PF00160;Cyclophilin type peptidyl-prolyl... PR00153;Cyclophilin peptidyl-prolyl...	Cyclophilin (Fragment). ; ABA; JC3V1_0C0021_12458	-	-
1	11	13	unknown (22I12)	split14.gid.0325c PCR product	DDB0206532	<a href=http://www.genedb.org/genedb/Search?organism=dicty&name=DDB0206532>DDB0206532</a>	JC3V2_0	3	1280	0	0	0	PF00515;Tetratricopeptide repeat;; PF07719;Tetratricopeptide repeat;;	JC3V1_0C0037_13911	-	-
1	12	13	unknown (22M12)	split14.gid.0337c PCR product	DDB0215304	<a href=http://www.genedb.org/genedb/Search?organism=dicty&name=DDB0215304>DDB0215304</a>	JC3V2_0	3	603	1	0	1	-	JC3V1_0C0014_11639	-	-
1	13	13	unknown (22A24)	split14.gid.0177 PCR product	DDB0187451	<a href=http://www.genedb.org/genedb/Search?organism=dicty&name=DDB0187451>DDB0187451</a>	BC5V2_0	5	93	0	0	0	PF00962;Adenosine/AMP deaminase;;	BC5V1_0C0005_06582	DDB0230171	-
1	14	13	unknown (22E24)	split14.gid.0204 PCR product	DDB0218465	<a href=http://www.genedb.org/genedb/Search?organism=dicty&name=DDB0218465>DDB0218465</a>	BC4V2_0	4	141	0	0	0	PF02887;Pyruvate kinase; alpha/beta domain;; PR01050;Pyruvate kinase family signature...	DDB0218465	DDB0231421	-
1	15	13	unknown (22I24)	split14.gid.0461 PCR product	DDB0206191	<a href=http://www.genedb.org/genedb/Search?organism=dicty&name=DDB0206191>DDB0206191</a>	JC3V2_0	3	475	0	2	0	-	JC3V1_0C0031_13563	-	-
1	16	13	unknown (22M24)	split14.gid.0471c PCR product	DDB0188420	<a href=http://www.genedb.org/genedb/Search?organism=dicty&name=DDB0188420>DDB0188420</a>	BC5V2_0	5	1116	0	8	0	PF03105;SPX domain;; PF03124;EXS family;;	Hypothetical protein. ; ABA; BC5V1_0C0079_10300	-	-
1	17	13	unknown (23A12)	split12.gid.0565 PCR product	DDB0186172	<a href=http://www.genedb.org/genedb/Search?organism=dicty&name=DDB0186172>DDB0186172</a>	BC4V2_0	4	924	0	0	0	PF00328;Histidine acid phosphatase;;	BC4V1_0C0052_10347	-	-
1	18	13	unknown (23E12)	split12.gid.0578 PCR product	DDB0204455	<a href=http://www.genedb.org/genedb/Search?organism=dicty&name=DDB0204455>DDB0204455</a>	JC3V2_0	3	151	0	0	0	PF00560;Leucine Rich Repeat;;	JC3V1_0C0047_01115	-	-
1	19	13	unknown (23I12)	split13.gid.0238 PCR product	DDB0205874	<a href=http://www.genedb.org/genedb/Search?organism=dicty&name=DDB0205874>DDB0205874</a>	JC3V2_0	3	1056	0	0	0	-	Gll1113 protein. ; ABA; JC3V1_0C0022_12535	-	-
1	20	13	unknown (23M12)	split13.gid.0254 PCR product	DDB0206478	<a href=http://www.genedb.org/genedb/Search?organism=dicty&name=DDB0206478>DDB0206478</a>	JC3V2_0	3	1229	0	0	0	PF03561;Allantoicase repeat;;	Allantoicase. ; ABA; JC3V1_0C0037_13857	DDB0231471	allC;"allantoate_amidinohydrolase;allantoicase"
1	1	14	unknown (18A24)	split18.gid.0537c PCR product	DDB0187591	<a href=http://www.genedb.org/genedb/Search?organism=dicty&name=DDB0187591>DDB0187591</a>	BC5V2_0	5	252	0	0	0	-	BC5V1_0C0017_06793	-	-
1	2	14	unknown (18E24)	split18.gid.0545c PCR product	DDB0186743	<a href=http://www.genedb.org/genedb/Search?organism=dicty&name=DDB0186743>DDB0186743</a>	BC4V2_0	4	1503	0	0	0	PF03162;Tyrosine phosphatase family;;	T7A14.14 protein (At1g05000). ; ABA; BC4V1_0C0076_12332	-	-
1	3	14	unknown (18I24)	split19.gid.0248 PCR product	DDB0188467	<a href=http://www.genedb.org/genedb/Search?organism=dicty&name=DDB0188467>DDB0188467</a>	BC5V2_0	5	1162	0	8	0	-	Hypothetical protein. ; ABA; BC5V1_0C0082_10989	-	-
1	4	14	unknown (18M24)	split19.gid.0268 PCR product	DDB0187429	<a href=http://www.genedb.org/genedb/Search?organism=dicty&name=DDB0187429>DDB0187429</a>	BC5V2_0	5	69	0	0	0	PF04494;WD40 associated region in TFIID... PF00400;WD domain; G-beta repeat;; PR00320;G protein beta WD-40 repeat...	Transcription initiation factor TFIID subunit 5 (Transcription initiation factor TFIID 100 kDa subunit) (TAF(II)100) (TAFII-100) (TAFII100). ; ABA; BC5V1_0C0005_06559	DDB0231003	TAF5;"TFIID_subunit;transcription_initiation_factor_TFIID_subunit"
1	5	14	unknown (19A12)	split17.gid.0325 PCR product	DDB0218158	<a href=http://www.genedb.org/genedb/Search?organism=dicty&name=DDB0218158>DDB0218158</a>	JC3V2_0	3	691	0	0	0	PF01157;Ribosomal protein L21e;;	60s ribosomal protein L21 (Fragment). ; predicted by automatic BLAST annotation	DDB0229962	rpl21;"ribosomal_protein_L21"
1	6	14	unknown (19E12)	split17.gid.0332c PCR product	DDB0191604	<a href=http://www.genedb.org/genedb/Search?organism=dicty&name=DDB0191604>DDB0191604</a>	BEC6V2_0	6	318	0	0	0	PF00169;PH domain;; PF00168;C2 domain;; PF00620;RhoGAP domain;; PR00360;C2 domain signature ;;	BC6V1_0C0008_02275	-	-
1	7	14	A	split18.gid.0045 PCR product	DDB0186698	<a href=http://www.genedb.org/genedb/Search?organism=dicty&name=DDB0186698>DDB0186698</a>	BC4V2_0	4	1455	0	0	0	-	Putative 25 kDa protein (Fragment). ; ABA; BC4V1_0C0075_12280	-	-
1	8	14	A	split18.gid.0054c PCR product	DDB0186051	<a href=http://www.genedb.org/genedb/Search?organism=dicty&name=DDB0186051>DDB0186051</a>	BC4V2_0	4	805	0	0	0	PF00004;ATPase family associated with various...	26S proteasome regulatory particle triple-A ATPase subunit4. ; ABA; BC4V1_0C0042_09999	-	-
1	9	14	unknown (19A24)	split17.gid.0497c PCR product	DDB0205041	<a href=http://www.genedb.org/genedb/Search?organism=dicty&name=DDB0205041>DDB0205041</a>	JC3V2_0	3	648	0	0	0	PF00004;ATPase family associated with various... PR00300;ATP-dependent Clp protease...	OSJNBa0044K18.20 protein. ; ABA; JC3V1_0C0004_10863	-	-
1	10	14	unknown (19E24)	split17.gid.0508 PCR product	DDB0206402	<a href=http://www.genedb.org/genedb/Search?organism=dicty&name=DDB0206402>DDB0206402</a>	JC3V2_0	3	1155	0	0	0	PF00996;GDP dissociation inhibitor;; PR00891;Rab GDI/REP protein family...	JC3V1_0C0037_13781	-	-
1	11	14	A	split18.gid.0182 PCR product	DDB0205381	<a href=http://www.genedb.org/genedb/Search?organism=dicty&name=DDB0205381>DDB0205381</a>	JC3V2_0	3	287	0	0	0	PF01343;Peptidase family S49;;	JC3V1_0C0012_11434	-	-
1	12	14	A	split18.gid.0189c PCR product	DDB0187983	<a href=http://www.genedb.org/genedb/Search?organism=dicty&name=DDB0187983>DDB0187983</a>	BC5V2_0	5	667	0	0	0	PF00904;Involucrin repeat;;	BC5V1_0C0042_07888	-	-
1	13	14	unknown (20A12)	split16.gid.0230 PCR product	DDB0204208	<a href=http://www.genedb.org/genedb/Search?organism=dicty&name=DDB0204208>DDB0204208</a>	JC3V2_0	3	2277	0	0	0	PF00620;RhoGAP domain;;	JC3V1_0C0045_00865	-	-
1	14	14	unknown (20E12)	split16.gid.0250 PCR product	DDB0204279	<a href=http://www.genedb.org/genedb/Search?organism=dicty&name=DDB0204279>DDB0204279</a>	JC3V2_0	3	2043	0	9	0	-	JC3V1_0C0046_00938	-	-
1	15	14	unknown (20I12)	split16.gid.0586c PCR product	DDB0187121	<a href=http://www.genedb.org/genedb/Search?organism=dicty&name=DDB0187121>DDB0187121</a>	BC4V2_0	4	1932	0	0	0	PF02176;TRAF-type zinc finger;; PF00400;WD domain; G-beta repeat;; PR00320;G protein beta WD-40 repeat...	Myosin heavy chain kinase B (EC 2.7.1.129) (MHCK B). ; ABA; BC4V1_0C0098_00538	-	-
1	16	14	unknown (20M12)	split16.gid.0593c PCR product	DDB0186893	<a href=http://www.genedb.org/genedb/Search?organism=dicty&name=DDB0186893>DDB0186893</a>	BC4V2_0	4	1682	1	1	0	-	BC4V1_0C0084_13374	-	-
1	17	14	unknown (20A24)	split16.gid.0422c PCR product	DDB0205707	<a href=http://www.genedb.org/genedb/Search?organism=dicty&name=DDB0205707>DDB0205707</a>	JC3V2_0	3	747	0	0	0	PF02661;Fic protein family;;	JC3V1_0C0018_11945	-	-
1	18	14	unknown (20E24)	split16.gid.0442 PCR product	DDB0218478	<a href=http://www.genedb.org/genedb/Search?organism=dicty&name=DDB0218478>DDB0218478</a>	BC4V2_0	4	201	0	0	0	PF00069;Protein kinase domain;;	BC4V1_0C0013_07605	DDB0231195	-
1	19	14	unknown (20I24)	split17.gid.0163 PCR product	DDB0204330	<a href=http://www.genedb.org/genedb/Search?organism=dicty&name=DDB0204330>DDB0204330</a>	JC3V2_0	3	28	0	0	0	PF00036;EF hand;;	Myosin; essential light chain (Myosin light chain alkali) (EMLC). ; ABA; JC3V1_0C0047_00990	DDB0214813	mlcE;EMLC;"essential_myosin_light_chain_(ELC)"
1	20	14	unknown (20M24)	split17.gid.0195 PCR product	DDB0219438	<a href=http://www.genedb.org/genedb/Search?organism=dicty&name=DDB0219438>DDB0219438</a>	BC5V2_0	5	1118	0	0	0	-	Protein arginine N-methyltransferase-like protein. ; ABA; BC5V1_0C0080_10874	-	-
1	1	15	unknown (16A12)	split21.gid.0292 PCR product	DDB0183873	<a href=http://www.genedb.org/genedb/Search?organism=dicty&name=DDB0183873>DDB0183873</a>	BEC6V2_0	6	104	0	0	0	-	BC6V1_0C0002_01949	-	-
1	2	15	unknown (16E12)	split21.gid.0298c PCR product	DDB0183866	<a href=http://www.genedb.org/genedb/Search?organism=dicty&name=DDB0183866>DDB0183866</a>	BEC6V2_0	6	97	0	0	0	PF01764;Lipase (class 3);;	BC6V1_0C0002_01942	-	-
1	3	15	unknown (16I12)	split22.gid.0119 PCR product	seq_not_in_DB	-	-	-	-	-	-	-	-	-	-	-
1	4	15	unknown (16M12)	split22.gid.0137c PCR product	DDB0167680	<a href=http://www.genedb.org/genedb/Search?organism=dicty&name=DDB0167680>DDB0167680</a>	JC2V2_0	2	1783	1	1	0	-	Hypothetical protein. ; ABA; JC2V1_0C0033_05104	-	-
1	5	15	unknown (16A24)	split21.gid.0458c PCR product	DDB0217483	<a href=http://www.genedb.org/genedb/Search?organism=dicty&name=DDB0217483>DDB0217483</a>	JC2V2_0	2	1572	0	0	0	-	Similar to Dictyostelium discoideum (Slime mold). Histidine kinase DhkG. ; ABA; JC2V1_0C0033_05328	-	-
1	6	15	unknown (16E24)	split21.gid.0504c PCR product	DDB0184088	<a href=http://www.genedb.org/genedb/Search?organism=dicty&name=DDB0184088>DDB0184088</a>	BEC6V2_0	6	321	0	2	0	PF07690;Major Facilitator Superfamily;;	BC6V1_0C0008_02278	-	-
1	7	15	unknown (16I24)	split22.gid.0523 PCR product	DDB0191984	<a href=http://www.genedb.org/genedb/Search?organism=dicty&name=DDB0191984>DDB0191984</a>	BEC6V2_0	6	1156	0	0	0	PF00583;Acetyltransferase (GNAT) family;;	acetyltransferase; gnat family; Transcriptional regulatory protein. ; ABA; EC6V1_0C0022_09537	-	-
1	8	15	unknown (16M24)	split22.gid.0553 PCR product	DDB0202068	<a href=http://www.genedb.org/genedb/Search?organism=dicty&name=DDB0202068>DDB0202068</a>	JC1V2_0	1	118	0	0	0	PF00076;RNA recognition motif. (a.k.a. RRM;...	JC1V1_0C0002_03545	-	-
1	9	15	unknown (17A12)	split19.gid.0397c PCR product	DDB0186125	<a href=http://www.genedb.org/genedb/Search?organism=dicty&name=DDB0186125>DDB0186125</a>	BC4V2_0	4	881	1	0	0	PF01833;IPT/TIG domain;;	Similar to Dictyostelium discoideum (Slime mold). LagC2. ; ABA; BC4V1_0C0049_10109	-	-
1	10	15	unknown (17E12)	split19.gid.0402c PCR product	DDB0205644	<a href=http://www.genedb.org/genedb/Search?organism=dicty&name=DDB0205644>DDB0205644</a>	JC3V2_0	3	687	1	0	0	PF00112;Papain family cysteine protease;; PR00705;Papain cysteine protease (C1)...	Cysteine proteinase 7 precursor (EC 3.4.22.-) (Proteinase 1). ; ABA; JC3V1_0C0017_11880	DDB0215005	cprG;CP7;"cysteine_proteinase"
1	11	15	unknown (17I12)	split20.gid.0188c PCR product	DDB0187993	<a href=http://www.genedb.org/genedb/Search?organism=dicty&name=DDB0187993>DDB0187993</a>	BC5V2_0	5	677	1	1	0	PF00112;Papain family cysteine protease;; PR00705;Papain cysteine protease (C1)...	BC5V1_0C0044_07901	-	-
1	12	15	unknown (17M12)	split20.gid.0203 PCR product	DDB0192179	<a href=http://www.genedb.org/genedb/Search?organism=dicty&name=DDB0192179>DDB0192179</a>	BEC6V2_0	6	1334	0	0	0	PF00891;O-methyltransferase;;	methyltransferase; putative; Similar to Bradyrhizobium japonicum. Blr7665 protein. ; ABA; EC6V1_0C0028_09821	DDB0231349	-
1	13	15	unknown (17A24)	split19.gid.0530c PCR product	DDB0188234	<a href=http://www.genedb.org/genedb/Search?organism=dicty&name=DDB0188234>DDB0188234</a>	BC5V2_0	5	921	0	0	0	PF00004;ATPase family associated with various... PF07724;ATPase family associated with various... PR00300;ATP-dependent Clp protease...	Chaperone clpB. ; ABA; BC5V1_0C0063_09454	DDB0231600	-
1	14	15	unknown (17E24)	split19.gid.0542c PCR product	DDB0185416	<a href=http://www.genedb.org/genedb/Search?organism=dicty&name=DDB0185416>DDB0185416</a>	BC4V2_0	4	173	0	0	0	PF02919;Eukaryotic DNA topoisomerase I; DNA... PF01028;Eukaryotic DNA topoisomerase I;... PR00416;Eukaryotic DNA topoisomerase I...	DNA topoisomerase I. ; ABA; BC4V1_0C0011_07571	-	-
1	15	15	unknown (17I24)	split21.gid.0059 PCR product	DDB0186663	<a href=http://www.genedb.org/genedb/Search?organism=dicty&name=DDB0186663>DDB0186663</a>	BC4V2_0	4	1422	0	0	0	-	Hypothetical protein. ; ABA; BC4V1_0C0073_12241	-	-
1	16	15	unknown (17M24)	split21.gid.0077 PCR product	DDB0169421	<a href=http://www.genedb.org/genedb/Search?organism=dicty&name=DDB0169421>DDB0169421</a>	JC2V2_0	2	2599	0	0	0	PF00904;Involucrin repeat;; PF02170;PAZ domain;; PF02171;Piwi domain;;	JC2V1_0C0045_06296	DDB0220136	agnA;"argonaut-like_protein"
1	17	15	unknown (18A12)	split18.gid.0362c PCR product	DDB0185615	<a href=http://www.genedb.org/genedb/Search?organism=dicty&name=DDB0185615>DDB0185615</a>	BC4V2_0	4	375	0	0	0	-	Calcium-binding protein. ; ABA; BC4V1_0C0021_08426	-	-
1	18	15	unknown (18E12)	split18.gid.0377 PCR product	DDB0185723	<a href=http://www.genedb.org/genedb/Search?organism=dicty&name=DDB0185723>DDB0185723</a>	BC4V2_0	4	482	0	0	0	-	BC4V1_0C0023_08542	DDB0231747	-
1	19	15	unknown (18I12)	split19.gid.0099 PCR product	DDB0216167	<a href=http://www.genedb.org/genedb/Search?organism=dicty&name=DDB0216167>DDB0216167</a>	BC5V2_0	5	1653	0	0	0	PF02412;Thrombospondin type 3 repeat;;	BC5V1_0C0116_00020	-	-
1	20	15	unknown (18M12)	split19.gid.0115c PCR product	DDB0187640	<a href=http://www.genedb.org/genedb/Search?organism=dicty&name=DDB0187640>DDB0187640</a>	BC5V2_0	5	303	0	0	0	PF01597;Glycine cleavage H-protein;;	BC5V1_0C0017_06846	DDB0231214	gcvH3;gcvH;"glycine_cleavage_system_H-protein"
1	1	16	unknown (13A24)	split10.gid.0036c-F	DDB0186653	<a href=http://www.genedb.org/genedb/Search?organism=dicty&name=DDB0186653>DDB0186653</a>	BC4V2_0	4	1412	0	0	0	-	BC4V1_0C0073_12231	-	-
1	2	16	unknown (13E24)	split10.gid.0056-F	DDB0219460	<a href=http://www.genedb.org/genedb/Search?organism=dicty&name=DDB0219460>DDB0219460</a>	BC5V2_0	5	1182	0	0	0	PF00036;EF hand;;	DDB0219460	-	-
1	3	16	unknown (13I24)	split2.gid.0082c-F	DDB0184258	<a href=http://www.genedb.org/genedb/Search?organism=dicty&name=DDB0184258>DDB0184258</a>	BEC6V2_0	6	492	0	0	0	-	BC6V1_0C0012_05629	-	-
1	4	16	unknown (13M24)	split2.gid.0125-F	DDB0189630	<a href=http://www.genedb.org/genedb/Search?organism=dicty&name=DDB0189630>DDB0189630</a>	JC1V2_0	1	434	0	0	0	PF02338;OTU-like cysteine protease;;	OSJNBa0043A12.32 protein. ; ABA; JC1V1_0C0002_03883	-	-
1	5	16	unknown (14A12)	split26.gid.0059c PCR product	DDB0169498	<a href=http://www.genedb.org/genedb/Search?organism=dicty&name=DDB0169498>DDB0169498</a>	JC2V2_0	2	2504	1	2	0	-	JC2V1_0C0046_06409	-	-
1	6	16	unknown (14E12)	split26.gid.0121c PCR product	DDB0202361	<a href=http://www.genedb.org/genedb/Search?organism=dicty&name=DDB0202361>DDB0202361</a>	JC1V2_0	1	939	0	0	0	PF04376;Arginine-tRNA-protein transferase; N... PF04377;Arginine-tRNA-protein transferase; C...	LD41664p. ; ABA; JC1V1_0C0003_04441	-	-
1	7	16	unknown (14I12)	split8.gid.0234c-F	DDB0186964	<a href=http://www.genedb.org/genedb/Search?organism=dicty&name=DDB0186964>DDB0186964</a>	BC4V2_0	4	1755	1	1	0	PR00011;Type III EGF-like signature ;;	BC4V1_0C0090_14208	-	-
1	8	16	unknown (14M12)	split8.hmmg.0258-F	DDB0219571	<a href=http://www.genedb.org/genedb/Search?organism=dicty&name=DDB0219571>DDB0219571</a>	BC5V2_0	5	1648	0	7	0	PF03105;SPX domain;; PF03124;EXS family;;	BC5V1_0C0116_00015	-	-
1	9	16	unknown (14A24)	empty	Null	-	-	-	-	-	-	-	-	-	-	-
1	10	16	unknown (14E24)	empty	Null	-	-	-	-	-	-	-	-	-	-	-
1	11	16	unknown (14I24)	split9.gid.0078c-F	DDB0206014	<a href=http://www.genedb.org/genedb/Search?organism=dicty&name=DDB0206014>DDB0206014</a>	JC3V2_0	3	967	0	0	0	PF02518;Histidine kinase-; DNA gyrase B-; and... PF00204;DNA gyrase B;; PF00521;DNA gyrase/topoisomerase IV; subunit... PR01158;Topoisomerase II signature ;; PR00418;DNA topoisomerase II family...	DNA topoisomerase II; mitochondrial precursor (EC 5.99.1.3). ; ABA; JC3V1_0C0028_12679	DDB0214907	topA;"DNA_topoisomerase_II"
1	12	16	A	split9.gid.0105-F	DDB0185666	<a href=http://www.genedb.org/genedb/Search?organism=dicty&name=DDB0185666>DDB0185666</a>	BC4V2_0	4	427	0	0	0	-	BC4V1_0C0022_08481	-	-
1	13	16	A	split23.gid.0198 PCR product	DDB0184128	<a href=http://www.genedb.org/genedb/Search?organism=dicty&name=DDB0184128>DDB0184128</a>	BEC6V2_0	6	362	0	0	0	PF03456;uDENN domain;; PF02141;DENN (AEX-3) domain;;	BC6V1_0C0009_02324	-	-
1	14	16	unknown (15E12)	split23.gid.0207 PCR product	DDB0204682	<a href=http://www.genedb.org/genedb/Search?organism=dicty&name=DDB0204682>DDB0204682</a>	JC3V2_0	3	657	0	0	0	PF04828;Protein of unknown function...	JC3V1_0C0049_01344	-	-
1	15	16	unknown (15I12)	split24.gid.0313 PCR product	DDB0184523	<a href=http://www.genedb.org/genedb/Search?organism=dicty&name=DDB0184523>DDB0184523</a>	BEC6V2_0	6	752	0	0	0	PF00642;Zinc finger C-x8-C-x5-C-x3-H type... PF01207;Dihydrouridine synthase (Dus);;	Putative zinc finger protein. ; ABA; BC6V1_0C0018_06081	-	-
1	16	16	unknown (15M12)	split24.gid.0336 PCR product	DDB0217731	<a href=http://www.genedb.org/genedb/Search?organism=dicty&name=DDB0217731>DDB0217731</a>	JC2V2_0	2	2408	0	0	0	-	JC2V1_0C0016_00041	-	-
1	17	16	A	split23.gid.0474c PCR product	DDB0215275	<a href=http://www.genedb.org/genedb/Search?organism=dicty&name=DDB0215275>DDB0215275</a>	JC3V2_0	3	576	0	0	0	PF00904;Involucrin repeat;; PF07716;Basic region leucine zipper;;	JC3V1_0C0014_11610	DDB0216189	dimA;"putative_basic-leucine_zipper_(bZIP)_transcription_factor"
1	18	16	unknown (15E24)	split23.gid.0539 PCR product	DDB0191643	<a href=http://www.genedb.org/genedb/Search?organism=dicty&name=DDB0191643>DDB0191643</a>	BEC6V2_0	6	779	0	0	0	PF00888;Cullin family;;	Putative cullin protein. ; ABA; BC6V1_0C0020_06172	-	-
1	19	16	unknown (15I24)	split25.gid.0235c PCR product	DDB0191845	<a href=http://www.genedb.org/genedb/Search?organism=dicty&name=DDB0191845>DDB0191845</a>	BEC6V2_0	6	1009	0	0	0	PF05958;tRNA (Uracil-5-)-methyltransferase;;	tRNA (Uracil-5-)-methyltransferase; similar to hpaii tinys locus 9c; ABA; EC6V1_0C0005_08282	-	-
1	20	16	unknown (15M24)	split25.gid.0270c PCR product	DDB0216966	<a href=http://www.genedb.org/genedb/Search?organism=dicty&name=DDB0216966>DDB0216966</a>	JC2V2_0	2	520	0	0	0	PF02291;Transcription initiation factor IID;...	JC2V1_0C0010_13944	DDB0230997	TAF9;TFII31;"TFIID_subunit;transcription_initiation_factor_TFIID_subunit"
1	1	17	unknown (11A12)	split13.gid.0269c-F	DDB0206469	<a href=http://www.genedb.org/genedb/Search?organism=dicty&name=DDB0206469>DDB0206469</a>	JC3V2_0	3	1220	0	0	0	PF03725;3' exoribonuclease family; domain...	JC3V1_0C0037_13848	-	-
1	2	17	unknown (11E12)	split13.gid.0295c-F	DDB0218070	<a href=http://www.genedb.org/genedb/Search?organism=dicty&name=DDB0218070>DDB0218070</a>	JC3V2_0	3	188	0	0	0	PF00071;Ras family;; PR00449;Transforming protein P21 ras...	RAS-related protein rac1A. ; ABA; JC3V1_0C0047_01153	DDB0214822	rac1A;"Rho_GTPase"
1	3	17	unknown (11I12)	split14.gid.0300-F	DDB0205141	<a href=http://www.genedb.org/genedb/Search?organism=dicty&name=DDB0205141>DDB0205141</a>	JC3V2_0	3	2149	0	0	0	PF00097;Zinc finger; C3HC4 type (RING... PF00271;Helicase conserved C-terminal... PF00176;SNF2 family N-terminal domain;;	HelE (Fragment). ; ABA; JC3V1_0C0007_11007	-	-
1	4	17	unknown (11M12)	split14.gid.0314-F	DDB0206388	<a href=http://www.genedb.org/genedb/Search?organism=dicty&name=DDB0206388>DDB0206388</a>	JC3V2_0	3	1141	1	1	0	PR00011;Type III EGF-like signature ;;	Hypothetical protein. ; ABA; JC3V1_0C0037_13767	-	-
1	5	17	unknown (11A24)	split14.gf.0006-F	DDB0185838	<a href=http://www.genedb.org/genedb/Search?organism=dicty&name=DDB0185838>DDB0185838</a>	BC4V2_0	4	594	0	1	0	PF00067;Cytochrome P450;; PR00463;E-class P450 group I signature ;; PR00385;P450 superfamily signature ;;	Similar to Mus musculus (Mouse). 8430436A10Rik protein. ; ABA; BC4V1_0C0033_09079	-	-
1	6	17	unknown (11E24)	split14.gid.0024-F	DDB0218683	<a href=http://www.genedb.org/genedb/Search?organism=dicty&name=DDB0218683>DDB0218683</a>	BC4V2_0	4	1150	0	0	0	PF04677;Protein similar to CwfJ C-terminus...	BC4V1_0C0063_11195	-	-
1	7	17	unknown (11I24)	split15.gid.0082-F	DDB0204637	<a href=http://www.genedb.org/genedb/Search?organism=dicty&name=DDB0204637>DDB0204637</a>	JC3V2_0	3	1961	0	0	0	-	JC3V1_0C0048_01298	-	-
1	8	17	unknown (11M24)	split15.gid.0104c-F	DDB0218318	<a href=http://www.genedb.org/genedb/Search?organism=dicty&name=DDB0218318>DDB0218318</a>	JC3V2_0	3	1853	0	0	0	PF00856;SET domain;;	JC3V1_0C0016_11840	-	-
1	9	17	unknown (12A12)	split11.gid.0077-F	DDB0185579	<a href=http://www.genedb.org/genedb/Search?organism=dicty&name=DDB0185579>DDB0185579</a>	BC4V2_0	4	341	0	7	0	PR00237;Rhodopsin-like GPCR superfamily...	BC4V1_0C0020_08387	DDB0231823	crlD;"G-protein-coupled_receptor_(GPCR)_family_protein"
1	10	17	unknown (12E12)	split11.hmmg.0096c-F	DDB0215286	<a href=http://www.genedb.org/genedb/Search?organism=dicty&name=DDB0215286>DDB0215286</a>	JC3V2_0	3	587	0	0	0	-	JC3V1_0C0014_11621	-	-
1	11	17	unknown (12I12)	split12.gid.0222-F	DDB0204091	<a href=http://www.genedb.org/genedb/Search?organism=dicty&name=DDB0204091>DDB0204091</a>	JC3V2_0	3	1712	0	0	0	-	JC3V1_0C0042_00740	-	-
1	12	17	unknown (12M12)	split12.gid.0256c-F	DDB0204989	<a href=http://www.genedb.org/genedb/Search?organism=dicty&name=DDB0204989>DDB0204989</a>	JC3V2_0	3	2515	0	0	0	PF05594;Haemagluttinin repeat;;	JC3V1_0C0003_10811	-	-
1	13	17	unknown (12A24)	split11.gid.0396-F	DDB0188864	<a href=http://www.genedb.org/genedb/Search?organism=dicty&name=DDB0188864>DDB0188864</a>	BC5V2_0	5	1593	0	0	0	PF04851;Type III restriction enzyme; res... PF00270;DEAD/DEAH box helicase;; PF00271;Helicase conserved C-terminal... PF02889;Sec63 domain;;	Activating signal cointegrator 1 complex subunit 3 (EC 3.6.1.-) (ASC-1 complex subunit p200) (Trip4 complex subunit p200) (Helicase; ATP binding 1). ; ABA; BC5V1_0C0114_07877	-	-
1	14	17	unknown (12E24)	split11.gid.0421-F	DDB0188565	<a href=http://www.genedb.org/genedb/Search?organism=dicty&name=DDB0188565>DDB0188565</a>	BC5V2_0	5	1284	0	0	1	-	BC5V1_0C0092_11795	-	-
1	15	17	unknown (12I24)	split12.gid.0568-F	DDB0186170	<a href=http://www.genedb.org/genedb/Search?organism=dicty&name=DDB0186170>DDB0186170</a>	BC4V2_0	4	922	0	0	0	-	BC4V1_0C0052_10345	-	-
1	16	17	unknown (12M24)	split12.gid.0586c-F	DDB0187244	<a href=http://www.genedb.org/genedb/Search?organism=dicty&name=DDB0187244>DDB0187244</a>	BC4V2_0	4	2061	0	0	0	-	BC4V1_0C0107_09141	-	-
1	17	17	unknown (13A12)	split9.gid.0413c-F	DDB0187515	<a href=http://www.genedb.org/genedb/Search?organism=dicty&name=DDB0187515>DDB0187515</a>	BC5V2_0	5	166	0	0	1	PF05725;FNIP Repeat;;	BC5V1_0C0010_06667	-	-
1	18	17	unknown (13E12)	split9.gid.0436-F	DDB0187166	<a href=http://www.genedb.org/genedb/Search?organism=dicty&name=DDB0187166>DDB0187166</a>	BC4V2_0	4	1978	0	0	0	PF05725;FNIP Repeat;;	BC4V1_0C0102_08976	-	-
1	19	17	unknown (13I12)	split10.gid.0392c-F	DDB0204678	<a href=http://www.genedb.org/genedb/Search?organism=dicty&name=DDB0204678>DDB0204678</a>	JC3V2_0	3	1998	0	0	0	-	JC3V1_0C0048_01339	-	-
1	20	17	unknown (13M12)	split10.gid.0403-F	DDB0218621	<a href=http://www.genedb.org/genedb/Search?organism=dicty&name=DDB0218621>DDB0218621</a>	BC4V2_0	4	840	0	0	0	PF00096;Zinc finger; C2H2 type;; PF00904;Involucrin repeat;;	Transcription regulatory protein SNF5 (SWI/SNF complex component SNF5) (Transcription factor TYE4). ; ABA; BC4V1_0C0046_10062	-	-
1	1	18	unknown (8A24)	split20.gid.0494c-F	DDB0184466	<a href=http://www.genedb.org/genedb/Search?organism=dicty&name=DDB0184466>DDB0184466</a>	BEC6V2_0	6	695	0	0	0	PF00179;Ubiquitin-conjugating enzyme;;	Putative DNA-binding protein (Hypothetical protein) (E2; ubiquitin-conjugating enzyme; putative). ; ABA; BC6V1_0C0018_06021	-	-
1	2	18	unknown (8E24)	split3.gid.0251-F	DDB0186752	<a href=http://www.genedb.org/genedb/Search?organism=dicty&name=DDB0186752>DDB0186752</a>	BC4V2_0	4	1513	0	0	0	PF01648;4'-phosphopantetheinyl transferase...	BC4V1_0C0076_12342	-	-
1	3	18	unknown (8I24)	split21.gid.0380c-F	DDB0188106	<a href=http://www.genedb.org/genedb/Search?organism=dicty&name=DDB0188106>DDB0188106</a>	BC5V2_0	5	790	0	0	0	PF00036;EF hand;; PR00450;Recoverin family signature ;;	BC5V1_0C0055_08768	DDB0231012	cbpL;CBP12;"NCS-1/frequenin-related_protein"
1	4	18	unknown (8M24)	split22.gid.0059c-F	DDB0219721	<a href=http://www.genedb.org/genedb/Search?organism=dicty&name=DDB0219721>DDB0219721</a>	BEC6V2_0	6	485	0	0	0	-	Hypothetical protein. ; ABA; BC6V1_0C0012_05622	-	-
1	5	18	unknown (9A12)	split18.gf.0019-F	DDB0215817	<a href=http://www.genedb.org/genedb/Search?organism=dicty&name=DDB0215817>DDB0215817</a>	BC4V2_0	4	1146	0	0	0	-	BC4V1_0C0062_11189	-	-
1	6	18	unknown (9E12)	split18.gid.0238c-F	DDB0218887	<a href=http://www.genedb.org/genedb/Search?organism=dicty&name=DDB0218887>DDB0218887</a>	BC4V2_0	4	2078	0	0	0	PF00904;Involucrin repeat;;	BC4V1_0C0109_09223	-	-
1	7	18	unknown (9I12)	split19.gid.0124-F	DDB0203957	<a href=http://www.genedb.org/genedb/Search?organism=dicty&name=DDB0203957>DDB0203957</a>	JC3V2_0	3	1587	0	0	0	PF05710;Coiled coil;;	JC3V1_0C0041_00600	-	-
1	8	18	unknown (9M12)	split19.gid.0396-F	DDB0186124	<a href=http://www.genedb.org/genedb/Search?organism=dicty&name=DDB0186124>DDB0186124</a>	BC4V2_0	4	880	0	0	0	PF00643;B-box zinc finger;; PF05725;FNIP Repeat;; PR01406;B-box zinc finger signature ;;	BC4V1_0C0049_10108	-	-
1	9	18	unknown (9A24)	split18.gid.0057c-F	DDB0205734	<a href=http://www.genedb.org/genedb/Search?organism=dicty&name=DDB0205734>DDB0205734</a>	JC3V2_0	3	775	0	0	0	PF03901;Alg9-like mannosyltransferase...	Mus musculus 15 days embryo head cDNA; RIKEN full-length enriched library; clone:D930045C02 product:DIBD1 homolog. ; ABA; JC3V1_0C0018_11972	DDB0231369	alg9;"dolichyl-phosphate-mannose_alpha-1;2-mannosyltransferase;glycosyltransferase"
1	10	18	unknown (9E24)	split18.gf.0320c-F	DDB0187093	<a href=http://www.genedb.org/genedb/Search?organism=dicty&name=DDB0187093>DDB0187093</a>	BC4V2_0	4	1902	0	4	0	-	BC4V1_0C0098_00506	-	-
1	11	18	unknown (9I24)	split19.gf.0201-F	DDB0206061	<a href=http://www.genedb.org/genedb/Search?organism=dicty&name=DDB0206061>DDB0206061</a>	JC3V2_0	3	1379	0	0	0	-	JC3V1_0C0029_12727	-	-
1	12	18	unknown (9M24)	split19.gid.0429c-F	DDB0205603	<a href=http://www.genedb.org/genedb/Search?organism=dicty&name=DDB0205603>DDB0205603</a>	JC3V2_0	3	1829	0	0	0	-	JC3V1_0C0015_11722	-	-
1	13	18	unknown (10A12)	split15.gid.0438-F	DDB0218401	<a href=http://www.genedb.org/genedb/Search?organism=dicty&name=DDB0218401>DDB0218401</a>	JC3V2_0	3	2441	1	5	0	PF00904;Involucrin repeat;;	JC3V1_0C0001_10725	-	-
1	14	18	unknown (10E12)	split15.gid.0478-F	DDB0204220	<a href=http://www.genedb.org/genedb/Search?organism=dicty&name=DDB0204220>DDB0204220</a>	JC3V2_0	3	2287	0	0	0	-	JC3V1_0C0045_00877	-	-
1	15	18	unknown (10I12)	split16.gid.0526c-F	DDB0185808	<a href=http://www.genedb.org/genedb/Search?organism=dicty&name=DDB0185808>DDB0185808</a>	BC4V2_0	4	566	0	0	0	-	BC4V1_0C0033_09049	-	-
1	16	18	unknown (10M12)	split17.gid.0183c-F	DDB0188719	<a href=http://www.genedb.org/genedb/Search?organism=dicty&name=DDB0188719>DDB0188719</a>	BC5V2_0	5	1439	0	0	0	PF03105;SPX domain;; PF03009;Glycerophosphoryl diester... PF00686;Starch binding domain;; PF00023;Ankyrin repeat;; PR01415;Ankyrin repeat signature ;;	BC5V1_0C0102_07331	-	-
1	17	18	unknown (10A24)	split16.gid.0193-F	DDB0204577	<a href=http://www.genedb.org/genedb/Search?organism=dicty&name=DDB0204577>DDB0204577</a>	JC3V2_0	3	1903	0	0	0	-	JC3V1_0C0048_01238	DDB0220668	-
1	18	18	unknown (10E24)	split16.gid.0239-F	DDB0218881	<a href=http://www.genedb.org/genedb/Search?organism=dicty&name=DDB0218881>DDB0218881</a>	BC4V2_0	4	2052	0	0	0	-	BC4V1_0C0106_09100	-	-
1	19	18	unknown (10I24)	split16.gid.0547c-F	DDB0187537	<a href=http://www.genedb.org/genedb/Search?organism=dicty&name=DDB0187537>DDB0187537</a>	BC5V2_0	5	191	1	1	0	PF02838;Glycosyl hydrolase family 20; domain... PR00738;Glycosyl hydrolase family 20...	Beta-hexosaminidase A precursor (EC 3.2.1.52) (N-acetyl-beta-glucosaminidase) (Beta-N-acetylhexosaminidase). ; ABA; BC5V1_0C0013_06732	-	-
1	20	18	unknown (10M24)	split17.gid.0193c-F	DDB0205913	<a href=http://www.genedb.org/genedb/Search?organism=dicty&name=DDB0205913>DDB0205913</a>	JC3V2_0	3	1092	0	2	0	-	JC3V1_0C0023_12574	-	-
1	1	19	unknown (6A12)	split6.gid.0334c-F	DDB0219490	<a href=http://www.genedb.org/genedb/Search?organism=dicty&name=DDB0219490>DDB0219490</a>	BC5V2_0	5	1318	1	0	0	-	BC5V1_0C0093_11870	-	-
1	2	19	unknown (6E12)	split6.gf.0709-F	DDB0216759	<a href=http://www.genedb.org/genedb/Search?organism=dicty&name=DDB0216759>DDB0216759</a>	JC1V2_0	1	1820	0	0	0	PF05725;FNIP Repeat;;	JC1V1_0C0001_03318	-	-
1	3	19	unknown (6I12)	split7.gid.0485-F	DDB0191591	<a href=http://www.genedb.org/genedb/Search?organism=dicty&name=DDB0191591>DDB0191591</a>	BEC6V2_0	6	233	1	1	0	-	BC6V1_0C0002_02086	-	-
1	4	19	unknown (6M12)	split7.gid.0497c-F	DDB0184007	<a href=http://www.genedb.org/genedb/Search?organism=dicty&name=DDB0184007>DDB0184007</a>	BEC6V2_0	6	240	1	1	0	-	BC6V1_0C0002_02093	-	-
1	5	19	unknown (6A24)	split6.hmmg.0338c-F	DDB0204447	<a href=http://www.genedb.org/genedb/Search?organism=dicty&name=DDB0204447>DDB0204447</a>	JC3V2_0	3	144	0	0	0	-	JC3V1_0C0047_01107	-	-
1	6	19	unknown (6E24)	split7.gid.0033c-F	DDB0202019	<a href=http://www.genedb.org/genedb/Search?organism=dicty&name=DDB0202019>DDB0202019</a>	JC1V2_0	1	1867	0	1	0	-	JC1V1_0C0001_03367	-	-
1	7	19	unknown (6I24)	split1.gid.0369-F	DDB0190253	<a href=http://www.genedb.org/genedb/Search?organism=dicty&name=DDB0190253>DDB0190253</a>	JC1V2_0	1	1096	0	0	0	-	JC1V1_0C0001_02531	-	-
1	8	19	unknown (6M24)	split1.gid.0388-F	DDB0190648	<a href=http://www.genedb.org/genedb/Search?organism=dicty&name=DDB0190648>DDB0190648</a>	JC1V2_0	1	1519	0	0	0	PF00702;haloacid dehalogenase-like...	JC1V1_0C0001_02987	-	-
1	9	19	A	split23.gid.0473-F	DDB0215274	<a href=http://www.genedb.org/genedb/Search?organism=dicty&name=DDB0215274>DDB0215274</a>	JC3V2_0	3	575	0	0	0	-	JC3V1_0C0014_11609	-	-
1	10	19	unknown (7E12)	split24.gid.0520-F	DDB0190367	<a href=http://www.genedb.org/genedb/Search?organism=dicty&name=DDB0190367>DDB0190367</a>	JC1V2_0	1	1216	0	0	0	PF01239;Protein prenyltransferase alpha...	JC1V1_0C0001_02659	-	-
1	11	19	unknown (7I12)	split4.gid.0049-F	DDB0217456	<a href=http://www.genedb.org/genedb/Search?organism=dicty&name=DDB0217456>DDB0217456</a>	JC2V2_0	2	1496	0	0	0	-	Hypothetical protein. ; predicted by automatic BLAST annotation	-	-
1	12	19	unknown (7M12)	split5.gid.0061c-F	DDB0184396	<a href=http://www.genedb.org/genedb/Search?organism=dicty&name=DDB0184396>DDB0184396</a>	BEC6V2_0	6	621	0	0	0	PF00294;pfkB family carbohydrate kinase;;	BC6V1_0C0017_05935	-	-
1	13	19	unknown (7A24)	split24.gid.0002c-F	DDB0216752	<a href=http://www.genedb.org/genedb/Search?organism=dicty&name=DDB0216752>DDB0216752</a>	JC1V2_0	1	1781	0	0	0	PF03352;Methyladenine glycosylase;;	DNA-3-methyladenine glycosylase (EC 3.2.2.20) (3-methyladenine-DNA glycosidase) (TAG). ; ABA; JC1V1_0C0001_03278	-	-
1	14	19	unknown (7E24)	split25.gid.0009-F	DDB0217932	<a href=http://www.genedb.org/genedb/Search?organism=dicty&name=DDB0217932>DDB0217932</a>	JC2V2_0	2	3040	0	4	0	-	Hypothetical protein. ; ABA; JC2V1_0C0020_00112	-	-
1	15	19	unknown (7I24)	split4.gid.0091-F	DDB0190623	<a href=http://www.genedb.org/genedb/Search?organism=dicty&name=DDB0190623>DDB0190623</a>	JC1V2_0	1	1491	0	0	0	PF03810;Importin-beta N-terminal domain;; PF02985;HEAT repeat;;	OSJNBa0008A08.6 protein. ; ABA; JC1V1_0C0001_02955	-	-
1	16	19	unknown (7M24)	split5.gid.0139c-F	DDB0167899	<a href=http://www.genedb.org/genedb/Search?organism=dicty&name=DDB0167899>DDB0167899</a>	JC2V2_0	2	1549	0	0	0	PF00439;Bromodomain;; PR00503;Bromodomain signature ;;	Similar to Dictyostelium discoideum (Slime mold). TRFA. ; ABA; JC2V1_0C0033_05352	DDB0220686	-
1	17	19	unknown (8A12)	split20.gid.0469-F	DDB0203548	<a href=http://www.genedb.org/genedb/Search?organism=dicty&name=DDB0203548>DDB0203548</a>	JC2V2_0	2	2437	0	0	0	PF05615;Protein of unknown function...	JC2V1_0C0047_06481	-	-
1	18	19	unknown (8E12)	split3.gid.0227-F	DDB0190872	<a href=http://www.genedb.org/genedb/Search?organism=dicty&name=DDB0190872>DDB0190872</a>	JC1V2_0	1	1751	0	1	0	PF03031;NLI interacting factor-like...	JC1V1_0C0001_03243	-	-
1	19	19	unknown (8I12)	split21.gid.0345c-F	DDB0219700	<a href=http://www.genedb.org/genedb/Search?organism=dicty&name=DDB0219700>DDB0219700</a>	BEC6V2_0	6	311	0	0	0	PF05406;WGR domain;; PF02877;Poly(ADP-ribose) polymerase;... PF00644;Poly(ADP-ribose) polymerase catalytic... PF00023;Ankyrin repeat;; PR01415;Ankyrin repeat signature ;;	NAD(+) ADP-ribosyltransferase-3. ; ABA; BC6V1_0C0008_02268	DDB0185173	adprt3;"TNKS;pARTb";"NAD+_ADP-ribosyltransferase;poly(ADP-ribosyl)transferase"
1	20	19	unknown (8M12)	split22.gid.0005c-F	DDB0188197	<a href=http://www.genedb.org/genedb/Search?organism=dicty&name=DDB0188197>DDB0188197</a>	BC5V2_0	5	886	0	0	0	PF00583;Acetyltransferase (GNAT) family;;	BC5V1_0C0060_09355	-	-
1	1	20	unknown (3A24)	split3.gid.0526c-F	DDB0184154	<a href=http://www.genedb.org/genedb/Search?organism=dicty&name=DDB0184154>DDB0184154</a>	BEC6V2_0	6	391	1	2	0	-	Serologically defined breast cancer antigen NY-BR-84 (CGI-54) (PRO0989). ; ABA; BC6V1_0C0012_05521	-	-
1	2	20	unknown (3E24)	split22.gid.0025c-F	DDB0184554	<a href=http://www.genedb.org/genedb/Search?organism=dicty&name=DDB0184554>DDB0184554</a>	BEC6V2_0	6	776	0	0	0	-	BC6V1_0C0020_06169	-	-
1	3	20	unknown (3I24)	split4.gid.0519c-F	DDB0184048	<a href=http://www.genedb.org/genedb/Search?organism=dicty&name=DDB0184048>DDB0184048</a>	BEC6V2_0	6	267	0	0	0	PF03962;Mnd1 family;;	BC6V1_0C0005_02205	-	-
1	4	20	unknown (3M24)	split4.gid.0592c-F	DDB0189486	<a href=http://www.genedb.org/genedb/Search?organism=dicty&name=DDB0189486>DDB0189486</a>	JC1V2_0	1	283	0	0	0	PF00076;RNA recognition motif. (a.k.a. RRM;... PF00904;Involucrin repeat;;	CG3780-PA. ; ABA; JC1V1_0C0002_03724	-	-
1	5	20	unknown (4A12)	split12.gid.0115-F	DDB0204554	<a href=http://www.genedb.org/genedb/Search?organism=dicty&name=DDB0204554>DDB0204554</a>	JC3V2_0	3	1880	0	0	0	PF00830;Ribosomal L28 family;;	JC3V1_0C0048_01215	-	-
1	6	20	unknown (4E12)	split12.gid.0221-F	DDB0204090	<a href=http://www.genedb.org/genedb/Search?organism=dicty&name=DDB0204090>DDB0204090</a>	JC3V2_0	3	1711	0	0	0	-	JC3V1_0C0042_00739	-	-
1	7	20	unknown (4I12)	split15.gid.0335c-F	DDB0186596	<a href=http://www.genedb.org/genedb/Search?organism=dicty&name=DDB0186596>DDB0186596</a>	BC4V2_0	4	1350	0	0	0	PF01200;Ribosomal protein S28e;;	BC4V1_0C0070_12167	DDB0231067	rps28;"40S_ribosomal_protein_S28"
1	8	20	unknown (4M12)	split15.gid.0357-F	DDB0187609	<a href=http://www.genedb.org/genedb/Search?organism=dicty&name=DDB0187609>DDB0187609</a>	BC5V2_0	5	270	0	0	0	-	BC5V1_0C0017_06811	-	-
1	9	20	unknown (4A24)	split14.gid.0051c-F	DDB0190819	<a href=http://www.genedb.org/genedb/Search?organism=dicty&name=DDB0190819>DDB0190819</a>	JC1V2_0	1	1697	0	0	0	PF00071;Ras family;; PR00449;Transforming protein P21 ras...	Ras-related protein Rab11. ; ABA; JC1V1_0C0001_03180	DDB0191190	rab11A;rab11;"Rab_GTPase"
1	10	20	unknown (4E24)	split14.gid.0107-F	DDB0188002	<a href=http://www.genedb.org/genedb/Search?organism=dicty&name=DDB0188002>DDB0188002</a>	BC5V2_0	5	687	0	0	0	-	BC5V1_0C0045_07962	-	-
1	11	20	unknown (4I24)	split16.gid.0454c-F	DDB0206259	<a href=http://www.genedb.org/genedb/Search?organism=dicty&name=DDB0206259>DDB0206259</a>	JC3V2_0	3	538	0	0	0	-	JC3V1_0C0032_13631	-	-
1	12	20	unknown (4M24)	split16.gid.0580-F	DDB0188573	<a href=http://www.genedb.org/genedb/Search?organism=dicty&name=DDB0188573>DDB0188573</a>	BC5V2_0	5	1292	1	2	0	PF07690;Major Facilitator Superfamily;;	BC5V1_0C0092_11802	-	-
1	13	20	A	split16.gf.0051-F	DDB0205964	<a href=http://www.genedb.org/genedb/Search?organism=dicty&name=DDB0205964>DDB0205964</a>	JC3V2_0	3	919	0	0	0	PF04727;ELMO/CED-12 family;;	JC3V1_0C0026_12626	-	-
1	14	20	unknown (5E12)	split17.gid.0148-F	DDB0218408	<a href=http://www.genedb.org/genedb/Search?organism=dicty&name=DDB0218408>DDB0218408</a>	JC3V2_0	3	2495	0	0	0	PF00617;RasGEF domain;; PF00415;Regulator of chromosome condensation... PF00621;RhoGEF domain;; PF00618;Guanine nucleotide exchange factor... PR00633;Chromosome condensation regulator...	Nucleotide exchange factor RasGEF C. ; ABA; JC3V1_0C0002_10787	DDB0215004	gefC;RasGEFC;"Ras_nucleotide_exchange_factor;RasGEF"
1	15	20	unknown (5I12)	split9.gid.0453-F	DDB0218627	<a href=http://www.genedb.org/genedb/Search?organism=dicty&name=DDB0218627>DDB0218627</a>	BC4V2_0	4	858	0	0	0	-	BC4V1_0C0049_10086	-	-
1	16	20	unknown (5M12)	split9.gid.0552c-F	DDB0205695	<a href=http://www.genedb.org/genedb/Search?organism=dicty&name=DDB0205695>DDB0205695</a>	JC3V2_0	3	735	1	2	0	PF00149;Calcineurin-like phosphoesterase;;	JC3V1_0C0018_11933	-	-
1	17	20	unknown (5A24)	split18.gid.0046c-F	DDB0186697	<a href=http://www.genedb.org/genedb/Search?organism=dicty&name=DDB0186697>DDB0186697</a>	BC4V2_0	4	1454	1	1	0	PF00904;Involucrin repeat;; PR01452;LIN-12/notch repeat (LNR) signature...	KIAA1208 protein (Fragment). ; ABA; BC4V1_0C0075_12279	gpt1;	-
1	18	20	unknown (5E24)	split8.gid.0005-F	DDB0185585	<a href=http://www.genedb.org/genedb/Search?organism=dicty&name=DDB0185585>DDB0185585</a>	BC4V2_0	4	346	0	0	0	PF03637;Mob1/phocein family;;	BC4V1_0C0021_08394	-	-
1	19	20	unknown (5I24)	split2.gid.0314c-F	DDB0191039	<a href=http://www.genedb.org/genedb/Search?organism=dicty&name=DDB0191039>DDB0191039</a>	JC1V2_0	1	1920	0	0	0	-	Hypothetical protein. ; ABA; JC1V1_0C0001_03421	-	-
1	20	20	unknown (5M24)	split2.gf.0421c-F	DDB0202734	<a href=http://www.genedb.org/genedb/Search?organism=dicty&name=DDB0202734>DDB0202734</a>	JC2V2_0	2	168	0	0	0	-	JC2V1_0C0024_01681	-	-
1	1	21	unknown (1A12)	split8.gf.0581c-R	DDB0205163	<a href=http://www.genedb.org/genedb/Search?organism=dicty&name=DDB0205163>DDB0205163</a>	JC3V2_0	3	2171	0	0	0	-	JC3V1_0C0008_11033	-	-
1	2	21	unknown (1E12)	split8.hmmg.0242-R	DDB0187496	<a href=http://www.genedb.org/genedb/Search?organism=dicty&name=DDB0187496>DDB0187496</a>	BC5V2_0	5	146	0	0	0	PF00698;Acyl transferase domain;; PF00109;Beta-ketoacyl synthase; N-terminal...	Similar to Cryptosporidium parvum. type I fatty acid synthase. ; ABA; BC5V1_0C0009_06643	-	-
1	3	21	unknown (1I12)	split13.hmmg.0111c-R	DDB0218824	<a href=http://www.genedb.org/genedb/Search?organism=dicty&name=DDB0218824>DDB0218824</a>	BC4V2_0	4	1793	1	0	1	-	3F protein precursor (Fragment). ; predicted by automatic BLAST annotation	DDB0219978	pspG;3F;"prespore_gene"
1	4	21	unknown (1M12)	split15.gid.0302a-R	DDB0205791	<a href=http://www.genedb.org/genedb/Search?organism=dicty&name=DDB0205791>DDB0205791</a>	JC3V2_0	3	827	0	0	0	PF00904;Involucrin repeat;; PF07064;Protein of unknown function...	JC3V1_0C0021_12450	-	-
1	5	21	unknown (1A24)	EMPTY	Null	-	-	-	-	-	-	-	-	-	-	-
1	6	21	unknown (1E24)	EMPTY	Null	-	-	-	-	-	-	-	-	-	-	-
1	7	21	unknown (1I24)	EMPTY	Null	-	-	-	-	-	-	-	-	-	-	-
1	8	21	unknown (1M24)	EMPTY	Null	-	-	-	-	-	-	-	-	-	-	-
1	9	21	unknown (2A12)	split7.gid.0527-F	DDB0215770	<a href=http://www.genedb.org/genedb/Search?organism=dicty&name=DDB0215770>DDB0215770</a>	BC4V2_0	4	2147	0	0	0	-	BC4V1_0C0116_10046	-	-
1	10	21	unknown (2E12)	split7.gid.0566c-F	DDB0185348	<a href=http://www.genedb.org/genedb/Search?organism=dicty&name=DDB0185348>DDB0185348</a>	BC4V2_0	4	85	0	0	0	PF05725;FNIP Repeat;;	BC4V1_0C0008_07218	-	-
1	11	21	unknown (2I12)	split18.gid.0611-F	DDB0186731	<a href=http://www.genedb.org/genedb/Search?organism=dicty&name=DDB0186731>DDB0186731</a>	BC4V2_0	4	1489	0	0	0	-	BC4V1_0C0076_12315	-	-
1	12	21	unknown (2M12)	empty	Null	-	-	-	-	-	-	-	-	-	-	-
1	13	21	unknown (2A24)	split1.gf.0439c-F	DDB0202904	<a href=http://www.genedb.org/genedb/Search?organism=dicty&name=DDB0202904>DDB0202904</a>	JC2V2_0	2	7	0	0	0	PF00169;PH domain;; PF00018;SH3 domain;; PF07653;Variant SH3 domain;; PR00452;SH3 domain signature ;;	JC2V1_0C0026_02116	-	-
1	14	21	unknown (2E24)	split1.gid.0472-F	DDB0189953	<a href=http://www.genedb.org/genedb/Search?organism=dicty&name=DDB0189953>DDB0189953</a>	JC1V2_0	1	765	0	0	0	-	JC1V1_0C0003_04254	-	-
1	15	21	unknown (2I24)	empty	Null	-	-	-	-	-	-	-	-	-	-	-
1	16	21	unknown (2M24)	empty	Null	-	-	-	-	-	-	-	-	-	-	-
1	17	21	unknown (3A12)	split19.hmmg.0321-F	DDB0188991	<a href=http://www.genedb.org/genedb/Search?organism=dicty&name=DDB0188991>DDB0188991</a>	BC5V2_0	5	1721	0	0	0	-	BC5V1_0C0117_07936	-	-
1	18	21	unknown (3E12)	split19.gid.0483-F	DDB0205036	<a href=http://www.genedb.org/genedb/Search?organism=dicty&name=DDB0205036>DDB0205036</a>	JC3V2_0	3	643	0	2	0	-	JC3V1_0C0004_10858	-	-
1	19	21	unknown (3I12)	split24.gid.0101c-F	DDB0217952	<a href=http://www.genedb.org/genedb/Search?organism=dicty&name=DDB0217952>DDB0217952</a>	JC2V2_0	2	3099	0	0	0	PF00076;RNA recognition motif. (a.k.a. RRM;...	Similar to Dictyostelium discoideum (Slime mold). Coronin binding protein. ; ABA; JC2V1_0C0020_00048	-	-
1	20	21	unknown (3M12)	split24.gid.0274c-F	DDB0187880	<a href=http://www.genedb.org/genedb/Search?organism=dicty&name=DDB0187880>DDB0187880</a>	BC5V2_0	5	550	0	0	0	PF01680;SOR/SNZ family;;	Probable pyridoxin biosynthesis PDX1-like protein. ; ABA; BC5V1_0C0033_07411	-	-
2	1	1	emp	emp	Null	-	-	-	-	-	-	-	-	-	-	-
2	2	1	emp	emp	Null	-	-	-	-	-	-	-	-	-	-	-
2	3	1	emp	emp	Null	-	-	-	-	-	-	-	-	-	-	-
2	4	1	emp	emp	Null	-	-	-	-	-	-	-	-	-	-	-
2	5	1	emp	emp	Null	-	-	-	-	-	-	-	-	-	-	-
2	6	1	emp	emp	Null	-	-	-	-	-	-	-	-	-	-	-
2	7	1	emp	emp	Null	-	-	-	-	-	-	-	-	-	-	-
2	8	1	emp	emp	Null	-	-	-	-	-	-	-	-	-	-	-
2	9	1	emp	emp	Null	-	-	-	-	-	-	-	-	-	-	-
2	10	1	emp	emp	Null	-	-	-	-	-	-	-	-	-	-	-
2	11	1	emp	emp	Null	-	-	-	-	-	-	-	-	-	-	-
2	12	1	emp	emp	Null	-	-	-	-	-	-	-	-	-	-	-
2	13	1	unknown (51B12)	TRP	Null	-	-	-	-	-	-	-	-	-	-	-
2	14	1	unknown (51F12)	DAP	Null	-	-	-	-	-	-	-	-	-	-	-
2	15	1	unknown (51J12)	THR	Null	-	-	-	-	-	-	-	-	-	-	-
2	16	1	unknown (51N12)	PHE	Null	-	-	-	-	-	-	-	-	-	-	-
2	17	1	unknown (51B24)	LYS	Null	-	-	-	-	-	-	-	-	-	-	-
2	18	1	unknown (51F24)	GDNA20	Null	-	-	-	-	-	-	-	-	-	-	-
2	19	1	unknown (51J24)	GDNA100	Null	-	-	-	-	-	-	-	-	-	-	-
2	20	1	unknown (51N24)	Cy3	Null	-	-	-	-	-	-	-	-	-	-	-
2	1	2	unknown (48B24)	D12.chr1_gid_301002.771_F	DDB0190679	<a href=http://www.genedb.org/genedb/Search?organism=dicty&name=DDB0190679>DDB0190679</a>	JC1V2_0	1	1551	0	0	0	PF03992;Antibiotic biosynthesis...	JC1V1_0C0001_03018	-	-
2	2	2	unknown (48F24)	H12.chr1_gid_301002.777c_F	DDB0190685	<a href=http://www.genedb.org/genedb/Search?organism=dicty&name=DDB0190685>DDB0190685</a>	JC1V2_0	1	1557	0	0	0	-	JC1V1_0C0001_03025	-	-
2	3	2	unknown (48J24)	D12.chr1_gid_301002.931c_F	DDB0216584	<a href=http://www.genedb.org/genedb/Search?organism=dicty&name=DDB0216584>DDB0216584</a>	JC1V2_0	1	628	0	0	0	PF01652;Eukaryotic initiation factor 4E;;	Eukaryotic translation initiation factor iso4E. ; predicted by automatic BLAST annotation	-	-
2	4	2	unknown (48N24)	H12.chr1_gid_301002.935c_F	DDB0189812	<a href=http://www.genedb.org/genedb/Search?organism=dicty&name=DDB0189812>DDB0189812</a>	JC1V2_0	1	624	0	0	0	-	JC1V1_0C0002_04080	-	-
2	5	2	unknown (49B12)	D06.chr1_gid_301002.398_F	DDB0190400	<a href=http://www.genedb.org/genedb/Search?organism=dicty&name=DDB0190400>DDB0190400</a>	JC1V2_0	1	1250	0	0	0	-	JC1V1_0C0001_02698	-	-
2	6	2	unknown (49F12)	H06.chr1_gf_301002.476_F	DDB0190404	<a href=http://www.genedb.org/genedb/Search?organism=dicty&name=DDB0190404>DDB0190404</a>	JC1V2_0	1	1256	1	0	0	PF05184;Saposin-like type B; region 1;; PF03489;Saposin-like type B; region 2;; PR01797;Saposin signature ;;	JC1V1_0C0001_02705	-	-
2	7	2	unknown (49J12)	D06.chr1_gid_301002.539c_F	DDB0190533	<a href=http://www.genedb.org/genedb/Search?organism=dicty&name=DDB0190533>DDB0190533</a>	JC1V2_0	1	1395	0	8	0	PF03552;Cellulose synthase;;	Cellulose synthase. ; ABA; JC1V1_0C0001_02854	DDB0191159	dcsA;"UDP-glucose:1;4-beta-D-glucan_4-beta-D-glucosyltransferase;cellulose_synthase"
2	8	2	unknown (49N12)	H06.chr1_EST_301002.488_F	DDB0190541	<a href=http://www.genedb.org/genedb/Search?organism=dicty&name=DDB0190541>DDB0190541</a>	JC1V2_0	1	1403	0	0	0	PF04424;Protein of unknown function...	JC1V1_0C0001_02863	-	-
2	9	2	unknown (49B24)	D12.chr1_gf_301002.567_F	DDB0216682	<a href=http://www.genedb.org/genedb/Search?organism=dicty&name=DDB0216682>DDB0216682</a>	JC1V2_0	1	1331	1	0	1	-	DDB0216682	-	-
2	10	2	unknown (49F24)	H12.chr1_gid_301002.479_F	DDB0190476	<a href=http://www.genedb.org/genedb/Search?organism=dicty&name=DDB0190476>DDB0190476</a>	JC1V2_0	1	1334	0	0	0	PF03372;Endonuclease/Exonuclease/phosphatas	JC1V1_0C0001_02788	-	-
2	11	2	unknown (49J24)	D12.chr1_gid_301002.622c_F	DDB0201879	<a href=http://www.genedb.org/genedb/Search?organism=dicty&name=DDB0201879>DDB0201879</a>	JC1V2_0	1	1481	0	1	0	PF00069;Protein kinase domain;; PF07714;Protein tyrosine kinase;; PR00109;Tyrosine kinase catalytic domain...	GDT1 protein. ; ABA; JC1V1_0C0001_02944	DDB0220636	gdt8;"putative_transmembrane_protein;putative_tyrosine_kinase-like_(TKL)_protein"
2	12	2	unknown (49N24)	H12.chr1_gid_301002.632c_F	DDB0190622	<a href=http://www.genedb.org/genedb/Search?organism=dicty&name=DDB0190622>DDB0190622</a>	JC1V2_0	1	1490	0	0	0	PF00400;WD domain; G-beta repeat;;	JC1V1_0C0001_02954	-	-
2	13	2	unknown (50B12)	D06.chr1_gid_301002.58_F	DDB0189442	<a href=http://www.genedb.org/genedb/Search?organism=dicty&name=DDB0189442>DDB0189442</a>	JC1V2_0	1	236	0	0	0	-	JC1V1_0C0002_03672	-	-
2	14	2	unknown (50F12)	H06.chr1_gid_301002.68_F	DDB0216536	<a href=http://www.genedb.org/genedb/Search?organism=dicty&name=DDB0216536>DDB0216536</a>	JC1V2_0	1	227	0	0	0	PF00069;Protein kinase domain;; PF00023;Ankyrin repeat;; PR01415;Ankyrin repeat signature ;;	JC1V1_0C0002_03662	-	-
2	15	2	unknown (50J12)	D06.chr1_gid_301002.217_F	DDB0190235	<a href=http://www.genedb.org/genedb/Search?organism=dicty&name=DDB0190235>DDB0190235</a>	JC1V2_0	1	1078	0	0	0	-	JC1V1_0C0001_02508	-	-
2	16	2	unknown (50N12)	H06.chr1_gid_301002.234c_F	DDB0190249	<a href=http://www.genedb.org/genedb/Search?organism=dicty&name=DDB0190249>DDB0190249</a>	JC1V2_0	1	1093	0	0	0	PF00307;Calponin homology (CH) domain;; PF00621;RhoGEF domain;; PF00169;PH domain;; PR00888;Smooth muscle protein/calponin...	JC1V1_0C0001_02527	-	-
2	17	2	unknown (50B24)	D12.chr1_gid_301002.140c_F	DDB0190159	<a href=http://www.genedb.org/genedb/Search?organism=dicty&name=DDB0190159>DDB0190159</a>	JC1V2_0	1	994	0	0	0	PF03981;Ubiquinol-cytochrome C chaperone;;	JC1V1_0C0001_02420	-	-
2	18	2	unknown (50F24)	H12.chr1_gid_301002.145_F	DDB0190164	<a href=http://www.genedb.org/genedb/Search?organism=dicty&name=DDB0190164>DDB0190164</a>	JC1V2_0	1	999	0	0	0	-	JC1V1_0C0001_02425	-	-
2	19	2	unknown (50J24)	D12.chr1_gid_301002.308c_F	DDB0190317	<a href=http://www.genedb.org/genedb/Search?organism=dicty&name=DDB0190317>DDB0190317</a>	JC1V2_0	1	1164	0	0	0	-	JC1V1_0C0001_02606	-	-
2	20	2	unknown (50N24)	H12.chr1_gid_301002.319c_F	DDB0216662	<a href=http://www.genedb.org/genedb/Search?organism=dicty&name=DDB0216662>DDB0216662</a>	JC1V2_0	1	1176	0	0	0	-	JC1V1_0C0001_02617	-	-
2	1	3	unknown (46B12)	D06.chr1_gid_301002.1323_F	DDB0189911	<a href=http://www.genedb.org/genedb/Search?organism=dicty&name=DDB0189911>DDB0189911</a>	JC1V2_0	1	722	1	0	0	-	Protein rtoA (Ratio-A). ; ABA; JC1V1_0C0003_04210	-	-
2	2	3	unknown (46F12)	H06.chr1_gid_301002.1327c_F	DDB0216607	<a href=http://www.genedb.org/genedb/Search?organism=dicty&name=DDB0216607>DDB0216607</a>	JC1V2_0	1	726	0	0	0	PF02823;ATP synthase; Delta/Epsilon chain;...	DDB0216607	-	-
2	3	3	unknown (46J12)	D06.chr1_gid_301002.1469c_F	DDB0189672	<a href=http://www.genedb.org/genedb/Search?organism=dicty&name=DDB0189672>DDB0189672</a>	JC1V2_0	1	478	0	0	0	PF06859;Bicoid-interacting protein 3...	Hypothetical protein Y17G7B.18a. ; ABA; JC1V1_0C0002_03928	-	-
2	4	3	unknown (46N12)	H06.chr1_gid_301002.1476_F	DDB0189665	<a href=http://www.genedb.org/genedb/Search?organism=dicty&name=DDB0189665>DDB0189665</a>	JC1V2_0	1	471	0	1	0	PF02893;GRAM domain;; PF00904;Involucrin repeat;;	JC1V1_0C0002_03921	-	-
2	5	3	unknown (46B24)	D12.chr1_gid_301002.1407_F	DDB0191059	<a href=http://www.genedb.org/genedb/Search?organism=dicty&name=DDB0191059>DDB0191059</a>	JC1V2_0	1	1940	0	0	0	PF00076;RNA recognition motif. (a.k.a. RRM;...	JC1V1_0C0001_03444	-	-
2	6	3	unknown (46F24)	H12.chr1_gid_301002.1411_F	DDB0191055	<a href=http://www.genedb.org/genedb/Search?organism=dicty&name=DDB0191055>DDB0191055</a>	JC1V2_0	1	1936	0	0	0	PF02205;WH2 motif;;	JC1V1_0C0001_03440	DDB0231674	-
2	7	3	unknown (46J24)	D12.chr1_gf_301002.1830c_F	DDB0202163	<a href=http://www.genedb.org/genedb/Search?organism=dicty&name=DDB0202163>DDB0202163</a>	JC1V2_0	1	398	0	0	0	-	JC1V1_0C0002_03846	-	-
2	8	3	unknown (46N24)	H12.chr1_gid_301002.1551c_F	DDB0189594	<a href=http://www.genedb.org/genedb/Search?organism=dicty&name=DDB0189594>DDB0189594</a>	JC1V2_0	1	393	0	0	0	PF05725;FNIP Repeat;;	JC1V1_0C0002_03841	-	-
2	9	3	unknown (47B12)	D06.chr1_gid_301002.1000_F	DDB0189750	<a href=http://www.genedb.org/genedb/Search?organism=dicty&name=DDB0189750>DDB0189750</a>	JC1V2_0	1	560	0	1	0	PF00916;Sulfate transporter family;; PF01740;STAS domain;;	Sulfate transporter 4.1; chloroplast precursor (AST82). ; ABA; JC1V1_0C0002_04011	-	-
2	10	3	unknown (47F12)	H06.chr1_gid_301002.1005_F	DDB0202213	<a href=http://www.genedb.org/genedb/Search?organism=dicty&name=DDB0202213>DDB0202213</a>	JC1V2_0	1	554	0	0	0	PF00514;Armadillo/beta-catenin-like repeat;; PF01363;FYVE zinc finger;;	JC1V1_0C0002_04006	-	-
2	11	3	unknown (47J12)	D06.chr1_gid_301002.1160c_F	DDB0216627	<a href=http://www.genedb.org/genedb/Search?organism=dicty&name=DDB0216627>DDB0216627</a>	JC1V2_0	1	818	1	0	0	PF00526;Dictyostelium (slime mold) repeat;;	DDB0216627	-	-
2	12	3	unknown (47N12)	H06.chr1_gid_301002.1164c_F	DDB0190003	<a href=http://www.genedb.org/genedb/Search?organism=dicty&name=DDB0190003>DDB0190003</a>	JC1V2_0	1	823	0	0	0	PF00789;UBX domain;;	JC1V1_0C0003_04317	-	-
2	13	3	unknown (47B24)	D12.chr1_gid_301002.1077_F	DDB0189347	<a href=http://www.genedb.org/genedb/Search?organism=dicty&name=DDB0189347>DDB0189347</a>	JC1V2_0	1	136	0	2	0	-	JC1V1_0C0002_03563	-	-
2	14	3	unknown (47F24)	H12.chr1_gid_301002.1081c_F	DDB0189351	<a href=http://www.genedb.org/genedb/Search?organism=dicty&name=DDB0189351>DDB0189351</a>	JC1V2_0	1	140	0	0	0	PF01678;Diaminopimelate epimerase;;	Diaminopimelate epimerase DafE (Fragment). ; ABA; JC1V1_0C0002_03567	DDB0220128	dafE;"diaminopimelate_epimerase"
2	15	3	unknown (47J24)	D12.chr1_gf_301002.1471_F	DDB0202352	<a href=http://www.genedb.org/genedb/Search?organism=dicty&name=DDB0202352>DDB0202352</a>	JC1V2_0	1	899	0	0	0	-	JC1V1_0C0003_04400	-	-
2	16	3	unknown (47N24)	H12.chr1_gid_301002.1242c_F	DDB0189482	<a href=http://www.genedb.org/genedb/Search?organism=dicty&name=DDB0189482>DDB0189482</a>	JC1V2_0	1	279	0	0	0	-	JC1V1_0C0002_03720	-	-
2	17	3	unknown (48B12)	D06.chr1_gid_301002.701_F	DDB0216744	<a href=http://www.genedb.org/genedb/Search?organism=dicty&name=DDB0216744>DDB0216744</a>	JC1V2_0	1	1691	1	1	0	PR00019;Leucine-rich repeat signature ;;	JC1V1_0C0001_03175	-	-
2	18	3	unknown (48F12)	H06.chr1_gid_301002.706_F	DDB0190818	<a href=http://www.genedb.org/genedb/Search?organism=dicty&name=DDB0190818>DDB0190818</a>	JC1V2_0	1	1696	0	0	0	PF04111;Autophagy protein Apg6;;	Autophagy protein 6. ; ABA; JC1V1_0C0001_03179	DDB0191425	atg6;APG6;"autophagy_protein_6"
2	19	3	unknown (48J12)	D06.chr1_gid_301002.859_F	DDB0216601	<a href=http://www.genedb.org/genedb/Search?organism=dicty&name=DDB0216601>DDB0216601</a>	JC1V2_0	1	702	0	0	0	PF07647;SAM domain (Sterile alpha motif);; PF00536;SAM domain (Sterile alpha motif);; PF00904;Involucrin repeat;; PF00225;Kinesin motor domain;; PR00380;Kinesin heavy chain signature ;;	JC1V1_0C0002_04155	DDB0191499	ksnF;"K6;KIF6";"kinesin_6;kinesin-like_protein_K6"
2	20	3	unknown (48N12)	H06.chr1_gid_301002.864_F	DDB0189882	<a href=http://www.genedb.org/genedb/Search?organism=dicty&name=DDB0189882>DDB0189882</a>	JC1V2_0	1	697	0	0	0	-	JC1V1_0C0002_04150	-	-
2	1	4	unknown (43B24)	D12.chr2_gid_011002.426_F	DDB0217759	<a href=http://www.genedb.org/genedb/Search?organism=dicty&name=DDB0217759>DDB0217759</a>	JC2V2_0	2	2493	0	0	0	-	JC2V1_0C0046_06420	-	-
2	2	4	unknown (43F24)	H12.chr2_gid_011002.431c_F	DDB0169514	<a href=http://www.genedb.org/genedb/Search?organism=dicty&name=DDB0169514>DDB0169514</a>	JC2V2_0	2	2488	1	0	0	PF00112;Papain family cysteine protease;; PF00188;SCP-like extracellular protein;; PR00837;Allergen V5/Tpx-1 family signature... PR00705;Papain cysteine protease (C1)...	JC2V1_0C0046_06425	-	-
2	3	4	unknown (43J24)	D12.chr2_gid_011002.561c_F	DDB0168479	<a href=http://www.genedb.org/genedb/Search?organism=dicty&name=DDB0168479>DDB0168479</a>	JC2V2_0	2	328	0	0	0	PF01293;Phosphoenolpyruvate carboxykinase;;	JC2V1_0C0002_12933	DDB0231108	-
2	4	4	unknown (43N24)	H12.chr2_gid_011002.570_F	DDB0168470	<a href=http://www.genedb.org/genedb/Search?organism=dicty&name=DDB0168470>DDB0168470</a>	JC2V2_0	2	319	1	7	0	PF00003;7 transmembrane receptor... PF02608;Basic membrane protein;; PR00248;Metabotropic glutamate GPCR...	JC2V1_0C0002_12926	DDB0231963	grlA;"G-protein-coupled_receptor_(GPCR)_family_protein;GABA-B_receptor-like_protein;metabotropic_glutamate_receptor-like_protein"
2	5	4	unknown (44B12)	D06.chr2_gid_011002.75_F	DDB0217589	<a href=http://www.genedb.org/genedb/Search?organism=dicty&name=DDB0217589>DDB0217589</a>	JC2V2_0	2	1924	0	0	0	-	Hypothetical protein. ; ABA; JC2V1_0C0033_04951	DDB0220680	-
2	6	4	unknown (44F12)	H06.chr2_gf_021002.82c_F	DDB0167550	<a href=http://www.genedb.org/genedb/Search?organism=dicty&name=DDB0167550>DDB0167550</a>	JC2V2_0	2	1921	1	2	0	PF00053;Laminin EGF-like (Domains III and... PR00011;Type III EGF-like signature ;;	JC2V1_0C0033_04954	DDB0232015	-
2	7	4	unknown (44J12)	D06.chr2_gid_011002.214_F	DDB0217070	<a href=http://www.genedb.org/genedb/Search?organism=dicty&name=DDB0217070>DDB0217070</a>	JC2V2_0	2	801	0	8	0	PF00226;DnaJ domain;; PF01753;MYND finger;; PR00625;DnaJ protein family signature ;;	JC2V1_0C0011_14032	-	-
2	8	4	unknown (44N12)	H06.chr2_gid_011002.220c_F	DDB0168924	<a href=http://www.genedb.org/genedb/Search?organism=dicty&name=DDB0168924>DDB0168924</a>	JC2V2_0	2	795	0	1	0	PF00782;Dual specificity phosphatase;...	JC2V1_0C0011_14026	DDB0185057	PLIP;"phosphatidylinositol_phosphatase"
2	9	4	unknown (44B24)	D12.chr2_gid_011002.146c_F	DDB0168602	<a href=http://www.genedb.org/genedb/Search?organism=dicty&name=DDB0168602>DDB0168602</a>	JC2V2_0	2	458	0	0	0	-	Similar to Dictyostelium discoideum (Slime mold). Histidine kinase DhkK. ; ABA; JC2V1_0C0004_13054	-	-
2	10	4	unknown (44F24)	H12.chr2_gid_011002.150_F	DDB0216938	<a href=http://www.genedb.org/genedb/Search?organism=dicty&name=DDB0216938>DDB0216938</a>	JC2V2_0	2	413	0	8	0	-	Hypothetical protein. ; ABA; JC2V1_0C0003_13001	-	-
2	11	4	unknown (44J24)	D12.chr2_ESTs_011002.270c_F	DDB0217321	<a href=http://www.genedb.org/genedb/Search?organism=dicty&name=DDB0217321>DDB0217321</a>	JC2V2_0	2	1361	0	0	0	-	Similar to Homo sapiens (Human). 28 kDa heat-and acid-stable phosphoprotein (PDGF-associated protein). ; predicted by automatic BLAST annotation	-	-
2	12	4	unknown (44N24)	H12.chr2_gid_011002.290c_F	DDB0217326	<a href=http://www.genedb.org/genedb/Search?organism=dicty&name=DDB0217326>DDB0217326</a>	JC2V2_0	2	1366	0	0	0	PF00071;Ras family;; PR00449;Transforming protein P21 ras...	Hypothetical protein. ; predicted by automatic BLAST annotation	-	-
2	13	4	unknown (45B12)	D06.chr1_gid_301002.1617c_F	DDB0190117	<a href=http://www.genedb.org/genedb/Search?organism=dicty&name=DDB0190117>DDB0190117</a>	JC1V2_0	1	950	0	0	0	-	Hypothetical protein. ; ABA; JC1V1_0C0003_04453	DDB0231762	AF310884_3;unknown
2	14	4	unknown (45F12)	H06.chr1_gid_301002.1625_F	DDB0190110	<a href=http://www.genedb.org/genedb/Search?organism=dicty&name=DDB0190110>DDB0190110</a>	JC1V2_0	1	943	0	0	0	-	JC1V1_0C0003_04445	-	-
2	15	4	unknown (45J12)	D06.chr1_gid_301002.1791c_F	DDB0191012	<a href=http://www.genedb.org/genedb/Search?organism=dicty&name=DDB0191012>DDB0191012</a>	JC1V2_0	1	1892	0	0	0	PF01248;Ribosomal protein...	60S ribosomal protein L30-2. ; ABA; JC1V1_0C0001_03394	DDB0230155	rpl30;"ribosomal_protein_L30"
2	16	4	unknown (45N12)	H06.chr1_gid_301002.1801_F	DDB0190828	<a href=http://www.genedb.org/genedb/Search?organism=dicty&name=DDB0190828>DDB0190828</a>	JC1V2_0	1	1706	0	0	0	-	JC1V1_0C0001_03190	-	-
2	17	4	unknown (45B24)	D12.chr1_gid_301002.1701_F	DDB0190925	<a href=http://www.genedb.org/genedb/Search?organism=dicty&name=DDB0190925>DDB0190925</a>	JC1V2_0	1	1803	1	8	0	PF01435;Peptidase family M48;;	JC1V1_0C0001_03303	-	-
2	18	4	unknown (45F24)	H12.chr1_gid_301002.1710c_F	DDB0216754	<a href=http://www.genedb.org/genedb/Search?organism=dicty&name=DDB0216754>DDB0216754</a>	JC1V2_0	1	1812	1	1	0	PF00149;Calcineurin-like phosphoesterase;;	JC1V1_0C0001_03312	DDB0216178	sgmA;sphingomyelinase
2	19	4	unknown (45J24)	D12.chr2_gid_011002.09_F	DDB0167294	<a href=http://www.genedb.org/genedb/Search?organism=dicty&name=DDB0167294>DDB0167294</a>	JC2V2_0	2	2180	0	0	0	PF01412;Putative GTPase activating protein... PR00405;HIV Rev interacting protein...	Hypothetical protein. ; ABA; JC2V1_0C0018_00326	-	-
2	20	4	unknown (45N24)	H12.chr2_gid_011002.14c_F	DDB0167299	<a href=http://www.genedb.org/genedb/Search?organism=dicty&name=DDB0167299>DDB0167299</a>	JC2V2_0	2	2185	0	0	0	-	Hypothetical protein. ; ABA; JC2V1_0C0018_00321	-	-
2	1	5	unknown (41B12)	D06.chr2_gid_011002.894_F	DDB0217395	<a href=http://www.genedb.org/genedb/Search?organism=dicty&name=DDB0217395>DDB0217395</a>	JC2V2_0	2	1435	1	2	0	-	Similar to Dictyostelium discoideum (Slime mold). Hypothetical 127.0 kDa protein. ; predicted by automatic BLAST annotation	-	-
2	2	5	unknown (41F12)	H06.chr2_gid_011002.899c_F	DDB0217392	<a href=http://www.genedb.org/genedb/Search?organism=dicty&name=DDB0217392>DDB0217392</a>	JC2V2_0	2	1432	0	0	0	-	Hypothetical protein. ; predicted by automatic BLAST annotation	-	-
2	3	5	unknown (41J12)	D06.chr2_ESTs_011002.1053_F	DDB0168357	<a href=http://www.genedb.org/genedb/Search?organism=dicty&name=DDB0168357>DDB0168357</a>	JC2V2_0	2	2852	0	1	0	PF00153;Mitochondrial carrier protein;; PR00926;Mitochondrial carrier protein... PR00927;Adenine nucleotide translocator 1...	Similar to Mus musculus (Mouse). Calcium-binding mitochondrial carrier protein Aralar2 (Solute carrier family 25; member 13) (Citrin). ; ABA; JC2V1_0C0022_01562	-	-
2	4	5	unknown (41N12)	H06.chr2_gid_011002.1029c_F	DDB0168337	<a href=http://www.genedb.org/genedb/Search?organism=dicty&name=DDB0168337>DDB0168337</a>	JC2V2_0	2	2857	0	0	0	PF00004;ATPase family associated with various...	Similar to Oryza sativa (Rice). 26S proteasome regulatory particle triple-A ATPase subunit1. ; ABA; JC2V1_0C0022_01557	-	-
2	5	5	unknown (41B24)	D12.chr2_gid_011002.965c_F	DDB0217178	<a href=http://www.genedb.org/genedb/Search?organism=dicty&name=DDB0217178>DDB0217178</a>	JC2V2_0	2	1218	1	0	1	-	Similar to Homo sapiens (Human). Mucin 2 (Intestinal mucin 2). ; predicted by automatic BLAST annotation	-	-
2	6	5	unknown (41F24)	H12.chr2_ESTs_011002.981c_F	DDB0217172	<a href=http://www.genedb.org/genedb/Search?organism=dicty&name=DDB0217172>DDB0217172</a>	JC2V2_0	2	1212	0	0	0	PF00018;SH3 domain;; PF07653;Variant SH3 domain;; PF00241;Cofilin/tropomyosin-typ PR00452;SH3 domain signature ;;	Similar to Y56A3A.13.p. ; predicted by automatic BLAST annotation	-	-
2	7	5	unknown (41J24)	D12.chr2_gid_011002.1087c_F	DDB0167685	<a href=http://www.genedb.org/genedb/Search?organism=dicty&name=DDB0167685>DDB0167685</a>	JC2V2_0	2	1779	0	0	0	-	Similar to Dictyostelium discoideum (Slime mold). Histidine kinase. ; ABA; JC2V1_0C0033_05109	-	-
2	8	5	unknown (41N24)	H12.chr2_gf_021002.1286c_F	DDB0217546	<a href=http://www.genedb.org/genedb/Search?organism=dicty&name=DDB0217546>DDB0217546</a>	JC2V2_0	2	1782	0	0	0	PF06650;Protein of unknown function... PF00904;Involucrin repeat;;	Similar to vacuolar Protein Sorting; Vps13p. ; ABA; JC2V1_0C0033_05106	-	-
2	9	5	unknown (42B12)	D06.chr2_gid_011002.620_F	DDB0202473	<a href=http://www.genedb.org/genedb/Search?organism=dicty&name=DDB0202473>DDB0202473</a>	JC2V2_0	2	2324	0	1	0	PF02985;HEAT repeat;;	Hypothetical protein. ; ABA; JC2V1_0C0017_00162	-	-
2	10	5	unknown (42F12)	H06.chr2_gid_011002.625_F	DDB0202469	<a href=http://www.genedb.org/genedb/Search?organism=dicty&name=DDB0202469>DDB0202469</a>	JC2V2_0	2	2329	0	0	0	PF00035;Double-stranded RNA binding motif;;	Similar to Neurospora crassa. Hypothetical 79.1 kDa protein. ; ABA; JC2V1_0C0017_00155	-	-
2	11	5	unknown (42J12)	D06.chr2_gid_011002.754c_F	DDB0169059	<a href=http://www.genedb.org/genedb/Search?organism=dicty&name=DDB0169059>DDB0169059</a>	JC2V2_0	2	3023	0	0	0	PF00582;Universal stress protein family;; PR01438;Universal stress protein signature...	Hypothetical protein. ; ABA; JC2V1_0C0021_01371	-	-
2	12	5	unknown (42N12)	H06.chr2_gid_011002.759_F	DDB0169069	<a href=http://www.genedb.org/genedb/Search?organism=dicty&name=DDB0169069>DDB0169069</a>	JC2V2_0	2	3028	0	0	0	-	Hypothetical protein. ; ABA; JC2V1_0C0020_00126	-	-
2	13	5	unknown (42B24)	D12.chr2_gid_011002.692c_F	DDB0203864	<a href=http://www.genedb.org/genedb/Search?organism=dicty&name=DDB0203864>DDB0203864</a>	JC2V2_0	2	2714	1	3	0	-	Hypothetical protein. ; ABA; JC2V1_0C0014_14164	-	-
2	14	5	unknown (42F24)	H12.chr2_gid_011002.696c_F	DDB0167070	<a href=http://www.genedb.org/genedb/Search?organism=dicty&name=DDB0167070>DDB0167070</a>	JC2V2_0	2	2710	1	0	0	-	Similar to Dictyostelium discoideum (Slime mold). Countin. ; ABA; JC2V1_0C0014_14160	DDB0220699	ctnC;countin3
2	15	5	unknown (42J24)	D12.chr2_gid_011002.817c_F	DDB0217509	<a href=http://www.genedb.org/genedb/Search?organism=dicty&name=DDB0217509>DDB0217509</a>	JC2V2_0	2	1670	0	0	0	-	Hypothetical protein. ; ABA; JC2V1_0C0033_05218	-	-
2	16	5	unknown (42N24)	H12.chr2_gid_011002.821_F	DDB0217512	<a href=http://www.genedb.org/genedb/Search?organism=dicty&name=DDB0217512>DDB0217512</a>	JC2V2_0	2	1675	0	0	0	-	Hypothetical protein. ; ABA; JC2V1_0C0033_05212	-	-
2	17	5	unknown (43B12)	D06.chr2_gid_011002.353c_F	DDB0202642	<a href=http://www.genedb.org/genedb/Search?organism=dicty&name=DDB0202642>DDB0202642</a>	JC2V2_0	2	2943	1	0	0	PR01217;Proline rich extensin signature ;;	SP85 (Similar to Dictyostelium discoideum (Slime mold). Prespore protein B). ; ABA; JC2V1_0C0022_01461	DDB0185060	pspB;"SP85;psB";"prespore_gene_14E6"
2	18	5	unknown (43F12)	H06.chr2_gid_011002.358c_F	DDB0168486	<a href=http://www.genedb.org/genedb/Search?organism=dicty&name=DDB0168486>DDB0168486</a>	JC2V2_0	2	335	0	0	0	-	JC2V1_0C0002_12940	-	-
2	19	5	unknown (43J12)	D06.chr2_gid_011002.500c_F	DDB0203492	<a href=http://www.genedb.org/genedb/Search?organism=dicty&name=DDB0203492>DDB0203492</a>	JC2V2_0	2	2542	1	0	0	-	JC2V1_0C0046_06368	-	-
2	20	5	unknown (43N12)	H06.chr2_gid_011002.505_F	DDB0168280	<a href=http://www.genedb.org/genedb/Search?organism=dicty&name=DDB0168280>DDB0168280</a>	JC2V2_0	2	2912	0	0	0	PF02319;E2F/DP family winged-helix...	JC2V1_0C0022_01499	DDB0220101	tfdp2;"DP-2;DP2";"transcription_factor_E2F/dimerisation_partner_(TDP)_family_protein"
2	1	6	unknown (38B24)	D12.chr2_gid_011002.1760c_F	DDB0167453	<a href=http://www.genedb.org/genedb/Search?organism=dicty&name=DDB0167453>DDB0167453</a>	JC2V2_0	2	2024	0	0	0	-	Hypothetical protein. ; ABA; JC2V1_0C0032_04835	-	-
2	2	6	unknown (38F24)	H12.chr2_gid_011002.1766_F	DDB0167447	<a href=http://www.genedb.org/genedb/Search?organism=dicty&name=DDB0167447>DDB0167447</a>	JC2V2_0	2	2030	0	0	0	PF00098;Zinc knuckle;; PR00939;C2HC-type zinc-finger signature ;;	Similar to plasmodium falciparum (Isolate 3D7). eukaryotic translation initiation factor 3 subunit 10; putative. ; ABA; JC2V1_0C0032_04829	-	-
2	3	6	unknown (38J24)	D12.chr2_gid_011002.1894c_F	DDB0217445	<a href=http://www.genedb.org/genedb/Search?organism=dicty&name=DDB0217445>DDB0217445</a>	JC2V2_0	2	1485	0	0	0	-	Similar to Plasmodium falciparum. Mtn3/RAG1IP-like protein. ; predicted by automatic BLAST annotation	-	-
2	4	6	unknown (38N24)	H12.chr2_gid_011002.1900c_F	DDB0217439	<a href=http://www.genedb.org/genedb/Search?organism=dicty&name=DDB0217439>DDB0217439</a>	JC2V2_0	2	1479	1	0	0	-	Hypothetical protein. ; predicted by automatic BLAST annotation	-	-
2	5	6	unknown (39B12)	D06.chr2_gid_011002.1430c_F	DDB0167644	<a href=http://www.genedb.org/genedb/Search?organism=dicty&name=DDB0167644>DDB0167644</a>	JC2V2_0	2	1821	0	0	0	-	Hypothetical protein. ; ABA; JC2V1_0C0033_05064	-	-
2	6	6	unknown (39F12)	H06.chr2_gid_011002.1434_F	DDB0167640	<a href=http://www.genedb.org/genedb/Search?organism=dicty&name=DDB0167640>DDB0167640</a>	JC2V2_0	2	1825	1	1	0	PF00526;Dictyostelium (slime mold) repeat;;	Similar to Dictyostelium discoideum (Slime mold). ORFveg106. ; ABA; JC2V1_0C0033_05059	-	-
2	7	6	unknown (39J12)	D06.chr2_gid_011002.1573c_F	DDB0218032	<a href=http://www.genedb.org/genedb/Search?organism=dicty&name=DDB0218032>DDB0218032</a>	JC2V2_0	2	3339	0	0	0	PF00573;Ribosomal protein L4/L1 family;;	Similar to Arabidopsis thaliana (Mouse-ear cress). AT3g09630/F11F8_22. ; ABA; JC2V1_0C0044_06216	DDB0231241	rpl4;"60S_ribosomal_protein_L4"
2	8	6	unknown (39N12)	H06.chr2_gid_011002.1577_F	DDB0169375	<a href=http://www.genedb.org/genedb/Search?organism=dicty&name=DDB0169375>DDB0169375</a>	JC2V2_0	2	3335	1	1	0	-	Similar to Dictyostelium discoideum (Slime mold). CGMP-specific phosphodiesterase. ; ABA; JC2V1_0C0044_06212	-	-
2	9	6	unknown (39B24)	D12.chr2_gid_011002.1498c_F	DDB0168777	<a href=http://www.genedb.org/genedb/Search?organism=dicty&name=DDB0168777>DDB0168777</a>	JC2V2_0	2	643	0	0	0	-	JC2V1_0C0007_13265	-	-
2	10	6	unknown (39F24)	H12.chr2_gid_011002.1503c_F	DDB0168800	<a href=http://www.genedb.org/genedb/Search?organism=dicty&name=DDB0168800>DDB0168800</a>	JC2V2_0	2	667	0	9	0	PF02714;Domain of unknown function DUF221;;	JC2V1_0C0007_13291	-	-
2	11	6	unknown (39J24)	D12.chr2_gid_011002.1632_F	DDB0217948	<a href=http://www.genedb.org/genedb/Search?organism=dicty&name=DDB0217948>DDB0217948</a>	JC2V2_0	2	3094	0	0	0	PF00551;Formyl transferase;;	Similar to Fusobacterium nucleatum (Subsp. nucleatum). Methionyl-tRNA formyltransferase (EC 2.1.2.9). ; ABA; JC2V1_0C0020_00052	-	-
2	12	6	unknown (39N24)	H12.chr2_gid_011002.1636_F	DDB0169146	<a href=http://www.genedb.org/genedb/Search?organism=dicty&name=DDB0169146>DDB0169146</a>	JC2V2_0	2	3108	0	0	0	-	Hypothetical protein. ; ABA; JC2V1_0C0020_00039	-	-
2	13	6	unknown (40B12)	D06.chr2_gid_011002.1149c_F	DDB0216877	<a href=http://www.genedb.org/genedb/Search?organism=dicty&name=DDB0216877>DDB0216877</a>	JC2V2_0	2	242	0	0	0	PF01142;tRNA pseudouridine synthase D...	Hypothetical protein. ; ABA; JC2V1_0C0001_12843	-	-
2	14	6	unknown (40F12)	H06.chr2_gid_011002.1155_F	DDB0216873	<a href=http://www.genedb.org/genedb/Search?organism=dicty&name=DDB0216873>DDB0216873</a>	JC2V2_0	2	236	1	1	0	PF00560;Leucine Rich Repeat;; PR00019;Leucine-rich repeat signature ;;	JC2V1_0C0001_12837	-	-
2	15	6	unknown (40J12)	D06.chr2_gid_011002.1304c_F	DDB0167421	<a href=http://www.genedb.org/genedb/Search?organism=dicty&name=DDB0167421>DDB0167421</a>	JC2V2_0	2	2058	0	0	0	-	Similar to Dictyostelium discoideum (Slime mold). prespore-specific protein. ; ABA; JC2V1_0C0032_04797	-	-
2	16	6	unknown (40N12)	H06.chr2_gf_021002.1554_F	DDB0217625	<a href=http://www.genedb.org/genedb/Search?organism=dicty&name=DDB0217625>DDB0217625</a>	JC2V2_0	2	2069	0	0	0	PF00168;C2 domain;;	Hypothetical protein. ; ABA; JC2V1_0C0032_04787	-	-
2	17	6	unknown (40B24)	D12.chr2_gid_011002.1234c_F	DDB0169207	<a href=http://www.genedb.org/genedb/Search?organism=dicty&name=DDB0169207>DDB0169207</a>	JC2V2_0	2	3170	0	0	0	-	JC2V1_0C0037_05683	-	-
2	18	6	unknown (40F24)	H12.chr2_gid_011002.1240_F	DDB0217977	<a href=http://www.genedb.org/genedb/Search?organism=dicty&name=DDB0217977>DDB0217977</a>	JC2V2_0	2	3178	0	0	0	PF00642;Zinc finger C-x8-C-x5-C-x3-H type... PF00904;Involucrin repeat;;	JC2V1_0C0037_05692	-	-
2	19	6	unknown (40J24)	D12.chr2_ESTs_011002.1437_F	DDB0204126	<a href=http://www.genedb.org/genedb/Search?organism=dicty&name=DDB0204126>DDB0204126</a>	JC3V2_0	3	1744	0	0	0	PF00904;Involucrin repeat;;	JC3V1_0C0042_00775	-	-
2	20	6	unknown (40N24)	H12.chr2_gid_011002.1374c_F	DDB0204136	<a href=http://www.genedb.org/genedb/Search?organism=dicty&name=DDB0204136>DDB0204136</a>	JC3V2_0	3	1753	0	0	0	PF01135;Protein-L-isoaspartate(D-aspartate	PcmA. ; ABA; JC3V1_0C0042_00785	DDB0214947	pcmA;PcmA.
2	1	7	unknown (36B12)	D06.chr2_gid_011002.2225_F	DDB0167578	<a href=http://www.genedb.org/genedb/Search?organism=dicty&name=DDB0167578>DDB0167578</a>	JC2V2_0	2	1890	0	0	0	PF04910;Protein of unknown function;...	Similar to expressed protein; protein id: At2g46900.1; supported by cDNA: gi_14532607. ; ABA; JC2V1_0C0033_04987	-	-
2	2	7	unknown (36F12)	H06.chr2_gid_011002.2230_F	DDB0217577	<a href=http://www.genedb.org/genedb/Search?organism=dicty&name=DDB0217577>DDB0217577</a>	JC2V2_0	2	1885	0	2	0	PF02687;Predicted permease;;	Similar to Leishmania major. Hypothetical 122.4 kDa protein. ; ABA; JC2V1_0C0033_04992	-	-
2	3	7	unknown (36J12)	D06.chr2_gid_011002.2370c_F	DDB0168833	<a href=http://www.genedb.org/genedb/Search?organism=dicty&name=DDB0168833>DDB0168833</a>	JC2V2_0	2	699	1	1	0	-	JC2V1_0C0009_13415	-	-
2	4	7	unknown (36N12)	H06.chr2_gid_011002.2373c_F	DDB0202519	<a href=http://www.genedb.org/genedb/Search?organism=dicty&name=DDB0202519>DDB0202519</a>	JC2V2_0	2	2239	0	0	0	-	Hypothetical protein. ; ABA; JC2V1_0C0018_00269	-	-
2	5	7	unknown (36B24)	D12.chr2_gid_011002.2294c_F	DDB0167801	<a href=http://www.genedb.org/genedb/Search?organism=dicty&name=DDB0167801>DDB0167801</a>	JC2V2_0	2	1657	1	0	0	PF00904;Involucrin repeat;;	Similar to Dictyostelium discoideum (Slime mold). Adenylyl cyclase. ; ABA; JC2V1_0C0033_05233	-	-
2	6	7	unknown (36F24)	H12.chr2_gid_011002.2301c_F	DDB0168307	<a href=http://www.genedb.org/genedb/Search?organism=dicty&name=DDB0168307>DDB0168307</a>	JC2V2_0	2	2903	1	0	0	-	JC2V1_0C0022_01508	-	-
2	7	7	unknown (36J24)	D12.chr2_ESTs_011002.2590c_F	DDB0169275	<a href=http://www.genedb.org/genedb/Search?organism=dicty&name=DDB0169275>DDB0169275</a>	JC2V2_0	2	3239	0	7	0	PF01151;GNS1/SUR4 family;;	JC2V1_0C0038_05780	-	-
2	8	7	unknown (36N24)	H12.chr2_gid_011002.2444c_F	DDB0168290	<a href=http://www.genedb.org/genedb/Search?organism=dicty&name=DDB0168290>DDB0168290</a>	JC2V2_0	2	2885	0	0	0	-	JC2V1_0C0022_01528	-	-
2	9	7	unknown (37B12)	D06.chr2_gid_011002.1961_F	DDB0167918	<a href=http://www.genedb.org/genedb/Search?organism=dicty&name=DDB0167918>DDB0167918</a>	JC2V2_0	2	1528	0	0	0	-	Similar to Dictyostelium discoideum (Slime mold). SNF1/AMP-activated kinase. ; ABA; JC2V1_0C0033_05369	-	-
2	10	7	unknown (37F12)	H06.chr2_gid_011002.1965_F	DDB0167922	<a href=http://www.genedb.org/genedb/Search?organism=dicty&name=DDB0167922>DDB0167922</a>	JC2V2_0	2	1524	0	0	0	PF00036;EF hand;; PR00450;Recoverin family signature ;;	Hypothetical protein. ; ABA; JC2V1_0C0033_05373	cbpK;CBP11;"NCS-1/frequenin-related_protein;calcium-binding_protein"	-
2	11	7	unknown (37J12)	D06.chr2_ESTs_011002.2214c_F	DDB0217216	<a href=http://www.genedb.org/genedb/Search?organism=dicty&name=DDB0217216>DDB0217216</a>	JC2V2_0	2	1256	1	1	0	PF00526;Dictyostelium (slime mold) repeat;;	Similar to Dictyostelium discoideum (Slime mold). ORFveg106. ; predicted by automatic BLAST annotation	-	-
2	12	7	unknown (37N12)	H06.chr2_gid_011002.2106c_F	DDB0217211	<a href=http://www.genedb.org/genedb/Search?organism=dicty&name=DDB0217211>DDB0217211</a>	JC2V2_0	2	1251	0	0	0	PF01749;Importin beta binding domain;; PF00514;Armadillo/beta-catenin-like repeat;;	Similar to Mus musculus (Mouse). importin alpha-1 subunit (Karyopherin alpha-1 subunit) (SRP1-beta) (RAG cohort protein 2) (Nucleoprotein interactor 1) (Importin alpha S1). ; predicted by automatic BLAST annotation	-	-
2	13	7	unknown (37B24)	D12.chr2_gid_011002.2037_F	DDB0217010	<a href=http://www.genedb.org/genedb/Search?organism=dicty&name=DDB0217010>DDB0217010</a>	JC2V2_0	2	635	0	0	0	PF00022;Actin;; PR00190;Actin signature ;;	JC2V1_0C0007_13255	-	-
2	14	7	unknown (37F24)	H12.chr2_gid_011002.2043_F	DDB0168766	<a href=http://www.genedb.org/genedb/Search?organism=dicty&name=DDB0168766>DDB0168766</a>	JC2V2_0	2	629	0	0	0	PF00106;short chain dehydrogenase;; PR00080;Short-chain dehydrogenase/reductase... PR00081;Glucose/ribitol dehydrogenase...	JC2V1_0C0007_13251	-	-
2	15	7	unknown (37J24)	D12.chr2_gid_011002.2163_F	DDB0168718	<a href=http://www.genedb.org/genedb/Search?organism=dicty&name=DDB0168718>DDB0168718</a>	JC2V2_0	2	578	1	1	0	-	Hypothetical protein. ; ABA; JC2V1_0C0007_13197	DDB0231564	-
2	16	7	unknown (37N24)	H12.chr2_gid_011002.2168_F	DDB0168997	<a href=http://www.genedb.org/genedb/Search?organism=dicty&name=DDB0168997>DDB0168997</a>	JC2V2_0	2	2958	0	0	0	-	Hypothetical protein. ; ABA; JC2V1_0C0022_01446	-	-
2	17	7	unknown (38B12)	D06.chr2_gid_011002.1694c_F	DDB0216965	<a href=http://www.genedb.org/genedb/Search?organism=dicty&name=DDB0216965>DDB0216965</a>	JC2V2_0	2	519	0	0	0	-	JC2V1_0C0010_13943	-	-
2	18	7	unknown (38F12)	H06.chr2_gid_011002.1699_F	DDB0206555	<a href=http://www.genedb.org/genedb/Search?organism=dicty&name=DDB0206555>DDB0206555</a>	JC2V2_0	2	514	0	0	0	PF01423;LSM domain;; PR00239;Molluscan rhodopsin C-terminal tail...	JC2V1_0C0010_13937	-	-
2	19	7	unknown (38J12)	D06.chr2_gid_011002.1824c_F	DDB0167844	<a href=http://www.genedb.org/genedb/Search?organism=dicty&name=DDB0167844>DDB0167844</a>	JC2V2_0	2	1608	0	0	0	-	Hypothetical protein. ; ABA; JC2V1_0C0033_05289	-	-
2	20	7	unknown (38N12)	H06.chr2_gid_011002.1829_F	DDB0203284	<a href=http://www.genedb.org/genedb/Search?organism=dicty&name=DDB0203284>DDB0203284</a>	JC2V2_0	2	1613	0	0	0	PF05725;FNIP Repeat;; PR00019;Leucine-rich repeat signature ;;	Similar to Dictyostelium discoideum (Slime mold). Hypothetical 97.7 kDa protein. ; ABA; JC2V1_0C0033_05284	-	-
2	1	8	unknown (33B24)	D12.schr6_gid_141002.217c_F	DDB0191831	<a href=http://www.genedb.org/genedb/Search?organism=dicty&name=DDB0191831>DDB0191831</a>	BEC6V2_0	6	1024	1	2	0	PF04597;Ribophorin I;;	ribophorin 1; putative; GH05770p (Fragment). ; ABA; EC6V1_0C0005_08268	-	-
2	2	8	unknown (33F24)	H12.schr2_EST_031002.213_F	DDB0192086	<a href=http://www.genedb.org/genedb/Search?organism=dicty&name=DDB0192086>DDB0192086</a>	BEC6V2_0	6	1261	0	0	0	PF00012;Hsp70 protein;; PR00301;70kDa heat shock protein signature...	heat shock protein; 70 kDa heat shock protein (AT3g12580/T2E22_110) (Heat shock protein 70; 34105-36307). ; ABA; EC6V1_0C0023_09676	-	-
2	3	8	unknown (33J24)	D12.schr6_gid_141002.338_F	DDB0219852	<a href=http://www.genedb.org/genedb/Search?organism=dicty&name=DDB0219852>DDB0219852</a>	BEC6V2_0	6	1101	0	0	0	PF00400;WD domain; G-beta repeat;; PR00320;G protein beta WD-40 repeat...	u3 small nucleolar RNA interacting protein 2; putative; u3 small nucleolar RNA interacting protein 2; ABA; EC6V1_0C0012_08896	-	-
2	4	8	unknown (33N24)	H12.schr6_gid_141002.344_F	DDB0219857	<a href=http://www.genedb.org/genedb/Search?organism=dicty&name=DDB0219857>DDB0219857</a>	BEC6V2_0	6	1117	1	1	0	-	hypothetical protein; conserved; signal peptide; transmembrane; similar to dictyostelium discoideum; ABA; EC6V1_0C0015_08935	-	-
2	5	8	unknown (34B12)	D06.schr5_gid_211002.152_F	DDB0188444	<a href=http://www.genedb.org/genedb/Search?organism=dicty&name=DDB0188444>DDB0188444</a>	BC5V2_0	5	1138	0	0	0	-	BC5V1_0C0082_10963	-	-
2	6	8	unknown (34F12)	H06.schr5_gid_211002.157c_F	DDB0189138	<a href=http://www.genedb.org/genedb/Search?organism=dicty&name=DDB0189138>DDB0189138</a>	BC5V2_0	5	1845	0	0	0	-	BC5V1_0C0130_09320	-	-
2	7	8	unknown (34J12)	D06.schr6_gid_141002.20_F	DDB0191671	<a href=http://www.genedb.org/genedb/Search?organism=dicty&name=DDB0191671>DDB0191671</a>	BEC6V2_0	6	847	0	0	0	PF00380;Ribosomal protein S9/S16;;	putative 30s ribosomal protein s9; 30S ribosomal protein S9. ; ABA; EC6V1_0C0002_08044	-	-
2	8	8	unknown (34N12)	H06.schr6_gid_141002.24c_F	DDB0219802	<a href=http://www.genedb.org/genedb/Search?organism=dicty&name=DDB0219802>DDB0219802</a>	BEC6V2_0	6	843	0	0	0	PR01217;Proline rich extensin signature ;;	hypothetical protein; EC6V1_0C0002_08040	-	-
2	9	8	unknown (34B24)	D12.schr5_gid_211002.218c_F	DDB0188314	<a href=http://www.genedb.org/genedb/Search?organism=dicty&name=DDB0188314>DDB0188314</a>	BC5V2_0	5	1002	0	0	0	-	BC5V1_0C0069_09744	-	-
2	10	8	unknown (34F24)	H12.schr5_gid_211002.223_F	DDB0188320	<a href=http://www.genedb.org/genedb/Search?organism=dicty&name=DDB0188320>DDB0188320</a>	BC5V2_0	5	1010	0	0	0	PF00265;Thymidine kinase;;	Calmodulin-binding protein ThyB (Thymidine kinase 1) (EC 2.7.1.21). ; ABA; BC5V1_0C0069_09752	DDB0191436	thyB;"DdTK1;TDK;TK1;rcdKK;veg149";"calmodulin-binding_protein;thymidine_kinase"
2	11	8	unknown (34J24)	D12.schr6_gid_141002.90_F	DDB0191735	<a href=http://www.genedb.org/genedb/Search?organism=dicty&name=DDB0191735>DDB0191735</a>	BEC6V2_0	6	913	0	0	0	PF00270;DEAD/DEAH box helicase;; PF00271;Helicase conserved C-terminal...	putative DEAD/DEAH box helicase; DEAD-box protein 54 (EC 3.6.1.-) (ATP-dependent RNA helicase DP97). ; ABA; EC6V1_0C0004_08139	DDB0215372	helA;Hel1;"putative_RNA_helicase"
2	12	8	unknown (34N24)	H12.schr6_gid_141002.94_F	DDB0191739	<a href=http://www.genedb.org/genedb/Search?organism=dicty&name=DDB0191739>DDB0191739</a>	BEC6V2_0	6	917	0	0	0	-	hypothetical protein; EC6V1_0C0004_08143	-	-
2	13	8	unknown (35B12)	D06.chr2_gid_011002.2505_F	DDB0167133	<a href=http://www.genedb.org/genedb/Search?organism=dicty&name=DDB0167133>DDB0167133</a>	JC2V2_0	2	2420	1	1	0	-	JC2V1_0C0016_00029	-	-
2	14	8	unknown (35F12)	H06.chr2_ESTs_011002.2663c_F	DDB0217996	<a href=http://www.genedb.org/genedb/Search?organism=dicty&name=DDB0217996>DDB0217996</a>	JC2V2_0	2	3256	0	0	0	-	JC2V1_0C0039_05815	-	-
2	15	8	unknown (35J12)	D06.schr5_gid_211002.20_F	DDB0188255	<a href=http://www.genedb.org/genedb/Search?organism=dicty&name=DDB0188255>DDB0188255</a>	BC5V2_0	5	942	1	0	1	PF01833;IPT/TIG domain;;	Contact site A protein precursor (CSA) (Membrane-associated glycoprotein GP80) (Cell adhesion molecule GP80). ; ABA; BC5V1_0C0066_09508	DDB0191156	csaA;"csA;gp80";"cell_adhesion_molecule_gp80;contact_site_A_protein"
2	16	8	unknown (35N12)	H06.schr5_gid_211002.29_F	DDB0188246	<a href=http://www.genedb.org/genedb/Search?organism=dicty&name=DDB0188246>DDB0188246</a>	BC5V2_0	5	934	0	0	0	PF00904;Involucrin repeat;;	BC5V1_0C0066_09499	-	-
2	17	8	unknown (35B24)	D12.chr2_gid_011002.2559c_F	DDB0217809	<a href=http://www.genedb.org/genedb/Search?organism=dicty&name=DDB0217809>DDB0217809</a>	JC2V2_0	2	2693	0	3	0	-	Similar to plasmodium falciparum (Isolate 3D7). asparagine-rich antigen. ; ABA; JC2V1_0C0014_14141	-	-
2	18	8	unknown (35F24)	H12.chr2_gid_011002.2562_F	DDB0167347	<a href=http://www.genedb.org/genedb/Search?organism=dicty&name=DDB0167347>DDB0167347</a>	JC2V2_0	2	2233	0	0	0	PF00069;Protein kinase domain;; PF05725;FNIP Repeat;;	Similar to Dictyostelium discoideum (Slime mold). Tyrosine kinase ZAK1. ; ABA; JC2V1_0C0018_00273	DDB0216322	fnkA;FNIPK-A;"FNIP_repeat-containing_protein;putative_protein_kinase"
2	19	8	unknown (35J24)	D12.schr5_gid_211002.88_F	DDB0188270	<a href=http://www.genedb.org/genedb/Search?organism=dicty&name=DDB0188270>DDB0188270</a>	BC5V2_0	5	956	0	0	0	PF00106;short chain dehydrogenase;; PR00081;Glucose/ribitol dehydrogenase... PR00080;Short-chain dehydrogenase/reductase...	Similar to Lactococcus lactis (Subsp. lactis) (Streptococcus lactis). Oxidoreductase. ; ABA; BC5V1_0C0067_09542	-	-
2	20	8	unknown (35N24)	H12.schr5_gid_211002.94_F	DDB0219409	<a href=http://www.genedb.org/genedb/Search?organism=dicty&name=DDB0219409>DDB0219409</a>	BC5V2_0	5	933	0	0	0	-	BC5V1_0C0066_09498	-	-
2	1	9	unknown (31B12)	split1.gid.0358c PCR product	DDB0190243	<a href=http://www.genedb.org/genedb/Search?organism=dicty&name=DDB0190243>DDB0190243</a>	JC1V2_0	1	1087	1	5	0	PF05241;Emopamil binding protein;; PR00421;Thioredoxin family signature ;;	JC1V1_0C0001_02520	-	-
2	2	9	unknown (31F12)	split1.gid.0370c PCR product	DDB0216653	<a href=http://www.genedb.org/genedb/Search?organism=dicty&name=DDB0216653>DDB0216653</a>	JC1V2_0	1	1097	0	0	0	-	JC1V1_0C0001_02532	-	-
2	3	9	unknown (31J12)	split2.gid.0578 PCR product	DDB0218028	<a href=http://www.genedb.org/genedb/Search?organism=dicty&name=DDB0218028>DDB0218028</a>	JC2V2_0	2	3331	0	0	0	-	Hypothetical protein. ; ABA; JC2V1_0C0044_06208	-	-
2	4	9	unknown (31N12)	split2.gid.0608c PCR product	DDB0185712	<a href=http://www.genedb.org/genedb/Search?organism=dicty&name=DDB0185712>DDB0185712</a>	BC4V2_0	4	472	0	0	0	PF00786;P21-Rho-binding domain;; PF02205;WH2 motif;; PF02524;KID repeat;;	BC4V1_0C0023_08532	-	-
2	5	9	unknown (31B24)	split2.gid.0200c PCR product	DDB0202971	<a href=http://www.genedb.org/genedb/Search?organism=dicty&name=DDB0202971>DDB0202971</a>	JC2V2_0	2	2774	0	0	0	PF00368;Hydroxymethylglutaryl-coenzyme A... PR00071;Hydroxymethylglutaryl-coenzyme A...	3-hydroxy-3-methylglutaryl-coenzyme A reductase 2 (EC 1.1.1.34) (HMG-CoA reductase 2) (Fragment). ; ABA; JC2V1_0C0029_02235	DDB0215357	hmgB;"hmg_CoA_reductase_B;hydroxymethylglutaryl_CoA_reductase"
2	6	9	unknown (31F24)	split2.gid.0226c PCR product	DDB0184271	<a href=http://www.genedb.org/genedb/Search?organism=dicty&name=DDB0184271>DDB0184271</a>	BEC6V2_0	6	514	0	0	0	PF03643;Vacuolar protein sorting-associated...	Down syndrome critical region protein 3 (Down syndrome critical region protein A). ; ABA; BC6V1_0C0014_05774	-	-
2	7	9	unknown (31J24)	split3.gid.0264 PCR product	DDB0217569	<a href=http://www.genedb.org/genedb/Search?organism=dicty&name=DDB0217569>DDB0217569</a>	JC2V2_0	2	1861	0	0	0	PF00572;Ribosomal protein L13;;	Similar to Synechocystis sp. (Strain PCC 6803). 50S ribosomal protein L13. ; ABA; JC2V1_0C0033_05021	-	-
2	8	9	unknown (31N24)	split3.gid.0273c PCR product	DDB0167597	<a href=http://www.genedb.org/genedb/Search?organism=dicty&name=DDB0167597>DDB0167597</a>	JC2V2_0	2	1869	0	0	0	PF00339;Arrestin (or S-antigen); N-terminal... PF02752;Arrestin (or S-antigen); C-terminal... PF00168;C2 domain;; PR00360;C2 domain signature ;;	Hypothetical protein. ; ABA; JC2V1_0C0033_05010	-	-
2	9	9	unknown (32B12)	D06.schr6_gid_141002.410_F	DDB0191769	<a href=http://www.genedb.org/genedb/Search?organism=dicty&name=DDB0191769>DDB0191769</a>	BEC6V2_0	6	945	0	3	0	PF02453;Reticulon;;	reticulon domain protein; RtN-b1; ABA; EC6V1_0C0004_08174	-	-
2	10	9	unknown (32F12)	H06.schr6_gid_141002.417_F	DDB0191762	<a href=http://www.genedb.org/genedb/Search?organism=dicty&name=DDB0191762>DDB0191762</a>	BEC6V2_0	6	938	0	0	0	PF01490;Transmembrane amino acid transporter...	amino acid transporter; putative amino acid transporter protein; ABA; EC6V1_0C0004_08167	-	-
2	11	9	unknown (32J12)	empty	Null	-	-	-	-	-	-	-	-	-	-	-
2	12	9	unknown (32N12)	empty	Null	-	-	-	-	-	-	-	-	-	-	-
2	13	9	unknown (32B24)	D12.schr6_gid_141002.494_F	DDB0219918	<a href=http://www.genedb.org/genedb/Search?organism=dicty&name=DDB0219918>DDB0219918</a>	BEC6V2_0	6	1387	0	0	0	PF04183;IucA / IucC family;;	hypothetical protein; IucA / IucC family; EC6V1_0C0030_10216	-	-
2	14	9	unknown (32F24)	H12.schr6_gid_141002.503c_F	DDB0192063	<a href=http://www.genedb.org/genedb/Search?organism=dicty&name=DDB0192063>DDB0192063</a>	BEC6V2_0	6	1239	0	0	0	PF00567;Tudor domain;;	RNA binding protein; putatative; TUDOR domain; hypothetical protein; ABA; EC6V1_0C0023_09652	-	-
2	15	9	unknown (32J24)	empty	Null	-	-	-	-	-	-	-	-	-	-	-
2	16	9	unknown (32N24)	empty	Null	-	-	-	-	-	-	-	-	-	-	-
2	17	9	unknown (33B12)	D06.schr6P2_0021_gid0003_F	DDB0219835	<a href=http://www.genedb.org/genedb/Search?organism=dicty&name=DDB0219835>DDB0219835</a>	BEC6V2_0	6	1031	1	6	0	PF04193;PQ loop repeat;;	PQ-loop membrane protein; 4933425l21riK protein; ABA; EC6V1_0C0005_08261	-	-
2	18	9	unknown (33F12)	H06.schr6_gid_141002.158c_F	DDB0191823	<a href=http://www.genedb.org/genedb/Search?organism=dicty&name=DDB0191823>DDB0191823</a>	BEC6V2_0	6	1034	0	0	0	PF00656;Caspase domain;;	paracaspase; Paracaspase. ; ABA; EC6V1_0C0005_08257	DDB0215375	pcp;paracaspase
2	19	9	unknown (33J12)	D06.schr6_gf_031002.311c_F	DDB0219904	<a href=http://www.genedb.org/genedb/Search?organism=dicty&name=DDB0219904>DDB0219904</a>	BEC6V2_0	6	1305	0	0	0	PF02415;Chlamydia polymorphic membrane... PF00646;F-box domain;;	hypothetical protein; F box domain; EC6V1_0C0025_09769	-	-
2	20	9	unknown (33N12)	H06.schr6_gid_141002.287c_F	DDB0192178	<a href=http://www.genedb.org/genedb/Search?organism=dicty&name=DDB0192178>DDB0192178</a>	BEC6V2_0	6	1333	0	0	0	PF04664;Opioid growth factor receptor (OGFr)...	opioid growth factor receptor-like protein; opioid growth factor receptor; ABA; EC6V1_0C0028_09820	-	-
2	1	10	unknown (28B24)	split8.gid.0080 PCR product	DDB0204629	<a href=http://www.genedb.org/genedb/Search?organism=dicty&name=DDB0204629>DDB0204629</a>	JC3V2_0	3	1953	0	0	0	PF00498;FHA domain;; PF00069;Protein kinase domain;;	AgCP6770. ; ABA; JC3V1_0C0048_01290	DDB0220031	PK1;pkgA;"protein_kinase_1;putative_CAM_kinase_(CAMK);putative_protein_serine/threonine_kinase"
2	2	10	unknown (28F24)	split8.gid.0090 PCR product	DDB0188952	<a href=http://www.genedb.org/genedb/Search?organism=dicty&name=DDB0188952>DDB0188952</a>	BC5V2_0	5	1681	0	0	0	PF00400;WD domain; G-beta repeat;;	BC5V1_0C0116_00049	-	-
2	3	10	unknown (28J24)	split8.gid.0384 PCR product	DDB0186942	<a href=http://www.genedb.org/genedb/Search?organism=dicty&name=DDB0186942>DDB0186942</a>	BC4V2_0	4	1734	0	0	0	-	BC4V1_0C0088_13492	-	-
2	4	10	unknown (28N24)	split8.gid.0400 PCR product	DDB0185818	<a href=http://www.genedb.org/genedb/Search?organism=dicty&name=DDB0185818>DDB0185818</a>	BC4V2_0	4	575	0	0	0	PF00169;PH domain;;	ORFveg158 (Fragment). ; ABA; BC4V1_0C0033_09059	DDB0191477	rcdII;veg158;"random_cDNA_clone_veg158"
2	5	10	unknown (29B12)	split6.gid.0093 PCR product	DDB0185885	<a href=http://www.genedb.org/genedb/Search?organism=dicty&name=DDB0185885>DDB0185885</a>	BC4V2_0	4	637	0	0	0	-	BC4V1_0C0036_09168	-	-
2	6	10	unknown (29F12)	split6.gid.0116 PCR product	DDB0219376	<a href=http://www.genedb.org/genedb/Search?organism=dicty&name=DDB0219376>DDB0219376</a>	BC5V2_0	5	770	0	0	0	PF00069;Protein kinase domain;; PF00433;Protein kinase C terminal domain;;	Serine/threonine kinase 38 like. ; ABA; BC5V1_0C0051_08726	DDB0219947	ndrB;"putative_AGC_family_protein_kinase;putative_NDR_family_kinase;putative_protein_serine/threonine_kinase"
2	7	10	unknown (29J12)	split7.gid.0182 PCR product	DDB0183778	<a href=http://www.genedb.org/genedb/Search?organism=dicty&name=DDB0183778>DDB0183778</a>	BEC6V2_0	6	10	0	0	0	PF00789;UBX domain;;	BC6V1_0C0002_01849	-	-
2	8	10	unknown (29N12)	split7.gid.0186c PCR product	DDB0183782	<a href=http://www.genedb.org/genedb/Search?organism=dicty&name=DDB0183782>DDB0183782</a>	BEC6V2_0	6	14	1	0	0	-	Protein 29C (Fragment). ; ABA; BC6V1_0C0002_01853	DDB0215394	29C;"Protein_29C_(Fragment)."
2	9	10	unknown (29B24)	split6.gid.0430c PCR product	DDB0168267	<a href=http://www.genedb.org/genedb/Search?organism=dicty&name=DDB0168267>DDB0168267</a>	JC2V2_0	2	2928	0	0	0	PF00023;Ankyrin repeat;; PF02178;AT hook motif;; PR01415;Ankyrin repeat signature ;;	JC2V1_0C0022_01482	-	-
2	10	10	unknown (29F24)	split6.gid.0449c PCR product	DDB0218357	<a href=http://www.genedb.org/genedb/Search?organism=dicty&name=DDB0218357>DDB0218357</a>	JC3V2_0	3	2132	0	7	0	PF01427;D-ala-D-ala dipeptidase;; PF01694;Rhomboid family;; PF00144;Beta-lactamase;;	Probable beta-lactamase (EC 3.5.2.6). ; ABA; JC3V1_0C0006_10955	-	-
2	11	10	unknown (29J24)	split7.gid.0350 PCR product	DDB0184181	<a href=http://www.genedb.org/genedb/Search?organism=dicty&name=DDB0184181>DDB0184181</a>	BEC6V2_0	6	416	0	0	0	-	Hypothetical protein. ; ABA; BC6V1_0C0012_05548	-	-
2	12	10	unknown (29N24)	split7.gid.0361 PCR product	DDB0191587	<a href=http://www.genedb.org/genedb/Search?organism=dicty&name=DDB0191587>DDB0191587</a>	BEC6V2_0	6	164	0	0	0	-	BC6V1_0C0002_02012	-	-
2	13	10	unknown (30B12)	split3.gid.0523 PCR product	DDB0187865	<a href=http://www.genedb.org/genedb/Search?organism=dicty&name=DDB0187865>DDB0187865</a>	BC5V2_0	5	534	0	0	0	PF00096;Zinc finger; C2H2 type;;	BC5V1_0C0032_07380	DDB0220662	-
2	14	10	unknown (30F12)	split3.gid.0544c PCR product	DDB0187980	<a href=http://www.genedb.org/genedb/Search?organism=dicty&name=DDB0187980>DDB0187980</a>	BC5V2_0	5	664	1	1	0	PF00754;F5/8 type C domain;;	BC5V1_0C0042_07885	-	-
2	15	10	unknown (30J12)	split5.gid.0056c PCR product	DDB0184391	<a href=http://www.genedb.org/genedb/Search?organism=dicty&name=DDB0184391>DDB0184391</a>	BEC6V2_0	6	617	0	0	0	PF00651;BTB/POZ domain;;	BC6V1_0C0017_05929	-	-
2	16	10	unknown (30N12)	split5.gid.0066c PCR product	DDB0184401	<a href=http://www.genedb.org/genedb/Search?organism=dicty&name=DDB0184401>DDB0184401</a>	BEC6V2_0	6	626	0	0	0	PF00069;Protein kinase domain;;	Serine/threonine-protein kinase pef1 (EC 2.7.1.37) (Cyclin-dependent kinase pef1) (PHO85 homolog). ; ABA; BC6V1_0C0017_05940	DDB0229424	-
2	17	10	unknown (30B24)	split4.gid.0251 PCR product	DDB0168833	<a href=http://www.genedb.org/genedb/Search?organism=dicty&name=DDB0168833>DDB0168833</a>	JC2V2_0	2	699	1	1	0	-	JC2V1_0C0009_13415	-	-
2	18	10	unknown (30F24)	split4.gid.0291 PCR product	DDB0184236	<a href=http://www.genedb.org/genedb/Search?organism=dicty&name=DDB0184236>DDB0184236</a>	BEC6V2_0	6	470	0	0	0	-	RAN binding protein 16-like. ; ABA; BC6V1_0C0012_05607	-	-
2	19	10	unknown (30J24)	split5.gid.0322c PCR product	DDB0184585	<a href=http://www.genedb.org/genedb/Search?organism=dicty&name=DDB0184585>DDB0184585</a>	BEC6V2_0	6	812	1	8	0	PF04258;Signal peptide peptidase;;	conserved hypothetical protein; PSN family; cg11840 protein; ABA; BC6V1_0C0021_06263	DDB0231493	-
2	20	10	unknown (30N24)	split5.gid.0366 PCR product	DDB0219806	<a href=http://www.genedb.org/genedb/Search?organism=dicty&name=DDB0219806>DDB0219806</a>	BEC6V2_0	6	860	0	0	0	-	hypothetical GRAM domain protein; EC6V1_0C0002_08058	-	-
2	1	11	unknown (26B12)	split9.gid.0526c PCR product	DDB0219219	<a href=http://www.genedb.org/genedb/Search?organism=dicty&name=DDB0219219>DDB0219219</a>	BC5V2_0	5	52	0	0	0	PF02178;AT hook motif;;	BC5V1_0C0005_06543	-	-
2	2	11	unknown (26F12)	split9.gid.0534 PCR product	DDB0187421	<a href=http://www.genedb.org/genedb/Search?organism=dicty&name=DDB0187421>DDB0187421</a>	BC5V2_0	5	62	0	0	0	PF00036;EF hand;; PF00904;Involucrin repeat;;	BC5V1_0C0005_06552	-	-
2	3	11	unknown (26J12)	split10.gid.0172c PCR product	DDB0186529	<a href=http://www.genedb.org/genedb/Search?organism=dicty&name=DDB0186529>DDB0186529</a>	BC4V2_0	4	1289	0	0	0	-	BC4V1_0C0070_12099	-	-
2	4	11	unknown (26N12)	split10.gid.0186c PCR product	DDB0204389	<a href=http://www.genedb.org/genedb/Search?organism=dicty&name=DDB0204389>DDB0204389</a>	JC3V2_0	3	84	0	1	0	PF02776;Thiamine pyrophosphate enzyme;...	JC3V1_0C0047_01049	-	-
2	5	11	unknown (26B24)	empty	Null	-	-	-	-	-	-	-	-	-	-	-
2	6	11	unknown (26F24)	empty	Null	-	-	-	-	-	-	-	-	-	-	-
2	7	11	unknown (26J24)	split10.gid.0345c PCR product	DDB0187190	<a href=http://www.genedb.org/genedb/Search?organism=dicty&name=DDB0187190>DDB0187190</a>	BC4V2_0	4	2004	0	0	0	PF00899;ThiF family;; PF02134;Repeat in ubiquitin-activating (UBA)...	Ubiquitin-like 1 (Sentrin) activating enzyme E1B. ; ABA; BC4V1_0C0103_09002	-	-
2	8	11	unknown (26N24)	split10.gid.0364 PCR product	DDB0219300	<a href=http://www.genedb.org/genedb/Search?organism=dicty&name=DDB0219300>DDB0219300</a>	BC5V2_0	5	422	1	2	0	-	BC5V1_0C0025_07012	-	-
2	9	11	unknown (27B12)	split8.gid.0534 PCR product	DDB0185276	<a href=http://www.genedb.org/genedb/Search?organism=dicty&name=DDB0185276>DDB0185276</a>	BC4V2_0	4	16	0	2	0	PF07690;Major Facilitator Superfamily;; PR01035;Tetracycline resistance protein...	BC4V1_0C0002_07140	-	-
2	10	11	unknown (27F12)	split8.gid.0540 PCR product	DDB0187532	<a href=http://www.genedb.org/genedb/Search?organism=dicty&name=DDB0187532>DDB0187532</a>	BC5V2_0	5	182	0	0	0	PF00724;NADH:flavin oxidoreductase / NADH...	Similar to Dictyostelium discoideum (Slime mold). R2005 protein. ; ABA; BC5V1_0C0012_06712	-	-
2	11	11	unknown (27J12)	split9.gid.0248c PCR product	DDB0185822	<a href=http://www.genedb.org/genedb/Search?organism=dicty&name=DDB0185822>DDB0185822</a>	BC4V2_0	4	579	1	0	0	PF05184;Saposin-like type B; region 1;; PF03489;Saposin-like type B; region 2;; PR01797;Saposin signature ;;	SapA (Fragment). ; ABA; BC4V1_0C0033_09063	DDB0191481	sapA;rcdHH;"saposin_A"
2	12	11	unknown (27N12)	split9.gid.0259c PCR product	DDB0185950	<a href=http://www.genedb.org/genedb/Search?organism=dicty&name=DDB0185950>DDB0185950</a>	BC4V2_0	4	704	0	0	0	-	ComB. ; ABA; BC4V1_0C0037_09279	-	-
2	13	11	unknown (27B24)	split9.gid.0112 PCR product	DDB0204611	<a href=http://www.genedb.org/genedb/Search?organism=dicty&name=DDB0204611>DDB0204611</a>	JC3V2_0	3	1935	0	0	0	PF00618;Guanine nucleotide exchange factor... PF00617;RasGEF domain;; PF00904;Involucrin repeat;; PF00307;Calponin homology (CH) domain;;	Nucleotide exchange factor RasGEF P. ; ABA; JC3V1_0C0048_01272	DDB0215009	gefP;RasGEFP;"Ras_guanine_nucleotide_exchange_factor;RasGEF"
2	14	11	unknown (27F24)	split9.gid.0118 PCR product	DDB0204083	<a href=http://www.genedb.org/genedb/Search?organism=dicty&name=DDB0204083>DDB0204083</a>	JC3V2_0	3	1704	1	7	0	PF00003;7 transmembrane receptor... PF02608;Basic membrane protein;;	JC3V1_0C0042_00732	DDB0231989	grlL;"G-protein-coupled_receptor_(GPCR)_family_protein;GABA-B_receptor-like_protein;metabotropic_glutamate_receptor-like_protein"
2	15	11	unknown (27J24)	split9.gid.0371c PCR product	DDB0205575	<a href=http://www.genedb.org/genedb/Search?organism=dicty&name=DDB0205575>DDB0205575</a>	JC3V2_0	3	1800	0	0	0	PF02383;SacI homology domain;; PF00904;Involucrin repeat;;	JC3V1_0C0015_11694	-	-
2	16	11	unknown (27N24)	split9.gid.0383c PCR product	DDB0205035	<a href=http://www.genedb.org/genedb/Search?organism=dicty&name=DDB0205035>DDB0205035</a>	JC3V2_0	3	642	0	0	0	PF00610;Domain found in Dishevelled; Egl-10;...	JC3V1_0C0004_10857	-	-
2	17	11	unknown (28B12)	split7.gid.0500c PCR product	DDB0217315	<a href=http://www.genedb.org/genedb/Search?organism=dicty&name=DDB0217315>DDB0217315</a>	JC2V2_0	2	1355	0	0	0	PF03654;PFAM;;	Similar to Oryza sativa (Japonica cultivar-group). P0695H10.10 protein. ; predicted by automatic BLAST annotation	-	-
2	18	11	unknown (28F12)	split7.gid.0523 PCR product	DDB0218904	<a href=http://www.genedb.org/genedb/Search?organism=dicty&name=DDB0218904>DDB0218904</a>	BC4V2_0	4	2142	0	0	0	PR00449;Transforming protein P21 ras...	BC4V1_0C0116_10039	-	-
2	19	11	unknown (28J12)	split8.gid.0230c PCR product	DDB0205378	<a href=http://www.genedb.org/genedb/Search?organism=dicty&name=DDB0205378>DDB0205378</a>	JC3V2_0	3	284	0	0	0	PF07719;Tetratricopeptide repeat;; PF00515;Tetratricopeptide repeat;;	JC3V1_0C0012_11431	-	-
2	20	11	unknown (28N12)	split8.gid.0236 PCR product	DDB0204466	<a href=http://www.genedb.org/genedb/Search?organism=dicty&name=DDB0204466>DDB0204466</a>	JC3V2_0	3	162	0	0	0	PF02798;Glutathione S-transferase; N-terminal... PF00043;Glutathione S-transferase; C-terminal...	JC3V1_0C0047_01126	DDB0231608	mai;"maleylacetoacetate_isomerase"
2	1	12	unknown (23B24)	split13.gid.0092 PCR product	DDB0218632	<a href=http://www.genedb.org/genedb/Search?organism=dicty&name=DDB0218632>DDB0218632</a>	BC4V2_0	4	891	1	7	0	-	BC4V1_0C0050_10310	DDB0231861	-
2	2	12	unknown (23F24)	split13.gid.0099 PCR product	DDB0188833	<a href=http://www.genedb.org/genedb/Search?organism=dicty&name=DDB0188833>DDB0188833</a>	BC5V2_0	5	1563	1	6	0	-	BC5V1_0C0113_07835	-	-
2	3	12	unknown (23J24)	split13.gid.0415 PCR product	DDB0204726	<a href=http://www.genedb.org/genedb/Search?organism=dicty&name=DDB0204726>DDB0204726</a>	JC3V2_0	3	1480	1	1	0	-	JC3V1_0C0053_03487	-	-
2	4	12	unknown (23N24)	split13.gid.0430c PCR product	DDB0204126	<a href=http://www.genedb.org/genedb/Search?organism=dicty&name=DDB0204126>DDB0204126</a>	JC3V2_0	3	1744	0	0	0	PF00904;Involucrin repeat;;	JC3V1_0C0042_00775	-	-
2	5	12	unknown (24B12)	split11.gid.0552c PCR product	DDB0185804	<a href=http://www.genedb.org/genedb/Search?organism=dicty&name=DDB0185804>DDB0185804</a>	BC4V2_0	4	563	0	1	0	-	Hypothetical protein. ; ABA; BC4V1_0C0033_09046	-	-
2	6	12	unknown (24F12)	split12.gid.0003c PCR product	DDB0188168	<a href=http://www.genedb.org/genedb/Search?organism=dicty&name=DDB0188168>DDB0188168</a>	BC5V2_0	5	852	1	1	0	-	BC5V1_0C0056_08870	-	-
2	7	12	unknown (24J12)	split12.gid.0263 PCR product	DDB0218831	<a href=http://www.genedb.org/genedb/Search?organism=dicty&name=DDB0218831>DDB0218831</a>	BC4V2_0	4	1800	0	0	0	PF01336;OB-fold nucleic acid binding... PF00152;tRNA synthetases class II (D; K and... PR00982;Lysyl-tRNA synthetase signature ;; PR01042;Aspartyl-tRNA synthetase signature...	Lysyl-tRNA synthetase (EC 6.1.1.6). ; predicted by automatic BLAST annotation	DDB0231264	mlysS;LysRS;"leucyl-tRNA_synthetase;lysine-tRNA_ligase;putative_mitochondrial_leucyl-tRNA_synthetase;putative_mitochondrial_lysine-tRNA_ligase"
2	8	12	unknown (24N12)	split12.gid.0271c PCR product	DDB0204593	<a href=http://www.genedb.org/genedb/Search?organism=dicty&name=DDB0204593>DDB0204593</a>	JC3V2_0	3	1917	0	0	0	PF00320;GATA zinc finger;;	JC3V1_0C0048_01254	DDB0216329	-
2	9	12	unknown (24B24)	split12.gid.0127c PCR product	DDB0206111	<a href=http://www.genedb.org/genedb/Search?organism=dicty&name=DDB0206111>DDB0206111</a>	JC3V2_0	3	1423	0	0	0	-	JC3V1_0C0029_12777	-	-
2	10	12	unknown (24F24)	split12.gid.0136 PCR product	DDB0187713	<a href=http://www.genedb.org/genedb/Search?organism=dicty&name=DDB0187713>DDB0187713</a>	BC5V2_0	5	380	1	7	0	-	BC5V1_0C0024_06968	-	-
2	11	12	unknown (24J24)	split12.gid.0412c PCR product	DDB0186803	<a href=http://www.genedb.org/genedb/Search?organism=dicty&name=DDB0186803>DDB0186803</a>	BC4V2_0	4	1587	0	0	0	PF00615;Regulator of G protein signaling... PF00023;Ankyrin repeat;; PR01415;Ankyrin repeat signature ;;	Ankyrin repeat containing protein (Fragment). ; ABA; BC4V1_0C0078_12398	-	-
2	12	12	unknown (24N24)	split12.gid.0427c PCR product	DDB0186726	<a href=http://www.genedb.org/genedb/Search?organism=dicty&name=DDB0186726>DDB0186726</a>	BC4V2_0	4	1484	0	0	0	PF02540;NAD synthase;; PF00795;Carbon-nitrogen hydrolase;;	Putative glutamine-dependent NAD(+) synthetase (EC 6.3.5.1) (NAD(+) synthase [glutamine-hydrolyzing]). ; ABA; BC4V1_0C0076_12310	DDB0231365	-
2	13	12	unknown (25B12)	split10.gid.0519c PCR product	DDB0219270	<a href=http://www.genedb.org/genedb/Search?organism=dicty&name=DDB0219270>DDB0219270</a>	BC5V2_0	5	272	0	2	0	-	BC5V1_0C0017_06813	-	-
2	14	12	unknown (25F12)	split10.gid.0535c PCR product	DDB0188553	<a href=http://www.genedb.org/genedb/Search?organism=dicty&name=DDB0188553>DDB0188553</a>	BC5V2_0	5	1272	1	2	0	-	Hypothetical protein. ; ABA; BC5V1_0C0092_11782	-	-
2	15	12	unknown (25J12)	split11.gid.0228c PCR product	DDB0205235	<a href=http://www.genedb.org/genedb/Search?organism=dicty&name=DDB0205235>DDB0205235</a>	JC3V2_0	3	1340	0	0	0	PF02042;RWP-RK domain;; PF00904;Involucrin repeat;;	Similar to Dictyostelium discoideum (Slime mold). SRF related protein. ; ABA; JC3V1_0C0009_11106	DDB0231700	-
2	16	12	unknown (25N12)	split11.gid.0252c PCR product	DDB0188012	<a href=http://www.genedb.org/genedb/Search?organism=dicty&name=DDB0188012>DDB0188012</a>	BC5V2_0	5	696	0	0	0	PF07724;ATPase family associated with various... PF00004;ATPase family associated with various...	Heat shock protein HslVU; ATPase subunit HslU; putative. ; ABA; BC5V1_0C0045_07971	-	-
2	17	12	unknown (25B24)	split11.gid.0067 PCR product	DDB0186040	<a href=http://www.genedb.org/genedb/Search?organism=dicty&name=DDB0186040>DDB0186040</a>	BC4V2_0	4	796	1	1	0	-	BC4V1_0C0042_09987	DDB0231838	fut6;"alpha-3/4-fucosyltransferase;glycosyltransferase"
2	18	12	unknown (25F24)	split11.gid.0076 PCR product	DDB0185785	<a href=http://www.genedb.org/genedb/Search?organism=dicty&name=DDB0185785>DDB0185785</a>	BC4V2_0	4	540	0	0	0	PR00507;N12 class N6 adenine-specific DNA...	DNA methyltransferase (Predicted); adenine-specific (Predicted); similar to S. cerevisiae YOL124C. ; ABA; BC4V1_0C0027_08606	-	-
2	19	12	unknown (25J24)	split11.gid.0402 PCR product	DDB0188858	<a href=http://www.genedb.org/genedb/Search?organism=dicty&name=DDB0188858>DDB0188858</a>	BC5V2_0	5	1587	0	2	0	-	BC5V1_0C0114_07871	-	-
2	20	12	unknown (25N24)	split11.gid.0407 PCR product	DDB0204637 to5prime	<a href=http://www.genedb.org/genedb/Search?organism=dicty&name=DDB0204637>DDB0204637</a>	JC3V2_0	3	1961	0	0	0	-	JC3V1_0C0048_01298	-	-
2	1	13	unknown (21B12)	split15.gid.0071 PCR product	DDB0218059	<a href=http://www.genedb.org/genedb/Search?organism=dicty&name=DDB0218059>DDB0218059</a>	JC3V2_0	3	136	1	1	1	PF01699;Sodium/calcium exchanger protein;;	DDB0218059	-	-
2	2	13	unknown (21F12)	split15.gid.0081 PCR product	DDB0185548	<a href=http://www.genedb.org/genedb/Search?organism=dicty&name=DDB0185548>DDB0185548</a>	BC4V2_0	4	308	1	1	0	-	BC4V1_0C0019_07722	-	-
2	3	13	unknown (21J12)	split15.gid.0426 PCR product	DDB0206511	<a href=http://www.genedb.org/genedb/Search?organism=dicty&name=DDB0206511>DDB0206511</a>	JC3V2_0	3	1260	0	0	0	PF02798;Glutathione S-transferase; N-terminal...	JC3V1_0C0037_13890	DDB0231429	-
2	4	13	unknown (21N12)	split15.gid.0431c PCR product	DDB0186534	<a href=http://www.genedb.org/genedb/Search?organism=dicty&name=DDB0186534>DDB0186534</a>	BC4V2_0	4	1294	0	0	0	-	BC4V1_0C0070_12104	-	-
2	5	13	unknown (21B24)	split15.gid.0219c PCR product	DDB0188489	<a href=http://www.genedb.org/genedb/Search?organism=dicty&name=DDB0188489>DDB0188489</a>	BC5V2_0	5	1203	0	0	0	PF00571;CBS domain;;	BC5V1_0C0088_11140	DDB0230005	-
2	6	13	unknown (21F24)	split15.gid.0233 PCR product	DDB0204481	<a href=http://www.genedb.org/genedb/Search?organism=dicty&name=DDB0204481>DDB0204481</a>	JC3V2_0	3	176	0	0	0	PF00566;TBC domain;; PF00023;Ankyrin repeat;; PR01415;Ankyrin repeat signature ;;	ENSANGP00000014519 (Fragment). ; ABA; JC3V1_0C0047_01141	-	-
2	7	13	unknown (21J24)	split16.gid.0027 PCR product	DDB0204053	<a href=http://www.genedb.org/genedb/Search?organism=dicty&name=DDB0204053>DDB0204053</a>	JC3V2_0	3	1673	0	0	0	PF00454;Phosphatidylinositol 3- and... PF02985;HEAT repeat;;	DNA-dependent protein kinase catalytic subunit. ; ABA; JC3V1_0C0042_00702	DDB0229336	dnapkcs;"DNA-PKcs;PRKDC";"DNA-dependent_protein_kinase_(DNAPK)_subunit;putative_phosphatidylinositol_3-kinase-related_protein_kinase"
2	8	13	unknown (21N24)	split16.gid.0039 PCR product	DDB0205232	<a href=http://www.genedb.org/genedb/Search?organism=dicty&name=DDB0205232>DDB0205232</a>	JC3V2_0	3	1339	0	0	0	PF00400;WD domain; G-beta repeat;;	MNG10. ; ABA; JC3V1_0C0009_11103	-	-
2	9	13	unknown (22B12)	split13.gid.0600c PCR product	DDB0205390	<a href=http://www.genedb.org/genedb/Search?organism=dicty&name=DDB0205390>DDB0205390</a>	JC3V2_0	3	294	1	1	0	-	JC3V1_0C0012_11443	-	-
2	10	13	unknown (22F12)	split14.gid.0002c PCR product	DDB0218786 to3prime	<a href=http://www.genedb.org/genedb/Search?organism=dicty&name=DDB0218786>DDB0218786</a>	BC4V2_0	4	1567	0	1	0	-	BC4V1_0C0078_12377	-	-
2	11	13	unknown (22J12)	split14.gid.0335 PCR product	DDB0218141	<a href=http://www.genedb.org/genedb/Search?organism=dicty&name=DDB0218141>DDB0218141</a>	JC3V2_0	3	605	0	0	0	PF03144;Elongation factor Tu domain 2;; PF00009;Elongation factor Tu GTP binding... PR00315;GTP-binding elongation factor...	Eukaryotic translation initiation factor 2 gamma. ; ABA; JC3V1_0C0014_11640	DDB0215353	eif2G;if2G_Dicdi;"translation_initiation_factor_2_gamma"
2	12	13	unknown (22N12)	split14.gid.0342 PCR product	DDB0218804	<a href=http://www.genedb.org/genedb/Search?organism=dicty&name=DDB0218804>DDB0218804</a>	BC4V2_0	4	1691	0	0	0	PF00043;Glutathione S-transferase; C-terminal...	Hypothetical protein At4g19880 (Fragment). ; ABA; BC4V1_0C0085_13384	DDB0231435	-
2	13	13	unknown (22B24)	split14.gid.0198 PCR product	DDB0185296	<a href=http://www.genedb.org/genedb/Search?organism=dicty&name=DDB0185296>DDB0185296</a>	BC4V2_0	4	36	0	0	0	PF00904;Involucrin repeat;;	BC4V1_0C0004_07161	-	-
2	14	13	unknown (22F24)	split14.gid.0207c PCR product	DDB0204424	<a href=http://www.genedb.org/genedb/Search?organism=dicty&name=DDB0204424>DDB0204424</a>	JC3V2_0	3	117	0	0	0	PF00076;RNA recognition motif. (a.k.a. RRM;...	JC3V1_0C0047_01084	-	-
2	15	13	unknown (22J24)	split14.gid.0463c PCR product	DDB0206189	<a href=http://www.genedb.org/genedb/Search?organism=dicty&name=DDB0206189>DDB0206189</a>	JC3V2_0	3	473	0	0	0	PF05625;PAXNEB protein;;	JC3V1_0C0031_13561	DDB0216343	elp4;"RNA_polymerase_II_elongator_complex_subunit;elongation_protein_4"
2	16	13	unknown (22N24)	split14.gid.0483c PCR product	DDB0186714	<a href=http://www.genedb.org/genedb/Search?organism=dicty&name=DDB0186714>DDB0186714</a>	BC4V2_0	4	1472	0	5	0	PF00621;RhoGEF domain;;	BC4V1_0C0076_12298	-	-
2	17	13	unknown (23B12)	split12.gid.0572 PCR product	DDB0186623	<a href=http://www.genedb.org/genedb/Search?organism=dicty&name=DDB0186623>DDB0186623</a>	BC4V2_0	4	1381	1	1	0	-	BC4V1_0C0072_12199	-	-
2	18	13	unknown (23F12)	split12.gid.0590 PCR product	DDB0185952	<a href=http://www.genedb.org/genedb/Search?organism=dicty&name=DDB0185952>DDB0185952</a>	BC4V2_0	4	706	0	0	0	PF00046;Homeobox domain;; PR00031;Lambda-repressor HTH signature ;; PR00024;Homeobox signature ;;	BC4V1_0C0038_09281	DDB0220476	-
2	19	13	unknown (23J12)	split13.gid.0244 PCR product	DDB0187262	<a href=http://www.genedb.org/genedb/Search?organism=dicty&name=DDB0187262>DDB0187262</a>	BC4V2_0	4	2080	1	1	0	-	BC4V1_0C0109_09225	-	-
2	20	13	unknown (23N12)	split13.gid.0258 PCR product	DDB0205219	<a href=http://www.genedb.org/genedb/Search?organism=dicty&name=DDB0205219>DDB0205219</a>	JC3V2_0	3	1328	0	0	0	PF01603;Protein phosphatase 2A regulatory B...	JC3V1_0C0009_11090	-	-
2	1	14	unknown (18B24)	split18.gid.0542c PCR product	DDB0218563	<a href=http://www.genedb.org/genedb/Search?organism=dicty&name=DDB0218563>DDB0218563</a>	BC4V2_0	4	550	1	1	0	PF01553;Acyltransferase;;	DDB0218563	-	-
2	2	14	unknown (18F24)	split18.gid.0549c PCR product	DDB0186739	<a href=http://www.genedb.org/genedb/Search?organism=dicty&name=DDB0186739>DDB0186739</a>	BC4V2_0	4	1499	0	0	0	PF04100;Vps53-like; N-terminal;;	BC4V1_0C0076_12328	-	-
2	3	14	unknown (18J24)	split19.gid.0258 PCR product	DDB0187142	<a href=http://www.genedb.org/genedb/Search?organism=dicty&name=DDB0187142>DDB0187142</a>	BC4V2_0	4	1954	0	0	0	PF00617;RasGEF domain;; PF00620;RhoGAP domain;;	BC4V1_0C0098_00562	DDB0231996	gflB;"RasGEF_domain-containing_protein;RhoGAP_domain-containing_protein"
2	4	14	unknown (18N24)	split19.gid.0276 PCR product	DDB0204228	<a href=http://www.genedb.org/genedb/Search?organism=dicty&name=DDB0204228>DDB0204228</a>	JC3V2_0	3	2293	1	0	0	PF00067;Cytochrome P450;; PR00463;E-class P450 group I signature ;; PR00385;P450 superfamily signature ;;	Similar to Opsanus tau (Oyster toadfish). Cytochrome P450 1A1 (EC 1.14.14.1) (CYPIA1). ; ABA; JC3V1_0C0045_00885	-	-
2	5	14	unknown (19B12)	split17.gid.0329 PCR product	DDB0205778	<a href=http://www.genedb.org/genedb/Search?organism=dicty&name=DDB0205778>DDB0205778</a>	JC3V2_0	3	815	0	0	0	PF00481;Protein phosphatase 2C;;	JC3V1_0C0021_12437	-	-
2	6	14	unknown (19F12)	split17.gid.0349 PCR product	DDB0205016	<a href=http://www.genedb.org/genedb/Search?organism=dicty&name=DDB0205016>DDB0205016</a>	JC3V2_0	3	2540	0	0	0	PF07714;Protein tyrosine kinase;; PF00069;Protein kinase domain;; PR00109;Tyrosine kinase catalytic domain... PR01217;Proline rich extensin signature ;;	Similar to Dictyostelium discoideum (Slime mold). Kinase responsive to stress 1-like kinase. ; ABA; JC3V1_0C0003_10838	DDB0229411	pakG;"putative_STE20_family_protein_kinase;putative_protein_serine/threonine_kinase"
2	7	14	A	split18.gid.0051 PCR product	DDB0206194	<a href=http://www.genedb.org/genedb/Search?organism=dicty&name=DDB0206194>DDB0206194</a>	JC3V2_0	3	478	0	0	0	-	JC3V1_0C0031_13566	-	-
2	8	14	A	split18.gid.0058c PCR product	DDB0218166	<a href=http://www.genedb.org/genedb/Search?organism=dicty&name=DDB0218166>DDB0218166</a>	JC3V2_0	3	773	1	0	1	PR00465;E-class P450 group IV signature ;;	JC3V1_0C0018_11971	-	-
2	9	14	unknown (19B24)	split17.gid.0503 PCR product	DDB0204253	<a href=http://www.genedb.org/genedb/Search?organism=dicty&name=DDB0204253>DDB0204253</a>	JC3V2_0	3	2018	1	1	0	PF00149;Calcineurin-like phosphoesterase;;	JC3V1_0C0046_00912	-	-
2	10	14	unknown (19F24)	split17.gid.0510 PCR product	DDB0205522	<a href=http://www.genedb.org/genedb/Search?organism=dicty&name=DDB0205522>DDB0205522</a>	JC3V2_0	3	421	0	9	0	PF03062;MBOAT family;;	Hypothetical protein. ; ABA; JC3V1_0C0013_11576	-	-
2	11	14	A	split18.gid.0187c PCR product	DDB0187982	<a href=http://www.genedb.org/genedb/Search?organism=dicty&name=DDB0187982>DDB0187982</a>	BC5V2_0	5	666	0	1	0	PF07690;Major Facilitator Superfamily;; PR01035;Tetracycline resistance protein...	Similar to Rhizobium meliloti (Sinorhizobium meliloti). Putative transport transmembrane protein. ; ABA; BC5V1_0C0042_07887	-	-
2	12	14	A	split18.gid.0196 PCR product	DDB0185515	<a href=http://www.genedb.org/genedb/Search?organism=dicty&name=DDB0185515>DDB0185515</a>	BC4V2_0	4	274	0	0	0	-	BC4V1_0C0017_07678	-	-
2	13	14	unknown (20B12)	split16.gid.0236 PCR product	DDB0186608	<a href=http://www.genedb.org/genedb/Search?organism=dicty&name=DDB0186608>DDB0186608</a>	BC4V2_0	4	1363	0	0	0	PF00226;DnaJ domain;;	BC4V1_0C0071_12180	-	-
2	14	14	unknown (20F12)	split16.gid.0253c PCR product	DDB0204627	<a href=http://www.genedb.org/genedb/Search?organism=dicty&name=DDB0204627>DDB0204627</a>	JC3V2_0	3	1951	0	0	0	-	JC3V1_0C0048_01288	-	-
2	15	14	unknown (20J12)	split16.gid.0591 PCR product	DDB0187117	<a href=http://www.genedb.org/genedb/Search?organism=dicty&name=DDB0187117>DDB0187117</a>	BC4V2_0	4	1928	0	0	0	PF01472;PUA domain;; PF04752;ChaC-like protein;;	BC4V1_0C0098_00534	-	-
2	16	14	unknown (20N12)	split17.gid.0005c PCR product	DDB0185422	<a href=http://www.genedb.org/genedb/Search?organism=dicty&name=DDB0185422>DDB0185422</a>	BC4V2_0	4	179	0	0	0	PF00017;SH2 domain;; PF00069;Protein kinase domain;; PF07714;Protein tyrosine kinase;; PR00109;Tyrosine kinase catalytic domain...	SHK1 protein. ; ABA; BC4V1_0C0012_07577	DDB0191149	shkA;SHK1;"SH2_domain-containing_protein;dual-specificity_protein_kinase;tyrosine_kinase-like_(TKL)_protein"
2	17	14	unknown (20B24)	split16.gid.0435 PCR product	DDB0185450	<a href=http://www.genedb.org/genedb/Search?organism=dicty&name=DDB0185450>DDB0185450</a>	BC4V2_0	4	206	0	0	0	PF01008;Initiation factor 2 subunit family;;	Translation initiation factor eIF-2B alpha subunit. ; ABA; BC4V1_0C0013_07610	DDB0231374	-
2	18	14	unknown (20F24)	split16.gid.0445c PCR product	DDB0185442	<a href=http://www.genedb.org/genedb/Search?organism=dicty&name=DDB0185442>DDB0185442</a>	BC4V2_0	4	198	0	0	0	PF00069;Protein kinase domain;;	BC4V1_0C0012_07599	DDB0229335	-
2	19	14	unknown (20J24)	split17.gid.0177c PCR product	DDB0188725	<a href=http://www.genedb.org/genedb/Search?organism=dicty&name=DDB0188725>DDB0188725</a>	BC5V2_0	5	1443	0	0	0	PF02121;Phosphatidylinositol transfer... PR00391;Phosphatidylinositol transfer...	Phosphatidylinositol transfer protein 1. ; ABA; BC5V1_0C0102_07336	DDB0201633	pitA;"phosphatidylinositol_transfer_protein_1"
2	20	14	unknown (20N24)	split17.gid.0198 PCR product	DDB0186245	<a href=http://www.genedb.org/genedb/Search?organism=dicty&name=DDB0186245>DDB0186245</a>	BC4V2_0	4	997	0	0	0	-	BC4V1_0C0056_10427	-	-
2	1	15	unknown (16B12)	split21.gid.0296c PCR product	DDB0183868	<a href=http://www.genedb.org/genedb/Search?organism=dicty&name=DDB0183868>DDB0183868</a>	BEC6V2_0	6	99	0	0	0	-	BC6V1_0C0002_01944	-	-
2	2	15	unknown (16F12)	split21.gid.0300c PCR product	DDB0183864	<a href=http://www.genedb.org/genedb/Search?organism=dicty&name=DDB0183864>DDB0183864</a>	BEC6V2_0	6	95	0	0	0	PF04096;Nucleoporin autopeptidase;;	BC6V1_0C0002_01940	-	-
2	3	15	unknown (16J12)	split22.gid.0131c PCR product	DDB0218885	<a href=http://www.genedb.org/genedb/Search?organism=dicty&name=DDB0218885>DDB0218885</a>	BC4V2_0	4	2069	0	1	0	PF03632;Glycosyl hydrolase family 65 central...	Mus musculus 8 days embryo whole body cDNA; RIKEN full-length enriched library; clone:5730511L01 product:hypothetical Six-hairpin glycosyltransferases structure containing protein; full insert sequence (CDNA sequence BC023151). ; ABA; BC4V1_0C0108_09157	-	-
2	4	15	unknown (16N12)	split22.gid.0173 PCR product	DDB0168248	<a href=http://www.genedb.org/genedb/Search?organism=dicty&name=DDB0168248>DDB0168248</a>	JC2V2_0	2	870	0	1	0	PF00534;Glycosyl transferases group 1;;	JC2V1_0C0023_01607	DDB0231364	alg2;"alpha-1;3-mannosyltransferase;glycosyltransferase"
2	5	15	unknown (16B24)	split21.gid.0464c PCR product	DDB0203727	<a href=http://www.genedb.org/genedb/Search?organism=dicty&name=DDB0203727>DDB0203727</a>	JC2V2_0	2	620	0	0	0	PF00578;AhpC/TSA family;;	JC2V1_0C0007_13241	-	-
2	6	15	unknown (16F24)	split21.gid.0510 PCR product	DDB0188045	<a href=http://www.genedb.org/genedb/Search?organism=dicty&name=DDB0188045>DDB0188045</a>	BC5V2_0	5	731	0	0	0	PF01089;Delta 1-pyrroline-5-carboxylate... PF00904;Involucrin repeat;;	BC5V1_0C0049_08233	-	-
2	7	15	unknown (16J24)	split22.gid.0538 PCR product	DDB0189315	<a href=http://www.genedb.org/genedb/Search?organism=dicty&name=DDB0189315>DDB0189315</a>	JC1V2_0	1	103	0	0	0	-	JC1V1_0C0002_03529	-	-
2	8	15	unknown (16N24)	split22.gid.0555 PCR product	DDB0202069	<a href=http://www.genedb.org/genedb/Search?organism=dicty&name=DDB0202069>DDB0202069</a>	JC1V2_0	1	120	0	0	0	PF02877;Poly(ADP-ribose) polymerase;... PF01624;MutS domain I;; PF05188;MutS domain II;; PF05192;MutS domain III;; PF05190;MutS family domain IV;; PF00488;MutS domain V;;	NAD(+) ADP-ribosyltransferase-4. ; ABA; JC1V1_0C0002_03547	DDB0229918	MSH6;"DNA_mismatch_repair_protein;mutS_homolog"
2	9	15	unknown (17B12)	split19.gid.0399 PCR product	DDB0205647	<a href=http://www.genedb.org/genedb/Search?organism=dicty&name=DDB0205647>DDB0205647</a>	JC3V2_0	3	690	0	0	0	PF03914;CBF/Mak21 family;;	JC3V1_0C0017_11883	-	-
2	10	15	unknown (17F12)	split19.gid.0407 PCR product	DDB0186364	<a href=http://www.genedb.org/genedb/Search?organism=dicty&name=DDB0186364>DDB0186364</a>	BC4V2_0	4	1118	1	2	0	-	BC4V1_0C0059_10555	-	-
2	11	15	unknown (17J12)	split20.gid.0191c PCR product	DDB0187996	<a href=http://www.genedb.org/genedb/Search?organism=dicty&name=DDB0187996>DDB0187996</a>	BC5V2_0	5	680	0	0	0	-	Protein KIAA0196. ; ABA; BC5V1_0C0044_07904	-	-
2	12	15	unknown (17N12)	split20.gid.0242c PCR product	DDB0217656	<a href=http://www.genedb.org/genedb/Search?organism=dicty&name=DDB0217656>DDB0217656</a>	JC2V2_0	2	2149	0	0	0	PF00443;Ubiquitin carboxyl-terminal...	JC2V1_0C0019_00382	-	-
2	13	15	unknown (17B24)	split19.gid.0535 PCR product	DDB0185428	<a href=http://www.genedb.org/genedb/Search?organism=dicty&name=DDB0185428>DDB0185428</a>	BC4V2_0	4	185	1	1	0	PF03088;Strictosidine synthase;;	BC4V1_0C0012_07583	-	-
2	14	15	unknown (17F24)	split19.gid.0548 PCR product	DDB0188715	<a href=http://www.genedb.org/genedb/Search?organism=dicty&name=DDB0188715>DDB0188715</a>	BC5V2_0	5	1435	1	2	0	PF02012;BNR/Asp-box repeat;;	BC5V1_0C0102_07327	-	-
2	15	15	unknown (17J24)	split21.gid.0067c PCR product	DDB0203461	<a href=http://www.genedb.org/genedb/Search?organism=dicty&name=DDB0203461>DDB0203461</a>	JC2V2_0	2	2609	0	0	0	PF00171;Aldehyde dehydrogenase family;;	JC2V1_0C0045_06287	DDB0231480	-
2	16	15	unknown (17N24)	split21.gid.0086c PCR product	DDB0202565	<a href=http://www.genedb.org/genedb/Search?organism=dicty&name=DDB0202565>DDB0202565</a>	JC2V2_0	2	2135	0	0	0	PF00400;WD domain; G-beta repeat;; PR00320;G protein beta WD-40 repeat...	Protein tipD. ; ABA; JC2V1_0C0019_00366	DDB0215341	tipD;"homolog_of_mouse_apg16L"
2	17	15	unknown (18B12)	split18.gid.0364 PCR product	DDB0218136	<a href=http://www.genedb.org/genedb/Search?organism=dicty&name=DDB0218136>DDB0218136</a>	JC3V2_0	3	567	0	0	0	PF05721;Phytanoyl-CoA dioxygenase (PhyH);;	CG14688-PA. ; ABA; JC3V1_0C0033_13661	-	-
2	18	15	unknown (18F12)	split18.gid.0391 PCR product	DDB0205505	<a href=http://www.genedb.org/genedb/Search?organism=dicty&name=DDB0205505>DDB0205505</a>	JC3V2_0	3	403	0	0	0	PF01575;MaoC like domain;;	Hypothetical peroxisomal multifunctional enzyme 2. ; ABA; JC3V1_0C0013_11559	DDB0214811	mfeB;"hypothetical_peroxisomal_multifunctional_enzyme_2"
2	19	15	unknown (18J12)	split19.gid.0109 PCR product	DDB0187645	<a href=http://www.genedb.org/genedb/Search?organism=dicty&name=DDB0187645>DDB0187645</a>	BC5V2_0	5	309	0	1	0	-	BC5V1_0C0017_06852	-	-
2	20	15	unknown (18N12)	split19.gid.0135c PCR product	DDB0218168	<a href=http://www.genedb.org/genedb/Search?organism=dicty&name=DDB0218168>DDB0218168</a>	JC3V2_0	3	777	0	0	0	PF00069;Protein kinase domain;;	JC3V1_0C0018_11974	DDB0220010	-
2	1	16	unknown (13B24)	split10.gid.0048c-F	DDB0187664	<a href=http://www.genedb.org/genedb/Search?organism=dicty&name=DDB0187664>DDB0187664</a>	BC5V2_0	5	328	1	2	0	-	BC5V1_0C0017_06874	-	-
2	2	16	unknown (13F24)	split10.gid.0061-F	seq_not_in_DB	-	-	-	-	-	-	-	-	-	-	-
2	3	16	unknown (13J24)	split2.gid.0115-F	DDB0202183	<a href=http://www.genedb.org/genedb/Search?organism=dicty&name=DDB0202183>DDB0202183</a>	JC1V2_0	1	444	0	0	0	-	JC1V1_0C0002_03893	-	-
2	4	16	A	split2.gid.0174-F	DDB0168634	<a href=http://www.genedb.org/genedb/Search?organism=dicty&name=DDB0168634>DDB0168634</a>	JC2V2_0	2	491	0	0	0	PF00904;Involucrin repeat;;	Similar to Dictyostelium discoideum (Slime mold). Prespore-specific protein. ; ABA; JC2V1_0C0005_13113	-	-
2	5	16	unknown (14B12)	split26.gid.0062c PCR product	DDB0169501	<a href=http://www.genedb.org/genedb/Search?organism=dicty&name=DDB0169501>DDB0169501</a>	JC2V2_0	2	2501	0	0	0	PF02933;Cell division protein 48 (CDC48);... PF00004;ATPase family associated with various...	JC2V1_0C0046_06412	DDB0185052	nsfA;nsf;"N-ethylmaleimide-sensitive_fusion_protein"
2	6	16	unknown (14F12)	split26.gid.0132c PCR product	DDB0190095	<a href=http://www.genedb.org/genedb/Search?organism=dicty&name=DDB0190095>DDB0190095</a>	JC1V2_0	1	928	0	0	0	PF00443;Ubiquitin carboxyl-terminal... PF00904;Involucrin repeat;; PF02148;Zn-finger in ubiquitin-hydrolases and...	JC1V1_0C0003_04430	-	-
2	7	16	unknown (14J12)	split8.gid.0255c-F	DDB0187061	<a href=http://www.genedb.org/genedb/Search?organism=dicty&name=DDB0187061>DDB0187061</a>	BC4V2_0	4	1869	0	0	0	PF00904;Involucrin repeat;; PF02985;HEAT repeat;;	BC4V1_0C0098_00473	-	-
2	8	16	unknown (14N12)	split8.gf.0360-F	DDB0185841	<a href=http://www.genedb.org/genedb/Search?organism=dicty&name=DDB0185841>DDB0185841</a>	BC4V2_0	4	597	1	2	0	-	BC4V1_0C0033_09083	-	-
2	9	16	unknown (14B24)	empty	Null	-	-	-	-	-	-	-	-	-	-	-
2	10	16	unknown (14F24)	empty	Null	-	-	-	-	-	-	-	-	-	-	-
2	11	16	unknown (14J24)	split9.gid.0092c-F	DDB0204404	<a href=http://www.genedb.org/genedb/Search?organism=dicty&name=DDB0204404>DDB0204404</a>	JC3V2_0	3	97	0	0	0	PF00179;Ubiquitin-conjugating enzyme;;	JC3V1_0C0047_01064	-	-
2	12	16	unknown (14N24)	split9.gid.0124-F	DDB0185633	<a href=http://www.genedb.org/genedb/Search?organism=dicty&name=DDB0185633>DDB0185633</a>	BC4V2_0	4	393	0	0	0	-	BC4V1_0C0021_08447	-	-
2	13	16	unknown (15B12)	split23.gid.0202 PCR product	DDB0184132	<a href=http://www.genedb.org/genedb/Search?organism=dicty&name=DDB0184132>DDB0184132</a>	BEC6V2_0	6	365	1	1	0	-	Hypothetical protein. ; ABA; BC6V1_0C0009_02327	DDB0201652	gerD;"germination_protein_(270G)"
2	14	16	unknown (15F12)	split23.gid.0226 PCR product	DDB0206412	<a href=http://www.genedb.org/genedb/Search?organism=dicty&name=DDB0206412>DDB0206412</a>	JC3V2_0	3	1166	1	0	0	-	JC3V1_0C0037_13791	-	-
2	15	16	unknown (15J12)	split24.gid.0320c PCR product	DDB0184530	<a href=http://www.genedb.org/genedb/Search?organism=dicty&name=DDB0184530>DDB0184530</a>	BEC6V2_0	6	757	0	1	0	PF05738;Cna protein B-type domain;;	BC6V1_0C0018_06088	colA;"colossin_A"	-
2	16	16	unknown (15N12)	split24.gid.0360 PCR product	DDB0188375	<a href=http://www.genedb.org/genedb/Search?organism=dicty&name=DDB0188375>DDB0188375</a>	BC5V2_0	5	1069	0	1	0	PF01734;Patatin-like phospholipase;;	BC5V1_0C0078_10248	-	-
2	17	16	unknown (15B24)	split23.gid.0497 PCR product	DDB0168254	<a href=http://www.genedb.org/genedb/Search?organism=dicty&name=DDB0168254>DDB0168254</a>	JC2V2_0	2	2940	0	0	0	PF05725;FNIP Repeat;;	Hypothetical protein. ; ABA; JC2V1_0C0022_01464	-	-
2	18	16	unknown (15F24)	split23.gid.0558 PCR product	DDB0189579	<a href=http://www.genedb.org/genedb/Search?organism=dicty&name=DDB0189579>DDB0189579</a>	JC1V2_0	1	378	0	0	0	PF00400;WD domain; G-beta repeat;; PR00320;G protein beta WD-40 repeat...	Coronin (p55). ; ABA; JC1V1_0C0002_03826	DDB0191115	corA;"WD-40_repeat-containing_protein;actin_binding_protein;coronin"
2	19	16	unknown (15J24)	split25.gid.0260c PCR product	DDB0202104	<a href=http://www.genedb.org/genedb/Search?organism=dicty&name=DDB0202104>DDB0202104</a>	JC1V2_0	1	232	1	2	0	-	JC1V1_0C0002_03668	-	-
2	20	16	unknown (15N24)	split25.gid.0297 PCR product	DDB0167316	<a href=http://www.genedb.org/genedb/Search?organism=dicty&name=DDB0167316>DDB0167316</a>	JC2V2_0	2	2202	0	0	0	-	Hypothetical protein. ; ABA; JC2V1_0C0018_00304	-	-
2	1	17	unknown (11B12)	split13.gid.0289c-F	DDB0218115	<a href=http://www.genedb.org/genedb/Search?organism=dicty&name=DDB0218115>DDB0218115</a>	JC3V2_0	3	439	0	3	0	PF03878;Hrf1 family;;	Hypothetical protein T16L24.50. ; ABA; JC3V1_0C0013_11595	-	-
2	2	17	unknown (11F12)	split13.gid.0351c-F	DDB0215298	<a href=http://www.genedb.org/genedb/Search?organism=dicty&name=DDB0215298>DDB0215298</a>	JC3V2_0	3	598	0	0	0	-	JC3V1_0C0014_11633	-	-
2	3	17	unknown (11J12)	split14.gid.0308c-F	DDB0202943	<a href=http://www.genedb.org/genedb/Search?organism=dicty&name=DDB0202943>DDB0202943</a>	JC2V2_0	2	2793	1	0	0	-	JC2V1_0C0028_02169	-	-
2	4	17	unknown (11N12)	split14.gid.0339c-F	DDB0218139	<a href=http://www.genedb.org/genedb/Search?organism=dicty&name=DDB0218139>DDB0218139</a>	JC3V2_0	3	601	0	2	0	-	JC3V1_0C0014_11637	-	-
2	5	17	unknown (11B24)	split14.gid.0010-F	DDB0205222	<a href=http://www.genedb.org/genedb/Search?organism=dicty&name=DDB0205222>DDB0205222</a>	JC3V2_0	3	1330	0	0	0	PF00046;Homeobox domain;;	Pknox1.1 protein. ; ABA; JC3V1_0C0009_11093	DDB0220485	-
2	6	17	unknown (11F24)	split14.gid.0033c-F	DDB0186839	<a href=http://www.genedb.org/genedb/Search?organism=dicty&name=DDB0186839>DDB0186839</a>	BC4V2_0	4	1626	0	0	0	PF00560;Leucine Rich Repeat;;	BC4V1_0C0082_13189	-	-
2	7	17	A	split15.gid.0092-F	DDB0186279	<a href=http://www.genedb.org/genedb/Search?organism=dicty&name=DDB0186279>DDB0186279</a>	BC4V2_0	4	1033	0	0	0	PF01839;FG-GAP repeat;;	BC4V1_0C0056_10465	-	-
2	8	17	unknown (11N24)	split15.gid.0112-F	DDB0188492	<a href=http://www.genedb.org/genedb/Search?organism=dicty&name=DDB0188492>DDB0188492</a>	BC5V2_0	5	1206	0	0	0	PF00023;Ankyrin repeat;; PR01415;Ankyrin repeat signature ;;	BC5V1_0C0088_11144	-	-
2	9	17	unknown (12B12)	split11.gf.0101c-F	DDB0205848	<a href=http://www.genedb.org/genedb/Search?organism=dicty&name=DDB0205848>DDB0205848</a>	JC3V2_0	3	876	0	0	0	-	JC3V1_0C0021_12507	-	-
2	10	17	unknown (12F12)	split11.gf.0134-F	DDB0218568	<a href=http://www.genedb.org/genedb/Search?organism=dicty&name=DDB0218568>DDB0218568</a>	BC4V2_0	4	570	0	8	0	PF00122;E1-E2 ATPase;; PF00702;haloacid dehalogenase-like... PF00403;Heavy-metal-associated domain;; PR00942;Copper-transporting ATPase 1... PR00943;Copper-transporting ATPase... PR00119;P-type cation-transporting ATPase...	Copper-transporting P-type ATPase. ; ABA; BC4V1_0C0033_09053	-	-
2	11	17	unknown (12J12)	split12.gid.0245-F	DDB0218275	<a href=http://www.genedb.org/genedb/Search?organism=dicty&name=DDB0218275>DDB0218275</a>	JC3V2_0	3	1568	0	0	0	PF00566;TBC domain;; PF00646;F-box domain;;	Hypothetical protein DKFZp434K102 (Fragment). ; ABA; JC3V1_0C0038_00061	-	-
2	12	17	unknown (12N12)	split12.gid.0277c-F	DDB0204996	<a href=http://www.genedb.org/genedb/Search?organism=dicty&name=DDB0204996>DDB0204996</a>	JC3V2_0	3	2520	0	0	0	-	JC3V1_0C0003_10818	-	-
2	13	17	unknown (12B24)	split11.gid.0406c-F	DDB0185811	<a href=http://www.genedb.org/genedb/Search?organism=dicty&name=DDB0185811>DDB0185811</a>	BC4V2_0	4	569	0	0	0	-	BC4V1_0C0033_09052	-	-
2	14	17	unknown (12F24)	split11.gid.0451-F	DDB0186197	<a href=http://www.genedb.org/genedb/Search?organism=dicty&name=DDB0186197>DDB0186197</a>	BC4V2_0	4	947	0	0	0	PF02146;Sir2 family;;	BC4V1_0C0053_10372	DDB0216433	-
2	15	17	unknown (12J24)	split12.gf.0665-F	DDB0215844	<a href=http://www.genedb.org/genedb/Search?organism=dicty&name=DDB0215844>DDB0215844</a>	BC4V2_0	4	1384	0	2	0	-	DG2044 protein (Fragment). ; ABA; BC4V1_0C0072_12203	DDB0220034	DG2044;unknown
2	16	17	unknown (12N24)	split13.gid.0001c-F	DDB0189303	<a href=http://www.genedb.org/genedb/Search?organism=dicty&name=DDB0189303>DDB0189303</a>	BC5V2_0	5	1998	0	0	0	PF07647;SAM domain (Sterile alpha motif);; PF00536;SAM domain (Sterile alpha motif);;	BC5V1_0C0143_10173	-	-
2	17	17	unknown (13B12)	split9.gid.0423-F	DDB0185959	<a href=http://www.genedb.org/genedb/Search?organism=dicty&name=DDB0185959>DDB0185959</a>	BC4V2_0	4	714	0	1	0	PF00067;Cytochrome P450;; PR00463;E-class P450 group I signature ;;	BC4V1_0C0039_09291	-	-
2	18	17	unknown (13F12)	split9.gf.0518c-F	DDB0206265	<a href=http://www.genedb.org/genedb/Search?organism=dicty&name=DDB0206265>DDB0206265</a>	JC3V2_0	3	544	1	2	0	-	JC3V1_0C0032_13637	-	-
2	19	17	unknown (13J12)	split10.gid.0397-F	DDB0218333	<a href=http://www.genedb.org/genedb/Search?organism=dicty&name=DDB0218333>DDB0218333</a>	JC3V2_0	3	1994	0	7	0	PF02628;Cytochrome oxidase assembly... PF00176;SNF2 family N-terminal domain;; PF00271;Helicase conserved C-terminal...	Cytochrome c oxidase assembly protein. ; ABA; JC3V1_0C0048_01334	DDB0214904	tafA;"TBP-associated_factor_A"
2	20	17	unknown (13N12)	split10.gid.0431c-F	DDB0185522	<a href=http://www.genedb.org/genedb/Search?organism=dicty&name=DDB0185522>DDB0185522</a>	BC4V2_0	4	281	0	0	0	-	BC4V1_0C0017_07686	-	-
2	1	18	unknown (8B24)	split3.gid.0050-F	DDB0205201	<a href=http://www.genedb.org/genedb/Search?organism=dicty&name=DDB0205201>DDB0205201</a>	JC3V2_0	3	1312	0	0	0	PF05725;FNIP Repeat;;	JC3V1_0C0009_11072	-	-
2	2	18	unknown (8F24)	split3.gid.0495c-F	DDB0191914	<a href=http://www.genedb.org/genedb/Search?organism=dicty&name=DDB0191914>DDB0191914</a>	BEC6V2_0	6	1094	0	0	0	-	hypothetical protein; conserved; metallo-beta-lactamase superfamily; putative; hypothetical protein; conserved; metallo-beta-lactamase superfamily; putative; hypothetical protein Y37e11ar.3a; ABA; EC6V1_0C0010_08847	-	-
2	3	18	unknown (8J24)	split21.gid.0463-F	DDB0187970	<a href=http://www.genedb.org/genedb/Search?organism=dicty&name=DDB0187970>DDB0187970</a>	BC5V2_0	5	653	1	0	1	-	BC5V1_0C0041_07859	-	-
2	4	18	unknown (8N24)	split22.gid.0432-F	DDB0184322	<a href=http://www.genedb.org/genedb/Search?organism=dicty&name=DDB0184322>DDB0184322</a>	BEC6V2_0	6	558	1	1	0	-	BC6V1_0C0016_05849	DDB0220635	gdt7;"putative_transmembrane_protein"
2	5	18	unknown (9B12)	split18.gid.0127-F	DDB0205012	<a href=http://www.genedb.org/genedb/Search?organism=dicty&name=DDB0205012>DDB0205012</a>	JC3V2_0	3	2536	0	0	0	PF07719;Tetratricopeptide repeat;; PF00515;Tetratricopeptide repeat;;	JC3V1_0C0003_10834	-	-
2	6	18	unknown (9F12)	split18.gid.0356c-F	DDB0205796	<a href=http://www.genedb.org/genedb/Search?organism=dicty&name=DDB0205796>DDB0205796</a>	JC3V2_0	3	832	0	0	0	PF02985;HEAT repeat;;	CG17514-PA.3. ; ABA; JC3V1_0C0021_12455	-	-
2	7	18	unknown (9J12)	split19.gid.0287c-F	DDB0218178	<a href=http://www.genedb.org/genedb/Search?organism=dicty&name=DDB0218178>DDB0218178</a>	JC3V2_0	3	920	0	3	0	-	JC3V1_0C0026_12628	-	-
2	8	18	unknown (9N12)	split19.gf.0586c-F	DDB0218216	<a href=http://www.genedb.org/genedb/Search?organism=dicty&name=DDB0218216>DDB0218216</a>	JC3V2_0	3	1104	0	1	0	PF00053;Laminin EGF-like (Domains III and... PR00011;Type III EGF-like signature ;;	Similar to Mus musculus (Mouse). Tenascin C. ; ABA; JC3V1_0C0024_12590	-	-
2	9	18	unknown (9B24)	split18.gid.0158c-F	DDB0188934	<a href=http://www.genedb.org/genedb/Search?organism=dicty&name=DDB0188934>DDB0188934</a>	BC5V2_0	5	1663	0	0	0	PF07002;Copine;; PF00168;C2 domain;; PR00360;C2 domain signature ;;	Similar to Homo sapiens (Human). Copine III (Copine B). ; ABA; BC5V1_0C0116_00031	DDB0216242	cpnE;"copine;phospholipid-binding_protein"
2	10	18	unknown (9F24)	split18.gid.0400-F	DDB0204037	<a href=http://www.genedb.org/genedb/Search?organism=dicty&name=DDB0204037>DDB0204037</a>	JC3V2_0	3	1656	0	0	0	-	JC3V1_0C0041_00680	-	-
2	11	18	unknown (9J24)	split19.hmmg.0283-F	DDB0204196	<a href=http://www.genedb.org/genedb/Search?organism=dicty&name=DDB0204196>DDB0204196</a>	JC3V2_0	3	2265	0	0	0	PF00067;Cytochrome P450;; PR00463;E-class P450 group I signature ;; PR00385;P450 superfamily signature ;;	JC3V1_0C0044_00849	-	-
2	12	18	unknown (9N24)	split19.gid.0508-F	DDB0205809	<a href=http://www.genedb.org/genedb/Search?organism=dicty&name=DDB0205809>DDB0205809</a>	JC3V2_0	3	844	0	0	0	-	JC3V1_0C0021_12468	-	-
2	13	18	unknown (10B12)	split15.gf.0507c-F	DDB0185900	<a href=http://www.genedb.org/genedb/Search?organism=dicty&name=DDB0185900>DDB0185900</a>	BC4V2_0	4	654	0	0	0	PF03999;Microtubule associated protein...	BC4V1_0C0036_09185	-	-
2	14	18	unknown (10F12)	split15.gid.0489c-F	DDB0187474	<a href=http://www.genedb.org/genedb/Search?organism=dicty&name=DDB0187474>DDB0187474</a>	BC5V2_0	5	118	0	0	0	PF05725;FNIP Repeat;;	BC5V1_0C0006_06613	-	-
2	15	18	unknown (10J12)	split17.gid.0025c-F	DDB0189406	<a href=http://www.genedb.org/genedb/Search?organism=dicty&name=DDB0189406>DDB0189406</a>	JC1V2_0	1	199	1	1	1	-	JC1V1_0C0002_03630	-	-
2	16	18	unknown (10N12)	split17.gid.0261c-F	DDB0185679	<a href=http://www.genedb.org/genedb/Search?organism=dicty&name=DDB0185679>DDB0185679</a>	BC4V2_0	4	442	0	0	0	PF07258;HCaRG protein;;	BC4V1_0C0022_08496	-	-
2	17	18	unknown (10B24)	split16.gid.0228-F	DDB0204210	<a href=http://www.genedb.org/genedb/Search?organism=dicty&name=DDB0204210>DDB0204210</a>	JC3V2_0	3	2278	0	2	0	PF00082;Subtilase family;; PR00723;Subtilisin serine protease family...	Subtilisin-like protein. ; ABA; JC3V1_0C0045_00867	-	-
2	18	18	A	split16.gid.0263c-F	DDB0216053	<a href=http://www.genedb.org/genedb/Search?organism=dicty&name=DDB0216053>DDB0216053</a>	BC5V2_0	5	1925	1	2	0	-	BC5V1_0C0135_09440	-	-
2	19	18	unknown (10J24)	split17.gid.0056c-F	DDB0205754	<a href=http://www.genedb.org/genedb/Search?organism=dicty&name=DDB0205754>DDB0205754</a>	JC3V2_0	3	793	0	0	0	-	JC3V1_0C0019_11992	-	-
2	20	18	unknown (10N24)	split17.gid.0298c-F	DDB0206468	<a href=http://www.genedb.org/genedb/Search?organism=dicty&name=DDB0206468>DDB0206468</a>	JC3V2_0	3	1219	0	0	0	PF03999;Microtubule associated protein...	JC3V1_0C0037_13847	-	-
2	1	19	unknown (6B12)	split6.gf.0551-F	DDB0218208	<a href=http://www.genedb.org/genedb/Search?organism=dicty&name=DDB0218208>DDB0218208</a>	JC3V2_0	3	1070	0	5	0	PF00664;ABC transporter transmembrane... PF00005;ABC transporter;;	ABC transporter AbcB4. ; ABA; JC3V1_0C0022_12551	DDB0208540	abcB4;"ABC_transporter_B_family_protein"
2	2	19	unknown (6F12)	split7.gid.0198-F	DDB0183794	<a href=http://www.genedb.org/genedb/Search?organism=dicty&name=DDB0183794>DDB0183794</a>	BEC6V2_0	6	26	0	0	0	-	BC6V1_0C0002_01866	-	-
2	3	19	unknown (6J12)	split7.gf.0567-F	DDB0215459	<a href=http://www.genedb.org/genedb/Search?organism=dicty&name=DDB0215459>DDB0215459</a>	BEC6V2_0	6	234	0	0	0	-	BC6V1_0C0002_02087	-	-
2	4	19	unknown (6N12)	split7.gid.0512c-F	DDB0187312	<a href=http://www.genedb.org/genedb/Search?organism=dicty&name=DDB0187312>DDB0187312</a>	BC4V2_0	4	2133	0	0	0	-	BC4V1_0C0116_10030	-	-
2	5	19	unknown (6B24)	split6.gid.0473-F	DDB0186061	<a href=http://www.genedb.org/genedb/Search?organism=dicty&name=DDB0186061>DDB0186061</a>	BC4V2_0	4	814	0	0	0	-	BC4V1_0C0043_10011	-	-
2	6	19	unknown (6F24)	split7.gid.0232c-F	DDB0184508	<a href=http://www.genedb.org/genedb/Search?organism=dicty&name=DDB0184508>DDB0184508</a>	BEC6V2_0	6	737	0	4	0	-	BC6V1_0C0018_06065	-	-
2	7	19	unknown (6J24)	split1.gid.0373c-F	DDB0202898	<a href=http://www.genedb.org/genedb/Search?organism=dicty&name=DDB0202898>DDB0202898</a>	JC2V2_0	2	12	1	0	0	-	JC2V1_0C0026_02110	-	-
2	8	19	unknown (6N24)	split1.gid.0427c-F	DDB0190685	<a href=http://www.genedb.org/genedb/Search?organism=dicty&name=DDB0190685>DDB0190685</a>	JC1V2_0	1	1557	0	0	0	-	JC1V1_0C0001_03025	-	-
2	9	19	unknown (7B12)	split24.gid.0187c-F	DDB0192076	<a href=http://www.genedb.org/genedb/Search?organism=dicty&name=DDB0192076>DDB0192076</a>	BEC6V2_0	6	1252	0	0	0	-	hypothetical protein; EC6V1_0C0023_09666	-	-
2	10	19	unknown (7F12)	split25.gid.0159-F	DDB0190831	<a href=http://www.genedb.org/genedb/Search?organism=dicty&name=DDB0190831>DDB0190831</a>	JC1V2_0	1	1709	0	0	0	-	JC1V1_0C0001_03193	-	-
2	11	19	unknown (7J12)	split4.gid.0371-F	DDB0202300	<a href=http://www.genedb.org/genedb/Search?organism=dicty&name=DDB0202300>DDB0202300</a>	JC1V2_0	1	788	0	0	0	-	Predicted protein. ; ABA; JC1V1_0C0003_04281	-	-
2	12	19	unknown (7N12)	split5.hmmg.0237-F	DDB0217916	<a href=http://www.genedb.org/genedb/Search?organism=dicty&name=DDB0217916>DDB0217916</a>	JC2V2_0	2	2999	0	0	0	-	Similar to Mus musculus (Mouse). Adult male spinal cord cDNA; RIKEN full-length enriched library; clone:A330108A07; full insert sequence. ; ABA; JC2V1_0C0022_01401	-	-
2	13	19	unknown (7B24)	split24.gid.0246-F	DDB0188701	<a href=http://www.genedb.org/genedb/Search?organism=dicty&name=DDB0188701>DDB0188701</a>	BC5V2_0	5	1421	1	1	0	-	Hypothetical protein. ; ABA; BC5V1_0C0101_07312	-	-
2	14	19	unknown (7F24)	split25.gid.0200c-F	DDB0219411	<a href=http://www.genedb.org/genedb/Search?organism=dicty&name=DDB0219411>DDB0219411</a>	BC5V2_0	5	952	1	2	0	PR00011;Type III EGF-like signature ;;	BC5V1_0C0066_09519	-	-
2	15	19	unknown (7J24)	split4.gid.0460-F	DDB0168601	<a href=http://www.genedb.org/genedb/Search?organism=dicty&name=DDB0168601>DDB0168601</a>	JC2V2_0	2	457	0	0	0	-	Hypothetical protein. ; ABA; JC2V1_0C0004_13053	-	-
2	16	19	unknown (7N24)	split5.gid.0290-F	DDB0204003	<a href=http://www.genedb.org/genedb/Search?organism=dicty&name=DDB0204003>DDB0204003</a>	JC3V2_0	3	1624	0	0	0	PF00096;Zinc finger; C2H2 type;;	JC3V1_0C0041_00646	DDB0220616	TFIIIA;"C2H2_type_Zn_finger-containing_protein;transcription_initiation_factor_IIIA"
2	17	19	unknown (8B12)	split3.gid.0016-F	DDB0217501	<a href=http://www.genedb.org/genedb/Search?organism=dicty&name=DDB0217501>DDB0217501</a>	JC2V2_0	2	1628	0	0	0	PF00959;Phage lysozyme;; PR00684;Phage T4 lysozyme signature ;;	Similar to Bacteriophage T4. Lysozyme (EC 3.2.1.17) (Lysis protein) (Muramidase) (Endolysin). ; ABA; JC2V1_0C0033_05266	-	-
2	18	19	unknown (8F12)	split3.gid.0453-F	DDB0184030	<a href=http://www.genedb.org/genedb/Search?organism=dicty&name=DDB0184030>DDB0184030</a>	BEC6V2_0	6	285	0	1	0	PF07690;Major Facilitator Superfamily;; PF05978;Eukaryotic protein of unknown...	BC6V1_0C0005_02224	-	-
2	19	19	unknown (8J12)	split21.gid.0430-F	DDB0185908	<a href=http://www.genedb.org/genedb/Search?organism=dicty&name=DDB0185908>DDB0185908</a>	BC4V2_0	4	661	0	0	0	-	BC4V1_0C0036_09190	-	-
2	20	19	unknown (8N12)	split22.gid.0308-F	DDB0189591	<a href=http://www.genedb.org/genedb/Search?organism=dicty&name=DDB0189591>DDB0189591</a>	JC1V2_0	1	390	0	0	0	PF02545;Maf-like protein;;	JC1V1_0C0002_03838	-	-
2	1	20	unknown (3B24)	split3.gid.0590c-F	DDB0216853	<a href=http://www.genedb.org/genedb/Search?organism=dicty&name=DDB0216853>DDB0216853</a>	JC2V2_0	2	198	0	0	0	-	DDB0216853	-	-
2	2	20	unknown (3F24)	split22.gid.0058c-F	DDB0184250	<a href=http://www.genedb.org/genedb/Search?organism=dicty&name=DDB0184250>DDB0184250</a>	BEC6V2_0	6	484	0	0	0	-	F1F0-ATPase putative regulatory protein IF1. ; ABA; BC6V1_0C0012_05621	DDB0216175	if1;"F1F0-ATPase_putative_regulatory_protein_IF1"
2	3	20	unknown (3J24)	split4.gid.0527c-F	DDB0219691	<a href=http://www.genedb.org/genedb/Search?organism=dicty&name=DDB0219691>DDB0219691</a>	BEC6V2_0	6	275	0	0	0	-	BC6V1_0C0005_02213	-	-
2	4	20	unknown (3N24)	split5.gid.0202-F	DDB0191934	<a href=http://www.genedb.org/genedb/Search?organism=dicty&name=DDB0191934>DDB0191934</a>	BEC6V2_0	6	1112	0	0	0	-	hypothetical protein; EC6V1_0C0014_08929	-	-
2	5	20	unknown (4B12)	split12.gid.0135-F	DDB0187713	<a href=http://www.genedb.org/genedb/Search?organism=dicty&name=DDB0187713>DDB0187713</a>	BC5V2_0	5	380	1	7	0	-	BC5V1_0C0024_06968	-	-
2	6	20	unknown (4F12)	split12.gid.0255-F	DDB0218429	<a href=http://www.genedb.org/genedb/Search?organism=dicty&name=DDB0218429>DDB0218429</a>	BC4V2_0	4	48	0	1	0	-	BC4V1_0C0004_07174	-	-
2	7	20	unknown (4J12)	split15.gid.0353-F	DDB0188448	<a href=http://www.genedb.org/genedb/Search?organism=dicty&name=DDB0188448>DDB0188448</a>	BC5V2_0	5	1142	0	0	0	PF01423;LSM domain;;	BC5V1_0C0082_10967	-	-
2	8	20	unknown (4N12)	split15.gid.0376c-F	DDB0218752	<a href=http://www.genedb.org/genedb/Search?organism=dicty&name=DDB0218752>DDB0218752</a>	BC4V2_0	4	1478	0	0	0	PF00097;Zinc finger; C3HC4 type (RING...	BC4V1_0C0076_12304	-	-
2	9	20	A	split14.gid.0083c-F	DDB0187382	<a href=http://www.genedb.org/genedb/Search?organism=dicty&name=DDB0187382>DDB0187382</a>	BC5V2_0	5	19	0	0	0	-	BC5V1_0C0002_06512	-	-
2	10	20	unknown (4F24)	split14.gid.0116-F	DDB0204280	<a href=http://www.genedb.org/genedb/Search?organism=dicty&name=DDB0204280>DDB0204280</a>	JC3V2_0	3	2044	0	0	0	-	JC3V1_0C0046_00939	-	-
2	11	20	unknown (4J24)	split16.gid.0513-F	DDB0206275	<a href=http://www.genedb.org/genedb/Search?organism=dicty&name=DDB0206275>DDB0206275</a>	JC3V2_0	3	553	0	0	0	PF03637;Mob1/phocein family;;	Hypothetical protein FLJ13259. ; ABA; JC3V1_0C0033_13647	-	-
2	12	20	unknown (4N24)	split17.gid.0039-F	DDB0186906	<a href=http://www.genedb.org/genedb/Search?organism=dicty&name=DDB0186906>DDB0186906</a>	BC4V2_0	4	1697	0	0	0	-	BC4V1_0C0086_13455	-	-
2	13	20	A	split16.gid.0178-F	DDB0204358	<a href=http://www.genedb.org/genedb/Search?organism=dicty&name=DDB0204358>DDB0204358</a>	JC3V2_0	3	53	0	0	0	PF00904;Involucrin repeat;;	JC3V1_0C0047_01018	-	-
2	14	20	unknown (5F12)	split19.gid.0244c-F	DDB0188826	<a href=http://www.genedb.org/genedb/Search?organism=dicty&name=DDB0188826>DDB0188826</a>	BC5V2_0	5	1554	0	0	0	PF00904;Involucrin repeat;;	BC5V1_0C0113_07826	-	-
2	15	20	unknown (5J12)	split9.gid.0470-F	DDB0187374	<a href=http://www.genedb.org/genedb/Search?organism=dicty&name=DDB0187374>DDB0187374</a>	BC5V2_0	5	10	0	0	0	PF00085;Thioredoxin;; PR00421;Thioredoxin family signature ;;	BC5V1_0C0002_06503	-	-
2	16	20	unknown (5N12)	split10.gf.0059-F	DDB0187662	<a href=http://www.genedb.org/genedb/Search?organism=dicty&name=DDB0187662>DDB0187662</a>	BC5V2_0	5	326	0	0	0	PF01920;KE2 family protein;;	BC5V1_0C0017_06872	-	-
2	17	20	unknown (5B24)	split18.gid.0072c-F	DDB0187170	<a href=http://www.genedb.org/genedb/Search?organism=dicty&name=DDB0187170>DDB0187170</a>	BC4V2_0	4	1982	0	2	0	-	BC4V1_0C0102_08980	-	-
2	18	20	unknown (5F24)	split8.hmmg.0023c-F	DDB0186151	<a href=http://www.genedb.org/genedb/Search?organism=dicty&name=DDB0186151>DDB0186151</a>	BC4V2_0	4	905	0	4	0	PF00566;TBC domain;; PF00036;EF hand;;	BC4V1_0C0051_10326	-	-
2	19	20	A	split2.gid.0348c-F	DDB0167520	<a href=http://www.genedb.org/genedb/Search?organism=dicty&name=DDB0167520>DDB0167520</a>	JC2V2_0	2	1953	0	4	0	PF00137;ATP synthase subunit C;; PR00122;Vacuolar ATP synthase 16kDa subunit...	Similar to Mus musculus (Mouse). Similar to ATPase; H+ transporting; lysosomal (Vacuolar proton pump) 21kD. ; ABA; JC2V1_0C0033_04916	-	-
2	20	20	unknown (5N24)	split2.gid.0431-F	between_DDB0202451_and_DDB0202450	GeneDB	Contig	Chr.	Geneindex	SignalPep	TMs	GPI	Domains	Annotation	-	-
2	1	21	unknown (1B12)	split8.hmmg.0139-R	DDB0218759	<a href=http://www.genedb.org/genedb/Search?organism=dicty&name=DDB0218759>DDB0218759</a>	BC4V2_0	4	1525	0	0	0	PF00069;Protein kinase domain;; PF00498;FHA domain;;	Protein serine kinase Pskh1 (Mus musculus 0 day neonate eyeball cDNA; RIKEN full-length enriched library; clone:E130013P03 product:PROTEIN SERINE KINASE PSKH1; full insert sequence) (Hypothetical protein AW539964). ; ABA; BC4V1_0C0076_12354	DDB0219952	-
2	2	21	unknown (1F12)	split9.gf.0042-R	DDB0188547	<a href=http://www.genedb.org/genedb/Search?organism=dicty&name=DDB0188547>DDB0188547</a>	BC5V2_0	5	1266	0	0	0	-	BC5V1_0C0092_11776	-	-
2	3	21	unknown (1J12)	split15.gf.0041c-R	seq_not_in_DB	-	-	-	-	-	-	-	-	-	-	-
2	4	21	unknown (1N12)	split16.gid.0106cb-R	DDB0185317	<a href=http://www.genedb.org/genedb/Search?organism=dicty&name=DDB0185317>DDB0185317</a>	BC4V2_0	4	55	0	0	0	PF01592;NifU-like N terminal domain;;	NifU-like protein (AT4g22220/T10I14_50). ; ABA; BC4V1_0C0005_07184	-	-
2	5	21	unknown (1B24)	EMPTY	Null	-	-	-	-	-	-	-	-	-	-	-
2	6	21	unknown (1F24)	EMPTY	Null	-	-	-	-	-	-	-	-	-	-	-
2	7	21	unknown (1J24)	EMPTY	Null	-	-	-	-	-	-	-	-	-	-	-
2	8	21	A	EMPTY	Null	-	-	-	-	-	-	-	-	-	-	-
2	9	21	unknown (2B12)	split7.gid.0546-F	DDB0184122	<a href=http://www.genedb.org/genedb/Search?organism=dicty&name=DDB0184122>DDB0184122</a>	BEC6V2_0	6	355	0	0	0	PF07719;Tetratricopeptide repeat;; PF00515;Tetratricopeptide repeat;;	BC6V1_0C0009_02316	-	-
2	10	21	unknown (2F12)	split21.gid.0084-F	DDB0217651	<a href=http://www.genedb.org/genedb/Search?organism=dicty&name=DDB0217651>DDB0217651</a>	JC2V2_0	2	2137	0	0	0	PF01217;Clathrin adaptor complex small...	Adapter-related protein complex 3 sigma 2 subunit (Sigma-adaptin 3b) (AP-3 complex sigma-3B subunit) (Sigma-3B-adaptin). ; ABA; JC2V1_0C0019_00369	-	-
2	11	21	unknown (2J12)	empty	Null	-	-	-	-	-	-	-	-	-	-	-
2	12	21	unknown (2N12)	empty	Null	-	-	-	-	-	-	-	-	-	-	-
2	13	21	A	split1.gid.0441c-F	DDB0201911	<a href=http://www.genedb.org/genedb/Search?organism=dicty&name=DDB0201911>DDB0201911</a>	JC1V2_0	1	1569	0	0	0	-	JC1V1_0C0001_03039	-	-
2	14	21	unknown (2F24)	split1.gf.0663c-F	DDB0217687	<a href=http://www.genedb.org/genedb/Search?organism=dicty&name=DDB0217687>DDB0217687</a>	JC2V2_0	2	2249	1	1	0	-	Hypothetical protein. ; ABA; JC2V1_0C0018_00260	-	-
2	15	21	unknown (2J24)	empty	Null	-	-	-	-	-	-	-	-	-	-	-
2	16	21	unknown (2N24)	empty	Null	-	-	-	-	-	-	-	-	-	-	-
2	17	21	unknown (3B12)	split19.gid.0428-F	DDB0205604	<a href=http://www.genedb.org/genedb/Search?organism=dicty&name=DDB0205604>DDB0205604</a>	JC3V2_0	3	1830	0	0	0	PF01779;Ribosomal L29e protein family;;	JC3V1_0C0015_11723	DDB0230154	rpl29;"ribosomal_protein_L29"
2	18	21	unknown (3F12)	split19.gid.0531c-F	DDB0219405	<a href=http://www.genedb.org/genedb/Search?organism=dicty&name=DDB0219405>DDB0219405</a>	BC5V2_0	5	922	0	0	0	PF00076;RNA recognition motif. (a.k.a. RRM;...	BC5V1_0C0064_09473	-	-
2	19	21	unknown (3J12)	split24.gid.0170c-F	DDB0184402	<a href=http://www.genedb.org/genedb/Search?organism=dicty&name=DDB0184402>DDB0184402</a>	BEC6V2_0	6	628	0	0	0	PF00970;Oxidoreductase FAD-binding domain;; PF00175;Oxidoreductase NAD-binding domain;; PF00042;Globin;; PR00371;Flavoprotein pyridine nucleotide... PR00406;Cytochrome B5 reductase signature...	Flavohemoglobin. ; ABA; BC6V1_0C0017_05942	DDB0191088	fhbB;DdFHb;flavohemoglobin
2	20	21	unknown (3N12)	split24.gid.0435-F	DDB0190630	<a href=http://www.genedb.org/genedb/Search?organism=dicty&name=DDB0190630>DDB0190630</a>	JC1V2_0	1	1500	0	0	0	-	JC1V1_0C0001_02967	-	-
3	1	1	emp	emp	Null	-	-	-	-	-	-	-	-	-	-	-
3	2	1	emp	emp	Null	-	-	-	-	-	-	-	-	-	-	-
3	3	1	emp	emp	Null	-	-	-	-	-	-	-	-	-	-	-
3	4	1	emp	emp	Null	-	-	-	-	-	-	-	-	-	-	-
3	5	1	emp	emp	Null	-	-	-	-	-	-	-	-	-	-	-
3	6	1	emp	emp	Null	-	-	-	-	-	-	-	-	-	-	-
3	7	1	emp	emp	Null	-	-	-	-	-	-	-	-	-	-	-
3	8	1	emp	emp	Null	-	-	-	-	-	-	-	-	-	-	-
3	9	1	emp	emp	Null	-	-	-	-	-	-	-	-	-	-	-
3	10	1	emp	emp	Null	-	-	-	-	-	-	-	-	-	-	-
3	11	1	emp	emp	Null	-	-	-	-	-	-	-	-	-	-	-
3	12	1	emp	emp	Null	-	-	-	-	-	-	-	-	-	-	-
3	13	1	unknown (51C12)	TRP	Null	-	-	-	-	-	-	-	-	-	-	-
3	14	1	unknown (51G12)	DAP	Null	-	-	-	-	-	-	-	-	-	-	-
3	15	1	unknown (51K12)	THR	Null	-	-	-	-	-	-	-	-	-	-	-
3	16	1	unknown (51O12)	PHE	Null	-	-	-	-	-	-	-	-	-	-	-
3	17	1	unknown (51C24)	LYS	Null	-	-	-	-	-	-	-	-	-	-	-
3	18	1	unknown (51G24)	GDNA20	Null	-	-	-	-	-	-	-	-	-	-	-
3	19	1	unknown (51K24)	GDNA100	Null	-	-	-	-	-	-	-	-	-	-	-
3	20	1	unknown (51O24)	Cy3	Null	-	-	-	-	-	-	-	-	-	-	-
3	1	2	unknown (48C24)	B12.chr1_gid_301002.769c_F	DDB0201905	<a href=http://www.genedb.org/genedb/Search?organism=dicty&name=DDB0201905>DDB0201905</a>	JC1V2_0	1	1549	0	0	0	PF00582;Universal stress protein family;; PR01438;Universal stress protein signature...	JC1V1_0C0001_03016	-	-
3	2	2	unknown (48G24)	F12.chr1_gid_301002.774c_F	DDB0190682	<a href=http://www.genedb.org/genedb/Search?organism=dicty&name=DDB0190682>DDB0190682</a>	JC1V2_0	1	1554	0	0	0	PF00271;Helicase conserved C-terminal... PF00270;DEAD/DEAH box helicase;;	RNA helicase (Fragment). ; ABA; JC1V1_0C0001_03022	-	-
3	3	2	unknown (48K24)	B12.chr1_EST_301002.867c_F	DDB0189820	<a href=http://www.genedb.org/genedb/Search?organism=dicty&name=DDB0189820>DDB0189820</a>	JC1V2_0	1	632	0	0	0	PF00628;PHD-finger;;	JC1V1_0C0002_04085	-	-
3	4	2	unknown (48O24)	F12.chr1_gid_301002.933_F	DDB0189814	<a href=http://www.genedb.org/genedb/Search?organism=dicty&name=DDB0189814>DDB0189814</a>	JC1V2_0	1	626	1	0	0	-	JC1V1_0C0002_04082	-	-
3	5	2	unknown (49C12)	B06.chr1_gid_301002.392_F	DDB0201778	<a href=http://www.genedb.org/genedb/Search?organism=dicty&name=DDB0201778>DDB0201778</a>	JC1V2_0	1	1246	0	0	0	-	JC1V1_0C0001_02693	-	-
3	6	2	unknown (49G12)	F06.chr1_gid_301002.400c_F	DDB0190402	<a href=http://www.genedb.org/genedb/Search?organism=dicty&name=DDB0190402>DDB0190402</a>	JC1V2_0	1	1253	0	0	0	-	JC1V1_0C0001_02702	-	-
3	7	2	unknown (49K12)	B06.chr1_gid_301002.537_F	DDB0216696	<a href=http://www.genedb.org/genedb/Search?organism=dicty&name=DDB0216696>DDB0216696</a>	JC1V2_0	1	1393	0	0	0	-	JC1V1_0C0001_02852	-	-
3	8	2	unknown (49O12)	F06.chr1_gid_301002.542c_F	DDB0190536	<a href=http://www.genedb.org/genedb/Search?organism=dicty&name=DDB0190536>DDB0190536</a>	JC1V2_0	1	1398	0	0	0	-	JC1V1_0C0001_02857	-	-
3	9	2	unknown (49C24)	B12.chr1_gid_301002.473c_F	DDB0190470	<a href=http://www.genedb.org/genedb/Search?organism=dicty&name=DDB0190470>DDB0190470</a>	JC1V2_0	1	1328	0	0	0	PF05285;SDA1;;	JC1V1_0C0001_02784	-	-
3	10	2	unknown (49G24)	F12.chr1_gid_301002.477_F	DDB0216683	<a href=http://www.genedb.org/genedb/Search?organism=dicty&name=DDB0216683>DDB0216683</a>	JC1V2_0	1	1332	0	1	0	-	DDB0216683	-	-
3	11	2	unknown (49K24)	B12.chr1_gid_301002.620c_F	DDB0201878	<a href=http://www.genedb.org/genedb/Search?organism=dicty&name=DDB0201878>DDB0201878</a>	JC1V2_0	1	1479	1	2	0	PF07714;Protein tyrosine kinase;; PF00069;Protein kinase domain;; PR00109;Tyrosine kinase catalytic domain...	GDT1 protein. ; ABA; JC1V1_0C0001_02942	DDB0220631	gdt2;"putative_transmembrane_protein;tyrosine_kinase-like_(TKL)_protein"
3	12	2	unknown (49O24)	F12.chr1_gid_301002.630c_F	DDB0201883	<a href=http://www.genedb.org/genedb/Search?organism=dicty&name=DDB0201883>DDB0201883</a>	JC1V2_0	1	1488	0	7	0	-	JC1V1_0C0001_02952	DDB0231532	-
3	13	2	unknown (50C12)	B06.chr1_gid_301002.56_F	DDB0189444	<a href=http://www.genedb.org/genedb/Search?organism=dicty&name=DDB0189444>DDB0189444</a>	JC1V2_0	1	238	0	4	0	-	JC1V1_0C0002_03674	-	-
3	14	2	unknown (50G12)	F06.chr1_EST_301002.57_F	DDB0202104	<a href=http://www.genedb.org/genedb/Search?organism=dicty&name=DDB0202104>DDB0202104</a>	JC1V2_0	1	232	1	2	0	-	JC1V1_0C0002_03668	-	-
3	15	2	unknown (50K12)	B06.chr1_gid_301002.214c_F	DDB0190232	<a href=http://www.genedb.org/genedb/Search?organism=dicty&name=DDB0190232>DDB0190232</a>	JC1V2_0	1	1075	0	5	0	PF00904;Involucrin repeat;; PF00072;Response regulator receiver domain;; PF00512;His Kinase A (phosphoacceptor)... PF02518;Histidine kinase-; DNA gyrase B-; and... PR00344;Bacterial sensor protein C-terminal...	Histidine kinase DhkE. ; ABA; JC1V1_0C0001_02505	DDB0191265	dhkE;"histidine_kinase"
3	16	2	unknown (50O12)	F06.chr1_gid_301002.219c_F	DDB0190237	<a href=http://www.genedb.org/genedb/Search?organism=dicty&name=DDB0190237>DDB0190237</a>	JC1V2_0	1	1080	0	0	0	PF00782;Dual specificity phosphatase;...	JC1V1_0C0001_02510	-	-
3	17	2	unknown (50C24)	B12.chr1_gid_301002.137_F	DDB0190156	<a href=http://www.genedb.org/genedb/Search?organism=dicty&name=DDB0190156>DDB0190156</a>	JC1V2_0	1	991	1	2	0	PF05978;Eukaryotic protein of unknown...	JC1V1_0C0001_02417	-	-
3	18	2	unknown (50G24)	F12.chr1_gid_301002.142c_F	DDB0190161	<a href=http://www.genedb.org/genedb/Search?organism=dicty&name=DDB0190161>DDB0190161</a>	JC1V2_0	1	996	0	0	0	PF00271;Helicase conserved C-terminal... PF00270;DEAD/DEAH box helicase;; PF04408;Helicase associated domain (HA2);; PF07717;Domain of unknown function...	JC1V1_0C0001_02422	-	-
3	19	2	unknown (50K24)	B12.chr1_gid_301002.305c_F	DDB0190314	<a href=http://www.genedb.org/genedb/Search?organism=dicty&name=DDB0190314>DDB0190314</a>	JC1V2_0	1	1161	0	0	0	PF07200;Modifier of rudimentary (Mod(r))...	JC1V1_0C0001_02603	-	-
3	20	2	unknown (50O24)	F12.chr1_gid_301002.316c_F	DDB0190324	<a href=http://www.genedb.org/genedb/Search?organism=dicty&name=DDB0190324>DDB0190324</a>	JC1V2_0	1	1172	1	0	1	-	Hypothetical protein DG1041. ; ABA; JC1V1_0C0001_02615	DDB0191328	DG1041;ORF1041;unknown
3	1	3	unknown (46C12)	B06.chr1_gid_301002.1316c_F	DDB0189538	<a href=http://www.genedb.org/genedb/Search?organism=dicty&name=DDB0189538>DDB0189538</a>	JC1V2_0	1	336	0	0	0	-	JC1V1_0C0002_03779	-	-
3	2	3	unknown (46G12)	F06.chr1_gid_301002.1325_F	DDB0189913	<a href=http://www.genedb.org/genedb/Search?organism=dicty&name=DDB0189913>DDB0189913</a>	JC1V2_0	1	724	1	4	0	-	JC1V1_0C0003_04212	-	-
3	3	3	unknown (46K12)	B06.chr1_gid_301002.1464c_F	DDB0202195	<a href=http://www.genedb.org/genedb/Search?organism=dicty&name=DDB0202195>DDB0202195</a>	JC1V2_0	1	482	0	0	0	PF03456;uDENN domain;; PF02141;DENN (AEX-3) domain;;	Hypothetical protein At2g20320. ; ABA; JC1V1_0C0002_03933	-	-
3	4	3	unknown (46O12)	F06.chr1_gid_301002.1472_F	DDB0189669	<a href=http://www.genedb.org/genedb/Search?organism=dicty&name=DDB0189669>DDB0189669</a>	JC1V2_0	1	475	0	0	0	-	JC1V1_0C0002_03925	-	-
3	5	3	unknown (46C24)	B12.chr1_gid_301002.1405_F	DDB0202048	<a href=http://www.genedb.org/genedb/Search?organism=dicty&name=DDB0202048>DDB0202048</a>	JC1V2_0	1	1941	0	0	0	PF00642;Zinc finger C-x8-C-x5-C-x3-H type... PR00680;P-type trefoil domain signature ;;	JC1V1_0C0001_03446	-	-
3	6	3	unknown (46G24)	F12.chr1_gid_301002.1409c_F	DDB0191057	<a href=http://www.genedb.org/genedb/Search?organism=dicty&name=DDB0191057>DDB0191057</a>	JC1V2_0	1	1938	1	4	0	PF02460;Patched family;;	NPC1 protein. ; ABA; JC1V1_0C0001_03442	DDB0191127	npcA;"NPC1_protein"
3	7	3	unknown (46K24)	B12.chr1_gid_301002.1544_F	DDB0189601	<a href=http://www.genedb.org/genedb/Search?organism=dicty&name=DDB0189601>DDB0189601</a>	JC1V2_0	1	401	0	0	0	PF05725;FNIP Repeat;;	Similar to Dictyostelium discoideum (Slime mold). Hypothetical 97.7 kDa protein. ; ABA; JC1V1_0C0002_03849	-	-
3	8	3	unknown (46O24)	F12.chr1_gid_301002.1549_F	DDB0189596	<a href=http://www.genedb.org/genedb/Search?organism=dicty&name=DDB0189596>DDB0189596</a>	JC1V2_0	1	395	1	2	0	-	JC1V1_0C0002_03843	-	-
3	9	3	unknown (47C12)	B06.chr1_gid_301002.995_F	DDB0189754	<a href=http://www.genedb.org/genedb/Search?organism=dicty&name=DDB0189754>DDB0189754</a>	JC1V2_0	1	564	0	0	0	PF02230;Phospholipase/Carboxylesterase;;	JC1V1_0C0002_04016	-	-
3	10	3	unknown (47G12)	F06.chr1_gid_301002.1002c_F	DDB0202214	<a href=http://www.genedb.org/genedb/Search?organism=dicty&name=DDB0202214>DDB0202214</a>	JC1V2_0	1	557	1	6	0	PF02535;ZIP Zinc transporter;;	JC1V1_0C0002_04009	-	-
3	11	3	unknown (47K12)	B06.chr1_gid_301002.1135c_F	DDB0216619	<a href=http://www.genedb.org/genedb/Search?organism=dicty&name=DDB0216619>DDB0216619</a>	JC1V2_0	1	792	0	0	0	PF06159;Protein of unknown function...	DDB0216619	-	-
3	12	3	unknown (47O12)	F06.chr1_gid_301002.1161c_F	DDB0190000	<a href=http://www.genedb.org/genedb/Search?organism=dicty&name=DDB0190000>DDB0190000</a>	JC1V2_0	1	820	0	1	0	PF00561;alpha/beta hydrolase fold;; PF04083;ab-hydrolase associated lipase...	BA304I5.1 (Novel lipase) (Fragment). ; ABA; JC1V1_0C0003_04314	DDB0230058	-
3	13	3	unknown (47C24)	B12.chr1_gid_301002.1075_F	DDB0189345	<a href=http://www.genedb.org/genedb/Search?organism=dicty&name=DDB0189345>DDB0189345</a>	JC1V2_0	1	134	0	0	0	PF00226;DnaJ domain;; PR00625;DnaJ protein family signature ;;	JC1V1_0C0002_03561	-	-
3	14	3	unknown (47G24)	F12.chr1_gid_301002.1079c_F	DDB0202072	<a href=http://www.genedb.org/genedb/Search?organism=dicty&name=DDB0202072>DDB0202072</a>	JC1V2_0	1	138	1	1	0	PF01457;Leishmanolysin;;	JC1V1_0C0002_03565	-	-
3	15	3	unknown (47K24)	B12.chr1_gid_301002.1233c_F	DDB0216636	<a href=http://www.genedb.org/genedb/Search?organism=dicty&name=DDB0216636>DDB0216636</a>	JC1V2_0	1	896	1	1	0	-	DDB0216636	-	-
3	16	3	unknown (47O24)	F12.chr1_gid_301002.1240c_F	DDB0202354	<a href=http://www.genedb.org/genedb/Search?organism=dicty&name=DDB0202354>DDB0202354</a>	JC1V2_0	1	905	1	1	0	-	JC1V1_0C0003_04406	-	-
3	17	3	unknown (48C12)	B06.chr1_gid_301002.698_F	DDB0201955	<a href=http://www.genedb.org/genedb/Search?organism=dicty&name=DDB0201955>DDB0201955</a>	JC1V2_0	1	1689	0	0	0	-	JC1V1_0C0001_03173	-	-
3	18	3	unknown (48G12)	F06.chr1_gid_301002.703_F	DDB0190815	<a href=http://www.genedb.org/genedb/Search?organism=dicty&name=DDB0190815>DDB0190815</a>	JC1V2_0	1	1693	0	0	0	-	JC1V1_0C0001_03177	-	-
3	19	3	unknown (48K12)	B06.chr1_gid_301002.854c_F	DDB0189892	<a href=http://www.genedb.org/genedb/Search?organism=dicty&name=DDB0189892>DDB0189892</a>	JC1V2_0	1	708	0	0	0	-	JC1V1_0C0002_04161	-	-
3	20	3	unknown (48O12)	F06.chr1_gid_301002.862_F	DDB0189884	<a href=http://www.genedb.org/genedb/Search?organism=dicty&name=DDB0189884>DDB0189884</a>	JC1V2_0	1	699	0	9	0	PF05208;ALG3 protein;;	Dolichyl-P-Man:Man(5)GlcNAc(2)-PP-dolichyl mannosyltransferase (EC 2.4.1.-) (Dol-P-Man dependent alpha(1-3)-mannosyltransferase) (Not56-like protein). ; ABA; JC1V1_0C0002_04152	DDB0231368	alg3;"dolichyl-phosphate-mannose_alpha-1;3-mannosyltransferase;glycosyltransferase"
3	1	4	unknown (43C24)	B12.chr2_gid_011002.422c_F	DDB0169505	<a href=http://www.genedb.org/genedb/Search?organism=dicty&name=DDB0169505>DDB0169505</a>	JC2V2_0	2	2497	0	0	0	PF00169;PH domain;; PF00307;Calponin homology (CH) domain;;	JC2V1_0C0046_06416	-	-
3	2	4	unknown (43G24)	F12.chr2_gid_011002.429_F	DDB0169512	<a href=http://www.genedb.org/genedb/Search?organism=dicty&name=DDB0169512>DDB0169512</a>	JC2V2_0	2	2490	0	0	0	PF05189;RNA 3'-terminal phosphate cyclase...	JC2V1_0C0046_06423	DDB0185053	rtc1;"R2037;orfR2037";"Probable_RNA_3'-terminal_phosphate_cyclase"
3	3	4	unknown (43K24)	B12.chr2_gid_011002.559c_F	DDB0168481	<a href=http://www.genedb.org/genedb/Search?organism=dicty&name=DDB0168481>DDB0168481</a>	JC2V2_0	2	330	0	0	0	PF00097;Zinc finger; C3HC4 type (RING...	JC2V1_0C0002_12935	-	-
3	4	4	unknown (43O24)	F12.chr2_gid_011002.564c_F	DDB0216911	<a href=http://www.genedb.org/genedb/Search?organism=dicty&name=DDB0216911>DDB0216911</a>	JC2V2_0	2	325	1	1	0	-	JC2V1_0C0002_12930	-	-
3	5	4	unknown (44C12)	B06.chr2_gid_011002.73_F	DDB0167544	<a href=http://www.genedb.org/genedb/Search?organism=dicty&name=DDB0167544>DDB0167544</a>	JC2V2_0	2	1926	1	1	0	-	Hypothetical protein. ; ABA; JC2V1_0C0033_04948	DDB0230011	-
3	6	4	unknown (44G12)	F06.chr2_gid_011002.77c_F	DDB0217588	<a href=http://www.genedb.org/genedb/Search?organism=dicty&name=DDB0217588>DDB0217588</a>	JC2V2_0	2	1923	0	0	0	PF00076;RNA recognition motif. (a.k.a. RRM;...	Similar to Dictyostelium discoideum (Slime mold). Homeobox-containing protein. ; ABA; JC2V1_0C0033_04952	-	-
3	7	4	unknown (44K12)	B06.chr2_gid_011002.212_F	DDB0168932	<a href=http://www.genedb.org/genedb/Search?organism=dicty&name=DDB0168932>DDB0168932</a>	JC2V2_0	2	803	0	0	0	PF05725;FNIP Repeat;;	Similar to Dictyostelium discoideum (Slime mold). Hypothetical 97.7 kDa protein. ; ABA; JC2V1_0C0011_14034	-	-
3	8	4	unknown (44O12)	F06.chr2_gid_011002.218c_F	DDB0203805	<a href=http://www.genedb.org/genedb/Search?organism=dicty&name=DDB0203805>DDB0203805</a>	JC2V2_0	2	797	1	7	0	-	Hypothetical protein. ; ABA; JC2V1_0C0011_14028	-	-
3	9	4	unknown (44C24)	B12.chr2_gid_011002.144c_F	DDB0168607	<a href=http://www.genedb.org/genedb/Search?organism=dicty&name=DDB0168607>DDB0168607</a>	JC2V2_0	2	463	0	0	0	-	Similar to Dictyostelium discoideum (Slime mold). STATc protein. ; ABA; JC2V1_0C0004_13060	-	-
3	10	4	unknown (44G24)	F12.chr2_gid_011002.148c_F	DDB0168604	<a href=http://www.genedb.org/genedb/Search?organism=dicty&name=DDB0168604>DDB0168604</a>	JC2V2_0	2	460	0	0	0	PF01728;FtsJ-like methyltransferase;;	Similar to Xanthomonas axonopodis (Pv. citri). Cell division protein. ; ABA; JC2V1_0C0004_13056	-	-
3	11	4	unknown (44K24)	B12.chr2_gid_011002.283c_F	DDB0217318	<a href=http://www.genedb.org/genedb/Search?organism=dicty&name=DDB0217318>DDB0217318</a>	JC2V2_0	2	1358	0	6	0	PF02535;ZIP Zinc transporter;;	Similar to Oryza sativa (Japonica cultivar-group). Putative zinc transporter protein ZIP1. ; predicted by automatic BLAST annotation	-	-
3	12	4	unknown (44O24)	F12.chr2_gid_011002.288_F	DDB0217323	<a href=http://www.genedb.org/genedb/Search?organism=dicty&name=DDB0217323>DDB0217323</a>	JC2V2_0	2	1363	0	0	0	-	Hypothetical protein. ; predicted by automatic BLAST annotation	-	-
3	13	4	unknown (45C12)	B06.chr1_gid_301002.1615_F	DDB0216637	<a href=http://www.genedb.org/genedb/Search?organism=dicty&name=DDB0216637>DDB0216637</a>	JC1V2_0	1	952	0	0	0	PF00071;Ras family;; PR00449;Transforming protein P21 ras...	RAS-related protein rac1B. ; predicted by automatic BLAST annotation	DDB0219941	rac1B;"Rho_GTPase"
3	14	4	unknown (45G12)	F06.chr1_gid_301002.1623_F	DDB0190112	<a href=http://www.genedb.org/genedb/Search?organism=dicty&name=DDB0190112>DDB0190112</a>	JC1V2_0	1	945	0	0	0	-	JC1V1_0C0003_04447	-	-
3	15	4	unknown (45K12)	B06.chr1_gid_301002.1785c_F	DDB0191007	<a href=http://www.genedb.org/genedb/Search?organism=dicty&name=DDB0191007>DDB0191007</a>	JC1V2_0	1	1887	0	0	0	-	JC1V1_0C0001_03388	-	-
3	16	4	unknown (45O12)	F06.chr1_gid_301002.1796c_F	DDB0191017	<a href=http://www.genedb.org/genedb/Search?organism=dicty&name=DDB0191017>DDB0191017</a>	JC1V2_0	1	1897	0	0	0	PF00904;Involucrin repeat;;	JC1V1_0C0001_03400	-	-
3	17	4	unknown (45C24)	B12.chr1_gid_301002.1699_F	DDB0190923	<a href=http://www.genedb.org/genedb/Search?organism=dicty&name=DDB0190923>DDB0190923</a>	JC1V2_0	1	1800	0	0	0	PF00557;metallopeptidase family M24;; PR00599;Methionine aminopeptidase-1...	Metap2-prov protein. ; ABA; JC1V1_0C0001_03298	-	-
3	18	4	unknown (45G24)	F12.chr1_gid_301002.1708c_F	DDB0190932	<a href=http://www.genedb.org/genedb/Search?organism=dicty&name=DDB0190932>DDB0190932</a>	JC1V2_0	1	1809	0	0	0	PF00307;Calponin homology (CH) domain;; PF00630;Filamin/ABP280 repeat;;	Gelation factor (Actin binding protein 120) (ABP-120). ; ABA; JC1V1_0C0001_03309	DDB0201554	abpC;"ABP-120;ABP120;GHR";"FLN;actin-binding_protein;ddFLN;filamin;gelation_factor"
3	19	4	unknown (45K24)	B12.chr2_gid_011002.04c_F	DDB0202539	<a href=http://www.genedb.org/genedb/Search?organism=dicty&name=DDB0202539>DDB0202539</a>	JC2V2_0	2	2176	0	0	0	PF05188;MutS domain II;; PF01624;MutS domain I;; PF05192;MutS domain III;; PF05190;MutS family domain IV;; PF00488;MutS domain V;;	Similar to Homo sapiens (Human). DNA mismatch repair protein Msh2. ; ABA; JC2V1_0C0018_00332	DDB0229897	msh2;"DNA_mismatch_repair_protein;mutS_homolog"
3	20	4	unknown (45O24)	F12.chr2_gid_011002.12_F	DDB0167297	<a href=http://www.genedb.org/genedb/Search?organism=dicty&name=DDB0167297>DDB0167297</a>	JC2V2_0	2	2183	1	0	0	-	Similar to Plasmodium falciparum. Asparagine-rich antigen. ; ABA; JC2V1_0C0018_00323	-	-
3	1	5	unknown (41C12)	B06.chr2_gid_011002.892_F	DDB0217397	<a href=http://www.genedb.org/genedb/Search?organism=dicty&name=DDB0217397>DDB0217397</a>	JC2V2_0	2	1437	0	0	0	-	Hypothetical protein. ; predicted by automatic BLAST annotation	-	-
3	2	5	unknown (41G12)	F06.chr2_gid_011002.896_F	DDB0217393	<a href=http://www.genedb.org/genedb/Search?organism=dicty&name=DDB0217393>DDB0217393</a>	JC2V2_0	2	1433	1	1	0	-	Similar to Dictyostelium discoideum (Slime mold). Hypothetical 127.0 kDa protein. ; predicted by automatic BLAST annotation	-	-
3	3	5	unknown (41K12)	B06.chr2_gid_011002.1021c_F	DDB0217860	<a href=http://www.genedb.org/genedb/Search?organism=dicty&name=DDB0217860>DDB0217860</a>	JC2V2_0	2	2849	0	0	0	PF00566;TBC domain;;	Similar to Dictyostelium discoideum (Slime mold). Hypothetical 58.0 kDa protein. ; predicted by automatic BLAST annotation	DDB0185223	AF310892_3;
3	4	5	unknown (41O12)	F06.chr2_gid_011002.1027c_F	DDB0217863	<a href=http://www.genedb.org/genedb/Search?organism=dicty&name=DDB0217863>DDB0217863</a>	JC2V2_0	2	2855	0	4	0	-	Hypothetical protein. ; ABA; JC2V1_0C0022_01559	-	-
3	5	5	unknown (41C24)	B12.chr2_gid_011002.963c_F	DDB0217180	<a href=http://www.genedb.org/genedb/Search?organism=dicty&name=DDB0217180>DDB0217180</a>	JC2V2_0	2	1220	0	0	0	PF00536;SAM domain (Sterile alpha motif);; PF00069;Protein kinase domain;; PF00023;Ankyrin repeat;; PR01415;Ankyrin repeat signature ;;	DDB0217180	-	-
3	6	5	unknown (41G24)	F12.chr2_gid_011002.968c_F	DDB0217175	<a href=http://www.genedb.org/genedb/Search?organism=dicty&name=DDB0217175>DDB0217175</a>	JC2V2_0	2	1215	0	0	0	PF03876;RNA polymerase Rpb7; N-terminal...	Hypothetical protein. ; predicted by automatic BLAST annotation	-	-
3	7	5	unknown (41K24)	B12.chr2_gid_011002.1085c_F	DDB0167687	<a href=http://www.genedb.org/genedb/Search?organism=dicty&name=DDB0167687>DDB0167687</a>	JC2V2_0	2	1777	1	4	0	-	Hypothetical protein. ; ABA; JC2V1_0C0033_05111	-	-
3	8	5	unknown (41O24)	F12.chr2_gid_011002.1090c_F	DDB0217546	<a href=http://www.genedb.org/genedb/Search?organism=dicty&name=DDB0217546>DDB0217546</a>	JC2V2_0	2	1782	0	0	0	PF06650;Protein of unknown function... PF00904;Involucrin repeat;;	Similar to vacuolar Protein Sorting; Vps13p. ; ABA; JC2V1_0C0033_05106	-	-
3	9	5	unknown (42C12)	B06.chr2_gid_011002.618_F	DDB0202474	<a href=http://www.genedb.org/genedb/Search?organism=dicty&name=DDB0202474>DDB0202474</a>	JC2V2_0	2	2322	0	0	0	PF00837;Iodothyronine deiodinase;;	Hypothetical protein. ; ABA; JC2V1_0C0017_00164	-	-
3	10	5	unknown (42G12)	F06.chr2_gid_011002.623_F	DDB0202471	<a href=http://www.genedb.org/genedb/Search?organism=dicty&name=DDB0202471>DDB0202471</a>	JC2V2_0	2	2327	0	0	0	-	JC2V1_0C0017_00158	-	-
3	11	5	unknown (42K12)	B06.chr2_gid_011002.750_F	DDB0217924	<a href=http://www.genedb.org/genedb/Search?organism=dicty&name=DDB0217924>DDB0217924</a>	JC2V2_0	2	3019	0	7	0	-	Similar to Mus musculus (Mouse). Adult male hypothalamus cDNA; RIKEN full-length enriched library; clone:A230106L22 product:hyp (Fragment). ; predicted by automatic BLAST annotation	-	-
3	12	5	unknown (42O12)	F06.chr2_gid_011002.757c_F	DDB0217925	<a href=http://www.genedb.org/genedb/Search?organism=dicty&name=DDB0217925>DDB0217925</a>	JC2V2_0	2	3026	0	0	0	-	Similar to Dictyostelium discoideum (Slime mold). Hypothetical 12.5 kDa protein. ; ABA; JC2V1_0C0020_00128	-	-
3	13	5	unknown (42C24)	B12.chr2_gid_011002.690c_F	DDB0217811	<a href=http://www.genedb.org/genedb/Search?organism=dicty&name=DDB0217811>DDB0217811</a>	JC2V2_0	2	2699	0	0	0	-	Hypothetical protein. ; ABA; JC2V1_0C0014_14149	-	-
3	14	5	unknown (42G24)	F12.chr2_gid_011002.694c_F	DDB0167072	<a href=http://www.genedb.org/genedb/Search?organism=dicty&name=DDB0167072>DDB0167072</a>	JC2V2_0	2	2712	0	0	0	-	Hypothetical protein. ; ABA; JC2V1_0C0014_14162	-	-
3	15	5	unknown (42K24)	B12.chr2_gid_011002.815_F	DDB0167789	<a href=http://www.genedb.org/genedb/Search?organism=dicty&name=DDB0167789>DDB0167789</a>	JC2V2_0	2	1669	0	0	0	PF03224;V-ATPase subunit H;;	Putative Chromosome segregation ATPase (Hypothetical protein). ; ABA; JC2V1_0C0033_05219	-	-
3	16	5	unknown (42O24)	F12.chr2_gid_011002.819_F	DDB0217510	<a href=http://www.genedb.org/genedb/Search?organism=dicty&name=DDB0217510>DDB0217510</a>	JC2V2_0	2	1672	0	0	0	-	Hypothetical protein. ; ABA; JC2V1_0C0033_05215	-	-
3	17	5	unknown (43C12)	B06.chr2_gid_011002.350_F	DDB0202696	<a href=http://www.genedb.org/genedb/Search?organism=dicty&name=DDB0202696>DDB0202696</a>	JC2V2_0	2	864	0	0	0	PF04083;ab-hydrolase associated lipase...	Similar to Arabidopsis thaliana (Mouse-ear cress). At1g73920/F2P9_21. ; ABA; JC2V1_0C0023_01614	DDB0231200	-
3	18	5	unknown (43G12)	F06.chr2_gid_011002.355_F	DDB0217890	<a href=http://www.genedb.org/genedb/Search?organism=dicty&name=DDB0217890>DDB0217890</a>	JC2V2_0	2	2945	0	0	0	PF05383;La domain;;	AgCP6757 (Fragment). ; ABA; JC2V1_0C0022_01459	-	-
3	19	5	unknown (43K12)	B06.chr2_gid_011002.498_F	DDB0169470	<a href=http://www.genedb.org/genedb/Search?organism=dicty&name=DDB0169470>DDB0169470</a>	JC2V2_0	2	2544	0	0	0	PF00154;recA bacterial DNA recombination... PR00142;RecA protein signature ;;	JC2V1_0C0046_06366	DDB0231571	recA;"DNA_recombination_protein;recombinase_A"
3	20	5	unknown (43O12)	F06.chr2_gid_011002.502c_F	DDB0168283	<a href=http://www.genedb.org/genedb/Search?organism=dicty&name=DDB0168283>DDB0168283</a>	JC2V2_0	2	2910	0	0	0	PF07534;TLD;; PF00400;WD domain; G-beta repeat;; PF01476;LysM domain;;	LysA (Fragment). ; ABA; JC2V1_0C0022_01501	DDB0185074	lysA;"LysA_(Fragment)."
3	1	6	unknown (38C24)	B12.chr2_gid_011002.1758_F	DDB0167455	<a href=http://www.genedb.org/genedb/Search?organism=dicty&name=DDB0167455>DDB0167455</a>	JC2V2_0	2	2022	1	6	0	PF00520;Ion transport protein;; PR00169;Potassium channel signature ;;	Similar to Y51A2D.19.p. ; ABA; JC2V1_0C0032_04837	-	-
3	2	6	unknown (38G24)	F12.chr2_gid_011002.1762c_F	DDB0167451	<a href=http://www.genedb.org/genedb/Search?organism=dicty&name=DDB0167451>DDB0167451</a>	JC2V2_0	2	2026	1	0	0	-	Hypothetical protein. ; ABA; JC2V1_0C0032_04833	DDB0229936	-
3	3	6	unknown (38K24)	B12.chr2_ESTs_011002.2002c_F	DDB0217450	<a href=http://www.genedb.org/genedb/Search?organism=dicty&name=DDB0217450>DDB0217450</a>	JC2V2_0	2	1490	0	0	0	PF00271;Helicase conserved C-terminal... PF00176;SNF2 family N-terminal domain;;	Similar to Dictyostelium discoideum (Slime mold). Putative RNaseIII. ; predicted by automatic BLAST annotation	-	-
3	4	6	unknown (38O24)	F12.chr2_gid_011002.1897c_F	DDB0217442	<a href=http://www.genedb.org/genedb/Search?organism=dicty&name=DDB0217442>DDB0217442</a>	JC2V2_0	2	1482	0	0	0	PF00241;Cofilin/tropomyosin-typ	Cofilin-2 (Hypothetical protein). ; predicted by automatic BLAST annotation	-	-
3	5	6	unknown (39C12)	B06.chr2_gid_011002.1428c_F	DDB0167646	<a href=http://www.genedb.org/genedb/Search?organism=dicty&name=DDB0167646>DDB0167646</a>	JC2V2_0	2	1819	0	0	0	-	Similar to Arabidopsis thaliana (Mouse-ear cress). Genomic DNA; chromosome 3; TAC clone:K13E13. ; ABA; JC2V1_0C0033_05066	-	-
3	6	6	unknown (39G12)	F06.chr2_gid_011002.1432c_F	DDB0217559	<a href=http://www.genedb.org/genedb/Search?organism=dicty&name=DDB0217559>DDB0217559</a>	JC2V2_0	2	1823	0	0	0	PF00891;O-methyltransferase;;	Similar to Dictyostelium discoideum (Slime mold). Desmethyl DIF-1 methyltransferase DmtA. ; ABA; JC2V1_0C0033_05062	-	-
3	7	6	unknown (39K12)	B06.chr2_gid_011002.1570c_F	DDB0169382	<a href=http://www.genedb.org/genedb/Search?organism=dicty&name=DDB0169382>DDB0169382</a>	JC2V2_0	2	3342	1	0	0	PF00476;DNA polymerase family A;; PR00868;DNA-polymerase family A (pol I)...	Similar to Mus musculus (Mouse). DNA polymerase theta short isoform. ; ABA; JC2V1_0C0044_06219	-	-
3	8	6	unknown (39O12)	F06.chr2_gid_011002.1575c_F	DDB0218030	<a href=http://www.genedb.org/genedb/Search?organism=dicty&name=DDB0218030>DDB0218030</a>	JC2V2_0	2	3337	0	0	0	-	Similar to Dictyostelium discoideum (Slime mold). Inositol 5-phosphatase 2. ; ABA; JC2V1_0C0044_06214	-	-
3	9	6	unknown (39C24)	B12.chr2_gid_011002.1494_F	DDB0217014	<a href=http://www.genedb.org/genedb/Search?organism=dicty&name=DDB0217014>DDB0217014</a>	JC2V2_0	2	647	0	0	0	PF02176;TRAF-type zinc finger;; PF00917;MATH domain;;	JC2V1_0C0007_13269	-	-
3	10	6	unknown (39G24)	F12.chr2_gid_011002.1500_F	DDB0217012	<a href=http://www.genedb.org/genedb/Search?organism=dicty&name=DDB0217012>DDB0217012</a>	JC2V2_0	2	641	1	2	0	PF00560;Leucine Rich Repeat;; PF00008;EGF-like domain;; PR00011;Type III EGF-like signature ;;	JC2V1_0C0007_13262	-	-
3	11	6	unknown (39K24)	B12.chr2_gid_011002.1630_F	DDB0217949 to5prime	<a href=http://www.genedb.org/genedb/Search?organism=dicty&name=DDB0217949>DDB0217949</a>	JC2V2_0	2	3096	0	0	0	PF02777;Iron/manganese superoxide dismutases;...	Similar to Trichomonas vaginalis. Iron-containing superoxide dismutase (EC 1.15.1.1) (Superoxide dismutase. ; ABA; JC2V1_0C0020_00050	-	-
3	12	6	unknown (39O24)	F12.chr2_gf_021002.1929_F	DDB0169144	<a href=http://www.genedb.org/genedb/Search?organism=dicty&name=DDB0169144>DDB0169144</a>	JC2V2_0	2	3106	0	0	0	-	Hypothetical protein. ; ABA; JC2V1_0C0020_00041	-	-
3	13	6	unknown (40C12)	B06.chr2_gid_011002.1147c_F	DDB0217519	<a href=http://www.genedb.org/genedb/Search?organism=dicty&name=DDB0217519>DDB0217519</a>	JC2V2_0	2	1701	1	1	0	-	Hypothetical protein (Fragment). ; ABA; JC2V1_0C0033_05187	-	-
3	14	6	unknown (40G12)	F06.chr2_gid_011002.1153_F	DDB0168397	<a href=http://www.genedb.org/genedb/Search?organism=dicty&name=DDB0168397>DDB0168397</a>	JC2V2_0	2	238	0	0	0	PF07714;Protein tyrosine kinase;; PF00069;Protein kinase domain;; PR00109;Tyrosine kinase catalytic domain...	Similar to Dictyostelium discoideum (Slime mold). hypothetical 65.6 kDa protein. ; ABA; JC2V1_0C0001_12839	DDB0229853	-
3	15	6	unknown (40K12)	B06.chr2_gid_011002.1302_F	DDB0217622	<a href=http://www.genedb.org/genedb/Search?organism=dicty&name=DDB0217622>DDB0217622</a>	JC2V2_0	2	2061	0	0	0	-	Hypothetical protein. ; ABA; JC2V1_0C0032_04795	-	-
3	16	6	unknown (40O12)	F06.chr2_gid_011002.1309c_F	DDB0217620	<a href=http://www.genedb.org/genedb/Search?organism=dicty&name=DDB0217620>DDB0217620</a>	JC2V2_0	2	2054	0	0	0	PF00904;Involucrin repeat;; PF00443;Ubiquitin carboxyl-terminal...	Similar to Dictyostelium discoideum (Slime mold). ubiquitin hydrolase B. ; ABA; JC2V1_0C0032_04802	DDB0191402	ubpB;"deubiquinating_enzyme;ubiquitin_hydrolase_B"
3	17	6	unknown (40C24)	B12.chr2_gid_011002.1232_F	DDB0169205	<a href=http://www.genedb.org/genedb/Search?organism=dicty&name=DDB0169205>DDB0169205</a>	JC2V2_0	2	3168	0	0	0	-	Hypothetical protein. ; ABA; JC2V1_0C0037_05681	-	-
3	18	6	unknown (40G24)	F12.chr2_gid_011002.1238c_F	DDB0169211	<a href=http://www.genedb.org/genedb/Search?organism=dicty&name=DDB0169211>DDB0169211</a>	JC2V2_0	2	3174	0	0	0	PF00006;ATP synthase alpha/beta family;... PF02874;ATP synthase alpha/beta family;... PF00306;ATP synthase alpha/beta chain; C...	JC2V1_0C0037_05688	DDB0185207	vatB;dvacB;"vacuolar_H+_ATPase_B_subunit"
3	19	6	unknown (40K24)	B12.chr2_gid_011002.1365c_F	DDB0217628	<a href=http://www.genedb.org/genedb/Search?organism=dicty&name=DDB0217628>DDB0217628</a>	JC2V2_0	2	2072	1	0	0	-	Similar to Dictyostelium discoideum (Slime mold). conditioned medium factor (CMF) (Density-sensing factor). ; ABA; JC2V1_0C0032_04783	DDB0191097	cmfA;CMF;"Conditioned_medium_factor;density_sensing_factor"
3	20	6	unknown (40O24)	F12.chr2_gid_011002.1370_F	DDB0204123	<a href=http://www.genedb.org/genedb/Search?organism=dicty&name=DDB0204123>DDB0204123</a>	JC3V2_0	3	1741	0	0	0	-	JC3V1_0C0042_00772	-	-
3	1	7	unknown (36C12)	B06.chr2_gid_011002.2223c_F	DDB0167576	<a href=http://www.genedb.org/genedb/Search?organism=dicty&name=DDB0167576>DDB0167576</a>	JC2V2_0	2	1892	0	0	0	PF00651;BTB/POZ domain;; PF01344;Kelch motif;;	Hypothetical protein. ; ABA; JC2V1_0C0033_04985	-	-
3	2	7	unknown (36G12)	F06.chr2_ESTs_011002.2349c_F	DDB0167580	<a href=http://www.genedb.org/genedb/Search?organism=dicty&name=DDB0167580>DDB0167580</a>	JC2V2_0	2	1887	0	0	0	-	Hypothetical protein. ; ABA; JC2V1_0C0033_04990	-	-
3	3	7	unknown (36K12)	B06.chr2_gid_011002.2368_F	DDB0217032	<a href=http://www.genedb.org/genedb/Search?organism=dicty&name=DDB0217032>DDB0217032</a>	JC2V2_0	2	701	0	0	0	-	JC2V1_0C0009_13417	-	-
3	4	7	unknown (36O12)	F06.chr2_gid_011002.2371_F	DDB0202520	<a href=http://www.genedb.org/genedb/Search?organism=dicty&name=DDB0202520>DDB0202520</a>	JC2V2_0	2	2237	0	0	0	PF00179;Ubiquitin-conjugating enzyme;;	Ubiquitin-conjugating enzyme E2-17 kDa (EC 6.3.2.19) (Ubiquitin-protein ligase) (Ubiquitin carrier protein). ; ABA; JC2V1_0C0018_00271	-	-
3	5	7	unknown (36C24)	B12.chr2_gid_011002.2292c_F	DDB0217508	<a href=http://www.genedb.org/genedb/Search?organism=dicty&name=DDB0217508>DDB0217508</a>	JC2V2_0	2	1655	0	0	0	PF00904;Involucrin repeat;; PF00134;Cyclin; N-terminal domain;;	Similar to Vibrio vulnificus CMCP6. TPR repeat containing protein. ; ABA; JC2V1_0C0033_05235	-	-
3	6	7	unknown (36G24)	F12.chr2_gid_011002.2298_F	DDB0217877	<a href=http://www.genedb.org/genedb/Search?organism=dicty&name=DDB0217877>DDB0217877</a>	JC2V2_0	2	2906	1	5	0	-	JC2V1_0C0022_01505	-	-
3	7	7	unknown (36K24)	B12.chr2_gid_011002.2430c_F	DDB0169162	<a href=http://www.genedb.org/genedb/Search?organism=dicty&name=DDB0169162>DDB0169162</a>	JC2V2_0	2	3127	0	0	0	-	JC2V1_0C0020_00017	-	-
3	8	7	unknown (36O24)	F12.chr2_gid_011002.2442_F	DDB0168292	<a href=http://www.genedb.org/genedb/Search?organism=dicty&name=DDB0168292>DDB0168292</a>	JC2V2_0	2	2887	0	0	0	-	JC2V1_0C0022_01526	-	-
3	9	7	unknown (37C12)	B06.chr2_gid_011002.1959c_F	DDB0217470	<a href=http://www.genedb.org/genedb/Search?organism=dicty&name=DDB0217470>DDB0217470</a>	JC2V2_0	2	1530	0	0	0	PF00036;EF hand;; PR00450;Recoverin family signature ;;	Similar to Mus musculus (Mouse); and Rattus norvegicus (Rat). Neuron specific calcium-binding protein hippocalcin (P23K). ; predicted by automatic BLAST annotation	-	-
3	10	7	unknown (37G12)	F06.chr2_gid_011002.1963_F	DDB0167920	<a href=http://www.genedb.org/genedb/Search?organism=dicty&name=DDB0167920>DDB0167920</a>	JC2V2_0	2	1526	1	0	0	-	Hypothetical protein. ; ABA; JC2V1_0C0033_05371	-	-
3	11	7	unknown (37K12)	B06.chr2_gid_011002.2097_F	DDB0217220	<a href=http://www.genedb.org/genedb/Search?organism=dicty&name=DDB0217220>DDB0217220</a>	JC2V2_0	2	1260	0	1	0	-	Hypothetical protein. ; predicted by automatic BLAST annotation	-	-
3	12	7	unknown (37O12)	F06.chr2_gid_011002.2104c_F	DDB0217213	<a href=http://www.genedb.org/genedb/Search?organism=dicty&name=DDB0217213>DDB0217213</a>	JC2V2_0	2	1253	1	1	0	-	Hypothetical protein. ; predicted by automatic BLAST annotation	-	-
3	13	7	unknown (37C24)	B12.chr2_gid_011002.2028_F	DDB0169111	<a href=http://www.genedb.org/genedb/Search?organism=dicty&name=DDB0169111>DDB0169111</a>	JC2V2_0	2	3068	0	0	0	PF00781;Diacylglycerol kinase catalytic... PF00609;Diacylglycerol kinase accessory... PF00130;Phorbol esters/diacylglycerol binding... PR00008;Diacylglycerol/phorbol-este	Diacylglycerol kinase protein DgkA. ; ABA; JC2V1_0C0020_00077	DDB0185037	dgkA;"MHC-PKC;MHCK";"diacylglycerol_kinase_protein"
3	14	7	unknown (37G24)	F12.chr2_gid_011002.2040_F	DDB0217008	<a href=http://www.genedb.org/genedb/Search?organism=dicty&name=DDB0217008>DDB0217008</a>	JC2V2_0	2	632	1	0	0	PF00383;Cytidine and deoxycytidylate...	DDB0217008	-	-
3	15	7	unknown (37K24)	B12.chr2_gid_011002.2161_F	DDB0216988	<a href=http://www.genedb.org/genedb/Search?organism=dicty&name=DDB0216988>DDB0216988</a>	JC2V2_0	2	580	1	1	1	-	Hypothetical protein. ; ABA; JC2V1_0C0007_13199	-	-
3	16	7	unknown (37O24)	F12.chr2_gid_011002.2166_F	DDB0217895	<a href=http://www.genedb.org/genedb/Search?organism=dicty&name=DDB0217895>DDB0217895</a>	JC2V2_0	2	2956	0	0	0	-	Similar to Mus musculus (Mouse). Sex-determining region Y protein (Testis-determining factor). ; ABA; JC2V1_0C0022_01448	-	-
3	17	7	unknown (38C12)	B06.chr2_gid_011002.1692_F	DDB0216967	<a href=http://www.genedb.org/genedb/Search?organism=dicty&name=DDB0216967>DDB0216967</a>	JC2V2_0	2	521	0	0	0	PF00096;Zinc finger; C2H2 type;;	JC2V1_0C0010_13945	DDB0231032	TFIIH2;"GTF2H2;TF2H2";"TFIIH_subunit;general_transcription_factor_IIH_component"
3	18	7	unknown (38G12)	F06.chr2_gid_011002.1697c_F	DDB0206557	<a href=http://www.genedb.org/genedb/Search?organism=dicty&name=DDB0206557>DDB0206557</a>	JC2V2_0	2	516	0	0	0	-	Similar to Mus musculus (Mouse). Similar to pleckstrin homology; Sec7 and coiled/coil domains 3. ; ABA; JC2V1_0C0010_13939	-	-
3	19	7	unknown (38K12)	B06.chr2_gid_011002.1822_F	DDB0217701	<a href=http://www.genedb.org/genedb/Search?organism=dicty&name=DDB0217701>DDB0217701</a>	JC2V2_0	2	2301	0	1	0	PF00904;Involucrin repeat;;	Hypothetical protein. ; ABA; JC2V1_0C0017_00187	-	-
3	20	7	unknown (38O12)	F06.chr2_gid_011002.1827c_F	DDB0167841	<a href=http://www.genedb.org/genedb/Search?organism=dicty&name=DDB0167841>DDB0167841</a>	JC2V2_0	2	1611	0	0	0	-	Similar to Kaposi's sarcoma-associated herpesvirus (KSHV) (Human herpesvirus 8). ORF73 homolog. ; ABA; JC2V1_0C0033_05286	-	-
3	1	8	unknown (33C24)	B12.schr6_gid_141002.215c_F	DDB0191829	<a href=http://www.genedb.org/genedb/Search?organism=dicty&name=DDB0191829>DDB0191829</a>	BEC6V2_0	6	1026	0	0	0	PF03029;Conserved hypothetical ATP binding... PR00449;Transforming protein P21 ras...	hypothetical protein; conserved; XPA-binding protein 1 (HUSSY-23). ; ABA; EC6V1_0C0005_08266	-	-
3	2	8	unknown (33G24)	F12.schr6_gid_141002.219_F	DDB0191833	<a href=http://www.genedb.org/genedb/Search?organism=dicty&name=DDB0191833>DDB0191833</a>	BEC6V2_0	6	1022	0	0	0	PF03849;Transcription factor Tfb2;;	Transcription factor Tfb2; putative; cg7764 protein; ABA; EC6V1_0C0005_08270	DDB0231037	TFIIH4;"GTF2H4;TF2H4";"TFIIH_subunit;general_transcription_factor_IIH;_polypeptide_4"
3	3	8	unknown (33K24)	B12.schr2_EST_031002.321c_F	DDB0192001	<a href=http://www.genedb.org/genedb/Search?organism=dicty&name=DDB0192001>DDB0192001</a>	BEC6V2_0	6	1174	0	0	0	PF02503;Polyphosphate kinase;;	polyphosphate kinase; Polyphosphate kinase. ; ABA; EC6V1_0C0023_09588	DDB0216190	ppkA;"DdPPK1;PPK;PPK1";"poly_P_kinase;polyphosphate_kinase"
3	4	8	unknown (33O24)	F12.schr6_gid_141002.341c_F	DDB0191996	<a href=http://www.genedb.org/genedb/Search?organism=dicty&name=DDB0191996>DDB0191996</a>	BEC6V2_0	6	1169	0	0	0	PF04152;Mre11 DNA-binding presumed domain;; PF00149;Calcineurin-like phosphoesterase;;	double-strand break repair protein Mre11; putative; Double-strand break repair protein MRE11. ; ABA; EC6V1_0C0023_09583	-	-
3	5	8	unknown (34C12)	B06.schr5_gid_211002.150c_F	DDB0219616	<a href=http://www.genedb.org/genedb/Search?organism=dicty&name=DDB0219616>DDB0219616</a>	BC5V2_0	5	1828	0	0	0	PF05725;FNIP Repeat;;	Protein cigB (Fragment). ; ABA; BC5V1_0C0130_09302	-	-
3	6	8	unknown (34G12)	F06.schr5_gid_211002.155_F	DDB0188432	<a href=http://www.genedb.org/genedb/Search?organism=dicty&name=DDB0188432>DDB0188432</a>	BC5V2_0	5	1126	0	0	0	PF00291;Pyridoxal-phosphate dependent...	Hypothetical protein AT4g11640. ; ABA; BC5V1_0C0081_00008	DDB0230209	-
3	7	8	unknown (34K12)	B06.schr6_gid_141002.17c_F	DDB0191674	<a href=http://www.genedb.org/genedb/Search?organism=dicty&name=DDB0191674>DDB0191674</a>	BEC6V2_0	6	850	0	0	0	-	oxygenase; putative; EC6V1_0C0002_08047	-	-
3	8	8	unknown (34O12)	F06.schr6_gid_141002.22_F	DDB0219803	<a href=http://www.genedb.org/genedb/Search?organism=dicty&name=DDB0219803>DDB0219803</a>	BEC6V2_0	6	845	0	1	0	PF05008;Vesicle transport v-SNARE protein;;	v-snare protein; putative; vesicle transport through interaction with t-snares homolog 1b; ABA; EC6V1_0C0002_08042	DDB0231536	vti1A;"DdVti1A;vti1";"v-SNARE_family_protein"
3	9	8	unknown (34C24)	B12.schr5_gf_211002.243_F	DDB0216068	<a href=http://www.genedb.org/genedb/Search?organism=dicty&name=DDB0216068>DDB0216068</a>	BC5V2_0	5	1009	0	0	0	-	BC5V1_0C0069_09751	-	-
3	10	8	unknown (34G24)	F12.schr5_gid_211002.221c_F	DDB0188311	<a href=http://www.genedb.org/genedb/Search?organism=dicty&name=DDB0188311>DDB0188311</a>	BC5V2_0	5	999	0	0	0	-	BC5V1_0C0069_09741	-	-
3	11	8	unknown (34K24)	B12.schr6_gid_141002.86c_F	DDB0219818	<a href=http://www.genedb.org/genedb/Search?organism=dicty&name=DDB0219818>DDB0219818</a>	BEC6V2_0	6	911	0	0	0	PF00270;DEAD/DEAH box helicase;; PF00271;Helicase conserved C-terminal...	putative ethylene-responsive RNA helicase; Putative ethylene-responsive RNA helicase. ; ABA; EC6V1_0C0004_08136	-	-
3	12	8	unknown (34O24)	F12.schr6_gid_141002.92_F	DDB0191737	<a href=http://www.genedb.org/genedb/Search?organism=dicty&name=DDB0191737>DDB0191737</a>	BEC6V2_0	6	915	0	0	0	PF00270;DEAD/DEAH box helicase;; PF00271;Helicase conserved C-terminal...	putative DEAD/DEAH box helicase; RNA helicase (Fragment). ; ABA; EC6V1_0C0004_08141	-	-
3	13	8	unknown (35C12)	B06.chr2_gid_011002.2502_F	DDB0167130	<a href=http://www.genedb.org/genedb/Search?organism=dicty&name=DDB0167130>DDB0167130</a>	JC2V2_0	2	2417	0	0	0	PF00571;CBS domain;;	JC2V1_0C0016_00032	-	-
3	14	8	unknown (35G12)	F06.chr2_gid_011002.2507c_F	DDB0167135	<a href=http://www.genedb.org/genedb/Search?organism=dicty&name=DDB0167135>DDB0167135</a>	JC2V2_0	2	2422	0	0	0	PF05761;5' nucleotidase family;;	JC2V1_0C0016_00027	DDB0230203	-
3	15	8	unknown (35K12)	B06.schr5_gid_211002.17c_F	DDB0188258	<a href=http://www.genedb.org/genedb/Search?organism=dicty&name=DDB0188258>DDB0188258</a>	BC5V2_0	5	944	1	1	0	-	BC5V1_0C0066_09511	-	-
3	16	8	unknown (35O12)	F06.schr5_gid_211002.27_F	DDB0188248	<a href=http://www.genedb.org/genedb/Search?organism=dicty&name=DDB0188248>DDB0188248</a>	BC5V2_0	5	936	0	0	0	PF03015;Male sterility protein;; PF01553;Acyltransferase;;	Dihydroxyacetone phosphate acyltransferase (EC 2.3.1.42) (DHAP-AT) (DAP-AT) (Glycerone-phosphate O-acyltransferase) (Acyl-CoA:dihydroxyacetonephosphateacyltransferase). ; ABA; BC5V1_0C0066_09501	-	-
3	17	8	unknown (35C24)	B12.chr2_gid_011002.2557c_F	DDB0167056	<a href=http://www.genedb.org/genedb/Search?organism=dicty&name=DDB0167056>DDB0167056</a>	JC2V2_0	2	2695	0	0	0	PF00416;Ribosomal protein S13/S18;;	Similar to Branchiostoma belcheri (Amphoxius). ribosomal protein S18. ; ABA; JC2V1_0C0014_14143	DDB0231058	rps18;"40S_ribosomal_protein_S18"
3	18	8	unknown (35G24)	F12.chr2_gid_011002.2560_F	DDB0167345	<a href=http://www.genedb.org/genedb/Search?organism=dicty&name=DDB0167345>DDB0167345</a>	JC2V2_0	2	2231	0	0	0	PF00106;short chain dehydrogenase;; PR00081;Glucose/ribitol dehydrogenase... PR00080;Short-chain dehydrogenase/reductase...	Similar to Lactococcus lactis (Subsp. lactis) (Streptococcus lactis). Oxidoreductase. ; ABA; JC2V1_0C0018_00275	-	-
3	19	8	unknown (35K24)	B12.schr5_gid_211002.86c_F	DDB0188272	<a href=http://www.genedb.org/genedb/Search?organism=dicty&name=DDB0188272>DDB0188272</a>	BC5V2_0	5	958	0	0	0	-	BC5V1_0C0067_09544	-	-
3	20	8	unknown (35O24)	F12.schr5_gid_211002.91c_F	DDB0188267	<a href=http://www.genedb.org/genedb/Search?organism=dicty&name=DDB0188267>DDB0188267</a>	BC5V2_0	5	953	0	0	0	PF02816;Alpha-kinase family;; PF00400;WD domain; G-beta repeat;; PR00320;G protein beta WD-40 repeat...	Myosin heavy chain kinase B (EC 2.7.1.129) (MHCK B). ; ABA; BC5V1_0C0067_09539	DDB0191333	mhkB;MHCK-B;"alpha_kinase;myosin_heavy_chain_kinase;protein_serine/threonine_kinase"
3	1	9	unknown (31C12)	split1.gid.0355 PCR product	DDB0190241	<a href=http://www.genedb.org/genedb/Search?organism=dicty&name=DDB0190241>DDB0190241</a>	JC1V2_0	1	1085	0	0	0	PF01089;Delta 1-pyrroline-5-carboxylate...	JC1V1_0C0001_02516	-	-
3	2	9	unknown (31G12)	split1.gid.0364 PCR product	DDB0201721	<a href=http://www.genedb.org/genedb/Search?organism=dicty&name=DDB0201721>DDB0201721</a>	JC1V2_0	1	1092	0	0	0	-	JC1V1_0C0001_02526	-	-
3	3	9	unknown (31K12)	split2.gid.0565c PCR product	DDB0202881	<a href=http://www.genedb.org/genedb/Search?organism=dicty&name=DDB0202881>DDB0202881</a>	JC2V2_0	2	27	0	0	0	PF00180;Isocitrate/isopropylmalat	Isocitrate dehydrogenase (NAD+) precursor (EC 1.1.1.41). ; ABA; JC2V1_0C0025_01828	DDB0231288	idhA;"isocitrate_dehydrogenase_(NAD+);isocitrate_dehydrogenase_(NAD+)_alpha_subunit"
3	4	9	unknown (31O12)	split2.gid.0586 PCR product	DDB0218032	<a href=http://www.genedb.org/genedb/Search?organism=dicty&name=DDB0218032>DDB0218032</a>	JC2V2_0	2	3339	0	0	0	PF00573;Ribosomal protein L4/L1 family;;	Similar to Arabidopsis thaliana (Mouse-ear cress). AT3g09630/F11F8_22. ; ABA; JC2V1_0C0044_06216	DDB0231241	rpl4;"60S_ribosomal_protein_L4"
3	5	9	unknown (31C24)	split2.gid.0196c PCR product	DDB0202975	<a href=http://www.genedb.org/genedb/Search?organism=dicty&name=DDB0202975>DDB0202975</a>	JC2V2_0	2	2770	0	0	0	-	JC2V1_0C0029_02239	-	-
3	6	9	unknown (31G24)	split2.gid.0211 PCR product	DDB0192215	<a href=http://www.genedb.org/genedb/Search?organism=dicty&name=DDB0192215>DDB0192215</a>	BEC6V2_0	6	1372	0	0	0	-	hypothetical protein; EC6V1_0C0029_09866	-	-
3	7	9	unknown (31K24)	split3.gid.0260c PCR product	DDB0167610	<a href=http://www.genedb.org/genedb/Search?organism=dicty&name=DDB0167610>DDB0167610</a>	JC2V2_0	2	1856	0	0	0	PF00542;Ribosomal protein L7/L12 C-terminal...	Similar to ribosomal protein; protein id: At4g36420.1; supported by cDNA: gi_15450414; supported by cDNA: gi_17104652. ; ABA; JC2V1_0C0033_05026	-	-
3	8	9	unknown (31O24)	split3.gid.0270c PCR product	DDB0167599	<a href=http://www.genedb.org/genedb/Search?organism=dicty&name=DDB0167599>DDB0167599</a>	JC2V2_0	2	1867	0	0	0	-	Hypothetical protein. ; ABA; JC2V1_0C0033_05013	-	-
3	9	9	unknown (32C12)	B06.schr6_gid_141002.408c_F	DDB0219820	<a href=http://www.genedb.org/genedb/Search?organism=dicty&name=DDB0219820>DDB0219820</a>	BEC6V2_0	6	947	0	0	0	-	hypothetical protein; EC6V1_0C0004_08176	-	-
3	10	9	unknown (32G12)	F06.schr6_gid_141002.413_F	DDB0191766	<a href=http://www.genedb.org/genedb/Search?organism=dicty&name=DDB0191766>DDB0191766</a>	BEC6V2_0	6	942	1	0	0	-	hypothetical protein; EC6V1_0C0004_08171	-	-
3	11	9	unknown (32K12)	empty	Null	-	-	-	-	-	-	-	-	-	-	-
3	12	9	unknown (32O12)	empty	Null	-	-	-	-	-	-	-	-	-	-	-
3	13	9	unknown (32C24)	B12.schr6_gid_141002.487_F	DDB0192054	<a href=http://www.genedb.org/genedb/Search?organism=dicty&name=DDB0192054>DDB0192054</a>	BEC6V2_0	6	1230	0	8	0	-	membrane protein; putative; EC6V1_0C0023_09644	-	-
3	14	9	unknown (32G24)	F12.schr6_gid_141002.501_F	DDB0192061	<a href=http://www.genedb.org/genedb/Search?organism=dicty&name=DDB0192061>DDB0192061</a>	BEC6V2_0	6	1237	1	2	1	-	ponticulin precursor; Ponticulin precursor. ; ABA; EC6V1_0C0023_09650	DDB0215380	ponA;gp17;"actin_binding_protein;ponticulin"
3	15	9	unknown (32K24)	empty	Null	-	-	-	-	-	-	-	-	-	-	-
3	16	9	unknown (32O24)	empty	Null	-	-	-	-	-	-	-	-	-	-	-
3	17	9	unknown (33C12)	B06.schr6_gid_141002.148_F	DDB0191826	<a href=http://www.genedb.org/genedb/Search?organism=dicty&name=DDB0191826>DDB0191826</a>	BEC6V2_0	6	1029	0	0	0	-	hypothetical protein; EC6V1_0C0005_08263	-	-
3	18	9	unknown (33G12)	F06.schr6_gid_141002.155c_F	DDB0191843	<a href=http://www.genedb.org/genedb/Search?organism=dicty&name=DDB0191843>DDB0191843</a>	BEC6V2_0	6	1011	0	0	0	PF05725;FNIP Repeat;;	FNIP repeat protein; similar to dictyostelium discoideum; ABA; EC6V1_0C0005_08280	-	-
3	19	9	unknown (33K12)	B06.schr6_gid_141002.277c_F	DDB0192137	<a href=http://www.genedb.org/genedb/Search?organism=dicty&name=DDB0192137>DDB0192137</a>	BEC6V2_0	6	1308	0	2	0	-	membrane protein; putative; EC6V1_0C0025_09772	-	-
3	20	9	unknown (33O12)	F06.schr6_gid_141002.282_F	DDB0229823	<a href=http://www.genedb.org/genedb/Search?organism=dicty&name=DDB0229823>DDB0229823</a>	Contig0566	6	6	0	0	0	PF01399;PCI domain;;	COP8-like protein. ; ABA; Contig0566_00006	Contig0566_00006;"COP8-like_protein."	-
3	1	10	unknown (28C24)	split8.gid.0074 PCR product	DDB0186357	<a href=http://www.genedb.org/genedb/Search?organism=dicty&name=DDB0186357>DDB0186357</a>	BC4V2_0	4	1110	0	1	0	PF00149;Calcineurin-like phosphoesterase;;	BC4V1_0C0059_10548	-	-
3	2	10	unknown (28G24)	split8.gid.0085 PCR product	DDB0206036	<a href=http://www.genedb.org/genedb/Search?organism=dicty&name=DDB0206036>DDB0206036</a>	JC3V2_0	3	1356	0	5	0	-	JC3V1_0C0029_12702	-	-
3	3	10	unknown (28K24)	split8.gid.0361 PCR product	DDB0185553	<a href=http://www.genedb.org/genedb/Search?organism=dicty&name=DDB0185553>DDB0185553</a>	BC4V2_0	4	315	0	0	0	PF00583;Acetyltransferase (GNAT) family;; PR01217;Proline rich extensin signature ;;	Cysteine and glycine-rich protein 2 binding protein. ; ABA; BC4V1_0C0020_08359	-	-
3	4	10	unknown (28O24)	split8.gid.0386 PCR product	DDB0205713	<a href=http://www.genedb.org/genedb/Search?organism=dicty&name=DDB0205713>DDB0205713</a>	JC3V2_0	3	753	0	0	0	PF02213;GYF domain;; PF00904;Involucrin repeat;;	JC3V1_0C0018_11951	-	-
3	5	10	unknown (29C12)	split6.gid.0088c PCR product	DDB0187213	<a href=http://www.genedb.org/genedb/Search?organism=dicty&name=DDB0187213>DDB0187213</a>	BC4V2_0	4	2028	0	0	0	PF00226;DnaJ domain;;	BC4V1_0C0103_09027	-	-
3	6	10	unknown (29G12)	split6.gid.0095c PCR product	DDB0185887	<a href=http://www.genedb.org/genedb/Search?organism=dicty&name=DDB0185887>DDB0185887</a>	BC4V2_0	4	639	0	0	0	-	BC4V1_0C0036_09170	-	-
3	7	10	unknown (29K12)	split7.gid.0179c PCR product	DDB0184092	<a href=http://www.genedb.org/genedb/Search?organism=dicty&name=DDB0184092>DDB0184092</a>	BEC6V2_0	6	325	0	0	0	PF00400;WD domain; G-beta repeat;; PR00320;G protein beta WD-40 repeat...	BC6V1_0C0008_02282	-	-
3	8	10	unknown (29O12)	split7.gid.0184 PCR product	DDB0183780	<a href=http://www.genedb.org/genedb/Search?organism=dicty&name=DDB0183780>DDB0183780</a>	BEC6V2_0	6	12	0	0	0	-	BC6V1_0C0002_01851	-	-
3	9	10	unknown (29C24)	split6.gid.0422c PCR product	DDB0184239	<a href=http://www.genedb.org/genedb/Search?organism=dicty&name=DDB0184239>DDB0184239</a>	BEC6V2_0	6	473	1	4	0	PF00534;Glycosyl transferases group 1;;	Alg11 protein (Gmd3 protein) (Spcc330.08 protein) (EC 2.4.1.-). ; ABA; BC6V1_0C0012_05610	DDB0231366	alg11;"alpha-1;2-mannosyltransferase;glycosyltransferase"
3	10	10	unknown (29G24)	split6.gid.0442c PCR product	DDB0184358	<a href=http://www.genedb.org/genedb/Search?organism=dicty&name=DDB0184358>DDB0184358</a>	BEC6V2_0	6	589	0	0	0	PF02985;HEAT repeat;;	BC6V1_0C0017_05894	-	-
3	11	10	unknown (29K24)	split7.gid.0314c PCR product	DDB0183941	<a href=http://www.genedb.org/genedb/Search?organism=dicty&name=DDB0183941>DDB0183941</a>	BEC6V2_0	6	176	0	0	0	PF05183;RNA dependent RNA polymerase;; PF04851;Type III restriction enzyme; res... PF00270;DEAD/DEAH box helicase;; PF00271;Helicase conserved C-terminal...	Putative RNA dependent RNA polymerase (Fragment). ; ABA; BC6V1_0C0002_02024	DDB0220017	rrpB;"RNA-directed_RNA_polymerase"
3	12	10	unknown (29O24)	split7.gid.0355c PCR product	DDB0184176	<a href=http://www.genedb.org/genedb/Search?organism=dicty&name=DDB0184176>DDB0184176</a>	BEC6V2_0	6	412	1	0	0	PF00153;Mitochondrial carrier protein;; PR00926;Mitochondrial carrier protein... PR00928;Graves disease carrier protein...	BC6V1_0C0012_05544	-	-
3	13	10	unknown (30C12)	split3.gid.0501 PCR product	DDB0187964	<a href=http://www.genedb.org/genedb/Search?organism=dicty&name=DDB0187964>DDB0187964</a>	BC5V2_0	5	648	0	0	0	PF02878;Phosphoglucomutase/phosphomannomutas PF02879;Phosphoglucomutase/phosphomannomutas PF02880;Phosphoglucomutase/phosphomannomutas PF00408;Phosphoglucomutase/phosphomannomutas PR00509;Phosphoglucomutase/phosphomannomut	Phosphoglucomutase (EC 5.4.2.2) (Glucose phosphomutase) (PGM). ; ABA; BC5V1_0C0039_07533	DDB0191348	pgmA;"rcdE;veg142";"phosphoglucomutase_A"
3	14	10	unknown (30G12)	split3.gid.0540c PCR product	DDB0189299	<a href=http://www.genedb.org/genedb/Search?organism=dicty&name=DDB0189299>DDB0189299</a>	BC5V2_0	5	1994	0	0	0	PF07717;Domain of unknown function... PF00575;S1 RNA binding domain;; PF00270;DEAD/DEAH box helicase;; PF00271;Helicase conserved C-terminal... PF04408;Helicase associated domain (HA2);;	DHX8 protein. ; ABA; BC5V1_0C0142_10162	-	-
3	15	10	unknown (30K12)	split5.gid.0051c PCR product	DDB0184386	<a href=http://www.genedb.org/genedb/Search?organism=dicty&name=DDB0184386>DDB0184386</a>	BEC6V2_0	6	614	0	2	0	PF07690;Major Facilitator Superfamily;; PR01035;Tetracycline resistance protein...	BC6V1_0C0017_05924	-	-
3	16	10	unknown (30O12)	split5.gid.0064 PCR product	DDB0219754	<a href=http://www.genedb.org/genedb/Search?organism=dicty&name=DDB0219754>DDB0219754</a>	BEC6V2_0	6	624	0	0	0	PF00009;Elongation factor Tu GTP binding... PF03144;Elongation factor Tu domain 2;; PF03143;Elongation factor Tu C-terminal...	AgCP6769 (Fragment). ; ABA; BC6V1_0C0017_05938	-	-
3	17	10	unknown (30C24)	split4.gid.0209 PCR product	DDB0217284	<a href=http://www.genedb.org/genedb/Search?organism=dicty&name=DDB0217284>DDB0217284</a>	JC2V2_0	2	1324	0	0	0	PF00929;Exonuclease;;	Similar to Homo sapiens (Human). Oligoribonuclease; mitochondrial (EC 3.1.-.-) (Small nuclease) (CGI-114). ; predicted by automatic BLAST annotation	-	-
3	18	10	unknown (30G24)	split4.gid.0283c PCR product	DDB0168699	<a href=http://www.genedb.org/genedb/Search?organism=dicty&name=DDB0168699>DDB0168699</a>	JC2V2_0	2	556	0	1	0	PF00083;Sugar (and other) transporter;; PR01035;Tetracycline resistance protein...	Similar to Homo sapiens (Human). similar to RIKEN cDNA 2810423E13 gene. ; ABA; JC2V1_0C0006_13149	-	-
3	19	10	unknown (30K24)	split5.gid.0319c PCR product	DDB0184581	<a href=http://www.genedb.org/genedb/Search?organism=dicty&name=DDB0184581>DDB0184581</a>	BEC6V2_0	6	809	0	0	0	PF04707;MSF1-like conserved region;;	conserved hypothetical protein; Cg9528 protein; ABA; BC6V1_0C0021_06260	-	-
3	20	10	unknown (30O24)	split5.gid.0357 PCR product	DDB0191673	<a href=http://www.genedb.org/genedb/Search?organism=dicty&name=DDB0191673>DDB0191673</a>	BEC6V2_0	6	849	0	0	0	PF05903;Eukaryotic protein of unknown...	conserved hypothetical protein; hypothetical protein; ABA; EC6V1_0C0002_08046	-	-
3	1	11	unknown (26C12)	split9.gid.0519 PCR product	DDB0219217	<a href=http://www.genedb.org/genedb/Search?organism=dicty&name=DDB0219217>DDB0219217</a>	BC5V2_0	5	45	1	0	0	-	BC5V1_0C0005_06536	-	-
3	2	11	unknown (26G12)	split9.gid.0530 PCR product	DDB0187416	<a href=http://www.genedb.org/genedb/Search?organism=dicty&name=DDB0187416>DDB0187416</a>	BC5V2_0	5	57	0	0	0	PF03151;Domain of unknown function; DUF250;;	BC5V1_0C0005_06547	-	-
3	3	11	unknown (26K12)	split10.gid.0165 PCR product	DDB0206224	<a href=http://www.genedb.org/genedb/Search?organism=dicty&name=DDB0206224>DDB0206224</a>	JC3V2_0	3	507	0	0	0	-	JC3V1_0C0031_13596	-	-
3	4	11	unknown (26O12)	split10.gid.0177 PCR product	DDB0188506	<a href=http://www.genedb.org/genedb/Search?organism=dicty&name=DDB0188506>DDB0188506</a>	BC5V2_0	5	1224	0	7	0	PF00005;ABC transporter;;	ABC transporter AbcG7. ; ABA; BC5V1_0C0089_11163	DDB0191231	abcG7;"ABC_transporter_G_family_protein"
3	5	11	unknown (26C24)	empty	Null	-	-	-	-	-	-	-	-	-	-	-
3	6	11	unknown (26G24)	empty	Null	-	-	-	-	-	-	-	-	-	-	-
3	7	11	unknown (26K24)	split10.gid.0340 PCR product	DDB0218869	<a href=http://www.genedb.org/genedb/Search?organism=dicty&name=DDB0218869>DDB0218869</a>	BC4V2_0	4	1999	0	0	0	-	DDB0218869	-	-
3	8	11	unknown (26O24)	split10.gid.0353c PCR product	DDB0216983	<a href=http://www.genedb.org/genedb/Search?organism=dicty&name=DDB0216983>DDB0216983</a>	JC2V2_0	2	565	0	0	0	PF04716;ETC complex I subunit conserved...	Similar to NADH-ubiquinone oxidoreductase 13 KD-B subunit. ; ABA; JC2V1_0C0006_13160	-	-
3	9	11	unknown (27C12)	split8.gid.0531c PCR product	DDB0189217	<a href=http://www.genedb.org/genedb/Search?organism=dicty&name=DDB0189217>DDB0189217</a>	BC5V2_0	5	1921	0	0	0	PF02176;TRAF-type zinc finger;;	BC5V1_0C0135_09436	-	-
3	10	11	unknown (27G12)	split8.gid.0537c PCR product	DDB0185275	<a href=http://www.genedb.org/genedb/Search?organism=dicty&name=DDB0185275>DDB0185275</a>	BC4V2_0	4	15	0	0	0	PF02145;Rap/ran-GAP;;	BC4V1_0C0002_07139	-	-
3	11	11	unknown (27K12)	split9.gid.0244c PCR product	DDB0185825	<a href=http://www.genedb.org/genedb/Search?organism=dicty&name=DDB0185825>DDB0185825</a>	BC4V2_0	4	582	1	1	0	PF00149;Calcineurin-like phosphoesterase;;	Similar to Clostridium acetobutylicum. Predicted phosphohydrolases; Icc family. ; ABA; BC4V1_0C0033_09067	-	-
3	12	11	unknown (27O12)	split9.gid.0257 PCR product	DDB0185948	<a href=http://www.genedb.org/genedb/Search?organism=dicty&name=DDB0185948>DDB0185948</a>	BC4V2_0	4	702	0	0	0	-	BC4V1_0C0037_09277	-	-
3	13	11	unknown (27C24)	split9.gid.0106c PCR product	DDB0185667	<a href=http://www.genedb.org/genedb/Search?organism=dicty&name=DDB0185667>DDB0185667</a>	BC4V2_0	4	428	0	0	0	PF01926;GTPase of unknown function;; PR00326;GTP1/OBG GTP-binding protein family...	Hypothetical GTP-binding protein YGR210C. ; ABA; BC4V1_0C0022_08482	-	-
3	14	11	unknown (27G24)	split9.gid.0114c PCR product	DDB0204609	<a href=http://www.genedb.org/genedb/Search?organism=dicty&name=DDB0204609>DDB0204609</a>	JC3V2_0	3	1933	0	1	0	PF00904;Involucrin repeat;; PF00225;Kinesin motor domain;; PR00380;Kinesin heavy chain signature ;;	K7 kinesin-like protein. ; ABA; JC3V1_0C0048_01270	DDB0206583	ksnG;"K7;KIF7";"K7_kinesin-like_protein;kinesin_7"
3	15	11	unknown (27K24)	split9.gid.0360c PCR product	DDB0187232	<a href=http://www.genedb.org/genedb/Search?organism=dicty&name=DDB0187232>DDB0187232</a>	BC4V2_0	4	2048	0	0	0	PF00153;Mitochondrial carrier protein;; PR00926;Mitochondrial carrier protein...	BC4V1_0C0106_09096	-	-
3	16	11	unknown (27O24)	split9.gid.0376c PCR product	DDB0218057	<a href=http://www.genedb.org/genedb/Search?organism=dicty&name=DDB0218057>DDB0218057</a>	JC3V2_0	3	134	0	0	0	-	JC3V1_0C0047_01099	-	-
3	17	11	unknown (28C12)	split7.gid.0490 PCR product	DDB0184006	<a href=http://www.genedb.org/genedb/Search?organism=dicty&name=DDB0184006>DDB0184006</a>	BEC6V2_0	6	239	0	3	0	-	BC6V1_0C0002_02092	-	-
3	18	11	unknown (28G12)	split7.gid.0514c PCR product	DDB0187314	<a href=http://www.genedb.org/genedb/Search?organism=dicty&name=DDB0187314>DDB0187314</a>	BC4V2_0	4	2135	0	1	0	PF04326;Divergent AAA domain;;	BC4V1_0C0116_10032	-	-
3	19	11	unknown (28K12)	split8.gid.0217c PCR product	DDB0204597	<a href=http://www.genedb.org/genedb/Search?organism=dicty&name=DDB0204597>DDB0204597</a>	JC3V2_0	3	1921	1	8	0	PF04791;LMBR1-like membrane protein;;	JC3V1_0C0048_01258	-	-
3	20	11	unknown (28O12)	split8.gid.0233 PCR product	DDB0186963	<a href=http://www.genedb.org/genedb/Search?organism=dicty&name=DDB0186963>DDB0186963</a>	BC4V2_0	4	1754	0	0	0	PF02736;Myosin N-terminal SH3-like domain;; PF00612;IQ calmodulin-binding motif;; PF00063;Myosin head (motor domain);; PF02524;KID repeat;; PR00193;Myosin heavy chain signature ;;	Major plasmodial myosin heavy chain. ; ABA; BC4V1_0C0090_14207	DDB0191444	mhcA;MHC;"myosin_II_heavy_chain;myosin_heavy_chain"
3	1	12	unknown (23C24)	split13.gid.0090 PCR product	DDB0187390	<a href=http://www.genedb.org/genedb/Search?organism=dicty&name=DDB0187390>DDB0187390</a>	BC5V2_0	5	31	0	0	0	PF00400;WD domain; G-beta repeat;; PR00320;G protein beta WD-40 repeat... PR00319;Beta G protein (transducin)...	Zgc:76895 protein. ; ABA; BC5V1_0C0003_06521	-	-
3	2	12	unknown (23G24)	split13.gid.0097c PCR product	DDB0204086	<a href=http://www.genedb.org/genedb/Search?organism=dicty&name=DDB0204086>DDB0204086</a>	JC3V2_0	3	1707	0	2	0	PF04882;Peroxin-3;;	JC3V1_0C0042_00735	-	-
3	3	12	unknown (23K24)	split13.gid.0405c PCR product	DDB0205995	<a href=http://www.genedb.org/genedb/Search?organism=dicty&name=DDB0205995>DDB0205995</a>	JC3V2_0	3	949	0	0	0	PF00069;Protein kinase domain;;	Hypothetical protein T6J4.10. ; ABA; JC3V1_0C0027_12659	DDB0216281	prp4;"putative_CMGC_family_protein_kinase;putative_DYRK_family_protein_kinase;putative_PRP4_family_protein_kinase;putative_protein_serine/threonine_kinase"
3	4	12	unknown (23O24)	split13.gid.0419c PCR product	DDB0204780	<a href=http://www.genedb.org/genedb/Search?organism=dicty&name=DDB0204780>DDB0204780</a>	JC3V2_0	3	2323	0	0	0	-	JC3V1_0C0001_10602	-	-
3	5	12	unknown (24C12)	split11.gid.0550 PCR product	DDB0185806	<a href=http://www.genedb.org/genedb/Search?organism=dicty&name=DDB0185806>DDB0185806</a>	BC4V2_0	4	565	0	0	0	PF00023;Ankyrin repeat;; PF00515;Tetratricopeptide repeat;; PF07719;Tetratricopeptide repeat;; PR01415;Ankyrin repeat signature ;;	BC4V1_0C0033_09048	-	-
3	6	12	unknown (24G12)	split11.gid.0569 PCR product	DDB0188172	<a href=http://www.genedb.org/genedb/Search?organism=dicty&name=DDB0188172>DDB0188172</a>	BC5V2_0	5	856	1	1	0	PF07691;PA14 domain;; PF00526;Dictyostelium (slime mold) repeat;;	ORFveg106. ; ABA; BC5V1_0C0056_08874	-	-
3	7	12	unknown (24K12)	split12.gid.0257 PCR product	DDB0218665	<a href=http://www.genedb.org/genedb/Search?organism=dicty&name=DDB0218665>DDB0218665</a>	BC4V2_0	4	1070	0	0	0	PF00642;Zinc finger C-x8-C-x5-C-x3-H type... PR01848;U2 auxiliary factor small subunit...	AgCP1392 (Fragment). ; ABA; BC4V1_0C0057_10508	-	-
3	8	12	unknown (24O12)	split12.gid.0267c PCR product	DDB0218835	<a href=http://www.genedb.org/genedb/Search?organism=dicty&name=DDB0218835>DDB0218835</a>	BC4V2_0	4	1804	0	0	0	PF00428;60s Acidic ribosomal protein;; PF00466;Ribosomal protein L10;;	60S acidic ribosomal protein P0. ; predicted by automatic BLAST annotation	DDB0219977	RPLP0;"60S_acidic_ribosomal_protein_P0;ribosomal_acidic_phosphoprotein_P0"
3	9	12	unknown (24C24)	split12.gid.0124 PCR product	DDB0206115	<a href=http://www.genedb.org/genedb/Search?organism=dicty&name=DDB0206115>DDB0206115</a>	JC3V2_0	3	1427	0	0	0	-	JC3V1_0C0029_12781	-	-
3	10	12	unknown (24G24)	split12.gid.0129 PCR product	DDB0206109	<a href=http://www.genedb.org/genedb/Search?organism=dicty&name=DDB0206109>DDB0206109</a>	JC3V2_0	3	1421	0	0	0	-	JC3V1_0C0029_12775	-	-
3	11	12	unknown (24K24)	split12.gid.0408 PCR product	DDB0218422	<a href=http://www.genedb.org/genedb/Search?organism=dicty&name=DDB0218422>DDB0218422</a>	BC4V2_0	4	5	0	5	0	PF00005;ABC transporter;; PF00664;ABC transporter transmembrane...	ABC transporter; nucleotide binding/ATPase protein. ; ABA; BC4V1_0C0002_07129	DDB0214896	abcB6;"ABC_transporter_B_family_protein"
3	12	12	unknown (24O24)	split12.gid.0424 PCR product	DDB0204641	<a href=http://www.genedb.org/genedb/Search?organism=dicty&name=DDB0204641>DDB0204641</a>	JC3V2_0	3	1965	0	0	0	PF00118;TCP-1/cpn60 chaperonin family;; PR00304;Tailless complex polypeptide 1... PR00298;60kDa chaperonin signature ;;	CCT chaperonin gamma subunit. ; ABA; JC3V1_0C0048_01302	-	-
3	13	12	unknown (25C12)	split10.gid.0509c PCR product	DDB0205291	<a href=http://www.genedb.org/genedb/Search?organism=dicty&name=DDB0205291>DDB0205291</a>	JC3V2_0	3	2215	0	0	0	PF02145;Rap/ran-GAP;;	JC3V1_0C0011_11343	-	-
3	14	12	unknown (25G12)	split10.gid.0531 PCR product	DDB0187724	<a href=http://www.genedb.org/genedb/Search?organism=dicty&name=DDB0187724>DDB0187724</a>	BC5V2_0	5	391	0	0	0	-	BC5V1_0C0024_06979	-	-
3	15	12	unknown (25K12)	split11.gid.0225c PCR product	DDB0217823	<a href=http://www.genedb.org/genedb/Search?organism=dicty&name=DDB0217823>DDB0217823</a>	JC2V2_0	2	2736	1	0	0	PF01625;Peptide methionine sulfoxide...	Similar to Arabidopsis thaliana (Mouse-ear cress). peptide methionine sulfoxide reductase (Msr). ; ABA; JC2V1_0C0014_14189	-	-
3	16	12	unknown (25O12)	split11.gid.0245 PCR product	DDB0219537	<a href=http://www.genedb.org/genedb/Search?organism=dicty&name=DDB0219537>DDB0219537</a>	BC5V2_0	5	1493	1	2	0	PF07691;PA14 domain;;	BC5V1_0C0110_07743	DDB0231655	-
3	17	12	unknown (25C24)	split11.gid.0065 PCR product	DDB0186038	<a href=http://www.genedb.org/genedb/Search?organism=dicty&name=DDB0186038>DDB0186038</a>	BC4V2_0	4	794	0	0	0	PF00621;RhoGEF domain;;	BC4V1_0C0042_09985	-	-
3	18	12	unknown (25G24)	split11.gid.0070c PCR product	DDB0186043	<a href=http://www.genedb.org/genedb/Search?organism=dicty&name=DDB0186043>DDB0186043</a>	BC4V2_0	4	799	0	0	0	-	DNA repair protein RAD51 homolog 3. ; ABA; BC4V1_0C0042_09990	-	-
3	19	12	unknown (25K24)	split11.gid.0395c PCR product	DDB0205515	<a href=http://www.genedb.org/genedb/Search?organism=dicty&name=DDB0205515>DDB0205515</a>	JC3V2_0	3	414	0	4	0	PF04117;Mpv17 / PMP22 family;;	JC3V1_0C0013_11569	-	-
3	20	12	unknown (25O24)	split11.gid.0404c PCR product	DDB0206269	<a href=http://www.genedb.org/genedb/Search?organism=dicty&name=DDB0206269>DDB0206269</a>	JC3V2_0	3	547	0	0	0	PF00615;Regulator of G protein signaling...	JC3V1_0C0033_13641	-	-
3	1	13	unknown (21C12)	split15.gid.0068 PCR product	DDB0204976	<a href=http://www.genedb.org/genedb/Search?organism=dicty&name=DDB0204976>DDB0204976</a>	JC3V2_0	3	2504	0	0	0	PF04045;Arp2/3 complex; 34 kD subunit...	ARP2/3 complex 34 kDa subunit (P34-ARC). ; ABA; JC3V1_0C0003_10798	DDB0214935	arpE;"ARPC2;Arc35";p34-Arc
3	2	13	unknown (21G12)	split15.gid.0078 PCR product	DDB0204583	<a href=http://www.genedb.org/genedb/Search?organism=dicty&name=DDB0204583>DDB0204583</a>	JC3V2_0	3	1909	0	0	0	PF00069;Protein kinase domain;; PR00109;Tyrosine kinase catalytic domain...	JC3V1_0C0048_01244	DDB0230009	mkcE;"PAK_sub-family_kinase;putative_STE20_family_protein_kinase;putative_protein_serine/threonine_kinase"
3	3	13	unknown (21K12)	split15.gid.0422c PCR product	DDB0185589	<a href=http://www.genedb.org/genedb/Search?organism=dicty&name=DDB0185589>DDB0185589</a>	BC4V2_0	4	350	0	1	0	PF05631;Protein of unknown function... PF07690;Major Facilitator Superfamily;;	Putative transporter; 8780-5873 (At3g49310). ; ABA; BC4V1_0C0021_08398	-	-
3	4	13	unknown (21O12)	split15.gid.0428 PCR product	DDB0188965	<a href=http://www.genedb.org/genedb/Search?organism=dicty&name=DDB0188965>DDB0188965</a>	BC5V2_0	5	1694	0	0	0	PF00412;LIM domain;;	Hypothetical protein FLJ40200. ; ABA; BC5V1_0C0116_00065	-	-
3	5	13	unknown (21C24)	split15.gid.0213c PCR product	DDB0185297	<a href=http://www.genedb.org/genedb/Search?organism=dicty&name=DDB0185297>DDB0185297</a>	BC4V2_0	4	37	0	2	0	PF02798;Glutathione S-transferase; N-terminal... PF00043;Glutathione S-transferase; C-terminal... PF00647;Elongation factor 1 gamma; conserved...	Eukaryotic translation elongation factor 1 gamma (Fragment). ; ABA; BC4V1_0C0004_07162	-	-
3	6	13	unknown (21G24)	split15.gid.0222 PCR product	DDB0205477	<a href=http://www.genedb.org/genedb/Search?organism=dicty&name=DDB0205477>DDB0205477</a>	JC3V2_0	3	378	0	0	0	-	JC3V1_0C0012_11530	-	-
3	7	13	unknown (21K24)	split16.gid.0020c PCR product	DDB0186121	<a href=http://www.genedb.org/genedb/Search?organism=dicty&name=DDB0186121>DDB0186121</a>	BC4V2_0	4	875	0	0	0	-	BC4V1_0C0049_10103	-	-
3	8	13	unknown (21O24)	split16.gid.0037 PCR product	DDB0187976	<a href=http://www.genedb.org/genedb/Search?organism=dicty&name=DDB0187976>DDB0187976</a>	BC5V2_0	5	660	1	4	1	PF01553;Acyltransferase;;	Acetyltransferase; 1-acylglycerol-3-phosphate acyltransferase (Predicted); non-essential (PMID 12618370); similar to S. cerevisiae YBR042C. ; ABA; BC5V1_0C0041_07866	-	-
3	9	13	unknown (22C12)	split13.gid.0591 PCR product	between_DDB0186315_and_DDB0218665	GeneDB	Contig	Chr.	Geneindex	SignalPep	TMs	GPI	Domains	Annotation	-	-
3	10	13	unknown (22G12)	split13.gid.0604 PCR product	DDB0205799	<a href=http://www.genedb.org/genedb/Search?organism=dicty&name=DDB0205799>DDB0205799</a>	JC3V2_0	3	835	0	0	0	PF00160;Cyclophilin type peptidyl-prolyl... PR00153;Cyclophilin peptidyl-prolyl...	Cyclophilin (Fragment). ; ABA; JC3V1_0C0021_12458	-	-
3	11	13	unknown (22K12)	split14.gid.0325c PCR product	DDB0206532	<a href=http://www.genedb.org/genedb/Search?organism=dicty&name=DDB0206532>DDB0206532</a>	JC3V2_0	3	1280	0	0	0	PF00515;Tetratricopeptide repeat;; PF07719;Tetratricopeptide repeat;;	JC3V1_0C0037_13911	-	-
3	12	13	unknown (22O12)	split14.gid.0337c PCR product	DDB0215304	<a href=http://www.genedb.org/genedb/Search?organism=dicty&name=DDB0215304>DDB0215304</a>	JC3V2_0	3	603	1	0	1	-	JC3V1_0C0014_11639	-	-
3	13	13	unknown (22C24)	split14.gid.0177 PCR product	DDB0187451	<a href=http://www.genedb.org/genedb/Search?organism=dicty&name=DDB0187451>DDB0187451</a>	BC5V2_0	5	93	0	0	0	PF00962;Adenosine/AMP deaminase;;	BC5V1_0C0005_06582	DDB0230171	-
3	14	13	unknown (22G24)	split14.gid.0204 PCR product	DDB0218465	<a href=http://www.genedb.org/genedb/Search?organism=dicty&name=DDB0218465>DDB0218465</a>	BC4V2_0	4	141	0	0	0	PF02887;Pyruvate kinase; alpha/beta domain;; PR01050;Pyruvate kinase family signature...	DDB0218465	DDB0231421	-
3	15	13	unknown (22K24)	split14.gid.0461 PCR product	DDB0206191	<a href=http://www.genedb.org/genedb/Search?organism=dicty&name=DDB0206191>DDB0206191</a>	JC3V2_0	3	475	0	2	0	-	JC3V1_0C0031_13563	-	-
3	16	13	unknown (22O24)	split14.gid.0471c PCR product	DDB0188420	<a href=http://www.genedb.org/genedb/Search?organism=dicty&name=DDB0188420>DDB0188420</a>	BC5V2_0	5	1116	0	8	0	PF03105;SPX domain;; PF03124;EXS family;;	Hypothetical protein. ; ABA; BC5V1_0C0079_10300	-	-
3	17	13	unknown (23C12)	split12.gid.0565 PCR product	DDB0186172	<a href=http://www.genedb.org/genedb/Search?organism=dicty&name=DDB0186172>DDB0186172</a>	BC4V2_0	4	924	0	0	0	PF00328;Histidine acid phosphatase;;	BC4V1_0C0052_10347	-	-
3	18	13	unknown (23G12)	split12.gid.0578 PCR product	DDB0204455	<a href=http://www.genedb.org/genedb/Search?organism=dicty&name=DDB0204455>DDB0204455</a>	JC3V2_0	3	151	0	0	0	PF00560;Leucine Rich Repeat;;	JC3V1_0C0047_01115	-	-
3	19	13	unknown (23K12)	split13.gid.0238 PCR product	DDB0205874	<a href=http://www.genedb.org/genedb/Search?organism=dicty&name=DDB0205874>DDB0205874</a>	JC3V2_0	3	1056	0	0	0	-	Gll1113 protein. ; ABA; JC3V1_0C0022_12535	-	-
3	20	13	unknown (23O12)	split13.gid.0254 PCR product	DDB0206478	<a href=http://www.genedb.org/genedb/Search?organism=dicty&name=DDB0206478>DDB0206478</a>	JC3V2_0	3	1229	0	0	0	PF03561;Allantoicase repeat;;	Allantoicase. ; ABA; JC3V1_0C0037_13857	DDB0231471	allC;"allantoate_amidinohydrolase;allantoicase"
3	1	14	unknown (18C24)	split18.gid.0537c PCR product	DDB0187591	<a href=http://www.genedb.org/genedb/Search?organism=dicty&name=DDB0187591>DDB0187591</a>	BC5V2_0	5	252	0	0	0	-	BC5V1_0C0017_06793	-	-
3	2	14	unknown (18G24)	split18.gid.0545c PCR product	DDB0186743	<a href=http://www.genedb.org/genedb/Search?organism=dicty&name=DDB0186743>DDB0186743</a>	BC4V2_0	4	1503	0	0	0	PF03162;Tyrosine phosphatase family;;	T7A14.14 protein (At1g05000). ; ABA; BC4V1_0C0076_12332	-	-
3	3	14	unknown (18K24)	split19.gid.0248 PCR product	DDB0188467	<a href=http://www.genedb.org/genedb/Search?organism=dicty&name=DDB0188467>DDB0188467</a>	BC5V2_0	5	1162	0	8	0	-	Hypothetical protein. ; ABA; BC5V1_0C0082_10989	-	-
3	4	14	unknown (18O24)	split19.gid.0268 PCR product	DDB0187429	<a href=http://www.genedb.org/genedb/Search?organism=dicty&name=DDB0187429>DDB0187429</a>	BC5V2_0	5	69	0	0	0	PF04494;WD40 associated region in TFIID... PF00400;WD domain; G-beta repeat;; PR00320;G protein beta WD-40 repeat...	Transcription initiation factor TFIID subunit 5 (Transcription initiation factor TFIID 100 kDa subunit) (TAF(II)100) (TAFII-100) (TAFII100). ; ABA; BC5V1_0C0005_06559	DDB0231003	TAF5;"TFIID_subunit;transcription_initiation_factor_TFIID_subunit"
3	5	14	unknown (19C12)	split17.gid.0325 PCR product	DDB0218158	<a href=http://www.genedb.org/genedb/Search?organism=dicty&name=DDB0218158>DDB0218158</a>	JC3V2_0	3	691	0	0	0	PF01157;Ribosomal protein L21e;;	60s ribosomal protein L21 (Fragment). ; predicted by automatic BLAST annotation	DDB0229962	rpl21;"ribosomal_protein_L21"
3	6	14	unknown (19G12)	split17.gid.0332c PCR product	DDB0191604	<a href=http://www.genedb.org/genedb/Search?organism=dicty&name=DDB0191604>DDB0191604</a>	BEC6V2_0	6	318	0	0	0	PF00169;PH domain;; PF00168;C2 domain;; PF00620;RhoGAP domain;; PR00360;C2 domain signature ;;	BC6V1_0C0008_02275	-	-
3	7	14	A	split18.gid.0045 PCR product	DDB0186698	<a href=http://www.genedb.org/genedb/Search?organism=dicty&name=DDB0186698>DDB0186698</a>	BC4V2_0	4	1455	0	0	0	-	Putative 25 kDa protein (Fragment). ; ABA; BC4V1_0C0075_12280	-	-
3	8	14	A	split18.gid.0054c PCR product	DDB0186051	<a href=http://www.genedb.org/genedb/Search?organism=dicty&name=DDB0186051>DDB0186051</a>	BC4V2_0	4	805	0	0	0	PF00004;ATPase family associated with various...	26S proteasome regulatory particle triple-A ATPase subunit4. ; ABA; BC4V1_0C0042_09999	-	-
3	9	14	unknown (19C24)	split17.gid.0497c PCR product	DDB0205041	<a href=http://www.genedb.org/genedb/Search?organism=dicty&name=DDB0205041>DDB0205041</a>	JC3V2_0	3	648	0	0	0	PF00004;ATPase family associated with various... PR00300;ATP-dependent Clp protease...	OSJNBa0044K18.20 protein. ; ABA; JC3V1_0C0004_10863	-	-
3	10	14	unknown (19G24)	split17.gid.0508 PCR product	DDB0206402	<a href=http://www.genedb.org/genedb/Search?organism=dicty&name=DDB0206402>DDB0206402</a>	JC3V2_0	3	1155	0	0	0	PF00996;GDP dissociation inhibitor;; PR00891;Rab GDI/REP protein family...	JC3V1_0C0037_13781	-	-
3	11	14	A	split18.gid.0182 PCR product	DDB0205381	<a href=http://www.genedb.org/genedb/Search?organism=dicty&name=DDB0205381>DDB0205381</a>	JC3V2_0	3	287	0	0	0	PF01343;Peptidase family S49;;	JC3V1_0C0012_11434	-	-
3	12	14	A	split18.gid.0189c PCR product	DDB0187983	<a href=http://www.genedb.org/genedb/Search?organism=dicty&name=DDB0187983>DDB0187983</a>	BC5V2_0	5	667	0	0	0	PF00904;Involucrin repeat;;	BC5V1_0C0042_07888	-	-
3	13	14	unknown (20C12)	split16.gid.0230 PCR product	DDB0204208	<a href=http://www.genedb.org/genedb/Search?organism=dicty&name=DDB0204208>DDB0204208</a>	JC3V2_0	3	2277	0	0	0	PF00620;RhoGAP domain;;	JC3V1_0C0045_00865	-	-
3	14	14	unknown (20G12)	split16.gid.0250 PCR product	DDB0204279	<a href=http://www.genedb.org/genedb/Search?organism=dicty&name=DDB0204279>DDB0204279</a>	JC3V2_0	3	2043	0	9	0	-	JC3V1_0C0046_00938	-	-
3	15	14	unknown (20K12)	split16.gid.0586c PCR product	DDB0187121	<a href=http://www.genedb.org/genedb/Search?organism=dicty&name=DDB0187121>DDB0187121</a>	BC4V2_0	4	1932	0	0	0	PF02176;TRAF-type zinc finger;; PF00400;WD domain; G-beta repeat;; PR00320;G protein beta WD-40 repeat...	Myosin heavy chain kinase B (EC 2.7.1.129) (MHCK B). ; ABA; BC4V1_0C0098_00538	-	-
3	16	14	unknown (20O12)	split16.gid.0593c PCR product	DDB0186893	<a href=http://www.genedb.org/genedb/Search?organism=dicty&name=DDB0186893>DDB0186893</a>	BC4V2_0	4	1682	1	1	0	-	BC4V1_0C0084_13374	-	-
3	17	14	unknown (20C24)	split16.gid.0422c PCR product	DDB0205707	<a href=http://www.genedb.org/genedb/Search?organism=dicty&name=DDB0205707>DDB0205707</a>	JC3V2_0	3	747	0	0	0	PF02661;Fic protein family;;	JC3V1_0C0018_11945	-	-
3	18	14	unknown (20G24)	split16.gid.0442 PCR product	DDB0218478	<a href=http://www.genedb.org/genedb/Search?organism=dicty&name=DDB0218478>DDB0218478</a>	BC4V2_0	4	201	0	0	0	PF00069;Protein kinase domain;;	BC4V1_0C0013_07605	DDB0231195	-
3	19	14	unknown (20K24)	split17.gid.0163 PCR product	DDB0204330	<a href=http://www.genedb.org/genedb/Search?organism=dicty&name=DDB0204330>DDB0204330</a>	JC3V2_0	3	28	0	0	0	PF00036;EF hand;;	Myosin; essential light chain (Myosin light chain alkali) (EMLC). ; ABA; JC3V1_0C0047_00990	DDB0214813	mlcE;EMLC;"essential_myosin_light_chain_(ELC)"
3	20	14	unknown (20O24)	split17.gid.0195 PCR product	DDB0219438	<a href=http://www.genedb.org/genedb/Search?organism=dicty&name=DDB0219438>DDB0219438</a>	BC5V2_0	5	1118	0	0	0	-	Protein arginine N-methyltransferase-like protein. ; ABA; BC5V1_0C0080_10874	-	-
3	1	15	unknown (16C12)	split21.gid.0292 PCR product	DDB0183873	<a href=http://www.genedb.org/genedb/Search?organism=dicty&name=DDB0183873>DDB0183873</a>	BEC6V2_0	6	104	0	0	0	-	BC6V1_0C0002_01949	-	-
3	2	15	unknown (16G12)	split21.gid.0298c PCR product	DDB0183866	<a href=http://www.genedb.org/genedb/Search?organism=dicty&name=DDB0183866>DDB0183866</a>	BEC6V2_0	6	97	0	0	0	PF01764;Lipase (class 3);;	BC6V1_0C0002_01942	-	-
3	3	15	unknown (16K12)	split22.gid.0119 PCR product	seq_not_in_DB	-	-	-	-	-	-	-	-	-	-	-
3	4	15	unknown (16O12)	split22.gid.0137c PCR product	DDB0167680	<a href=http://www.genedb.org/genedb/Search?organism=dicty&name=DDB0167680>DDB0167680</a>	JC2V2_0	2	1783	1	1	0	-	Hypothetical protein. ; ABA; JC2V1_0C0033_05104	-	-
3	5	15	unknown (16C24)	split21.gid.0458c PCR product	DDB0217483	<a href=http://www.genedb.org/genedb/Search?organism=dicty&name=DDB0217483>DDB0217483</a>	JC2V2_0	2	1572	0	0	0	-	Similar to Dictyostelium discoideum (Slime mold). Histidine kinase DhkG. ; ABA; JC2V1_0C0033_05328	-	-
3	6	15	unknown (16G24)	split21.gid.0504c PCR product	DDB0184088	<a href=http://www.genedb.org/genedb/Search?organism=dicty&name=DDB0184088>DDB0184088</a>	BEC6V2_0	6	321	0	2	0	PF07690;Major Facilitator Superfamily;;	BC6V1_0C0008_02278	-	-
3	7	15	unknown (16K24)	split22.gid.0523 PCR product	DDB0191984	<a href=http://www.genedb.org/genedb/Search?organism=dicty&name=DDB0191984>DDB0191984</a>	BEC6V2_0	6	1156	0	0	0	PF00583;Acetyltransferase (GNAT) family;;	acetyltransferase; gnat family; Transcriptional regulatory protein. ; ABA; EC6V1_0C0022_09537	-	-
3	8	15	unknown (16O24)	split22.gid.0553 PCR product	DDB0202068	<a href=http://www.genedb.org/genedb/Search?organism=dicty&name=DDB0202068>DDB0202068</a>	JC1V2_0	1	118	0	0	0	PF00076;RNA recognition motif. (a.k.a. RRM;...	JC1V1_0C0002_03545	-	-
3	9	15	unknown (17C12)	split19.gid.0397c PCR product	DDB0186125	<a href=http://www.genedb.org/genedb/Search?organism=dicty&name=DDB0186125>DDB0186125</a>	BC4V2_0	4	881	1	0	0	PF01833;IPT/TIG domain;;	Similar to Dictyostelium discoideum (Slime mold). LagC2. ; ABA; BC4V1_0C0049_10109	-	-
3	10	15	unknown (17G12)	split19.gid.0402c PCR product	DDB0205644	<a href=http://www.genedb.org/genedb/Search?organism=dicty&name=DDB0205644>DDB0205644</a>	JC3V2_0	3	687	1	0	0	PF00112;Papain family cysteine protease;; PR00705;Papain cysteine protease (C1)...	Cysteine proteinase 7 precursor (EC 3.4.22.-) (Proteinase 1). ; ABA; JC3V1_0C0017_11880	DDB0215005	cprG;CP7;"cysteine_proteinase"
3	11	15	unknown (17K12)	split20.gid.0188c PCR product	DDB0187993	<a href=http://www.genedb.org/genedb/Search?organism=dicty&name=DDB0187993>DDB0187993</a>	BC5V2_0	5	677	1	1	0	PF00112;Papain family cysteine protease;; PR00705;Papain cysteine protease (C1)...	BC5V1_0C0044_07901	-	-
3	12	15	unknown (17O12)	split20.gid.0203 PCR product	DDB0192179	<a href=http://www.genedb.org/genedb/Search?organism=dicty&name=DDB0192179>DDB0192179</a>	BEC6V2_0	6	1334	0	0	0	PF00891;O-methyltransferase;;	methyltransferase; putative; Similar to Bradyrhizobium japonicum. Blr7665 protein. ; ABA; EC6V1_0C0028_09821	DDB0231349	-
3	13	15	unknown (17C24)	split19.gid.0530c PCR product	DDB0188234	<a href=http://www.genedb.org/genedb/Search?organism=dicty&name=DDB0188234>DDB0188234</a>	BC5V2_0	5	921	0	0	0	PF00004;ATPase family associated with various... PF07724;ATPase family associated with various... PR00300;ATP-dependent Clp protease...	Chaperone clpB. ; ABA; BC5V1_0C0063_09454	DDB0231600	-
3	14	15	unknown (17G24)	split19.gid.0542c PCR product	DDB0185416	<a href=http://www.genedb.org/genedb/Search?organism=dicty&name=DDB0185416>DDB0185416</a>	BC4V2_0	4	173	0	0	0	PF02919;Eukaryotic DNA topoisomerase I; DNA... PF01028;Eukaryotic DNA topoisomerase I;... PR00416;Eukaryotic DNA topoisomerase I...	DNA topoisomerase I. ; ABA; BC4V1_0C0011_07571	-	-
3	15	15	unknown (17K24)	split21.gid.0059 PCR product	DDB0186663	<a href=http://www.genedb.org/genedb/Search?organism=dicty&name=DDB0186663>DDB0186663</a>	BC4V2_0	4	1422	0	0	0	-	Hypothetical protein. ; ABA; BC4V1_0C0073_12241	-	-
3	16	15	unknown (17O24)	split21.gid.0077 PCR product	DDB0169421	<a href=http://www.genedb.org/genedb/Search?organism=dicty&name=DDB0169421>DDB0169421</a>	JC2V2_0	2	2599	0	0	0	PF00904;Involucrin repeat;; PF02170;PAZ domain;; PF02171;Piwi domain;;	JC2V1_0C0045_06296	DDB0220136	agnA;"argonaut-like_protein"
3	17	15	unknown (18C12)	split18.gid.0362c PCR product	DDB0185615	<a href=http://www.genedb.org/genedb/Search?organism=dicty&name=DDB0185615>DDB0185615</a>	BC4V2_0	4	375	0	0	0	-	Calcium-binding protein. ; ABA; BC4V1_0C0021_08426	-	-
3	18	15	unknown (18G12)	split18.gid.0377 PCR product	DDB0185723	<a href=http://www.genedb.org/genedb/Search?organism=dicty&name=DDB0185723>DDB0185723</a>	BC4V2_0	4	482	0	0	0	-	BC4V1_0C0023_08542	DDB0231747	-
3	19	15	unknown (18K12)	split19.gid.0099 PCR product	DDB0216167	<a href=http://www.genedb.org/genedb/Search?organism=dicty&name=DDB0216167>DDB0216167</a>	BC5V2_0	5	1653	0	0	0	PF02412;Thrombospondin type 3 repeat;;	BC5V1_0C0116_00020	-	-
3	20	15	unknown (18O12)	split19.gid.0115c PCR product	DDB0187640	<a href=http://www.genedb.org/genedb/Search?organism=dicty&name=DDB0187640>DDB0187640</a>	BC5V2_0	5	303	0	0	0	PF01597;Glycine cleavage H-protein;;	BC5V1_0C0017_06846	DDB0231214	gcvH3;gcvH;"glycine_cleavage_system_H-protein"
3	1	16	unknown (13C24)	split10.gid.0036c-F	DDB0186653	<a href=http://www.genedb.org/genedb/Search?organism=dicty&name=DDB0186653>DDB0186653</a>	BC4V2_0	4	1412	0	0	0	-	BC4V1_0C0073_12231	-	-
3	2	16	unknown (13G24)	split10.gid.0056-F	DDB0219460	<a href=http://www.genedb.org/genedb/Search?organism=dicty&name=DDB0219460>DDB0219460</a>	BC5V2_0	5	1182	0	0	0	PF00036;EF hand;;	DDB0219460	-	-
3	3	16	unknown (13K24)	split2.gid.0082c-F	DDB0184258	<a href=http://www.genedb.org/genedb/Search?organism=dicty&name=DDB0184258>DDB0184258</a>	BEC6V2_0	6	492	0	0	0	-	BC6V1_0C0012_05629	-	-
3	4	16	unknown (13O24)	split2.gid.0125-F	DDB0189630	<a href=http://www.genedb.org/genedb/Search?organism=dicty&name=DDB0189630>DDB0189630</a>	JC1V2_0	1	434	0	0	0	PF02338;OTU-like cysteine protease;;	OSJNBa0043A12.32 protein. ; ABA; JC1V1_0C0002_03883	-	-
3	5	16	unknown (14C12)	split26.gid.0059c PCR product	DDB0169498	<a href=http://www.genedb.org/genedb/Search?organism=dicty&name=DDB0169498>DDB0169498</a>	JC2V2_0	2	2504	1	2	0	-	JC2V1_0C0046_06409	-	-
3	6	16	unknown (14G12)	split26.gid.0121c PCR product	DDB0202361	<a href=http://www.genedb.org/genedb/Search?organism=dicty&name=DDB0202361>DDB0202361</a>	JC1V2_0	1	939	0	0	0	PF04376;Arginine-tRNA-protein transferase; N... PF04377;Arginine-tRNA-protein transferase; C...	LD41664p. ; ABA; JC1V1_0C0003_04441	-	-
3	7	16	unknown (14K12)	split8.gid.0234c-F	DDB0186964	<a href=http://www.genedb.org/genedb/Search?organism=dicty&name=DDB0186964>DDB0186964</a>	BC4V2_0	4	1755	1	1	0	PR00011;Type III EGF-like signature ;;	BC4V1_0C0090_14208	-	-
3	8	16	unknown (14O12)	split8.hmmg.0258-F	DDB0219571	<a href=http://www.genedb.org/genedb/Search?organism=dicty&name=DDB0219571>DDB0219571</a>	BC5V2_0	5	1648	0	7	0	PF03105;SPX domain;; PF03124;EXS family;;	BC5V1_0C0116_00015	-	-
3	9	16	unknown (14C24)	empty	Null	-	-	-	-	-	-	-	-	-	-	-
3	10	16	unknown (14G24)	empty	Null	-	-	-	-	-	-	-	-	-	-	-
3	11	16	unknown (14K24)	split9.gid.0078c-F	DDB0206014	<a href=http://www.genedb.org/genedb/Search?organism=dicty&name=DDB0206014>DDB0206014</a>	JC3V2_0	3	967	0	0	0	PF02518;Histidine kinase-; DNA gyrase B-; and... PF00204;DNA gyrase B;; PF00521;DNA gyrase/topoisomerase IV; subunit... PR01158;Topoisomerase II signature ;; PR00418;DNA topoisomerase II family...	DNA topoisomerase II; mitochondrial precursor (EC 5.99.1.3). ; ABA; JC3V1_0C0028_12679	DDB0214907	topA;"DNA_topoisomerase_II"
3	12	16	A	split9.gid.0105-F	DDB0185666	<a href=http://www.genedb.org/genedb/Search?organism=dicty&name=DDB0185666>DDB0185666</a>	BC4V2_0	4	427	0	0	0	-	BC4V1_0C0022_08481	-	-
3	13	16	A	split23.gid.0198 PCR product	DDB0184128	<a href=http://www.genedb.org/genedb/Search?organism=dicty&name=DDB0184128>DDB0184128</a>	BEC6V2_0	6	362	0	0	0	PF03456;uDENN domain;; PF02141;DENN (AEX-3) domain;;	BC6V1_0C0009_02324	-	-
3	14	16	unknown (15G12)	split23.gid.0207 PCR product	DDB0204682	<a href=http://www.genedb.org/genedb/Search?organism=dicty&name=DDB0204682>DDB0204682</a>	JC3V2_0	3	657	0	0	0	PF04828;Protein of unknown function...	JC3V1_0C0049_01344	-	-
3	15	16	unknown (15K12)	split24.gid.0313 PCR product	DDB0184523	<a href=http://www.genedb.org/genedb/Search?organism=dicty&name=DDB0184523>DDB0184523</a>	BEC6V2_0	6	752	0	0	0	PF00642;Zinc finger C-x8-C-x5-C-x3-H type... PF01207;Dihydrouridine synthase (Dus);;	Putative zinc finger protein. ; ABA; BC6V1_0C0018_06081	-	-
3	16	16	unknown (15O12)	split24.gid.0336 PCR product	DDB0217731	<a href=http://www.genedb.org/genedb/Search?organism=dicty&name=DDB0217731>DDB0217731</a>	JC2V2_0	2	2408	0	0	0	-	JC2V1_0C0016_00041	-	-
3	17	16	A	split23.gid.0474c PCR product	DDB0215275	<a href=http://www.genedb.org/genedb/Search?organism=dicty&name=DDB0215275>DDB0215275</a>	JC3V2_0	3	576	0	0	0	PF00904;Involucrin repeat;; PF07716;Basic region leucine zipper;;	JC3V1_0C0014_11610	DDB0216189	dimA;"putative_basic-leucine_zipper_(bZIP)_transcription_factor"
3	18	16	unknown (15G24)	split23.gid.0539 PCR product	DDB0191643	<a href=http://www.genedb.org/genedb/Search?organism=dicty&name=DDB0191643>DDB0191643</a>	BEC6V2_0	6	779	0	0	0	PF00888;Cullin family;;	Putative cullin protein. ; ABA; BC6V1_0C0020_06172	-	-
3	19	16	unknown (15K24)	split25.gid.0235c PCR product	DDB0191845	<a href=http://www.genedb.org/genedb/Search?organism=dicty&name=DDB0191845>DDB0191845</a>	BEC6V2_0	6	1009	0	0	0	PF05958;tRNA (Uracil-5-)-methyltransferase;;	tRNA (Uracil-5-)-methyltransferase; similar to hpaii tinys locus 9c; ABA; EC6V1_0C0005_08282	-	-
3	20	16	unknown (15O24)	split25.gid.0270c PCR product	DDB0216966	<a href=http://www.genedb.org/genedb/Search?organism=dicty&name=DDB0216966>DDB0216966</a>	JC2V2_0	2	520	0	0	0	PF02291;Transcription initiation factor IID;...	JC2V1_0C0010_13944	DDB0230997	TAF9;TFII31;"TFIID_subunit;transcription_initiation_factor_TFIID_subunit"
3	1	17	unknown (11C12)	split13.gid.0269c-F	DDB0206469	<a href=http://www.genedb.org/genedb/Search?organism=dicty&name=DDB0206469>DDB0206469</a>	JC3V2_0	3	1220	0	0	0	PF03725;3' exoribonuclease family; domain...	JC3V1_0C0037_13848	-	-
3	2	17	unknown (11G12)	split13.gid.0295c-F	DDB0218070	<a href=http://www.genedb.org/genedb/Search?organism=dicty&name=DDB0218070>DDB0218070</a>	JC3V2_0	3	188	0	0	0	PF00071;Ras family;; PR00449;Transforming protein P21 ras...	RAS-related protein rac1A. ; ABA; JC3V1_0C0047_01153	DDB0214822	rac1A;"Rho_GTPase"
3	3	17	unknown (11K12)	split14.gid.0300-F	DDB0205141	<a href=http://www.genedb.org/genedb/Search?organism=dicty&name=DDB0205141>DDB0205141</a>	JC3V2_0	3	2149	0	0	0	PF00097;Zinc finger; C3HC4 type (RING... PF00271;Helicase conserved C-terminal... PF00176;SNF2 family N-terminal domain;;	HelE (Fragment). ; ABA; JC3V1_0C0007_11007	-	-
3	4	17	unknown (11O12)	split14.gid.0314-F	DDB0206388	<a href=http://www.genedb.org/genedb/Search?organism=dicty&name=DDB0206388>DDB0206388</a>	JC3V2_0	3	1141	1	1	0	PR00011;Type III EGF-like signature ;;	Hypothetical protein. ; ABA; JC3V1_0C0037_13767	-	-
3	5	17	unknown (11C24)	split14.gf.0006-F	DDB0185838	<a href=http://www.genedb.org/genedb/Search?organism=dicty&name=DDB0185838>DDB0185838</a>	BC4V2_0	4	594	0	1	0	PF00067;Cytochrome P450;; PR00463;E-class P450 group I signature ;; PR00385;P450 superfamily signature ;;	Similar to Mus musculus (Mouse). 8430436A10Rik protein. ; ABA; BC4V1_0C0033_09079	-	-
3	6	17	unknown (11G24)	split14.gid.0024-F	DDB0218683	<a href=http://www.genedb.org/genedb/Search?organism=dicty&name=DDB0218683>DDB0218683</a>	BC4V2_0	4	1150	0	0	0	PF04677;Protein similar to CwfJ C-terminus...	BC4V1_0C0063_11195	-	-
3	7	17	unknown (11K24)	split15.gid.0082-F	DDB0204637	<a href=http://www.genedb.org/genedb/Search?organism=dicty&name=DDB0204637>DDB0204637</a>	JC3V2_0	3	1961	0	0	0	-	JC3V1_0C0048_01298	-	-
3	8	17	unknown (11O24)	split15.gid.0104c-F	DDB0218318	<a href=http://www.genedb.org/genedb/Search?organism=dicty&name=DDB0218318>DDB0218318</a>	JC3V2_0	3	1853	0	0	0	PF00856;SET domain;;	JC3V1_0C0016_11840	-	-
3	9	17	unknown (12C12)	split11.gid.0077-F	DDB0185579	<a href=http://www.genedb.org/genedb/Search?organism=dicty&name=DDB0185579>DDB0185579</a>	BC4V2_0	4	341	0	7	0	PR00237;Rhodopsin-like GPCR superfamily...	BC4V1_0C0020_08387	DDB0231823	crlD;"G-protein-coupled_receptor_(GPCR)_family_protein"
3	10	17	unknown (12G12)	split11.hmmg.0096c-F	DDB0215286	<a href=http://www.genedb.org/genedb/Search?organism=dicty&name=DDB0215286>DDB0215286</a>	JC3V2_0	3	587	0	0	0	-	JC3V1_0C0014_11621	-	-
3	11	17	unknown (12K12)	split12.gid.0222-F	DDB0204091	<a href=http://www.genedb.org/genedb/Search?organism=dicty&name=DDB0204091>DDB0204091</a>	JC3V2_0	3	1712	0	0	0	-	JC3V1_0C0042_00740	-	-
3	12	17	unknown (12O12)	split12.gid.0256c-F	DDB0204989	<a href=http://www.genedb.org/genedb/Search?organism=dicty&name=DDB0204989>DDB0204989</a>	JC3V2_0	3	2515	0	0	0	PF05594;Haemagluttinin repeat;;	JC3V1_0C0003_10811	-	-
3	13	17	unknown (12C24)	split11.gid.0396-F	DDB0188864	<a href=http://www.genedb.org/genedb/Search?organism=dicty&name=DDB0188864>DDB0188864</a>	BC5V2_0	5	1593	0	0	0	PF04851;Type III restriction enzyme; res... PF00270;DEAD/DEAH box helicase;; PF00271;Helicase conserved C-terminal... PF02889;Sec63 domain;;	Activating signal cointegrator 1 complex subunit 3 (EC 3.6.1.-) (ASC-1 complex subunit p200) (Trip4 complex subunit p200) (Helicase; ATP binding 1). ; ABA; BC5V1_0C0114_07877	-	-
3	14	17	unknown (12G24)	split11.gid.0421-F	DDB0188565	<a href=http://www.genedb.org/genedb/Search?organism=dicty&name=DDB0188565>DDB0188565</a>	BC5V2_0	5	1284	0	0	1	-	BC5V1_0C0092_11795	-	-
3	15	17	unknown (12K24)	split12.gid.0568-F	DDB0186170	<a href=http://www.genedb.org/genedb/Search?organism=dicty&name=DDB0186170>DDB0186170</a>	BC4V2_0	4	922	0	0	0	-	BC4V1_0C0052_10345	-	-
3	16	17	unknown (12O24)	split12.gid.0586c-F	DDB0187244	<a href=http://www.genedb.org/genedb/Search?organism=dicty&name=DDB0187244>DDB0187244</a>	BC4V2_0	4	2061	0	0	0	-	BC4V1_0C0107_09141	-	-
3	17	17	unknown (13C12)	split9.gid.0413c-F	DDB0187515	<a href=http://www.genedb.org/genedb/Search?organism=dicty&name=DDB0187515>DDB0187515</a>	BC5V2_0	5	166	0	0	1	PF05725;FNIP Repeat;;	BC5V1_0C0010_06667	-	-
3	18	17	unknown (13G12)	split9.gid.0436-F	DDB0187166	<a href=http://www.genedb.org/genedb/Search?organism=dicty&name=DDB0187166>DDB0187166</a>	BC4V2_0	4	1978	0	0	0	PF05725;FNIP Repeat;;	BC4V1_0C0102_08976	-	-
3	19	17	unknown (13K12)	split10.gid.0392c-F	DDB0204678	<a href=http://www.genedb.org/genedb/Search?organism=dicty&name=DDB0204678>DDB0204678</a>	JC3V2_0	3	1998	0	0	0	-	JC3V1_0C0048_01339	-	-
3	20	17	unknown (13O12)	split10.gid.0403-F	DDB0218621	<a href=http://www.genedb.org/genedb/Search?organism=dicty&name=DDB0218621>DDB0218621</a>	BC4V2_0	4	840	0	0	0	PF00096;Zinc finger; C2H2 type;; PF00904;Involucrin repeat;;	Transcription regulatory protein SNF5 (SWI/SNF complex component SNF5) (Transcription factor TYE4). ; ABA; BC4V1_0C0046_10062	-	-
3	1	18	unknown (8C24)	split20.gid.0494c-F	DDB0184466	<a href=http://www.genedb.org/genedb/Search?organism=dicty&name=DDB0184466>DDB0184466</a>	BEC6V2_0	6	695	0	0	0	PF00179;Ubiquitin-conjugating enzyme;;	Putative DNA-binding protein (Hypothetical protein) (E2; ubiquitin-conjugating enzyme; putative). ; ABA; BC6V1_0C0018_06021	-	-
3	2	18	unknown (8G24)	split3.gid.0251-F	DDB0186752	<a href=http://www.genedb.org/genedb/Search?organism=dicty&name=DDB0186752>DDB0186752</a>	BC4V2_0	4	1513	0	0	0	PF01648;4'-phosphopantetheinyl transferase...	BC4V1_0C0076_12342	-	-
3	3	18	unknown (8K24)	split21.gid.0380c-F	DDB0188106	<a href=http://www.genedb.org/genedb/Search?organism=dicty&name=DDB0188106>DDB0188106</a>	BC5V2_0	5	790	0	0	0	PF00036;EF hand;; PR00450;Recoverin family signature ;;	BC5V1_0C0055_08768	DDB0231012	cbpL;CBP12;"NCS-1/frequenin-related_protein"
3	4	18	unknown (8O24)	split22.gid.0059c-F	DDB0219721	<a href=http://www.genedb.org/genedb/Search?organism=dicty&name=DDB0219721>DDB0219721</a>	BEC6V2_0	6	485	0	0	0	-	Hypothetical protein. ; ABA; BC6V1_0C0012_05622	-	-
3	5	18	unknown (9C12)	split18.gf.0019-F	DDB0215817	<a href=http://www.genedb.org/genedb/Search?organism=dicty&name=DDB0215817>DDB0215817</a>	BC4V2_0	4	1146	0	0	0	-	BC4V1_0C0062_11189	-	-
3	6	18	unknown (9G12)	split18.gid.0238c-F	DDB0218887	<a href=http://www.genedb.org/genedb/Search?organism=dicty&name=DDB0218887>DDB0218887</a>	BC4V2_0	4	2078	0	0	0	PF00904;Involucrin repeat;;	BC4V1_0C0109_09223	-	-
3	7	18	unknown (9K12)	split19.gid.0124-F	DDB0203957	<a href=http://www.genedb.org/genedb/Search?organism=dicty&name=DDB0203957>DDB0203957</a>	JC3V2_0	3	1587	0	0	0	PF05710;Coiled coil;;	JC3V1_0C0041_00600	-	-
3	8	18	unknown (9O12)	split19.gid.0396-F	DDB0186124	<a href=http://www.genedb.org/genedb/Search?organism=dicty&name=DDB0186124>DDB0186124</a>	BC4V2_0	4	880	0	0	0	PF00643;B-box zinc finger;; PF05725;FNIP Repeat;; PR01406;B-box zinc finger signature ;;	BC4V1_0C0049_10108	-	-
3	9	18	unknown (9C24)	split18.gid.0057c-F	DDB0205734	<a href=http://www.genedb.org/genedb/Search?organism=dicty&name=DDB0205734>DDB0205734</a>	JC3V2_0	3	775	0	0	0	PF03901;Alg9-like mannosyltransferase...	Mus musculus 15 days embryo head cDNA; RIKEN full-length enriched library; clone:D930045C02 product:DIBD1 homolog. ; ABA; JC3V1_0C0018_11972	DDB0231369	alg9;"dolichyl-phosphate-mannose_alpha-1;2-mannosyltransferase;glycosyltransferase"
3	10	18	unknown (9G24)	split18.gf.0320c-F	DDB0187093	<a href=http://www.genedb.org/genedb/Search?organism=dicty&name=DDB0187093>DDB0187093</a>	BC4V2_0	4	1902	0	4	0	-	BC4V1_0C0098_00506	-	-
3	11	18	unknown (9K24)	split19.gf.0201-F	DDB0206061	<a href=http://www.genedb.org/genedb/Search?organism=dicty&name=DDB0206061>DDB0206061</a>	JC3V2_0	3	1379	0	0	0	-	JC3V1_0C0029_12727	-	-
3	12	18	unknown (9O24)	split19.gid.0429c-F	DDB0205603	<a href=http://www.genedb.org/genedb/Search?organism=dicty&name=DDB0205603>DDB0205603</a>	JC3V2_0	3	1829	0	0	0	-	JC3V1_0C0015_11722	-	-
3	13	18	unknown (10C12)	split15.gid.0438-F	DDB0218401	<a href=http://www.genedb.org/genedb/Search?organism=dicty&name=DDB0218401>DDB0218401</a>	JC3V2_0	3	2441	1	5	0	PF00904;Involucrin repeat;;	JC3V1_0C0001_10725	-	-
3	14	18	unknown (10G12)	split15.gid.0478-F	DDB0204220	<a href=http://www.genedb.org/genedb/Search?organism=dicty&name=DDB0204220>DDB0204220</a>	JC3V2_0	3	2287	0	0	0	-	JC3V1_0C0045_00877	-	-
3	15	18	unknown (10K12)	split16.gid.0526c-F	DDB0185808	<a href=http://www.genedb.org/genedb/Search?organism=dicty&name=DDB0185808>DDB0185808</a>	BC4V2_0	4	566	0	0	0	-	BC4V1_0C0033_09049	-	-
3	16	18	unknown (10O12)	split17.gid.0183c-F	DDB0188719	<a href=http://www.genedb.org/genedb/Search?organism=dicty&name=DDB0188719>DDB0188719</a>	BC5V2_0	5	1439	0	0	0	PF03105;SPX domain;; PF03009;Glycerophosphoryl diester... PF00686;Starch binding domain;; PF00023;Ankyrin repeat;; PR01415;Ankyrin repeat signature ;;	BC5V1_0C0102_07331	-	-
3	17	18	unknown (10C24)	split16.gid.0193-F	DDB0204577	<a href=http://www.genedb.org/genedb/Search?organism=dicty&name=DDB0204577>DDB0204577</a>	JC3V2_0	3	1903	0	0	0	-	JC3V1_0C0048_01238	DDB0220668	-
3	18	18	unknown (10G24)	split16.gid.0239-F	DDB0218881	<a href=http://www.genedb.org/genedb/Search?organism=dicty&name=DDB0218881>DDB0218881</a>	BC4V2_0	4	2052	0	0	0	-	BC4V1_0C0106_09100	-	-
3	19	18	unknown (10K24)	split16.gid.0547c-F	DDB0187537	<a href=http://www.genedb.org/genedb/Search?organism=dicty&name=DDB0187537>DDB0187537</a>	BC5V2_0	5	191	1	1	0	PF02838;Glycosyl hydrolase family 20; domain... PR00738;Glycosyl hydrolase family 20...	Beta-hexosaminidase A precursor (EC 3.2.1.52) (N-acetyl-beta-glucosaminidase) (Beta-N-acetylhexosaminidase). ; ABA; BC5V1_0C0013_06732	-	-
3	20	18	unknown (10O24)	split17.gid.0193c-F	DDB0205913	<a href=http://www.genedb.org/genedb/Search?organism=dicty&name=DDB0205913>DDB0205913</a>	JC3V2_0	3	1092	0	2	0	-	JC3V1_0C0023_12574	-	-
3	1	19	unknown (6C12)	split6.gid.0334c-F	DDB0219490	<a href=http://www.genedb.org/genedb/Search?organism=dicty&name=DDB0219490>DDB0219490</a>	BC5V2_0	5	1318	1	0	0	-	BC5V1_0C0093_11870	-	-
3	2	19	unknown (6G12)	split6.gf.0709-F	DDB0216759	<a href=http://www.genedb.org/genedb/Search?organism=dicty&name=DDB0216759>DDB0216759</a>	JC1V2_0	1	1820	0	0	0	PF05725;FNIP Repeat;;	JC1V1_0C0001_03318	-	-
3	3	19	unknown (6K12)	split7.gid.0485-F	DDB0191591	<a href=http://www.genedb.org/genedb/Search?organism=dicty&name=DDB0191591>DDB0191591</a>	BEC6V2_0	6	233	1	1	0	-	BC6V1_0C0002_02086	-	-
3	4	19	unknown (6O12)	split7.gid.0497c-F	DDB0184007	<a href=http://www.genedb.org/genedb/Search?organism=dicty&name=DDB0184007>DDB0184007</a>	BEC6V2_0	6	240	1	1	0	-	BC6V1_0C0002_02093	-	-
3	5	19	unknown (6C24)	split6.hmmg.0338c-F	DDB0204447	<a href=http://www.genedb.org/genedb/Search?organism=dicty&name=DDB0204447>DDB0204447</a>	JC3V2_0	3	144	0	0	0	-	JC3V1_0C0047_01107	-	-
3	6	19	unknown (6G24)	split7.gid.0033c-F	DDB0202019	<a href=http://www.genedb.org/genedb/Search?organism=dicty&name=DDB0202019>DDB0202019</a>	JC1V2_0	1	1867	0	1	0	-	JC1V1_0C0001_03367	-	-
3	7	19	unknown (6K24)	split1.gid.0369-F	DDB0190253	<a href=http://www.genedb.org/genedb/Search?organism=dicty&name=DDB0190253>DDB0190253</a>	JC1V2_0	1	1096	0	0	0	-	JC1V1_0C0001_02531	-	-
3	8	19	unknown (6O24)	split1.gid.0388-F	DDB0190648	<a href=http://www.genedb.org/genedb/Search?organism=dicty&name=DDB0190648>DDB0190648</a>	JC1V2_0	1	1519	0	0	0	PF00702;haloacid dehalogenase-like...	JC1V1_0C0001_02987	-	-
3	9	19	A	split23.gid.0473-F	DDB0215274	<a href=http://www.genedb.org/genedb/Search?organism=dicty&name=DDB0215274>DDB0215274</a>	JC3V2_0	3	575	0	0	0	-	JC3V1_0C0014_11609	-	-
3	10	19	unknown (7G12)	split24.gid.0520-F	DDB0190367	<a href=http://www.genedb.org/genedb/Search?organism=dicty&name=DDB0190367>DDB0190367</a>	JC1V2_0	1	1216	0	0	0	PF01239;Protein prenyltransferase alpha...	JC1V1_0C0001_02659	-	-
3	11	19	unknown (7K12)	split4.gid.0049-F	DDB0217456	<a href=http://www.genedb.org/genedb/Search?organism=dicty&name=DDB0217456>DDB0217456</a>	JC2V2_0	2	1496	0	0	0	-	Hypothetical protein. ; predicted by automatic BLAST annotation	-	-
3	12	19	unknown (7O12)	split5.gid.0061c-F	DDB0184396	<a href=http://www.genedb.org/genedb/Search?organism=dicty&name=DDB0184396>DDB0184396</a>	BEC6V2_0	6	621	0	0	0	PF00294;pfkB family carbohydrate kinase;;	BC6V1_0C0017_05935	-	-
3	13	19	unknown (7C24)	split24.gid.0002c-F	DDB0216752	<a href=http://www.genedb.org/genedb/Search?organism=dicty&name=DDB0216752>DDB0216752</a>	JC1V2_0	1	1781	0	0	0	PF03352;Methyladenine glycosylase;;	DNA-3-methyladenine glycosylase (EC 3.2.2.20) (3-methyladenine-DNA glycosidase) (TAG). ; ABA; JC1V1_0C0001_03278	-	-
3	14	19	unknown (7G24)	split25.gid.0009-F	DDB0217932	<a href=http://www.genedb.org/genedb/Search?organism=dicty&name=DDB0217932>DDB0217932</a>	JC2V2_0	2	3040	0	4	0	-	Hypothetical protein. ; ABA; JC2V1_0C0020_00112	-	-
3	15	19	unknown (7K24)	split4.gid.0091-F	DDB0190623	<a href=http://www.genedb.org/genedb/Search?organism=dicty&name=DDB0190623>DDB0190623</a>	JC1V2_0	1	1491	0	0	0	PF03810;Importin-beta N-terminal domain;; PF02985;HEAT repeat;;	OSJNBa0008A08.6 protein. ; ABA; JC1V1_0C0001_02955	-	-
3	16	19	unknown (7O24)	split5.gid.0139c-F	DDB0167899	<a href=http://www.genedb.org/genedb/Search?organism=dicty&name=DDB0167899>DDB0167899</a>	JC2V2_0	2	1549	0	0	0	PF00439;Bromodomain;; PR00503;Bromodomain signature ;;	Similar to Dictyostelium discoideum (Slime mold). TRFA. ; ABA; JC2V1_0C0033_05352	DDB0220686	-
3	17	19	unknown (8C12)	split20.gid.0469-F	DDB0203548	<a href=http://www.genedb.org/genedb/Search?organism=dicty&name=DDB0203548>DDB0203548</a>	JC2V2_0	2	2437	0	0	0	PF05615;Protein of unknown function...	JC2V1_0C0047_06481	-	-
3	18	19	unknown (8G12)	split3.gid.0227-F	DDB0190872	<a href=http://www.genedb.org/genedb/Search?organism=dicty&name=DDB0190872>DDB0190872</a>	JC1V2_0	1	1751	0	1	0	PF03031;NLI interacting factor-like...	JC1V1_0C0001_03243	-	-
3	19	19	unknown (8K12)	split21.gid.0345c-F	DDB0219700	<a href=http://www.genedb.org/genedb/Search?organism=dicty&name=DDB0219700>DDB0219700</a>	BEC6V2_0	6	311	0	0	0	PF05406;WGR domain;; PF02877;Poly(ADP-ribose) polymerase;... PF00644;Poly(ADP-ribose) polymerase catalytic... PF00023;Ankyrin repeat;; PR01415;Ankyrin repeat signature ;;	NAD(+) ADP-ribosyltransferase-3. ; ABA; BC6V1_0C0008_02268	DDB0185173	adprt3;"TNKS;pARTb";"NAD+_ADP-ribosyltransferase;poly(ADP-ribosyl)transferase"
3	20	19	unknown (8O12)	split22.gid.0005c-F	DDB0188197	<a href=http://www.genedb.org/genedb/Search?organism=dicty&name=DDB0188197>DDB0188197</a>	BC5V2_0	5	886	0	0	0	PF00583;Acetyltransferase (GNAT) family;;	BC5V1_0C0060_09355	-	-
3	1	20	unknown (3C24)	split3.gid.0526c-F	DDB0184154	<a href=http://www.genedb.org/genedb/Search?organism=dicty&name=DDB0184154>DDB0184154</a>	BEC6V2_0	6	391	1	2	0	-	Serologically defined breast cancer antigen NY-BR-84 (CGI-54) (PRO0989). ; ABA; BC6V1_0C0012_05521	-	-
3	2	20	unknown (3G24)	split22.gid.0025c-F	DDB0184554	<a href=http://www.genedb.org/genedb/Search?organism=dicty&name=DDB0184554>DDB0184554</a>	BEC6V2_0	6	776	0	0	0	-	BC6V1_0C0020_06169	-	-
3	3	20	unknown (3K24)	split4.gid.0519c-F	DDB0184048	<a href=http://www.genedb.org/genedb/Search?organism=dicty&name=DDB0184048>DDB0184048</a>	BEC6V2_0	6	267	0	0	0	PF03962;Mnd1 family;;	BC6V1_0C0005_02205	-	-
3	4	20	unknown (3O24)	split4.gid.0592c-F	DDB0189486	<a href=http://www.genedb.org/genedb/Search?organism=dicty&name=DDB0189486>DDB0189486</a>	JC1V2_0	1	283	0	0	0	PF00076;RNA recognition motif. (a.k.a. RRM;... PF00904;Involucrin repeat;;	CG3780-PA. ; ABA; JC1V1_0C0002_03724	-	-
3	5	20	unknown (4C12)	split12.gid.0115-F	DDB0204554	<a href=http://www.genedb.org/genedb/Search?organism=dicty&name=DDB0204554>DDB0204554</a>	JC3V2_0	3	1880	0	0	0	PF00830;Ribosomal L28 family;;	JC3V1_0C0048_01215	-	-
3	6	20	unknown (4G12)	split12.gid.0221-F	DDB0204090	<a href=http://www.genedb.org/genedb/Search?organism=dicty&name=DDB0204090>DDB0204090</a>	JC3V2_0	3	1711	0	0	0	-	JC3V1_0C0042_00739	-	-
3	7	20	unknown (4K12)	split15.gid.0335c-F	DDB0186596	<a href=http://www.genedb.org/genedb/Search?organism=dicty&name=DDB0186596>DDB0186596</a>	BC4V2_0	4	1350	0	0	0	PF01200;Ribosomal protein S28e;;	BC4V1_0C0070_12167	DDB0231067	rps28;"40S_ribosomal_protein_S28"
3	8	20	unknown (4O12)	split15.gid.0357-F	DDB0187609	<a href=http://www.genedb.org/genedb/Search?organism=dicty&name=DDB0187609>DDB0187609</a>	BC5V2_0	5	270	0	0	0	-	BC5V1_0C0017_06811	-	-
3	9	20	unknown (4C24)	split14.gid.0051c-F	DDB0190819	<a href=http://www.genedb.org/genedb/Search?organism=dicty&name=DDB0190819>DDB0190819</a>	JC1V2_0	1	1697	0	0	0	PF00071;Ras family;; PR00449;Transforming protein P21 ras...	Ras-related protein Rab11. ; ABA; JC1V1_0C0001_03180	DDB0191190	rab11A;rab11;"Rab_GTPase"
3	10	20	unknown (4G24)	split14.gid.0107-F	DDB0188002	<a href=http://www.genedb.org/genedb/Search?organism=dicty&name=DDB0188002>DDB0188002</a>	BC5V2_0	5	687	0	0	0	-	BC5V1_0C0045_07962	-	-
3	11	20	unknown (4K24)	split16.gid.0454c-F	DDB0206259	<a href=http://www.genedb.org/genedb/Search?organism=dicty&name=DDB0206259>DDB0206259</a>	JC3V2_0	3	538	0	0	0	-	JC3V1_0C0032_13631	-	-
3	12	20	unknown (4O24)	split16.gid.0580-F	DDB0188573	<a href=http://www.genedb.org/genedb/Search?organism=dicty&name=DDB0188573>DDB0188573</a>	BC5V2_0	5	1292	1	2	0	PF07690;Major Facilitator Superfamily;;	BC5V1_0C0092_11802	-	-
3	13	20	A	split16.gf.0051-F	DDB0205964	<a href=http://www.genedb.org/genedb/Search?organism=dicty&name=DDB0205964>DDB0205964</a>	JC3V2_0	3	919	0	0	0	PF04727;ELMO/CED-12 family;;	JC3V1_0C0026_12626	-	-
3	14	20	unknown (5G12)	split17.gid.0148-F	DDB0218408	<a href=http://www.genedb.org/genedb/Search?organism=dicty&name=DDB0218408>DDB0218408</a>	JC3V2_0	3	2495	0	0	0	PF00617;RasGEF domain;; PF00415;Regulator of chromosome condensation... PF00621;RhoGEF domain;; PF00618;Guanine nucleotide exchange factor... PR00633;Chromosome condensation regulator...	Nucleotide exchange factor RasGEF C. ; ABA; JC3V1_0C0002_10787	DDB0215004	gefC;RasGEFC;"Ras_nucleotide_exchange_factor;RasGEF"
3	15	20	unknown (5K12)	split9.gid.0453-F	DDB0218627	<a href=http://www.genedb.org/genedb/Search?organism=dicty&name=DDB0218627>DDB0218627</a>	BC4V2_0	4	858	0	0	0	-	BC4V1_0C0049_10086	-	-
3	16	20	unknown (5O12)	split9.gid.0552c-F	DDB0205695	<a href=http://www.genedb.org/genedb/Search?organism=dicty&name=DDB0205695>DDB0205695</a>	JC3V2_0	3	735	1	2	0	PF00149;Calcineurin-like phosphoesterase;;	JC3V1_0C0018_11933	-	-
3	17	20	unknown (5C24)	split18.gid.0046c-F	DDB0186697	<a href=http://www.genedb.org/genedb/Search?organism=dicty&name=DDB0186697>DDB0186697</a>	BC4V2_0	4	1454	1	1	0	PF00904;Involucrin repeat;; PR01452;LIN-12/notch repeat (LNR) signature...	KIAA1208 protein (Fragment). ; ABA; BC4V1_0C0075_12279	gpt1;	-
3	18	20	unknown (5G24)	split8.gid.0005-F	DDB0185585	<a href=http://www.genedb.org/genedb/Search?organism=dicty&name=DDB0185585>DDB0185585</a>	BC4V2_0	4	346	0	0	0	PF03637;Mob1/phocein family;;	BC4V1_0C0021_08394	-	-
3	19	20	unknown (5K24)	split2.gid.0314c-F	DDB0191039	<a href=http://www.genedb.org/genedb/Search?organism=dicty&name=DDB0191039>DDB0191039</a>	JC1V2_0	1	1920	0	0	0	-	Hypothetical protein. ; ABA; JC1V1_0C0001_03421	-	-
3	20	20	unknown (5O24)	split2.gf.0421c-F	DDB0202734	<a href=http://www.genedb.org/genedb/Search?organism=dicty&name=DDB0202734>DDB0202734</a>	JC2V2_0	2	168	0	0	0	-	JC2V1_0C0024_01681	-	-
3	1	21	unknown (1C12)	split8.gf.0581c-R	DDB0205163	<a href=http://www.genedb.org/genedb/Search?organism=dicty&name=DDB0205163>DDB0205163</a>	JC3V2_0	3	2171	0	0	0	-	JC3V1_0C0008_11033	-	-
3	2	21	unknown (1G12)	split8.hmmg.0242-R	DDB0187496	<a href=http://www.genedb.org/genedb/Search?organism=dicty&name=DDB0187496>DDB0187496</a>	BC5V2_0	5	146	0	0	0	PF00698;Acyl transferase domain;; PF00109;Beta-ketoacyl synthase; N-terminal...	Similar to Cryptosporidium parvum. type I fatty acid synthase. ; ABA; BC5V1_0C0009_06643	-	-
3	3	21	unknown (1K12)	split13.hmmg.0111c-R	DDB0218824	<a href=http://www.genedb.org/genedb/Search?organism=dicty&name=DDB0218824>DDB0218824</a>	BC4V2_0	4	1793	1	0	1	-	3F protein precursor (Fragment). ; predicted by automatic BLAST annotation	DDB0219978	pspG;3F;"prespore_gene"
3	4	21	unknown (1O12)	split15.gid.0302a-R	DDB0205791	<a href=http://www.genedb.org/genedb/Search?organism=dicty&name=DDB0205791>DDB0205791</a>	JC3V2_0	3	827	0	0	0	PF00904;Involucrin repeat;; PF07064;Protein of unknown function...	JC3V1_0C0021_12450	-	-
3	5	21	unknown (1C24)	EMPTY	Null	-	-	-	-	-	-	-	-	-	-	-
3	6	21	unknown (1G24)	EMPTY	Null	-	-	-	-	-	-	-	-	-	-	-
3	7	21	unknown (1K24)	EMPTY	Null	-	-	-	-	-	-	-	-	-	-	-
3	8	21	unknown (1O24)	EMPTY	Null	-	-	-	-	-	-	-	-	-	-	-
3	9	21	unknown (2C12)	split7.gid.0527-F	DDB0215770	<a href=http://www.genedb.org/genedb/Search?organism=dicty&name=DDB0215770>DDB0215770</a>	BC4V2_0	4	2147	0	0	0	-	BC4V1_0C0116_10046	-	-
3	10	21	unknown (2G12)	split7.gid.0566c-F	DDB0185348	<a href=http://www.genedb.org/genedb/Search?organism=dicty&name=DDB0185348>DDB0185348</a>	BC4V2_0	4	85	0	0	0	PF05725;FNIP Repeat;;	BC4V1_0C0008_07218	-	-
3	11	21	unknown (2K12)	split18.gid.0611-F	DDB0186731	<a href=http://www.genedb.org/genedb/Search?organism=dicty&name=DDB0186731>DDB0186731</a>	BC4V2_0	4	1489	0	0	0	-	BC4V1_0C0076_12315	-	-
3	12	21	unknown (2O12)	empty	Null	-	-	-	-	-	-	-	-	-	-	-
3	13	21	unknown (2C24)	split1.gf.0439c-F	DDB0202904	<a href=http://www.genedb.org/genedb/Search?organism=dicty&name=DDB0202904>DDB0202904</a>	JC2V2_0	2	7	0	0	0	PF00169;PH domain;; PF00018;SH3 domain;; PF07653;Variant SH3 domain;; PR00452;SH3 domain signature ;;	JC2V1_0C0026_02116	-	-
3	14	21	unknown (2G24)	split1.gid.0472-F	DDB0189953	<a href=http://www.genedb.org/genedb/Search?organism=dicty&name=DDB0189953>DDB0189953</a>	JC1V2_0	1	765	0	0	0	-	JC1V1_0C0003_04254	-	-
3	15	21	unknown (2K24)	empty	Null	-	-	-	-	-	-	-	-	-	-	-
3	16	21	unknown (2O24)	empty	Null	-	-	-	-	-	-	-	-	-	-	-
3	17	21	unknown (3C12)	split19.hmmg.0321-F	DDB0188991	<a href=http://www.genedb.org/genedb/Search?organism=dicty&name=DDB0188991>DDB0188991</a>	BC5V2_0	5	1721	0	0	0	-	BC5V1_0C0117_07936	-	-
3	18	21	unknown (3G12)	split19.gid.0483-F	DDB0205036	<a href=http://www.genedb.org/genedb/Search?organism=dicty&name=DDB0205036>DDB0205036</a>	JC3V2_0	3	643	0	2	0	-	JC3V1_0C0004_10858	-	-
3	19	21	unknown (3K12)	split24.gid.0101c-F	DDB0217952	<a href=http://www.genedb.org/genedb/Search?organism=dicty&name=DDB0217952>DDB0217952</a>	JC2V2_0	2	3099	0	0	0	PF00076;RNA recognition motif. (a.k.a. RRM;...	Similar to Dictyostelium discoideum (Slime mold). Coronin binding protein. ; ABA; JC2V1_0C0020_00048	-	-
3	20	21	unknown (3O12)	split24.gid.0274c-F	DDB0187880	<a href=http://www.genedb.org/genedb/Search?organism=dicty&name=DDB0187880>DDB0187880</a>	BC5V2_0	5	550	0	0	0	PF01680;SOR/SNZ family;;	Probable pyridoxin biosynthesis PDX1-like protein. ; ABA; BC5V1_0C0033_07411	-	-
4	1	1	emp	emp	Null	-	-	-	-	-	-	-	-	-	-	-
4	2	1	emp	emp	Null	-	-	-	-	-	-	-	-	-	-	-
4	3	1	emp	emp	Null	-	-	-	-	-	-	-	-	-	-	-
4	4	1	emp	emp	Null	-	-	-	-	-	-	-	-	-	-	-
4	5	1	emp	emp	Null	-	-	-	-	-	-	-	-	-	-	-
4	6	1	emp	emp	Null	-	-	-	-	-	-	-	-	-	-	-
4	7	1	emp	emp	Null	-	-	-	-	-	-	-	-	-	-	-
4	8	1	emp	emp	Null	-	-	-	-	-	-	-	-	-	-	-
4	9	1	emp	emp	Null	-	-	-	-	-	-	-	-	-	-	-
4	10	1	emp	emp	Null	-	-	-	-	-	-	-	-	-	-	-
4	11	1	emp	emp	Null	-	-	-	-	-	-	-	-	-	-	-
4	12	1	emp	emp	Null	-	-	-	-	-	-	-	-	-	-	-
4	13	1	unknown (51D12)	TRP	Null	-	-	-	-	-	-	-	-	-	-	-
4	14	1	unknown (51H12)	DAP	Null	-	-	-	-	-	-	-	-	-	-	-
4	15	1	unknown (51L12)	THR	Null	-	-	-	-	-	-	-	-	-	-	-
4	16	1	unknown (51P12)	PHE	Null	-	-	-	-	-	-	-	-	-	-	-
4	17	1	unknown (51D24)	LYS	Null	-	-	-	-	-	-	-	-	-	-	-
4	18	1	unknown (51H24)	GDNA20	Null	-	-	-	-	-	-	-	-	-	-	-
4	19	1	unknown (51L24)	GDNA100	Null	-	-	-	-	-	-	-	-	-	-	-
4	20	1	unknown (51P24)	Cy3	Null	-	-	-	-	-	-	-	-	-	-	-
4	1	2	unknown (48D24)	D12.chr1_gid_301002.771_F	DDB0190679	<a href=http://www.genedb.org/genedb/Search?organism=dicty&name=DDB0190679>DDB0190679</a>	JC1V2_0	1	1551	0	0	0	PF03992;Antibiotic biosynthesis...	JC1V1_0C0001_03018	-	-
4	2	2	unknown (48H24)	H12.chr1_gid_301002.777c_F	DDB0190685	<a href=http://www.genedb.org/genedb/Search?organism=dicty&name=DDB0190685>DDB0190685</a>	JC1V2_0	1	1557	0	0	0	-	JC1V1_0C0001_03025	-	-
4	3	2	unknown (48L24)	D12.chr1_gid_301002.931c_F	DDB0216584	<a href=http://www.genedb.org/genedb/Search?organism=dicty&name=DDB0216584>DDB0216584</a>	JC1V2_0	1	628	0	0	0	PF01652;Eukaryotic initiation factor 4E;;	Eukaryotic translation initiation factor iso4E. ; predicted by automatic BLAST annotation	-	-
4	4	2	unknown (48P24)	H12.chr1_gid_301002.935c_F	DDB0189812	<a href=http://www.genedb.org/genedb/Search?organism=dicty&name=DDB0189812>DDB0189812</a>	JC1V2_0	1	624	0	0	0	-	JC1V1_0C0002_04080	-	-
4	5	2	unknown (49D12)	D06.chr1_gid_301002.398_F	DDB0190400	<a href=http://www.genedb.org/genedb/Search?organism=dicty&name=DDB0190400>DDB0190400</a>	JC1V2_0	1	1250	0	0	0	-	JC1V1_0C0001_02698	-	-
4	6	2	unknown (49H12)	H06.chr1_gf_301002.476_F	DDB0190404	<a href=http://www.genedb.org/genedb/Search?organism=dicty&name=DDB0190404>DDB0190404</a>	JC1V2_0	1	1256	1	0	0	PF05184;Saposin-like type B; region 1;; PF03489;Saposin-like type B; region 2;; PR01797;Saposin signature ;;	JC1V1_0C0001_02705	-	-
4	7	2	unknown (49L12)	D06.chr1_gid_301002.539c_F	DDB0190533	<a href=http://www.genedb.org/genedb/Search?organism=dicty&name=DDB0190533>DDB0190533</a>	JC1V2_0	1	1395	0	8	0	PF03552;Cellulose synthase;;	Cellulose synthase. ; ABA; JC1V1_0C0001_02854	DDB0191159	dcsA;"UDP-glucose:1;4-beta-D-glucan_4-beta-D-glucosyltransferase;cellulose_synthase"
4	8	2	unknown (49P12)	H06.chr1_EST_301002.488_F	DDB0190541	<a href=http://www.genedb.org/genedb/Search?organism=dicty&name=DDB0190541>DDB0190541</a>	JC1V2_0	1	1403	0	0	0	PF04424;Protein of unknown function...	JC1V1_0C0001_02863	-	-
4	9	2	unknown (49D24)	D12.chr1_gf_301002.567_F	DDB0216682	<a href=http://www.genedb.org/genedb/Search?organism=dicty&name=DDB0216682>DDB0216682</a>	JC1V2_0	1	1331	1	0	1	-	DDB0216682	-	-
4	10	2	unknown (49H24)	H12.chr1_gid_301002.479_F	DDB0190476	<a href=http://www.genedb.org/genedb/Search?organism=dicty&name=DDB0190476>DDB0190476</a>	JC1V2_0	1	1334	0	0	0	PF03372;Endonuclease/Exonuclease/phosphatas	JC1V1_0C0001_02788	-	-
4	11	2	unknown (49L24)	D12.chr1_gid_301002.622c_F	DDB0201879	<a href=http://www.genedb.org/genedb/Search?organism=dicty&name=DDB0201879>DDB0201879</a>	JC1V2_0	1	1481	0	1	0	PF00069;Protein kinase domain;; PF07714;Protein tyrosine kinase;; PR00109;Tyrosine kinase catalytic domain...	GDT1 protein. ; ABA; JC1V1_0C0001_02944	DDB0220636	gdt8;"putative_transmembrane_protein;putative_tyrosine_kinase-like_(TKL)_protein"
4	12	2	unknown (49P24)	H12.chr1_gid_301002.632c_F	DDB0190622	<a href=http://www.genedb.org/genedb/Search?organism=dicty&name=DDB0190622>DDB0190622</a>	JC1V2_0	1	1490	0	0	0	PF00400;WD domain; G-beta repeat;;	JC1V1_0C0001_02954	-	-
4	13	2	unknown (50D12)	D06.chr1_gid_301002.58_F	DDB0189442	<a href=http://www.genedb.org/genedb/Search?organism=dicty&name=DDB0189442>DDB0189442</a>	JC1V2_0	1	236	0	0	0	-	JC1V1_0C0002_03672	-	-
4	14	2	unknown (50H12)	H06.chr1_gid_301002.68_F	DDB0216536	<a href=http://www.genedb.org/genedb/Search?organism=dicty&name=DDB0216536>DDB0216536</a>	JC1V2_0	1	227	0	0	0	PF00069;Protein kinase domain;; PF00023;Ankyrin repeat;; PR01415;Ankyrin repeat signature ;;	JC1V1_0C0002_03662	-	-
4	15	2	unknown (50L12)	D06.chr1_gid_301002.217_F	DDB0190235	<a href=http://www.genedb.org/genedb/Search?organism=dicty&name=DDB0190235>DDB0190235</a>	JC1V2_0	1	1078	0	0	0	-	JC1V1_0C0001_02508	-	-
4	16	2	unknown (50P12)	H06.chr1_gid_301002.234c_F	DDB0190249	<a href=http://www.genedb.org/genedb/Search?organism=dicty&name=DDB0190249>DDB0190249</a>	JC1V2_0	1	1093	0	0	0	PF00307;Calponin homology (CH) domain;; PF00621;RhoGEF domain;; PF00169;PH domain;; PR00888;Smooth muscle protein/calponin...	JC1V1_0C0001_02527	-	-
4	17	2	unknown (50D24)	D12.chr1_gid_301002.140c_F	DDB0190159	<a href=http://www.genedb.org/genedb/Search?organism=dicty&name=DDB0190159>DDB0190159</a>	JC1V2_0	1	994	0	0	0	PF03981;Ubiquinol-cytochrome C chaperone;;	JC1V1_0C0001_02420	-	-
4	18	2	unknown (50H24)	H12.chr1_gid_301002.145_F	DDB0190164	<a href=http://www.genedb.org/genedb/Search?organism=dicty&name=DDB0190164>DDB0190164</a>	JC1V2_0	1	999	0	0	0	-	JC1V1_0C0001_02425	-	-
4	19	2	unknown (50L24)	D12.chr1_gid_301002.308c_F	DDB0190317	<a href=http://www.genedb.org/genedb/Search?organism=dicty&name=DDB0190317>DDB0190317</a>	JC1V2_0	1	1164	0	0	0	-	JC1V1_0C0001_02606	-	-
4	20	2	unknown (50P24)	H12.chr1_gid_301002.319c_F	DDB0216662	<a href=http://www.genedb.org/genedb/Search?organism=dicty&name=DDB0216662>DDB0216662</a>	JC1V2_0	1	1176	0	0	0	-	JC1V1_0C0001_02617	-	-
4	1	3	unknown (46D12)	D06.chr1_gid_301002.1323_F	DDB0189911	<a href=http://www.genedb.org/genedb/Search?organism=dicty&name=DDB0189911>DDB0189911</a>	JC1V2_0	1	722	1	0	0	-	Protein rtoA (Ratio-A). ; ABA; JC1V1_0C0003_04210	-	-
4	2	3	unknown (46H12)	H06.chr1_gid_301002.1327c_F	DDB0216607	<a href=http://www.genedb.org/genedb/Search?organism=dicty&name=DDB0216607>DDB0216607</a>	JC1V2_0	1	726	0	0	0	PF02823;ATP synthase; Delta/Epsilon chain;...	DDB0216607	-	-
4	3	3	unknown (46L12)	D06.chr1_gid_301002.1469c_F	DDB0189672	<a href=http://www.genedb.org/genedb/Search?organism=dicty&name=DDB0189672>DDB0189672</a>	JC1V2_0	1	478	0	0	0	PF06859;Bicoid-interacting protein 3...	Hypothetical protein Y17G7B.18a. ; ABA; JC1V1_0C0002_03928	-	-
4	4	3	unknown (46P12)	H06.chr1_gid_301002.1476_F	DDB0189665	<a href=http://www.genedb.org/genedb/Search?organism=dicty&name=DDB0189665>DDB0189665</a>	JC1V2_0	1	471	0	1	0	PF02893;GRAM domain;; PF00904;Involucrin repeat;;	JC1V1_0C0002_03921	-	-
4	5	3	unknown (46D24)	D12.chr1_gid_301002.1407_F	DDB0191059	<a href=http://www.genedb.org/genedb/Search?organism=dicty&name=DDB0191059>DDB0191059</a>	JC1V2_0	1	1940	0	0	0	PF00076;RNA recognition motif. (a.k.a. RRM;...	JC1V1_0C0001_03444	-	-
4	6	3	unknown (46H24)	H12.chr1_gid_301002.1411_F	DDB0191055	<a href=http://www.genedb.org/genedb/Search?organism=dicty&name=DDB0191055>DDB0191055</a>	JC1V2_0	1	1936	0	0	0	PF02205;WH2 motif;;	JC1V1_0C0001_03440	DDB0231674	-
4	7	3	unknown (46L24)	D12.chr1_gf_301002.1830c_F	DDB0202163	<a href=http://www.genedb.org/genedb/Search?organism=dicty&name=DDB0202163>DDB0202163</a>	JC1V2_0	1	398	0	0	0	-	JC1V1_0C0002_03846	-	-
4	8	3	unknown (46P24)	H12.chr1_gid_301002.1551c_F	DDB0189594	<a href=http://www.genedb.org/genedb/Search?organism=dicty&name=DDB0189594>DDB0189594</a>	JC1V2_0	1	393	0	0	0	PF05725;FNIP Repeat;;	JC1V1_0C0002_03841	-	-
4	9	3	unknown (47D12)	D06.chr1_gid_301002.1000_F	DDB0189750	<a href=http://www.genedb.org/genedb/Search?organism=dicty&name=DDB0189750>DDB0189750</a>	JC1V2_0	1	560	0	1	0	PF00916;Sulfate transporter family;; PF01740;STAS domain;;	Sulfate transporter 4.1; chloroplast precursor (AST82). ; ABA; JC1V1_0C0002_04011	-	-
4	10	3	unknown (47H12)	H06.chr1_gid_301002.1005_F	DDB0202213	<a href=http://www.genedb.org/genedb/Search?organism=dicty&name=DDB0202213>DDB0202213</a>	JC1V2_0	1	554	0	0	0	PF00514;Armadillo/beta-catenin-like repeat;; PF01363;FYVE zinc finger;;	JC1V1_0C0002_04006	-	-
4	11	3	unknown (47L12)	D06.chr1_gid_301002.1160c_F	DDB0216627	<a href=http://www.genedb.org/genedb/Search?organism=dicty&name=DDB0216627>DDB0216627</a>	JC1V2_0	1	818	1	0	0	PF00526;Dictyostelium (slime mold) repeat;;	DDB0216627	-	-
4	12	3	unknown (47P12)	H06.chr1_gid_301002.1164c_F	DDB0190003	<a href=http://www.genedb.org/genedb/Search?organism=dicty&name=DDB0190003>DDB0190003</a>	JC1V2_0	1	823	0	0	0	PF00789;UBX domain;;	JC1V1_0C0003_04317	-	-
4	13	3	unknown (47D24)	D12.chr1_gid_301002.1077_F	DDB0189347	<a href=http://www.genedb.org/genedb/Search?organism=dicty&name=DDB0189347>DDB0189347</a>	JC1V2_0	1	136	0	2	0	-	JC1V1_0C0002_03563	-	-
4	14	3	unknown (47H24)	H12.chr1_gid_301002.1081c_F	DDB0189351	<a href=http://www.genedb.org/genedb/Search?organism=dicty&name=DDB0189351>DDB0189351</a>	JC1V2_0	1	140	0	0	0	PF01678;Diaminopimelate epimerase;;	Diaminopimelate epimerase DafE (Fragment). ; ABA; JC1V1_0C0002_03567	DDB0220128	dafE;"diaminopimelate_epimerase"
4	15	3	unknown (47L24)	D12.chr1_gf_301002.1471_F	DDB0202352	<a href=http://www.genedb.org/genedb/Search?organism=dicty&name=DDB0202352>DDB0202352</a>	JC1V2_0	1	899	0	0	0	-	JC1V1_0C0003_04400	-	-
4	16	3	unknown (47P24)	H12.chr1_gid_301002.1242c_F	DDB0189482	<a href=http://www.genedb.org/genedb/Search?organism=dicty&name=DDB0189482>DDB0189482</a>	JC1V2_0	1	279	0	0	0	-	JC1V1_0C0002_03720	-	-
4	17	3	unknown (48D12)	D06.chr1_gid_301002.701_F	DDB0216744	<a href=http://www.genedb.org/genedb/Search?organism=dicty&name=DDB0216744>DDB0216744</a>	JC1V2_0	1	1691	1	1	0	PR00019;Leucine-rich repeat signature ;;	JC1V1_0C0001_03175	-	-
4	18	3	unknown (48H12)	H06.chr1_gid_301002.706_F	DDB0190818	<a href=http://www.genedb.org/genedb/Search?organism=dicty&name=DDB0190818>DDB0190818</a>	JC1V2_0	1	1696	0	0	0	PF04111;Autophagy protein Apg6;;	Autophagy protein 6. ; ABA; JC1V1_0C0001_03179	DDB0191425	atg6;APG6;"autophagy_protein_6"
4	19	3	unknown (48L12)	D06.chr1_gid_301002.859_F	DDB0216601	<a href=http://www.genedb.org/genedb/Search?organism=dicty&name=DDB0216601>DDB0216601</a>	JC1V2_0	1	702	0	0	0	PF07647;SAM domain (Sterile alpha motif);; PF00536;SAM domain (Sterile alpha motif);; PF00904;Involucrin repeat;; PF00225;Kinesin motor domain;; PR00380;Kinesin heavy chain signature ;;	JC1V1_0C0002_04155	DDB0191499	ksnF;"K6;KIF6";"kinesin_6;kinesin-like_protein_K6"
4	20	3	unknown (48P12)	H06.chr1_gid_301002.864_F	DDB0189882	<a href=http://www.genedb.org/genedb/Search?organism=dicty&name=DDB0189882>DDB0189882</a>	JC1V2_0	1	697	0	0	0	-	JC1V1_0C0002_04150	-	-
4	1	4	unknown (43D24)	D12.chr2_gid_011002.426_F	DDB0217759	<a href=http://www.genedb.org/genedb/Search?organism=dicty&name=DDB0217759>DDB0217759</a>	JC2V2_0	2	2493	0	0	0	-	JC2V1_0C0046_06420	-	-
4	2	4	unknown (43H24)	H12.chr2_gid_011002.431c_F	DDB0169514	<a href=http://www.genedb.org/genedb/Search?organism=dicty&name=DDB0169514>DDB0169514</a>	JC2V2_0	2	2488	1	0	0	PF00112;Papain family cysteine protease;; PF00188;SCP-like extracellular protein;; PR00837;Allergen V5/Tpx-1 family signature... PR00705;Papain cysteine protease (C1)...	JC2V1_0C0046_06425	-	-
4	3	4	unknown (43L24)	D12.chr2_gid_011002.561c_F	DDB0168479	<a href=http://www.genedb.org/genedb/Search?organism=dicty&name=DDB0168479>DDB0168479</a>	JC2V2_0	2	328	0	0	0	PF01293;Phosphoenolpyruvate carboxykinase;;	JC2V1_0C0002_12933	DDB0231108	-
4	4	4	unknown (43P24)	H12.chr2_gid_011002.570_F	DDB0168470	<a href=http://www.genedb.org/genedb/Search?organism=dicty&name=DDB0168470>DDB0168470</a>	JC2V2_0	2	319	1	7	0	PF00003;7 transmembrane receptor... PF02608;Basic membrane protein;; PR00248;Metabotropic glutamate GPCR...	JC2V1_0C0002_12926	DDB0231963	grlA;"G-protein-coupled_receptor_(GPCR)_family_protein;GABA-B_receptor-like_protein;metabotropic_glutamate_receptor-like_protein"
4	5	4	unknown (44D12)	D06.chr2_gid_011002.75_F	DDB0217589	<a href=http://www.genedb.org/genedb/Search?organism=dicty&name=DDB0217589>DDB0217589</a>	JC2V2_0	2	1924	0	0	0	-	Hypothetical protein. ; ABA; JC2V1_0C0033_04951	DDB0220680	-
4	6	4	unknown (44H12)	H06.chr2_gf_021002.82c_F	DDB0167550	<a href=http://www.genedb.org/genedb/Search?organism=dicty&name=DDB0167550>DDB0167550</a>	JC2V2_0	2	1921	1	2	0	PF00053;Laminin EGF-like (Domains III and... PR00011;Type III EGF-like signature ;;	JC2V1_0C0033_04954	DDB0232015	-
4	7	4	unknown (44L12)	D06.chr2_gid_011002.214_F	DDB0217070	<a href=http://www.genedb.org/genedb/Search?organism=dicty&name=DDB0217070>DDB0217070</a>	JC2V2_0	2	801	0	8	0	PF00226;DnaJ domain;; PF01753;MYND finger;; PR00625;DnaJ protein family signature ;;	JC2V1_0C0011_14032	-	-
4	8	4	unknown (44P12)	H06.chr2_gid_011002.220c_F	DDB0168924	<a href=http://www.genedb.org/genedb/Search?organism=dicty&name=DDB0168924>DDB0168924</a>	JC2V2_0	2	795	0	1	0	PF00782;Dual specificity phosphatase;...	JC2V1_0C0011_14026	DDB0185057	PLIP;"phosphatidylinositol_phosphatase"
4	9	4	unknown (44D24)	D12.chr2_gid_011002.146c_F	DDB0168602	<a href=http://www.genedb.org/genedb/Search?organism=dicty&name=DDB0168602>DDB0168602</a>	JC2V2_0	2	458	0	0	0	-	Similar to Dictyostelium discoideum (Slime mold). Histidine kinase DhkK. ; ABA; JC2V1_0C0004_13054	-	-
4	10	4	unknown (44H24)	H12.chr2_gid_011002.150_F	DDB0216938	<a href=http://www.genedb.org/genedb/Search?organism=dicty&name=DDB0216938>DDB0216938</a>	JC2V2_0	2	413	0	8	0	-	Hypothetical protein. ; ABA; JC2V1_0C0003_13001	-	-
4	11	4	unknown (44L24)	D12.chr2_ESTs_011002.270c_F	DDB0217321	<a href=http://www.genedb.org/genedb/Search?organism=dicty&name=DDB0217321>DDB0217321</a>	JC2V2_0	2	1361	0	0	0	-	Similar to Homo sapiens (Human). 28 kDa heat-and acid-stable phosphoprotein (PDGF-associated protein). ; predicted by automatic BLAST annotation	-	-
4	12	4	unknown (44P24)	H12.chr2_gid_011002.290c_F	DDB0217326	<a href=http://www.genedb.org/genedb/Search?organism=dicty&name=DDB0217326>DDB0217326</a>	JC2V2_0	2	1366	0	0	0	PF00071;Ras family;; PR00449;Transforming protein P21 ras...	Hypothetical protein. ; predicted by automatic BLAST annotation	-	-
4	13	4	unknown (45D12)	D06.chr1_gid_301002.1617c_F	DDB0190117	<a href=http://www.genedb.org/genedb/Search?organism=dicty&name=DDB0190117>DDB0190117</a>	JC1V2_0	1	950	0	0	0	-	Hypothetical protein. ; ABA; JC1V1_0C0003_04453	DDB0231762	AF310884_3;unknown
4	14	4	unknown (45H12)	H06.chr1_gid_301002.1625_F	DDB0190110	<a href=http://www.genedb.org/genedb/Search?organism=dicty&name=DDB0190110>DDB0190110</a>	JC1V2_0	1	943	0	0	0	-	JC1V1_0C0003_04445	-	-
4	15	4	unknown (45L12)	D06.chr1_gid_301002.1791c_F	DDB0191012	<a href=http://www.genedb.org/genedb/Search?organism=dicty&name=DDB0191012>DDB0191012</a>	JC1V2_0	1	1892	0	0	0	PF01248;Ribosomal protein...	60S ribosomal protein L30-2. ; ABA; JC1V1_0C0001_03394	DDB0230155	rpl30;"ribosomal_protein_L30"
4	16	4	unknown (45P12)	H06.chr1_gid_301002.1801_F	DDB0190828	<a href=http://www.genedb.org/genedb/Search?organism=dicty&name=DDB0190828>DDB0190828</a>	JC1V2_0	1	1706	0	0	0	-	JC1V1_0C0001_03190	-	-
4	17	4	unknown (45D24)	D12.chr1_gid_301002.1701_F	DDB0190925	<a href=http://www.genedb.org/genedb/Search?organism=dicty&name=DDB0190925>DDB0190925</a>	JC1V2_0	1	1803	1	8	0	PF01435;Peptidase family M48;;	JC1V1_0C0001_03303	-	-
4	18	4	unknown (45H24)	H12.chr1_gid_301002.1710c_F	DDB0216754	<a href=http://www.genedb.org/genedb/Search?organism=dicty&name=DDB0216754>DDB0216754</a>	JC1V2_0	1	1812	1	1	0	PF00149;Calcineurin-like phosphoesterase;;	JC1V1_0C0001_03312	DDB0216178	sgmA;sphingomyelinase
4	19	4	unknown (45L24)	D12.chr2_gid_011002.09_F	DDB0167294	<a href=http://www.genedb.org/genedb/Search?organism=dicty&name=DDB0167294>DDB0167294</a>	JC2V2_0	2	2180	0	0	0	PF01412;Putative GTPase activating protein... PR00405;HIV Rev interacting protein...	Hypothetical protein. ; ABA; JC2V1_0C0018_00326	-	-
4	20	4	unknown (45P24)	H12.chr2_gid_011002.14c_F	DDB0167299	<a href=http://www.genedb.org/genedb/Search?organism=dicty&name=DDB0167299>DDB0167299</a>	JC2V2_0	2	2185	0	0	0	-	Hypothetical protein. ; ABA; JC2V1_0C0018_00321	-	-
4	1	5	unknown (41D12)	D06.chr2_gid_011002.894_F	DDB0217395	<a href=http://www.genedb.org/genedb/Search?organism=dicty&name=DDB0217395>DDB0217395</a>	JC2V2_0	2	1435	1	2	0	-	Similar to Dictyostelium discoideum (Slime mold). Hypothetical 127.0 kDa protein. ; predicted by automatic BLAST annotation	-	-
4	2	5	unknown (41H12)	H06.chr2_gid_011002.899c_F	DDB0217392	<a href=http://www.genedb.org/genedb/Search?organism=dicty&name=DDB0217392>DDB0217392</a>	JC2V2_0	2	1432	0	0	0	-	Hypothetical protein. ; predicted by automatic BLAST annotation	-	-
4	3	5	unknown (41L12)	D06.chr2_ESTs_011002.1053_F	DDB0168357	<a href=http://www.genedb.org/genedb/Search?organism=dicty&name=DDB0168357>DDB0168357</a>	JC2V2_0	2	2852	0	1	0	PF00153;Mitochondrial carrier protein;; PR00926;Mitochondrial carrier protein... PR00927;Adenine nucleotide translocator 1...	Similar to Mus musculus (Mouse). Calcium-binding mitochondrial carrier protein Aralar2 (Solute carrier family 25; member 13) (Citrin). ; ABA; JC2V1_0C0022_01562	-	-
4	4	5	unknown (41P12)	H06.chr2_gid_011002.1029c_F	DDB0168337	<a href=http://www.genedb.org/genedb/Search?organism=dicty&name=DDB0168337>DDB0168337</a>	JC2V2_0	2	2857	0	0	0	PF00004;ATPase family associated with various...	Similar to Oryza sativa (Rice). 26S proteasome regulatory particle triple-A ATPase subunit1. ; ABA; JC2V1_0C0022_01557	-	-
4	5	5	unknown (41D24)	D12.chr2_gid_011002.965c_F	DDB0217178	<a href=http://www.genedb.org/genedb/Search?organism=dicty&name=DDB0217178>DDB0217178</a>	JC2V2_0	2	1218	1	0	1	-	Similar to Homo sapiens (Human). Mucin 2 (Intestinal mucin 2). ; predicted by automatic BLAST annotation	-	-
4	6	5	unknown (41H24)	H12.chr2_ESTs_011002.981c_F	DDB0217172	<a href=http://www.genedb.org/genedb/Search?organism=dicty&name=DDB0217172>DDB0217172</a>	JC2V2_0	2	1212	0	0	0	PF00018;SH3 domain;; PF07653;Variant SH3 domain;; PF00241;Cofilin/tropomyosin-typ PR00452;SH3 domain signature ;;	Similar to Y56A3A.13.p. ; predicted by automatic BLAST annotation	-	-
4	7	5	unknown (41L24)	D12.chr2_gid_011002.1087c_F	DDB0167685	<a href=http://www.genedb.org/genedb/Search?organism=dicty&name=DDB0167685>DDB0167685</a>	JC2V2_0	2	1779	0	0	0	-	Similar to Dictyostelium discoideum (Slime mold). Histidine kinase. ; ABA; JC2V1_0C0033_05109	-	-
4	8	5	unknown (41P24)	H12.chr2_gf_021002.1286c_F	DDB0217546	<a href=http://www.genedb.org/genedb/Search?organism=dicty&name=DDB0217546>DDB0217546</a>	JC2V2_0	2	1782	0	0	0	PF06650;Protein of unknown function... PF00904;Involucrin repeat;;	Similar to vacuolar Protein Sorting; Vps13p. ; ABA; JC2V1_0C0033_05106	-	-
4	9	5	unknown (42D12)	D06.chr2_gid_011002.620_F	DDB0202473	<a href=http://www.genedb.org/genedb/Search?organism=dicty&name=DDB0202473>DDB0202473</a>	JC2V2_0	2	2324	0	1	0	PF02985;HEAT repeat;;	Hypothetical protein. ; ABA; JC2V1_0C0017_00162	-	-
4	10	5	unknown (42H12)	H06.chr2_gid_011002.625_F	DDB0202469	<a href=http://www.genedb.org/genedb/Search?organism=dicty&name=DDB0202469>DDB0202469</a>	JC2V2_0	2	2329	0	0	0	PF00035;Double-stranded RNA binding motif;;	Similar to Neurospora crassa. Hypothetical 79.1 kDa protein. ; ABA; JC2V1_0C0017_00155	-	-
4	11	5	unknown (42L12)	D06.chr2_gid_011002.754c_F	DDB0169059	<a href=http://www.genedb.org/genedb/Search?organism=dicty&name=DDB0169059>DDB0169059</a>	JC2V2_0	2	3023	0	0	0	PF00582;Universal stress protein family;; PR01438;Universal stress protein signature...	Hypothetical protein. ; ABA; JC2V1_0C0021_01371	-	-
4	12	5	unknown (42P12)	H06.chr2_gid_011002.759_F	DDB0169069	<a href=http://www.genedb.org/genedb/Search?organism=dicty&name=DDB0169069>DDB0169069</a>	JC2V2_0	2	3028	0	0	0	-	Hypothetical protein. ; ABA; JC2V1_0C0020_00126	-	-
4	13	5	unknown (42D24)	D12.chr2_gid_011002.692c_F	DDB0203864	<a href=http://www.genedb.org/genedb/Search?organism=dicty&name=DDB0203864>DDB0203864</a>	JC2V2_0	2	2714	1	3	0	-	Hypothetical protein. ; ABA; JC2V1_0C0014_14164	-	-
4	14	5	unknown (42H24)	H12.chr2_gid_011002.696c_F	DDB0167070	<a href=http://www.genedb.org/genedb/Search?organism=dicty&name=DDB0167070>DDB0167070</a>	JC2V2_0	2	2710	1	0	0	-	Similar to Dictyostelium discoideum (Slime mold). Countin. ; ABA; JC2V1_0C0014_14160	DDB0220699	ctnC;countin3
4	15	5	unknown (42L24)	D12.chr2_gid_011002.817c_F	DDB0217509	<a href=http://www.genedb.org/genedb/Search?organism=dicty&name=DDB0217509>DDB0217509</a>	JC2V2_0	2	1670	0	0	0	-	Hypothetical protein. ; ABA; JC2V1_0C0033_05218	-	-
4	16	5	unknown (42P24)	H12.chr2_gid_011002.821_F	DDB0217512	<a href=http://www.genedb.org/genedb/Search?organism=dicty&name=DDB0217512>DDB0217512</a>	JC2V2_0	2	1675	0	0	0	-	Hypothetical protein. ; ABA; JC2V1_0C0033_05212	-	-
4	17	5	unknown (43D12)	D06.chr2_gid_011002.353c_F	DDB0202642	<a href=http://www.genedb.org/genedb/Search?organism=dicty&name=DDB0202642>DDB0202642</a>	JC2V2_0	2	2943	1	0	0	PR01217;Proline rich extensin signature ;;	SP85 (Similar to Dictyostelium discoideum (Slime mold). Prespore protein B). ; ABA; JC2V1_0C0022_01461	DDB0185060	pspB;"SP85;psB";"prespore_gene_14E6"
4	18	5	unknown (43H12)	H06.chr2_gid_011002.358c_F	DDB0168486	<a href=http://www.genedb.org/genedb/Search?organism=dicty&name=DDB0168486>DDB0168486</a>	JC2V2_0	2	335	0	0	0	-	JC2V1_0C0002_12940	-	-
4	19	5	unknown (43L12)	D06.chr2_gid_011002.500c_F	DDB0203492	<a href=http://www.genedb.org/genedb/Search?organism=dicty&name=DDB0203492>DDB0203492</a>	JC2V2_0	2	2542	1	0	0	-	JC2V1_0C0046_06368	-	-
4	20	5	unknown (43P12)	H06.chr2_gid_011002.505_F	DDB0168280	<a href=http://www.genedb.org/genedb/Search?organism=dicty&name=DDB0168280>DDB0168280</a>	JC2V2_0	2	2912	0	0	0	PF02319;E2F/DP family winged-helix...	JC2V1_0C0022_01499	DDB0220101	tfdp2;"DP-2;DP2";"transcription_factor_E2F/dimerisation_partner_(TDP)_family_protein"
4	1	6	unknown (38D24)	D12.chr2_gid_011002.1760c_F	DDB0167453	<a href=http://www.genedb.org/genedb/Search?organism=dicty&name=DDB0167453>DDB0167453</a>	JC2V2_0	2	2024	0	0	0	-	Hypothetical protein. ; ABA; JC2V1_0C0032_04835	-	-
4	2	6	unknown (38H24)	H12.chr2_gid_011002.1766_F	DDB0167447	<a href=http://www.genedb.org/genedb/Search?organism=dicty&name=DDB0167447>DDB0167447</a>	JC2V2_0	2	2030	0	0	0	PF00098;Zinc knuckle;; PR00939;C2HC-type zinc-finger signature ;;	Similar to plasmodium falciparum (Isolate 3D7). eukaryotic translation initiation factor 3 subunit 10; putative. ; ABA; JC2V1_0C0032_04829	-	-
4	3	6	unknown (38L24)	D12.chr2_gid_011002.1894c_F	DDB0217445	<a href=http://www.genedb.org/genedb/Search?organism=dicty&name=DDB0217445>DDB0217445</a>	JC2V2_0	2	1485	0	0	0	-	Similar to Plasmodium falciparum. Mtn3/RAG1IP-like protein. ; predicted by automatic BLAST annotation	-	-
4	4	6	unknown (38P24)	H12.chr2_gid_011002.1900c_F	DDB0217439	<a href=http://www.genedb.org/genedb/Search?organism=dicty&name=DDB0217439>DDB0217439</a>	JC2V2_0	2	1479	1	0	0	-	Hypothetical protein. ; predicted by automatic BLAST annotation	-	-
4	5	6	unknown (39D12)	D06.chr2_gid_011002.1430c_F	DDB0167644	<a href=http://www.genedb.org/genedb/Search?organism=dicty&name=DDB0167644>DDB0167644</a>	JC2V2_0	2	1821	0	0	0	-	Hypothetical protein. ; ABA; JC2V1_0C0033_05064	-	-
4	6	6	unknown (39H12)	H06.chr2_gid_011002.1434_F	DDB0167640	<a href=http://www.genedb.org/genedb/Search?organism=dicty&name=DDB0167640>DDB0167640</a>	JC2V2_0	2	1825	1	1	0	PF00526;Dictyostelium (slime mold) repeat;;	Similar to Dictyostelium discoideum (Slime mold). ORFveg106. ; ABA; JC2V1_0C0033_05059	-	-
4	7	6	unknown (39L12)	D06.chr2_gid_011002.1573c_F	DDB0218032	<a href=http://www.genedb.org/genedb/Search?organism=dicty&name=DDB0218032>DDB0218032</a>	JC2V2_0	2	3339	0	0	0	PF00573;Ribosomal protein L4/L1 family;;	Similar to Arabidopsis thaliana (Mouse-ear cress). AT3g09630/F11F8_22. ; ABA; JC2V1_0C0044_06216	DDB0231241	rpl4;"60S_ribosomal_protein_L4"
4	8	6	unknown (39P12)	H06.chr2_gid_011002.1577_F	DDB0169375	<a href=http://www.genedb.org/genedb/Search?organism=dicty&name=DDB0169375>DDB0169375</a>	JC2V2_0	2	3335	1	1	0	-	Similar to Dictyostelium discoideum (Slime mold). CGMP-specific phosphodiesterase. ; ABA; JC2V1_0C0044_06212	-	-
4	9	6	unknown (39D24)	D12.chr2_gid_011002.1498c_F	DDB0168777	<a href=http://www.genedb.org/genedb/Search?organism=dicty&name=DDB0168777>DDB0168777</a>	JC2V2_0	2	643	0	0	0	-	JC2V1_0C0007_13265	-	-
4	10	6	unknown (39H24)	H12.chr2_gid_011002.1503c_F	DDB0168800	<a href=http://www.genedb.org/genedb/Search?organism=dicty&name=DDB0168800>DDB0168800</a>	JC2V2_0	2	667	0	9	0	PF02714;Domain of unknown function DUF221;;	JC2V1_0C0007_13291	-	-
4	11	6	unknown (39L24)	D12.chr2_gid_011002.1632_F	DDB0217948	<a href=http://www.genedb.org/genedb/Search?organism=dicty&name=DDB0217948>DDB0217948</a>	JC2V2_0	2	3094	0	0	0	PF00551;Formyl transferase;;	Similar to Fusobacterium nucleatum (Subsp. nucleatum). Methionyl-tRNA formyltransferase (EC 2.1.2.9). ; ABA; JC2V1_0C0020_00052	-	-
4	12	6	unknown (39P24)	H12.chr2_gid_011002.1636_F	DDB0169146	<a href=http://www.genedb.org/genedb/Search?organism=dicty&name=DDB0169146>DDB0169146</a>	JC2V2_0	2	3108	0	0	0	-	Hypothetical protein. ; ABA; JC2V1_0C0020_00039	-	-
4	13	6	unknown (40D12)	D06.chr2_gid_011002.1149c_F	DDB0216877	<a href=http://www.genedb.org/genedb/Search?organism=dicty&name=DDB0216877>DDB0216877</a>	JC2V2_0	2	242	0	0	0	PF01142;tRNA pseudouridine synthase D...	Hypothetical protein. ; ABA; JC2V1_0C0001_12843	-	-
4	14	6	unknown (40H12)	H06.chr2_gid_011002.1155_F	DDB0216873	<a href=http://www.genedb.org/genedb/Search?organism=dicty&name=DDB0216873>DDB0216873</a>	JC2V2_0	2	236	1	1	0	PF00560;Leucine Rich Repeat;; PR00019;Leucine-rich repeat signature ;;	JC2V1_0C0001_12837	-	-
4	15	6	unknown (40L12)	D06.chr2_gid_011002.1304c_F	DDB0167421	<a href=http://www.genedb.org/genedb/Search?organism=dicty&name=DDB0167421>DDB0167421</a>	JC2V2_0	2	2058	0	0	0	-	Similar to Dictyostelium discoideum (Slime mold). prespore-specific protein. ; ABA; JC2V1_0C0032_04797	-	-
4	16	6	unknown (40P12)	H06.chr2_gf_021002.1554_F	DDB0217625	<a href=http://www.genedb.org/genedb/Search?organism=dicty&name=DDB0217625>DDB0217625</a>	JC2V2_0	2	2069	0	0	0	PF00168;C2 domain;;	Hypothetical protein. ; ABA; JC2V1_0C0032_04787	-	-
4	17	6	unknown (40D24)	D12.chr2_gid_011002.1234c_F	DDB0169207	<a href=http://www.genedb.org/genedb/Search?organism=dicty&name=DDB0169207>DDB0169207</a>	JC2V2_0	2	3170	0	0	0	-	JC2V1_0C0037_05683	-	-
4	18	6	unknown (40H24)	H12.chr2_gid_011002.1240_F	DDB0217977	<a href=http://www.genedb.org/genedb/Search?organism=dicty&name=DDB0217977>DDB0217977</a>	JC2V2_0	2	3178	0	0	0	PF00642;Zinc finger C-x8-C-x5-C-x3-H type... PF00904;Involucrin repeat;;	JC2V1_0C0037_05692	-	-
4	19	6	unknown (40L24)	D12.chr2_ESTs_011002.1437_F	DDB0204126	<a href=http://www.genedb.org/genedb/Search?organism=dicty&name=DDB0204126>DDB0204126</a>	JC3V2_0	3	1744	0	0	0	PF00904;Involucrin repeat;;	JC3V1_0C0042_00775	-	-
4	20	6	unknown (40P24)	H12.chr2_gid_011002.1374c_F	DDB0204136	<a href=http://www.genedb.org/genedb/Search?organism=dicty&name=DDB0204136>DDB0204136</a>	JC3V2_0	3	1753	0	0	0	PF01135;Protein-L-isoaspartate(D-aspartate	PcmA. ; ABA; JC3V1_0C0042_00785	DDB0214947	pcmA;PcmA.
4	1	7	unknown (36D12)	D06.chr2_gid_011002.2225_F	DDB0167578	<a href=http://www.genedb.org/genedb/Search?organism=dicty&name=DDB0167578>DDB0167578</a>	JC2V2_0	2	1890	0	0	0	PF04910;Protein of unknown function;...	Similar to expressed protein; protein id: At2g46900.1; supported by cDNA: gi_14532607. ; ABA; JC2V1_0C0033_04987	-	-
4	2	7	unknown (36H12)	H06.chr2_gid_011002.2230_F	DDB0217577	<a href=http://www.genedb.org/genedb/Search?organism=dicty&name=DDB0217577>DDB0217577</a>	JC2V2_0	2	1885	0	2	0	PF02687;Predicted permease;;	Similar to Leishmania major. Hypothetical 122.4 kDa protein. ; ABA; JC2V1_0C0033_04992	-	-
4	3	7	unknown (36L12)	D06.chr2_gid_011002.2370c_F	DDB0168833	<a href=http://www.genedb.org/genedb/Search?organism=dicty&name=DDB0168833>DDB0168833</a>	JC2V2_0	2	699	1	1	0	-	JC2V1_0C0009_13415	-	-
4	4	7	unknown (36P12)	H06.chr2_gid_011002.2373c_F	DDB0202519	<a href=http://www.genedb.org/genedb/Search?organism=dicty&name=DDB0202519>DDB0202519</a>	JC2V2_0	2	2239	0	0	0	-	Hypothetical protein. ; ABA; JC2V1_0C0018_00269	-	-
4	5	7	unknown (36D24)	D12.chr2_gid_011002.2294c_F	DDB0167801	<a href=http://www.genedb.org/genedb/Search?organism=dicty&name=DDB0167801>DDB0167801</a>	JC2V2_0	2	1657	1	0	0	PF00904;Involucrin repeat;;	Similar to Dictyostelium discoideum (Slime mold). Adenylyl cyclase. ; ABA; JC2V1_0C0033_05233	-	-
4	6	7	unknown (36H24)	H12.chr2_gid_011002.2301c_F	DDB0168307	<a href=http://www.genedb.org/genedb/Search?organism=dicty&name=DDB0168307>DDB0168307</a>	JC2V2_0	2	2903	1	0	0	-	JC2V1_0C0022_01508	-	-
4	7	7	unknown (36L24)	D12.chr2_ESTs_011002.2590c_F	DDB0169275	<a href=http://www.genedb.org/genedb/Search?organism=dicty&name=DDB0169275>DDB0169275</a>	JC2V2_0	2	3239	0	7	0	PF01151;GNS1/SUR4 family;;	JC2V1_0C0038_05780	-	-
4	8	7	unknown (36P24)	H12.chr2_gid_011002.2444c_F	DDB0168290	<a href=http://www.genedb.org/genedb/Search?organism=dicty&name=DDB0168290>DDB0168290</a>	JC2V2_0	2	2885	0	0	0	-	JC2V1_0C0022_01528	-	-
4	9	7	unknown (37D12)	D06.chr2_gid_011002.1961_F	DDB0167918	<a href=http://www.genedb.org/genedb/Search?organism=dicty&name=DDB0167918>DDB0167918</a>	JC2V2_0	2	1528	0	0	0	-	Similar to Dictyostelium discoideum (Slime mold). SNF1/AMP-activated kinase. ; ABA; JC2V1_0C0033_05369	-	-
4	10	7	unknown (37H12)	H06.chr2_gid_011002.1965_F	DDB0167922	<a href=http://www.genedb.org/genedb/Search?organism=dicty&name=DDB0167922>DDB0167922</a>	JC2V2_0	2	1524	0	0	0	PF00036;EF hand;; PR00450;Recoverin family signature ;;	Hypothetical protein. ; ABA; JC2V1_0C0033_05373	cbpK;CBP11;"NCS-1/frequenin-related_protein;calcium-binding_protein"	-
4	11	7	unknown (37L12)	D06.chr2_ESTs_011002.2214c_F	DDB0217216	<a href=http://www.genedb.org/genedb/Search?organism=dicty&name=DDB0217216>DDB0217216</a>	JC2V2_0	2	1256	1	1	0	PF00526;Dictyostelium (slime mold) repeat;;	Similar to Dictyostelium discoideum (Slime mold). ORFveg106. ; predicted by automatic BLAST annotation	-	-
4	12	7	unknown (37P12)	H06.chr2_gid_011002.2106c_F	DDB0217211	<a href=http://www.genedb.org/genedb/Search?organism=dicty&name=DDB0217211>DDB0217211</a>	JC2V2_0	2	1251	0	0	0	PF01749;Importin beta binding domain;; PF00514;Armadillo/beta-catenin-like repeat;;	Similar to Mus musculus (Mouse). importin alpha-1 subunit (Karyopherin alpha-1 subunit) (SRP1-beta) (RAG cohort protein 2) (Nucleoprotein interactor 1) (Importin alpha S1). ; predicted by automatic BLAST annotation	-	-
4	13	7	unknown (37D24)	D12.chr2_gid_011002.2037_F	DDB0217010	<a href=http://www.genedb.org/genedb/Search?organism=dicty&name=DDB0217010>DDB0217010</a>	JC2V2_0	2	635	0	0	0	PF00022;Actin;; PR00190;Actin signature ;;	JC2V1_0C0007_13255	-	-
4	14	7	unknown (37H24)	H12.chr2_gid_011002.2043_F	DDB0168766	<a href=http://www.genedb.org/genedb/Search?organism=dicty&name=DDB0168766>DDB0168766</a>	JC2V2_0	2	629	0	0	0	PF00106;short chain dehydrogenase;; PR00080;Short-chain dehydrogenase/reductase... PR00081;Glucose/ribitol dehydrogenase...	JC2V1_0C0007_13251	-	-
4	15	7	unknown (37L24)	D12.chr2_gid_011002.2163_F	DDB0168718	<a href=http://www.genedb.org/genedb/Search?organism=dicty&name=DDB0168718>DDB0168718</a>	JC2V2_0	2	578	1	1	0	-	Hypothetical protein. ; ABA; JC2V1_0C0007_13197	DDB0231564	-
4	16	7	unknown (37P24)	H12.chr2_gid_011002.2168_F	DDB0168997	<a href=http://www.genedb.org/genedb/Search?organism=dicty&name=DDB0168997>DDB0168997</a>	JC2V2_0	2	2958	0	0	0	-	Hypothetical protein. ; ABA; JC2V1_0C0022_01446	-	-
4	17	7	unknown (38D12)	D06.chr2_gid_011002.1694c_F	DDB0216965	<a href=http://www.genedb.org/genedb/Search?organism=dicty&name=DDB0216965>DDB0216965</a>	JC2V2_0	2	519	0	0	0	-	JC2V1_0C0010_13943	-	-
4	18	7	unknown (38H12)	H06.chr2_gid_011002.1699_F	DDB0206555	<a href=http://www.genedb.org/genedb/Search?organism=dicty&name=DDB0206555>DDB0206555</a>	JC2V2_0	2	514	0	0	0	PF01423;LSM domain;; PR00239;Molluscan rhodopsin C-terminal tail...	JC2V1_0C0010_13937	-	-
4	19	7	unknown (38L12)	D06.chr2_gid_011002.1824c_F	DDB0167844	<a href=http://www.genedb.org/genedb/Search?organism=dicty&name=DDB0167844>DDB0167844</a>	JC2V2_0	2	1608	0	0	0	-	Hypothetical protein. ; ABA; JC2V1_0C0033_05289	-	-
4	20	7	unknown (38P12)	H06.chr2_gid_011002.1829_F	DDB0203284	<a href=http://www.genedb.org/genedb/Search?organism=dicty&name=DDB0203284>DDB0203284</a>	JC2V2_0	2	1613	0	0	0	PF05725;FNIP Repeat;; PR00019;Leucine-rich repeat signature ;;	Similar to Dictyostelium discoideum (Slime mold). Hypothetical 97.7 kDa protein. ; ABA; JC2V1_0C0033_05284	-	-
4	1	8	unknown (33D24)	D12.schr6_gid_141002.217c_F	DDB0191831	<a href=http://www.genedb.org/genedb/Search?organism=dicty&name=DDB0191831>DDB0191831</a>	BEC6V2_0	6	1024	1	2	0	PF04597;Ribophorin I;;	ribophorin 1; putative; GH05770p (Fragment). ; ABA; EC6V1_0C0005_08268	-	-
4	2	8	unknown (33H24)	H12.schr2_EST_031002.213_F	DDB0192086	<a href=http://www.genedb.org/genedb/Search?organism=dicty&name=DDB0192086>DDB0192086</a>	BEC6V2_0	6	1261	0	0	0	PF00012;Hsp70 protein;; PR00301;70kDa heat shock protein signature...	heat shock protein; 70 kDa heat shock protein (AT3g12580/T2E22_110) (Heat shock protein 70; 34105-36307). ; ABA; EC6V1_0C0023_09676	-	-
4	3	8	unknown (33L24)	D12.schr6_gid_141002.338_F	DDB0219852	<a href=http://www.genedb.org/genedb/Search?organism=dicty&name=DDB0219852>DDB0219852</a>	BEC6V2_0	6	1101	0	0	0	PF00400;WD domain; G-beta repeat;; PR00320;G protein beta WD-40 repeat...	u3 small nucleolar RNA interacting protein 2; putative; u3 small nucleolar RNA interacting protein 2; ABA; EC6V1_0C0012_08896	-	-
4	4	8	unknown (33P24)	H12.schr6_gid_141002.344_F	DDB0219857	<a href=http://www.genedb.org/genedb/Search?organism=dicty&name=DDB0219857>DDB0219857</a>	BEC6V2_0	6	1117	1	1	0	-	hypothetical protein; conserved; signal peptide; transmembrane; similar to dictyostelium discoideum; ABA; EC6V1_0C0015_08935	-	-
4	5	8	unknown (34D12)	D06.schr5_gid_211002.152_F	DDB0188444	<a href=http://www.genedb.org/genedb/Search?organism=dicty&name=DDB0188444>DDB0188444</a>	BC5V2_0	5	1138	0	0	0	-	BC5V1_0C0082_10963	-	-
4	6	8	unknown (34H12)	H06.schr5_gid_211002.157c_F	DDB0189138	<a href=http://www.genedb.org/genedb/Search?organism=dicty&name=DDB0189138>DDB0189138</a>	BC5V2_0	5	1845	0	0	0	-	BC5V1_0C0130_09320	-	-
4	7	8	unknown (34L12)	D06.schr6_gid_141002.20_F	DDB0191671	<a href=http://www.genedb.org/genedb/Search?organism=dicty&name=DDB0191671>DDB0191671</a>	BEC6V2_0	6	847	0	0	0	PF00380;Ribosomal protein S9/S16;;	putative 30s ribosomal protein s9; 30S ribosomal protein S9. ; ABA; EC6V1_0C0002_08044	-	-
4	8	8	unknown (34P12)	H06.schr6_gid_141002.24c_F	DDB0219802	<a href=http://www.genedb.org/genedb/Search?organism=dicty&name=DDB0219802>DDB0219802</a>	BEC6V2_0	6	843	0	0	0	PR01217;Proline rich extensin signature ;;	hypothetical protein; EC6V1_0C0002_08040	-	-
4	9	8	unknown (34D24)	D12.schr5_gid_211002.218c_F	DDB0188314	<a href=http://www.genedb.org/genedb/Search?organism=dicty&name=DDB0188314>DDB0188314</a>	BC5V2_0	5	1002	0	0	0	-	BC5V1_0C0069_09744	-	-
4	10	8	unknown (34H24)	H12.schr5_gid_211002.223_F	DDB0188320	<a href=http://www.genedb.org/genedb/Search?organism=dicty&name=DDB0188320>DDB0188320</a>	BC5V2_0	5	1010	0	0	0	PF00265;Thymidine kinase;;	Calmodulin-binding protein ThyB (Thymidine kinase 1) (EC 2.7.1.21). ; ABA; BC5V1_0C0069_09752	DDB0191436	thyB;"DdTK1;TDK;TK1;rcdKK;veg149";"calmodulin-binding_protein;thymidine_kinase"
4	11	8	unknown (34L24)	D12.schr6_gid_141002.90_F	DDB0191735	<a href=http://www.genedb.org/genedb/Search?organism=dicty&name=DDB0191735>DDB0191735</a>	BEC6V2_0	6	913	0	0	0	PF00270;DEAD/DEAH box helicase;; PF00271;Helicase conserved C-terminal...	putative DEAD/DEAH box helicase; DEAD-box protein 54 (EC 3.6.1.-) (ATP-dependent RNA helicase DP97). ; ABA; EC6V1_0C0004_08139	DDB0215372	helA;Hel1;"putative_RNA_helicase"
4	12	8	unknown (34P24)	H12.schr6_gid_141002.94_F	DDB0191739	<a href=http://www.genedb.org/genedb/Search?organism=dicty&name=DDB0191739>DDB0191739</a>	BEC6V2_0	6	917	0	0	0	-	hypothetical protein; EC6V1_0C0004_08143	-	-
4	13	8	unknown (35D12)	D06.chr2_gid_011002.2505_F	DDB0167133	<a href=http://www.genedb.org/genedb/Search?organism=dicty&name=DDB0167133>DDB0167133</a>	JC2V2_0	2	2420	1	1	0	-	JC2V1_0C0016_00029	-	-
4	14	8	unknown (35H12)	H06.chr2_ESTs_011002.2663c_F	DDB0217996	<a href=http://www.genedb.org/genedb/Search?organism=dicty&name=DDB0217996>DDB0217996</a>	JC2V2_0	2	3256	0	0	0	-	JC2V1_0C0039_05815	-	-
4	15	8	unknown (35L12)	D06.schr5_gid_211002.20_F	DDB0188255	<a href=http://www.genedb.org/genedb/Search?organism=dicty&name=DDB0188255>DDB0188255</a>	BC5V2_0	5	942	1	0	1	PF01833;IPT/TIG domain;;	Contact site A protein precursor (CSA) (Membrane-associated glycoprotein GP80) (Cell adhesion molecule GP80). ; ABA; BC5V1_0C0066_09508	DDB0191156	csaA;"csA;gp80";"cell_adhesion_molecule_gp80;contact_site_A_protein"
4	16	8	unknown (35P12)	H06.schr5_gid_211002.29_F	DDB0188246	<a href=http://www.genedb.org/genedb/Search?organism=dicty&name=DDB0188246>DDB0188246</a>	BC5V2_0	5	934	0	0	0	PF00904;Involucrin repeat;;	BC5V1_0C0066_09499	-	-
4	17	8	unknown (35D24)	D12.chr2_gid_011002.2559c_F	DDB0217809	<a href=http://www.genedb.org/genedb/Search?organism=dicty&name=DDB0217809>DDB0217809</a>	JC2V2_0	2	2693	0	3	0	-	Similar to plasmodium falciparum (Isolate 3D7). asparagine-rich antigen. ; ABA; JC2V1_0C0014_14141	-	-
4	18	8	unknown (35H24)	H12.chr2_gid_011002.2562_F	DDB0167347	<a href=http://www.genedb.org/genedb/Search?organism=dicty&name=DDB0167347>DDB0167347</a>	JC2V2_0	2	2233	0	0	0	PF00069;Protein kinase domain;; PF05725;FNIP Repeat;;	Similar to Dictyostelium discoideum (Slime mold). Tyrosine kinase ZAK1. ; ABA; JC2V1_0C0018_00273	DDB0216322	fnkA;FNIPK-A;"FNIP_repeat-containing_protein;putative_protein_kinase"
4	19	8	unknown (35L24)	D12.schr5_gid_211002.88_F	DDB0188270	<a href=http://www.genedb.org/genedb/Search?organism=dicty&name=DDB0188270>DDB0188270</a>	BC5V2_0	5	956	0	0	0	PF00106;short chain dehydrogenase;; PR00081;Glucose/ribitol dehydrogenase... PR00080;Short-chain dehydrogenase/reductase...	Similar to Lactococcus lactis (Subsp. lactis) (Streptococcus lactis). Oxidoreductase. ; ABA; BC5V1_0C0067_09542	-	-
4	20	8	unknown (35P24)	H12.schr5_gid_211002.94_F	DDB0219409	<a href=http://www.genedb.org/genedb/Search?organism=dicty&name=DDB0219409>DDB0219409</a>	BC5V2_0	5	933	0	0	0	-	BC5V1_0C0066_09498	-	-
4	1	9	unknown (31D12)	split1.gid.0358c PCR product	DDB0190243	<a href=http://www.genedb.org/genedb/Search?organism=dicty&name=DDB0190243>DDB0190243</a>	JC1V2_0	1	1087	1	5	0	PF05241;Emopamil binding protein;; PR00421;Thioredoxin family signature ;;	JC1V1_0C0001_02520	-	-
4	2	9	unknown (31H12)	split1.gid.0370c PCR product	DDB0216653	<a href=http://www.genedb.org/genedb/Search?organism=dicty&name=DDB0216653>DDB0216653</a>	JC1V2_0	1	1097	0	0	0	-	JC1V1_0C0001_02532	-	-
4	3	9	unknown (31L12)	split2.gid.0578 PCR product	DDB0218028	<a href=http://www.genedb.org/genedb/Search?organism=dicty&name=DDB0218028>DDB0218028</a>	JC2V2_0	2	3331	0	0	0	-	Hypothetical protein. ; ABA; JC2V1_0C0044_06208	-	-
4	4	9	unknown (31P12)	split2.gid.0608c PCR product	DDB0185712	<a href=http://www.genedb.org/genedb/Search?organism=dicty&name=DDB0185712>DDB0185712</a>	BC4V2_0	4	472	0	0	0	PF00786;P21-Rho-binding domain;; PF02205;WH2 motif;; PF02524;KID repeat;;	BC4V1_0C0023_08532	-	-
4	5	9	unknown (31D24)	split2.gid.0200c PCR product	DDB0202971	<a href=http://www.genedb.org/genedb/Search?organism=dicty&name=DDB0202971>DDB0202971</a>	JC2V2_0	2	2774	0	0	0	PF00368;Hydroxymethylglutaryl-coenzyme A... PR00071;Hydroxymethylglutaryl-coenzyme A...	3-hydroxy-3-methylglutaryl-coenzyme A reductase 2 (EC 1.1.1.34) (HMG-CoA reductase 2) (Fragment). ; ABA; JC2V1_0C0029_02235	DDB0215357	hmgB;"hmg_CoA_reductase_B;hydroxymethylglutaryl_CoA_reductase"
4	6	9	unknown (31H24)	split2.gid.0226c PCR product	DDB0184271	<a href=http://www.genedb.org/genedb/Search?organism=dicty&name=DDB0184271>DDB0184271</a>	BEC6V2_0	6	514	0	0	0	PF03643;Vacuolar protein sorting-associated...	Down syndrome critical region protein 3 (Down syndrome critical region protein A). ; ABA; BC6V1_0C0014_05774	-	-
4	7	9	unknown (31L24)	split3.gid.0264 PCR product	DDB0217569	<a href=http://www.genedb.org/genedb/Search?organism=dicty&name=DDB0217569>DDB0217569</a>	JC2V2_0	2	1861	0	0	0	PF00572;Ribosomal protein L13;;	Similar to Synechocystis sp. (Strain PCC 6803). 50S ribosomal protein L13. ; ABA; JC2V1_0C0033_05021	-	-
4	8	9	unknown (31P24)	split3.gid.0273c PCR product	DDB0167597	<a href=http://www.genedb.org/genedb/Search?organism=dicty&name=DDB0167597>DDB0167597</a>	JC2V2_0	2	1869	0	0	0	PF00339;Arrestin (or S-antigen); N-terminal... PF02752;Arrestin (or S-antigen); C-terminal... PF00168;C2 domain;; PR00360;C2 domain signature ;;	Hypothetical protein. ; ABA; JC2V1_0C0033_05010	-	-
4	9	9	unknown (32D12)	D06.schr6_gid_141002.410_F	DDB0191769	<a href=http://www.genedb.org/genedb/Search?organism=dicty&name=DDB0191769>DDB0191769</a>	BEC6V2_0	6	945	0	3	0	PF02453;Reticulon;;	reticulon domain protein; RtN-b1; ABA; EC6V1_0C0004_08174	-	-
4	10	9	unknown (32H12)	H06.schr6_gid_141002.417_F	DDB0191762	<a href=http://www.genedb.org/genedb/Search?organism=dicty&name=DDB0191762>DDB0191762</a>	BEC6V2_0	6	938	0	0	0	PF01490;Transmembrane amino acid transporter...	amino acid transporter; putative amino acid transporter protein; ABA; EC6V1_0C0004_08167	-	-
4	11	9	unknown (32L12)	empty	Null	-	-	-	-	-	-	-	-	-	-	-
4	12	9	unknown (32P12)	empty	Null	-	-	-	-	-	-	-	-	-	-	-
4	13	9	unknown (32D24)	D12.schr6_gid_141002.494_F	DDB0219918	<a href=http://www.genedb.org/genedb/Search?organism=dicty&name=DDB0219918>DDB0219918</a>	BEC6V2_0	6	1387	0	0	0	PF04183;IucA / IucC family;;	hypothetical protein; IucA / IucC family; EC6V1_0C0030_10216	-	-
4	14	9	unknown (32H24)	H12.schr6_gid_141002.503c_F	DDB0192063	<a href=http://www.genedb.org/genedb/Search?organism=dicty&name=DDB0192063>DDB0192063</a>	BEC6V2_0	6	1239	0	0	0	PF00567;Tudor domain;;	RNA binding protein; putatative; TUDOR domain; hypothetical protein; ABA; EC6V1_0C0023_09652	-	-
4	15	9	unknown (32L24)	empty	Null	-	-	-	-	-	-	-	-	-	-	-
4	16	9	unknown (32P24)	empty	Null	-	-	-	-	-	-	-	-	-	-	-
4	17	9	unknown (33D12)	D06.schr6P2_0021_gid0003_F	DDB0219835	<a href=http://www.genedb.org/genedb/Search?organism=dicty&name=DDB0219835>DDB0219835</a>	BEC6V2_0	6	1031	1	6	0	PF04193;PQ loop repeat;;	PQ-loop membrane protein; 4933425l21riK protein; ABA; EC6V1_0C0005_08261	-	-
4	18	9	unknown (33H12)	H06.schr6_gid_141002.158c_F	DDB0191823	<a href=http://www.genedb.org/genedb/Search?organism=dicty&name=DDB0191823>DDB0191823</a>	BEC6V2_0	6	1034	0	0	0	PF00656;Caspase domain;;	paracaspase; Paracaspase. ; ABA; EC6V1_0C0005_08257	DDB0215375	pcp;paracaspase
4	19	9	unknown (33L12)	D06.schr6_gf_031002.311c_F	DDB0219904	<a href=http://www.genedb.org/genedb/Search?organism=dicty&name=DDB0219904>DDB0219904</a>	BEC6V2_0	6	1305	0	0	0	PF02415;Chlamydia polymorphic membrane... PF00646;F-box domain;;	hypothetical protein; F box domain; EC6V1_0C0025_09769	-	-
4	20	9	unknown (33P12)	H06.schr6_gid_141002.287c_F	DDB0192178	<a href=http://www.genedb.org/genedb/Search?organism=dicty&name=DDB0192178>DDB0192178</a>	BEC6V2_0	6	1333	0	0	0	PF04664;Opioid growth factor receptor (OGFr)...	opioid growth factor receptor-like protein; opioid growth factor receptor; ABA; EC6V1_0C0028_09820	-	-
4	1	10	unknown (28D24)	split8.gid.0080 PCR product	DDB0204629	<a href=http://www.genedb.org/genedb/Search?organism=dicty&name=DDB0204629>DDB0204629</a>	JC3V2_0	3	1953	0	0	0	PF00498;FHA domain;; PF00069;Protein kinase domain;;	AgCP6770. ; ABA; JC3V1_0C0048_01290	DDB0220031	PK1;pkgA;"protein_kinase_1;putative_CAM_kinase_(CAMK);putative_protein_serine/threonine_kinase"
4	2	10	unknown (28H24)	split8.gid.0090 PCR product	DDB0188952	<a href=http://www.genedb.org/genedb/Search?organism=dicty&name=DDB0188952>DDB0188952</a>	BC5V2_0	5	1681	0	0	0	PF00400;WD domain; G-beta repeat;;	BC5V1_0C0116_00049	-	-
4	3	10	unknown (28L24)	split8.gid.0384 PCR product	DDB0186942	<a href=http://www.genedb.org/genedb/Search?organism=dicty&name=DDB0186942>DDB0186942</a>	BC4V2_0	4	1734	0	0	0	-	BC4V1_0C0088_13492	-	-
4	4	10	unknown (28P24)	split8.gid.0400 PCR product	DDB0185818	<a href=http://www.genedb.org/genedb/Search?organism=dicty&name=DDB0185818>DDB0185818</a>	BC4V2_0	4	575	0	0	0	PF00169;PH domain;;	ORFveg158 (Fragment). ; ABA; BC4V1_0C0033_09059	DDB0191477	rcdII;veg158;"random_cDNA_clone_veg158"
4	5	10	unknown (29D12)	split6.gid.0093 PCR product	DDB0185885	<a href=http://www.genedb.org/genedb/Search?organism=dicty&name=DDB0185885>DDB0185885</a>	BC4V2_0	4	637	0	0	0	-	BC4V1_0C0036_09168	-	-
4	6	10	unknown (29H12)	split6.gid.0116 PCR product	DDB0219376	<a href=http://www.genedb.org/genedb/Search?organism=dicty&name=DDB0219376>DDB0219376</a>	BC5V2_0	5	770	0	0	0	PF00069;Protein kinase domain;; PF00433;Protein kinase C terminal domain;;	Serine/threonine kinase 38 like. ; ABA; BC5V1_0C0051_08726	DDB0219947	ndrB;"putative_AGC_family_protein_kinase;putative_NDR_family_kinase;putative_protein_serine/threonine_kinase"
4	7	10	unknown (29L12)	split7.gid.0182 PCR product	DDB0183778	<a href=http://www.genedb.org/genedb/Search?organism=dicty&name=DDB0183778>DDB0183778</a>	BEC6V2_0	6	10	0	0	0	PF00789;UBX domain;;	BC6V1_0C0002_01849	-	-
4	8	10	unknown (29P12)	split7.gid.0186c PCR product	DDB0183782	<a href=http://www.genedb.org/genedb/Search?organism=dicty&name=DDB0183782>DDB0183782</a>	BEC6V2_0	6	14	1	0	0	-	Protein 29C (Fragment). ; ABA; BC6V1_0C0002_01853	DDB0215394	29C;"Protein_29C_(Fragment)."
4	9	10	unknown (29D24)	split6.gid.0430c PCR product	DDB0168267	<a href=http://www.genedb.org/genedb/Search?organism=dicty&name=DDB0168267>DDB0168267</a>	JC2V2_0	2	2928	0	0	0	PF00023;Ankyrin repeat;; PF02178;AT hook motif;; PR01415;Ankyrin repeat signature ;;	JC2V1_0C0022_01482	-	-
4	10	10	unknown (29H24)	split6.gid.0449c PCR product	DDB0218357	<a href=http://www.genedb.org/genedb/Search?organism=dicty&name=DDB0218357>DDB0218357</a>	JC3V2_0	3	2132	0	7	0	PF01427;D-ala-D-ala dipeptidase;; PF01694;Rhomboid family;; PF00144;Beta-lactamase;;	Probable beta-lactamase (EC 3.5.2.6). ; ABA; JC3V1_0C0006_10955	-	-
4	11	10	unknown (29L24)	split7.gid.0350 PCR product	DDB0184181	<a href=http://www.genedb.org/genedb/Search?organism=dicty&name=DDB0184181>DDB0184181</a>	BEC6V2_0	6	416	0	0	0	-	Hypothetical protein. ; ABA; BC6V1_0C0012_05548	-	-
4	12	10	unknown (29P24)	split7.gid.0361 PCR product	DDB0191587	<a href=http://www.genedb.org/genedb/Search?organism=dicty&name=DDB0191587>DDB0191587</a>	BEC6V2_0	6	164	0	0	0	-	BC6V1_0C0002_02012	-	-
4	13	10	unknown (30D12)	split3.gid.0523 PCR product	DDB0187865	<a href=http://www.genedb.org/genedb/Search?organism=dicty&name=DDB0187865>DDB0187865</a>	BC5V2_0	5	534	0	0	0	PF00096;Zinc finger; C2H2 type;;	BC5V1_0C0032_07380	DDB0220662	-
4	14	10	unknown (30H12)	split3.gid.0544c PCR product	DDB0187980	<a href=http://www.genedb.org/genedb/Search?organism=dicty&name=DDB0187980>DDB0187980</a>	BC5V2_0	5	664	1	1	0	PF00754;F5/8 type C domain;;	BC5V1_0C0042_07885	-	-
4	15	10	unknown (30L12)	split5.gid.0056c PCR product	DDB0184391	<a href=http://www.genedb.org/genedb/Search?organism=dicty&name=DDB0184391>DDB0184391</a>	BEC6V2_0	6	617	0	0	0	PF00651;BTB/POZ domain;;	BC6V1_0C0017_05929	-	-
4	16	10	unknown (30P12)	split5.gid.0066c PCR product	DDB0184401	<a href=http://www.genedb.org/genedb/Search?organism=dicty&name=DDB0184401>DDB0184401</a>	BEC6V2_0	6	626	0	0	0	PF00069;Protein kinase domain;;	Serine/threonine-protein kinase pef1 (EC 2.7.1.37) (Cyclin-dependent kinase pef1) (PHO85 homolog). ; ABA; BC6V1_0C0017_05940	DDB0229424	-
4	17	10	unknown (30D24)	split4.gid.0251 PCR product	DDB0168833	<a href=http://www.genedb.org/genedb/Search?organism=dicty&name=DDB0168833>DDB0168833</a>	JC2V2_0	2	699	1	1	0	-	JC2V1_0C0009_13415	-	-
4	18	10	unknown (30H24)	split4.gid.0291 PCR product	DDB0184236	<a href=http://www.genedb.org/genedb/Search?organism=dicty&name=DDB0184236>DDB0184236</a>	BEC6V2_0	6	470	0	0	0	-	RAN binding protein 16-like. ; ABA; BC6V1_0C0012_05607	-	-
4	19	10	unknown (30L24)	split5.gid.0322c PCR product	DDB0184585	<a href=http://www.genedb.org/genedb/Search?organism=dicty&name=DDB0184585>DDB0184585</a>	BEC6V2_0	6	812	1	8	0	PF04258;Signal peptide peptidase;;	conserved hypothetical protein; PSN family; cg11840 protein; ABA; BC6V1_0C0021_06263	DDB0231493	-
4	20	10	unknown (30P24)	split5.gid.0366 PCR product	DDB0219806	<a href=http://www.genedb.org/genedb/Search?organism=dicty&name=DDB0219806>DDB0219806</a>	BEC6V2_0	6	860	0	0	0	-	hypothetical GRAM domain protein; EC6V1_0C0002_08058	-	-
4	1	11	unknown (26D12)	split9.gid.0526c PCR product	DDB0219219	<a href=http://www.genedb.org/genedb/Search?organism=dicty&name=DDB0219219>DDB0219219</a>	BC5V2_0	5	52	0	0	0	PF02178;AT hook motif;;	BC5V1_0C0005_06543	-	-
4	2	11	unknown (26H12)	split9.gid.0534 PCR product	DDB0187421	<a href=http://www.genedb.org/genedb/Search?organism=dicty&name=DDB0187421>DDB0187421</a>	BC5V2_0	5	62	0	0	0	PF00036;EF hand;; PF00904;Involucrin repeat;;	BC5V1_0C0005_06552	-	-
4	3	11	unknown (26L12)	split10.gid.0172c PCR product	DDB0186529	<a href=http://www.genedb.org/genedb/Search?organism=dicty&name=DDB0186529>DDB0186529</a>	BC4V2_0	4	1289	0	0	0	-	BC4V1_0C0070_12099	-	-
4	4	11	unknown (26P12)	split10.gid.0186c PCR product	DDB0204389	<a href=http://www.genedb.org/genedb/Search?organism=dicty&name=DDB0204389>DDB0204389</a>	JC3V2_0	3	84	0	1	0	PF02776;Thiamine pyrophosphate enzyme;...	JC3V1_0C0047_01049	-	-
4	5	11	unknown (26D24)	empty	Null	-	-	-	-	-	-	-	-	-	-	-
4	6	11	unknown (26H24)	empty	Null	-	-	-	-	-	-	-	-	-	-	-
4	7	11	unknown (26L24)	split10.gid.0345c PCR product	DDB0187190	<a href=http://www.genedb.org/genedb/Search?organism=dicty&name=DDB0187190>DDB0187190</a>	BC4V2_0	4	2004	0	0	0	PF00899;ThiF family;; PF02134;Repeat in ubiquitin-activating (UBA)...	Ubiquitin-like 1 (Sentrin) activating enzyme E1B. ; ABA; BC4V1_0C0103_09002	-	-
4	8	11	unknown (26P24)	split10.gid.0364 PCR product	DDB0219300	<a href=http://www.genedb.org/genedb/Search?organism=dicty&name=DDB0219300>DDB0219300</a>	BC5V2_0	5	422	1	2	0	-	BC5V1_0C0025_07012	-	-
4	9	11	unknown (27D12)	split8.gid.0534 PCR product	DDB0185276	<a href=http://www.genedb.org/genedb/Search?organism=dicty&name=DDB0185276>DDB0185276</a>	BC4V2_0	4	16	0	2	0	PF07690;Major Facilitator Superfamily;; PR01035;Tetracycline resistance protein...	BC4V1_0C0002_07140	-	-
4	10	11	unknown (27H12)	split8.gid.0540 PCR product	DDB0187532	<a href=http://www.genedb.org/genedb/Search?organism=dicty&name=DDB0187532>DDB0187532</a>	BC5V2_0	5	182	0	0	0	PF00724;NADH:flavin oxidoreductase / NADH...	Similar to Dictyostelium discoideum (Slime mold). R2005 protein. ; ABA; BC5V1_0C0012_06712	-	-
4	11	11	unknown (27L12)	split9.gid.0248c PCR product	DDB0185822	<a href=http://www.genedb.org/genedb/Search?organism=dicty&name=DDB0185822>DDB0185822</a>	BC4V2_0	4	579	1	0	0	PF05184;Saposin-like type B; region 1;; PF03489;Saposin-like type B; region 2;; PR01797;Saposin signature ;;	SapA (Fragment). ; ABA; BC4V1_0C0033_09063	DDB0191481	sapA;rcdHH;"saposin_A"
4	12	11	unknown (27P12)	split9.gid.0259c PCR product	DDB0185950	<a href=http://www.genedb.org/genedb/Search?organism=dicty&name=DDB0185950>DDB0185950</a>	BC4V2_0	4	704	0	0	0	-	ComB. ; ABA; BC4V1_0C0037_09279	-	-
4	13	11	unknown (27D24)	split9.gid.0112 PCR product	DDB0204611	<a href=http://www.genedb.org/genedb/Search?organism=dicty&name=DDB0204611>DDB0204611</a>	JC3V2_0	3	1935	0	0	0	PF00618;Guanine nucleotide exchange factor... PF00617;RasGEF domain;; PF00904;Involucrin repeat;; PF00307;Calponin homology (CH) domain;;	Nucleotide exchange factor RasGEF P. ; ABA; JC3V1_0C0048_01272	DDB0215009	gefP;RasGEFP;"Ras_guanine_nucleotide_exchange_factor;RasGEF"
4	14	11	unknown (27H24)	split9.gid.0118 PCR product	DDB0204083	<a href=http://www.genedb.org/genedb/Search?organism=dicty&name=DDB0204083>DDB0204083</a>	JC3V2_0	3	1704	1	7	0	PF00003;7 transmembrane receptor... PF02608;Basic membrane protein;;	JC3V1_0C0042_00732	DDB0231989	grlL;"G-protein-coupled_receptor_(GPCR)_family_protein;GABA-B_receptor-like_protein;metabotropic_glutamate_receptor-like_protein"
4	15	11	unknown (27L24)	split9.gid.0371c PCR product	DDB0205575	<a href=http://www.genedb.org/genedb/Search?organism=dicty&name=DDB0205575>DDB0205575</a>	JC3V2_0	3	1800	0	0	0	PF02383;SacI homology domain;; PF00904;Involucrin repeat;;	JC3V1_0C0015_11694	-	-
4	16	11	unknown (27P24)	split9.gid.0383c PCR product	DDB0205035	<a href=http://www.genedb.org/genedb/Search?organism=dicty&name=DDB0205035>DDB0205035</a>	JC3V2_0	3	642	0	0	0	PF00610;Domain found in Dishevelled; Egl-10;...	JC3V1_0C0004_10857	-	-
4	17	11	unknown (28D12)	split7.gid.0500c PCR product	DDB0217315	<a href=http://www.genedb.org/genedb/Search?organism=dicty&name=DDB0217315>DDB0217315</a>	JC2V2_0	2	1355	0	0	0	PF03654;PFAM;;	Similar to Oryza sativa (Japonica cultivar-group). P0695H10.10 protein. ; predicted by automatic BLAST annotation	-	-
4	18	11	unknown (28H12)	split7.gid.0523 PCR product	DDB0218904	<a href=http://www.genedb.org/genedb/Search?organism=dicty&name=DDB0218904>DDB0218904</a>	BC4V2_0	4	2142	0	0	0	PR00449;Transforming protein P21 ras...	BC4V1_0C0116_10039	-	-
4	19	11	unknown (28L12)	split8.gid.0230c PCR product	DDB0205378	<a href=http://www.genedb.org/genedb/Search?organism=dicty&name=DDB0205378>DDB0205378</a>	JC3V2_0	3	284	0	0	0	PF07719;Tetratricopeptide repeat;; PF00515;Tetratricopeptide repeat;;	JC3V1_0C0012_11431	-	-
4	20	11	unknown (28P12)	split8.gid.0236 PCR product	DDB0204466	<a href=http://www.genedb.org/genedb/Search?organism=dicty&name=DDB0204466>DDB0204466</a>	JC3V2_0	3	162	0	0	0	PF02798;Glutathione S-transferase; N-terminal... PF00043;Glutathione S-transferase; C-terminal...	JC3V1_0C0047_01126	DDB0231608	mai;"maleylacetoacetate_isomerase"
4	1	12	unknown (23D24)	split13.gid.0092 PCR product	DDB0218632	<a href=http://www.genedb.org/genedb/Search?organism=dicty&name=DDB0218632>DDB0218632</a>	BC4V2_0	4	891	1	7	0	-	BC4V1_0C0050_10310	DDB0231861	-
4	2	12	unknown (23H24)	split13.gid.0099 PCR product	DDB0188833	<a href=http://www.genedb.org/genedb/Search?organism=dicty&name=DDB0188833>DDB0188833</a>	BC5V2_0	5	1563	1	6	0	-	BC5V1_0C0113_07835	-	-
4	3	12	unknown (23L24)	split13.gid.0415 PCR product	DDB0204726	<a href=http://www.genedb.org/genedb/Search?organism=dicty&name=DDB0204726>DDB0204726</a>	JC3V2_0	3	1480	1	1	0	-	JC3V1_0C0053_03487	-	-
4	4	12	unknown (23P24)	split13.gid.0430c PCR product	DDB0204126	<a href=http://www.genedb.org/genedb/Search?organism=dicty&name=DDB0204126>DDB0204126</a>	JC3V2_0	3	1744	0	0	0	PF00904;Involucrin repeat;;	JC3V1_0C0042_00775	-	-
4	5	12	unknown (24D12)	split11.gid.0552c PCR product	DDB0185804	<a href=http://www.genedb.org/genedb/Search?organism=dicty&name=DDB0185804>DDB0185804</a>	BC4V2_0	4	563	0	1	0	-	Hypothetical protein. ; ABA; BC4V1_0C0033_09046	-	-
4	6	12	unknown (24H12)	split12.gid.0003c PCR product	DDB0188168	<a href=http://www.genedb.org/genedb/Search?organism=dicty&name=DDB0188168>DDB0188168</a>	BC5V2_0	5	852	1	1	0	-	BC5V1_0C0056_08870	-	-
4	7	12	unknown (24L12)	split12.gid.0263 PCR product	DDB0218831	<a href=http://www.genedb.org/genedb/Search?organism=dicty&name=DDB0218831>DDB0218831</a>	BC4V2_0	4	1800	0	0	0	PF01336;OB-fold nucleic acid binding... PF00152;tRNA synthetases class II (D; K and... PR00982;Lysyl-tRNA synthetase signature ;; PR01042;Aspartyl-tRNA synthetase signature...	Lysyl-tRNA synthetase (EC 6.1.1.6). ; predicted by automatic BLAST annotation	DDB0231264	mlysS;LysRS;"leucyl-tRNA_synthetase;lysine-tRNA_ligase;putative_mitochondrial_leucyl-tRNA_synthetase;putative_mitochondrial_lysine-tRNA_ligase"
4	8	12	unknown (24P12)	split12.gid.0271c PCR product	DDB0204593	<a href=http://www.genedb.org/genedb/Search?organism=dicty&name=DDB0204593>DDB0204593</a>	JC3V2_0	3	1917	0	0	0	PF00320;GATA zinc finger;;	JC3V1_0C0048_01254	DDB0216329	-
4	9	12	unknown (24D24)	split12.gid.0127c PCR product	DDB0206111	<a href=http://www.genedb.org/genedb/Search?organism=dicty&name=DDB0206111>DDB0206111</a>	JC3V2_0	3	1423	0	0	0	-	JC3V1_0C0029_12777	-	-
4	10	12	unknown (24H24)	split12.gid.0136 PCR product	DDB0187713	<a href=http://www.genedb.org/genedb/Search?organism=dicty&name=DDB0187713>DDB0187713</a>	BC5V2_0	5	380	1	7	0	-	BC5V1_0C0024_06968	-	-
4	11	12	unknown (24L24)	split12.gid.0412c PCR product	DDB0186803	<a href=http://www.genedb.org/genedb/Search?organism=dicty&name=DDB0186803>DDB0186803</a>	BC4V2_0	4	1587	0	0	0	PF00615;Regulator of G protein signaling... PF00023;Ankyrin repeat;; PR01415;Ankyrin repeat signature ;;	Ankyrin repeat containing protein (Fragment). ; ABA; BC4V1_0C0078_12398	-	-
4	12	12	unknown (24P24)	split12.gid.0427c PCR product	DDB0186726	<a href=http://www.genedb.org/genedb/Search?organism=dicty&name=DDB0186726>DDB0186726</a>	BC4V2_0	4	1484	0	0	0	PF02540;NAD synthase;; PF00795;Carbon-nitrogen hydrolase;;	Putative glutamine-dependent NAD(+) synthetase (EC 6.3.5.1) (NAD(+) synthase [glutamine-hydrolyzing]). ; ABA; BC4V1_0C0076_12310	DDB0231365	-
4	13	12	unknown (25D12)	split10.gid.0519c PCR product	DDB0219270	<a href=http://www.genedb.org/genedb/Search?organism=dicty&name=DDB0219270>DDB0219270</a>	BC5V2_0	5	272	0	2	0	-	BC5V1_0C0017_06813	-	-
4	14	12	unknown (25H12)	split10.gid.0535c PCR product	DDB0188553	<a href=http://www.genedb.org/genedb/Search?organism=dicty&name=DDB0188553>DDB0188553</a>	BC5V2_0	5	1272	1	2	0	-	Hypothetical protein. ; ABA; BC5V1_0C0092_11782	-	-
4	15	12	unknown (25L12)	split11.gid.0228c PCR product	DDB0205235	<a href=http://www.genedb.org/genedb/Search?organism=dicty&name=DDB0205235>DDB0205235</a>	JC3V2_0	3	1340	0	0	0	PF02042;RWP-RK domain;; PF00904;Involucrin repeat;;	Similar to Dictyostelium discoideum (Slime mold). SRF related protein. ; ABA; JC3V1_0C0009_11106	DDB0231700	-
4	16	12	unknown (25P12)	split11.gid.0252c PCR product	DDB0188012	<a href=http://www.genedb.org/genedb/Search?organism=dicty&name=DDB0188012>DDB0188012</a>	BC5V2_0	5	696	0	0	0	PF07724;ATPase family associated with various... PF00004;ATPase family associated with various...	Heat shock protein HslVU; ATPase subunit HslU; putative. ; ABA; BC5V1_0C0045_07971	-	-
4	17	12	unknown (25D24)	split11.gid.0067 PCR product	DDB0186040	<a href=http://www.genedb.org/genedb/Search?organism=dicty&name=DDB0186040>DDB0186040</a>	BC4V2_0	4	796	1	1	0	-	BC4V1_0C0042_09987	DDB0231838	fut6;"alpha-3/4-fucosyltransferase;glycosyltransferase"
4	18	12	unknown (25H24)	split11.gid.0076 PCR product	DDB0185785	<a href=http://www.genedb.org/genedb/Search?organism=dicty&name=DDB0185785>DDB0185785</a>	BC4V2_0	4	540	0	0	0	PR00507;N12 class N6 adenine-specific DNA...	DNA methyltransferase (Predicted); adenine-specific (Predicted); similar to S. cerevisiae YOL124C. ; ABA; BC4V1_0C0027_08606	-	-
4	19	12	unknown (25L24)	split11.gid.0402 PCR product	DDB0188858	<a href=http://www.genedb.org/genedb/Search?organism=dicty&name=DDB0188858>DDB0188858</a>	BC5V2_0	5	1587	0	2	0	-	BC5V1_0C0114_07871	-	-
4	20	12	unknown (25P24)	split11.gid.0407 PCR product	DDB0204637 to5prime	<a href=http://www.genedb.org/genedb/Search?organism=dicty&name=DDB0204637>DDB0204637</a>	JC3V2_0	3	1961	0	0	0	-	JC3V1_0C0048_01298	-	-
4	1	13	unknown (21D12)	split15.gid.0071 PCR product	DDB0218059	<a href=http://www.genedb.org/genedb/Search?organism=dicty&name=DDB0218059>DDB0218059</a>	JC3V2_0	3	136	1	1	1	PF01699;Sodium/calcium exchanger protein;;	DDB0218059	-	-
4	2	13	unknown (21H12)	split15.gid.0081 PCR product	DDB0185548	<a href=http://www.genedb.org/genedb/Search?organism=dicty&name=DDB0185548>DDB0185548</a>	BC4V2_0	4	308	1	1	0	-	BC4V1_0C0019_07722	-	-
4	3	13	unknown (21L12)	split15.gid.0426 PCR product	DDB0206511	<a href=http://www.genedb.org/genedb/Search?organism=dicty&name=DDB0206511>DDB0206511</a>	JC3V2_0	3	1260	0	0	0	PF02798;Glutathione S-transferase; N-terminal...	JC3V1_0C0037_13890	DDB0231429	-
4	4	13	unknown (21P12)	split15.gid.0431c PCR product	DDB0186534	<a href=http://www.genedb.org/genedb/Search?organism=dicty&name=DDB0186534>DDB0186534</a>	BC4V2_0	4	1294	0	0	0	-	BC4V1_0C0070_12104	-	-
4	5	13	unknown (21D24)	split15.gid.0219c PCR product	DDB0188489	<a href=http://www.genedb.org/genedb/Search?organism=dicty&name=DDB0188489>DDB0188489</a>	BC5V2_0	5	1203	0	0	0	PF00571;CBS domain;;	BC5V1_0C0088_11140	DDB0230005	-
4	6	13	unknown (21H24)	split15.gid.0233 PCR product	DDB0204481	<a href=http://www.genedb.org/genedb/Search?organism=dicty&name=DDB0204481>DDB0204481</a>	JC3V2_0	3	176	0	0	0	PF00566;TBC domain;; PF00023;Ankyrin repeat;; PR01415;Ankyrin repeat signature ;;	ENSANGP00000014519 (Fragment). ; ABA; JC3V1_0C0047_01141	-	-
4	7	13	unknown (21L24)	split16.gid.0027 PCR product	DDB0204053	<a href=http://www.genedb.org/genedb/Search?organism=dicty&name=DDB0204053>DDB0204053</a>	JC3V2_0	3	1673	0	0	0	PF00454;Phosphatidylinositol 3- and... PF02985;HEAT repeat;;	DNA-dependent protein kinase catalytic subunit. ; ABA; JC3V1_0C0042_00702	DDB0229336	dnapkcs;"DNA-PKcs;PRKDC";"DNA-dependent_protein_kinase_(DNAPK)_subunit;putative_phosphatidylinositol_3-kinase-related_protein_kinase"
4	8	13	unknown (21P24)	split16.gid.0039 PCR product	DDB0205232	<a href=http://www.genedb.org/genedb/Search?organism=dicty&name=DDB0205232>DDB0205232</a>	JC3V2_0	3	1339	0	0	0	PF00400;WD domain; G-beta repeat;;	MNG10. ; ABA; JC3V1_0C0009_11103	-	-
4	9	13	unknown (22D12)	split13.gid.0600c PCR product	DDB0205390	<a href=http://www.genedb.org/genedb/Search?organism=dicty&name=DDB0205390>DDB0205390</a>	JC3V2_0	3	294	1	1	0	-	JC3V1_0C0012_11443	-	-
4	10	13	unknown (22H12)	split14.gid.0002c PCR product	DDB0218786 to3prime	<a href=http://www.genedb.org/genedb/Search?organism=dicty&name=DDB0218786>DDB0218786</a>	BC4V2_0	4	1567	0	1	0	-	BC4V1_0C0078_12377	-	-
4	11	13	unknown (22L12)	split14.gid.0335 PCR product	DDB0218141	<a href=http://www.genedb.org/genedb/Search?organism=dicty&name=DDB0218141>DDB0218141</a>	JC3V2_0	3	605	0	0	0	PF03144;Elongation factor Tu domain 2;; PF00009;Elongation factor Tu GTP binding... PR00315;GTP-binding elongation factor...	Eukaryotic translation initiation factor 2 gamma. ; ABA; JC3V1_0C0014_11640	DDB0215353	eif2G;if2G_Dicdi;"translation_initiation_factor_2_gamma"
4	12	13	unknown (22P12)	split14.gid.0342 PCR product	DDB0218804	<a href=http://www.genedb.org/genedb/Search?organism=dicty&name=DDB0218804>DDB0218804</a>	BC4V2_0	4	1691	0	0	0	PF00043;Glutathione S-transferase; C-terminal...	Hypothetical protein At4g19880 (Fragment). ; ABA; BC4V1_0C0085_13384	DDB0231435	-
4	13	13	unknown (22D24)	split14.gid.0198 PCR product	DDB0185296	<a href=http://www.genedb.org/genedb/Search?organism=dicty&name=DDB0185296>DDB0185296</a>	BC4V2_0	4	36	0	0	0	PF00904;Involucrin repeat;;	BC4V1_0C0004_07161	-	-
4	14	13	unknown (22H24)	split14.gid.0207c PCR product	DDB0204424	<a href=http://www.genedb.org/genedb/Search?organism=dicty&name=DDB0204424>DDB0204424</a>	JC3V2_0	3	117	0	0	0	PF00076;RNA recognition motif. (a.k.a. RRM;...	JC3V1_0C0047_01084	-	-
4	15	13	unknown (22L24)	split14.gid.0463c PCR product	DDB0206189	<a href=http://www.genedb.org/genedb/Search?organism=dicty&name=DDB0206189>DDB0206189</a>	JC3V2_0	3	473	0	0	0	PF05625;PAXNEB protein;;	JC3V1_0C0031_13561	DDB0216343	elp4;"RNA_polymerase_II_elongator_complex_subunit;elongation_protein_4"
4	16	13	unknown (22P24)	split14.gid.0483c PCR product	DDB0186714	<a href=http://www.genedb.org/genedb/Search?organism=dicty&name=DDB0186714>DDB0186714</a>	BC4V2_0	4	1472	0	5	0	PF00621;RhoGEF domain;;	BC4V1_0C0076_12298	-	-
4	17	13	unknown (23D12)	split12.gid.0572 PCR product	DDB0186623	<a href=http://www.genedb.org/genedb/Search?organism=dicty&name=DDB0186623>DDB0186623</a>	BC4V2_0	4	1381	1	1	0	-	BC4V1_0C0072_12199	-	-
4	18	13	unknown (23H12)	split12.gid.0590 PCR product	DDB0185952	<a href=http://www.genedb.org/genedb/Search?organism=dicty&name=DDB0185952>DDB0185952</a>	BC4V2_0	4	706	0	0	0	PF00046;Homeobox domain;; PR00031;Lambda-repressor HTH signature ;; PR00024;Homeobox signature ;;	BC4V1_0C0038_09281	DDB0220476	-
4	19	13	unknown (23L12)	split13.gid.0244 PCR product	DDB0187262	<a href=http://www.genedb.org/genedb/Search?organism=dicty&name=DDB0187262>DDB0187262</a>	BC4V2_0	4	2080	1	1	0	-	BC4V1_0C0109_09225	-	-
4	20	13	unknown (23P12)	split13.gid.0258 PCR product	DDB0205219	<a href=http://www.genedb.org/genedb/Search?organism=dicty&name=DDB0205219>DDB0205219</a>	JC3V2_0	3	1328	0	0	0	PF01603;Protein phosphatase 2A regulatory B...	JC3V1_0C0009_11090	-	-
4	1	14	unknown (18D24)	split18.gid.0542c PCR product	DDB0218563	<a href=http://www.genedb.org/genedb/Search?organism=dicty&name=DDB0218563>DDB0218563</a>	BC4V2_0	4	550	1	1	0	PF01553;Acyltransferase;;	DDB0218563	-	-
4	2	14	unknown (18H24)	split18.gid.0549c PCR product	DDB0186739	<a href=http://www.genedb.org/genedb/Search?organism=dicty&name=DDB0186739>DDB0186739</a>	BC4V2_0	4	1499	0	0	0	PF04100;Vps53-like; N-terminal;;	BC4V1_0C0076_12328	-	-
4	3	14	unknown (18L24)	split19.gid.0258 PCR product	DDB0187142	<a href=http://www.genedb.org/genedb/Search?organism=dicty&name=DDB0187142>DDB0187142</a>	BC4V2_0	4	1954	0	0	0	PF00617;RasGEF domain;; PF00620;RhoGAP domain;;	BC4V1_0C0098_00562	DDB0231996	gflB;"RasGEF_domain-containing_protein;RhoGAP_domain-containing_protein"
4	4	14	unknown (18P24)	split19.gid.0276 PCR product	DDB0204228	<a href=http://www.genedb.org/genedb/Search?organism=dicty&name=DDB0204228>DDB0204228</a>	JC3V2_0	3	2293	1	0	0	PF00067;Cytochrome P450;; PR00463;E-class P450 group I signature ;; PR00385;P450 superfamily signature ;;	Similar to Opsanus tau (Oyster toadfish). Cytochrome P450 1A1 (EC 1.14.14.1) (CYPIA1). ; ABA; JC3V1_0C0045_00885	-	-
4	5	14	unknown (19D12)	split17.gid.0329 PCR product	DDB0205778	<a href=http://www.genedb.org/genedb/Search?organism=dicty&name=DDB0205778>DDB0205778</a>	JC3V2_0	3	815	0	0	0	PF00481;Protein phosphatase 2C;;	JC3V1_0C0021_12437	-	-
4	6	14	unknown (19H12)	split17.gid.0349 PCR product	DDB0205016	<a href=http://www.genedb.org/genedb/Search?organism=dicty&name=DDB0205016>DDB0205016</a>	JC3V2_0	3	2540	0	0	0	PF07714;Protein tyrosine kinase;; PF00069;Protein kinase domain;; PR00109;Tyrosine kinase catalytic domain... PR01217;Proline rich extensin signature ;;	Similar to Dictyostelium discoideum (Slime mold). Kinase responsive to stress 1-like kinase. ; ABA; JC3V1_0C0003_10838	DDB0229411	pakG;"putative_STE20_family_protein_kinase;putative_protein_serine/threonine_kinase"
4	7	14	A	split18.gid.0051 PCR product	DDB0206194	<a href=http://www.genedb.org/genedb/Search?organism=dicty&name=DDB0206194>DDB0206194</a>	JC3V2_0	3	478	0	0	0	-	JC3V1_0C0031_13566	-	-
4	8	14	A	split18.gid.0058c PCR product	DDB0218166	<a href=http://www.genedb.org/genedb/Search?organism=dicty&name=DDB0218166>DDB0218166</a>	JC3V2_0	3	773	1	0	1	PR00465;E-class P450 group IV signature ;;	JC3V1_0C0018_11971	-	-
4	9	14	unknown (19D24)	split17.gid.0503 PCR product	DDB0204253	<a href=http://www.genedb.org/genedb/Search?organism=dicty&name=DDB0204253>DDB0204253</a>	JC3V2_0	3	2018	1	1	0	PF00149;Calcineurin-like phosphoesterase;;	JC3V1_0C0046_00912	-	-
4	10	14	unknown (19H24)	split17.gid.0510 PCR product	DDB0205522	<a href=http://www.genedb.org/genedb/Search?organism=dicty&name=DDB0205522>DDB0205522</a>	JC3V2_0	3	421	0	9	0	PF03062;MBOAT family;;	Hypothetical protein. ; ABA; JC3V1_0C0013_11576	-	-
4	11	14	A	split18.gid.0187c PCR product	DDB0187982	<a href=http://www.genedb.org/genedb/Search?organism=dicty&name=DDB0187982>DDB0187982</a>	BC5V2_0	5	666	0	1	0	PF07690;Major Facilitator Superfamily;; PR01035;Tetracycline resistance protein...	Similar to Rhizobium meliloti (Sinorhizobium meliloti). Putative transport transmembrane protein. ; ABA; BC5V1_0C0042_07887	-	-
4	12	14	A	split18.gid.0196 PCR product	DDB0185515	<a href=http://www.genedb.org/genedb/Search?organism=dicty&name=DDB0185515>DDB0185515</a>	BC4V2_0	4	274	0	0	0	-	BC4V1_0C0017_07678	-	-
4	13	14	unknown (20D12)	split16.gid.0236 PCR product	DDB0186608	<a href=http://www.genedb.org/genedb/Search?organism=dicty&name=DDB0186608>DDB0186608</a>	BC4V2_0	4	1363	0	0	0	PF00226;DnaJ domain;;	BC4V1_0C0071_12180	-	-
4	14	14	unknown (20H12)	split16.gid.0253c PCR product	DDB0204627	<a href=http://www.genedb.org/genedb/Search?organism=dicty&name=DDB0204627>DDB0204627</a>	JC3V2_0	3	1951	0	0	0	-	JC3V1_0C0048_01288	-	-
4	15	14	unknown (20L12)	split16.gid.0591 PCR product	DDB0187117	<a href=http://www.genedb.org/genedb/Search?organism=dicty&name=DDB0187117>DDB0187117</a>	BC4V2_0	4	1928	0	0	0	PF01472;PUA domain;; PF04752;ChaC-like protein;;	BC4V1_0C0098_00534	-	-
4	16	14	unknown (20P12)	split17.gid.0005c PCR product	DDB0185422	<a href=http://www.genedb.org/genedb/Search?organism=dicty&name=DDB0185422>DDB0185422</a>	BC4V2_0	4	179	0	0	0	PF00017;SH2 domain;; PF00069;Protein kinase domain;; PF07714;Protein tyrosine kinase;; PR00109;Tyrosine kinase catalytic domain...	SHK1 protein. ; ABA; BC4V1_0C0012_07577	DDB0191149	shkA;SHK1;"SH2_domain-containing_protein;dual-specificity_protein_kinase;tyrosine_kinase-like_(TKL)_protein"
4	17	14	unknown (20D24)	split16.gid.0435 PCR product	DDB0185450	<a href=http://www.genedb.org/genedb/Search?organism=dicty&name=DDB0185450>DDB0185450</a>	BC4V2_0	4	206	0	0	0	PF01008;Initiation factor 2 subunit family;;	Translation initiation factor eIF-2B alpha subunit. ; ABA; BC4V1_0C0013_07610	DDB0231374	-
4	18	14	unknown (20H24)	split16.gid.0445c PCR product	DDB0185442	<a href=http://www.genedb.org/genedb/Search?organism=dicty&name=DDB0185442>DDB0185442</a>	BC4V2_0	4	198	0	0	0	PF00069;Protein kinase domain;;	BC4V1_0C0012_07599	DDB0229335	-
4	19	14	unknown (20L24)	split17.gid.0177c PCR product	DDB0188725	<a href=http://www.genedb.org/genedb/Search?organism=dicty&name=DDB0188725>DDB0188725</a>	BC5V2_0	5	1443	0	0	0	PF02121;Phosphatidylinositol transfer... PR00391;Phosphatidylinositol transfer...	Phosphatidylinositol transfer protein 1. ; ABA; BC5V1_0C0102_07336	DDB0201633	pitA;"phosphatidylinositol_transfer_protein_1"
4	20	14	unknown (20P24)	split17.gid.0198 PCR product	DDB0186245	<a href=http://www.genedb.org/genedb/Search?organism=dicty&name=DDB0186245>DDB0186245</a>	BC4V2_0	4	997	0	0	0	-	BC4V1_0C0056_10427	-	-
4	1	15	unknown (16D12)	split21.gid.0296c PCR product	DDB0183868	<a href=http://www.genedb.org/genedb/Search?organism=dicty&name=DDB0183868>DDB0183868</a>	BEC6V2_0	6	99	0	0	0	-	BC6V1_0C0002_01944	-	-
4	2	15	unknown (16H12)	split21.gid.0300c PCR product	DDB0183864	<a href=http://www.genedb.org/genedb/Search?organism=dicty&name=DDB0183864>DDB0183864</a>	BEC6V2_0	6	95	0	0	0	PF04096;Nucleoporin autopeptidase;;	BC6V1_0C0002_01940	-	-
4	3	15	unknown (16L12)	split22.gid.0131c PCR product	DDB0218885	<a href=http://www.genedb.org/genedb/Search?organism=dicty&name=DDB0218885>DDB0218885</a>	BC4V2_0	4	2069	0	1	0	PF03632;Glycosyl hydrolase family 65 central...	Mus musculus 8 days embryo whole body cDNA; RIKEN full-length enriched library; clone:5730511L01 product:hypothetical Six-hairpin glycosyltransferases structure containing protein; full insert sequence (CDNA sequence BC023151). ; ABA; BC4V1_0C0108_09157	-	-
4	4	15	unknown (16P12)	split22.gid.0173 PCR product	DDB0168248	<a href=http://www.genedb.org/genedb/Search?organism=dicty&name=DDB0168248>DDB0168248</a>	JC2V2_0	2	870	0	1	0	PF00534;Glycosyl transferases group 1;;	JC2V1_0C0023_01607	DDB0231364	alg2;"alpha-1;3-mannosyltransferase;glycosyltransferase"
4	5	15	unknown (16D24)	split21.gid.0464c PCR product	DDB0203727	<a href=http://www.genedb.org/genedb/Search?organism=dicty&name=DDB0203727>DDB0203727</a>	JC2V2_0	2	620	0	0	0	PF00578;AhpC/TSA family;;	JC2V1_0C0007_13241	-	-
4	6	15	unknown (16H24)	split21.gid.0510 PCR product	DDB0188045	<a href=http://www.genedb.org/genedb/Search?organism=dicty&name=DDB0188045>DDB0188045</a>	BC5V2_0	5	731	0	0	0	PF01089;Delta 1-pyrroline-5-carboxylate... PF00904;Involucrin repeat;;	BC5V1_0C0049_08233	-	-
4	7	15	unknown (16L24)	split22.gid.0538 PCR product	DDB0189315	<a href=http://www.genedb.org/genedb/Search?organism=dicty&name=DDB0189315>DDB0189315</a>	JC1V2_0	1	103	0	0	0	-	JC1V1_0C0002_03529	-	-
4	8	15	unknown (16P24)	split22.gid.0555 PCR product	DDB0202069	<a href=http://www.genedb.org/genedb/Search?organism=dicty&name=DDB0202069>DDB0202069</a>	JC1V2_0	1	120	0	0	0	PF02877;Poly(ADP-ribose) polymerase;... PF01624;MutS domain I;; PF05188;MutS domain II;; PF05192;MutS domain III;; PF05190;MutS family domain IV;; PF00488;MutS domain V;;	NAD(+) ADP-ribosyltransferase-4. ; ABA; JC1V1_0C0002_03547	DDB0229918	MSH6;"DNA_mismatch_repair_protein;mutS_homolog"
4	9	15	unknown (17D12)	split19.gid.0399 PCR product	DDB0205647	<a href=http://www.genedb.org/genedb/Search?organism=dicty&name=DDB0205647>DDB0205647</a>	JC3V2_0	3	690	0	0	0	PF03914;CBF/Mak21 family;;	JC3V1_0C0017_11883	-	-
4	10	15	unknown (17H12)	split19.gid.0407 PCR product	DDB0186364	<a href=http://www.genedb.org/genedb/Search?organism=dicty&name=DDB0186364>DDB0186364</a>	BC4V2_0	4	1118	1	2	0	-	BC4V1_0C0059_10555	-	-
4	11	15	unknown (17L12)	split20.gid.0191c PCR product	DDB0187996	<a href=http://www.genedb.org/genedb/Search?organism=dicty&name=DDB0187996>DDB0187996</a>	BC5V2_0	5	680	0	0	0	-	Protein KIAA0196. ; ABA; BC5V1_0C0044_07904	-	-
4	12	15	unknown (17P12)	split20.gid.0242c PCR product	DDB0217656	<a href=http://www.genedb.org/genedb/Search?organism=dicty&name=DDB0217656>DDB0217656</a>	JC2V2_0	2	2149	0	0	0	PF00443;Ubiquitin carboxyl-terminal...	JC2V1_0C0019_00382	-	-
4	13	15	unknown (17D24)	split19.gid.0535 PCR product	DDB0185428	<a href=http://www.genedb.org/genedb/Search?organism=dicty&name=DDB0185428>DDB0185428</a>	BC4V2_0	4	185	1	1	0	PF03088;Strictosidine synthase;;	BC4V1_0C0012_07583	-	-
4	14	15	unknown (17H24)	split19.gid.0548 PCR product	DDB0188715	<a href=http://www.genedb.org/genedb/Search?organism=dicty&name=DDB0188715>DDB0188715</a>	BC5V2_0	5	1435	1	2	0	PF02012;BNR/Asp-box repeat;;	BC5V1_0C0102_07327	-	-
4	15	15	unknown (17L24)	split21.gid.0067c PCR product	DDB0203461	<a href=http://www.genedb.org/genedb/Search?organism=dicty&name=DDB0203461>DDB0203461</a>	JC2V2_0	2	2609	0	0	0	PF00171;Aldehyde dehydrogenase family;;	JC2V1_0C0045_06287	DDB0231480	-
4	16	15	unknown (17P24)	split21.gid.0086c PCR product	DDB0202565	<a href=http://www.genedb.org/genedb/Search?organism=dicty&name=DDB0202565>DDB0202565</a>	JC2V2_0	2	2135	0	0	0	PF00400;WD domain; G-beta repeat;; PR00320;G protein beta WD-40 repeat...	Protein tipD. ; ABA; JC2V1_0C0019_00366	DDB0215341	tipD;"homolog_of_mouse_apg16L"
4	17	15	unknown (18D12)	split18.gid.0364 PCR product	DDB0218136	<a href=http://www.genedb.org/genedb/Search?organism=dicty&name=DDB0218136>DDB0218136</a>	JC3V2_0	3	567	0	0	0	PF05721;Phytanoyl-CoA dioxygenase (PhyH);;	CG14688-PA. ; ABA; JC3V1_0C0033_13661	-	-
4	18	15	unknown (18H12)	split18.gid.0391 PCR product	DDB0205505	<a href=http://www.genedb.org/genedb/Search?organism=dicty&name=DDB0205505>DDB0205505</a>	JC3V2_0	3	403	0	0	0	PF01575;MaoC like domain;;	Hypothetical peroxisomal multifunctional enzyme 2. ; ABA; JC3V1_0C0013_11559	DDB0214811	mfeB;"hypothetical_peroxisomal_multifunctional_enzyme_2"
4	19	15	unknown (18L12)	split19.gid.0109 PCR product	DDB0187645	<a href=http://www.genedb.org/genedb/Search?organism=dicty&name=DDB0187645>DDB0187645</a>	BC5V2_0	5	309	0	1	0	-	BC5V1_0C0017_06852	-	-
4	20	15	unknown (18P12)	split19.gid.0135c PCR product	DDB0218168	<a href=http://www.genedb.org/genedb/Search?organism=dicty&name=DDB0218168>DDB0218168</a>	JC3V2_0	3	777	0	0	0	PF00069;Protein kinase domain;;	JC3V1_0C0018_11974	DDB0220010	-
4	1	16	unknown (13D24)	split10.gid.0048c-F	DDB0187664	<a href=http://www.genedb.org/genedb/Search?organism=dicty&name=DDB0187664>DDB0187664</a>	BC5V2_0	5	328	1	2	0	-	BC5V1_0C0017_06874	-	-
4	2	16	unknown (13H24)	split10.gid.0061-F	seq_not_in_DB	-	-	-	-	-	-	-	-	-	-	-
4	3	16	unknown (13L24)	split2.gid.0115-F	DDB0202183	<a href=http://www.genedb.org/genedb/Search?organism=dicty&name=DDB0202183>DDB0202183</a>	JC1V2_0	1	444	0	0	0	-	JC1V1_0C0002_03893	-	-
4	4	16	A	split2.gid.0174-F	DDB0168634	<a href=http://www.genedb.org/genedb/Search?organism=dicty&name=DDB0168634>DDB0168634</a>	JC2V2_0	2	491	0	0	0	PF00904;Involucrin repeat;;	Similar to Dictyostelium discoideum (Slime mold). Prespore-specific protein. ; ABA; JC2V1_0C0005_13113	-	-
4	5	16	unknown (14D12)	split26.gid.0062c PCR product	DDB0169501	<a href=http://www.genedb.org/genedb/Search?organism=dicty&name=DDB0169501>DDB0169501</a>	JC2V2_0	2	2501	0	0	0	PF02933;Cell division protein 48 (CDC48);... PF00004;ATPase family associated with various...	JC2V1_0C0046_06412	DDB0185052	nsfA;nsf;"N-ethylmaleimide-sensitive_fusion_protein"
4	6	16	unknown (14H12)	split26.gid.0132c PCR product	DDB0190095	<a href=http://www.genedb.org/genedb/Search?organism=dicty&name=DDB0190095>DDB0190095</a>	JC1V2_0	1	928	0	0	0	PF00443;Ubiquitin carboxyl-terminal... PF00904;Involucrin repeat;; PF02148;Zn-finger in ubiquitin-hydrolases and...	JC1V1_0C0003_04430	-	-
4	7	16	unknown (14L12)	split8.gid.0255c-F	DDB0187061	<a href=http://www.genedb.org/genedb/Search?organism=dicty&name=DDB0187061>DDB0187061</a>	BC4V2_0	4	1869	0	0	0	PF00904;Involucrin repeat;; PF02985;HEAT repeat;;	BC4V1_0C0098_00473	-	-
4	8	16	unknown (14P12)	split8.gf.0360-F	DDB0185841	<a href=http://www.genedb.org/genedb/Search?organism=dicty&name=DDB0185841>DDB0185841</a>	BC4V2_0	4	597	1	2	0	-	BC4V1_0C0033_09083	-	-
4	9	16	unknown (14D24)	empty	Null	-	-	-	-	-	-	-	-	-	-	-
4	10	16	unknown (14H24)	empty	Null	-	-	-	-	-	-	-	-	-	-	-
4	11	16	unknown (14L24)	split9.gid.0092c-F	DDB0204404	<a href=http://www.genedb.org/genedb/Search?organism=dicty&name=DDB0204404>DDB0204404</a>	JC3V2_0	3	97	0	0	0	PF00179;Ubiquitin-conjugating enzyme;;	JC3V1_0C0047_01064	-	-
4	12	16	unknown (14P24)	split9.gid.0124-F	DDB0185633	<a href=http://www.genedb.org/genedb/Search?organism=dicty&name=DDB0185633>DDB0185633</a>	BC4V2_0	4	393	0	0	0	-	BC4V1_0C0021_08447	-	-
4	13	16	unknown (15D12)	split23.gid.0202 PCR product	DDB0184132	<a href=http://www.genedb.org/genedb/Search?organism=dicty&name=DDB0184132>DDB0184132</a>	BEC6V2_0	6	365	1	1	0	-	Hypothetical protein. ; ABA; BC6V1_0C0009_02327	DDB0201652	gerD;"germination_protein_(270G)"
4	14	16	unknown (15H12)	split23.gid.0226 PCR product	DDB0206412	<a href=http://www.genedb.org/genedb/Search?organism=dicty&name=DDB0206412>DDB0206412</a>	JC3V2_0	3	1166	1	0	0	-	JC3V1_0C0037_13791	-	-
4	15	16	unknown (15L12)	split24.gid.0320c PCR product	DDB0184530	<a href=http://www.genedb.org/genedb/Search?organism=dicty&name=DDB0184530>DDB0184530</a>	BEC6V2_0	6	757	0	1	0	PF05738;Cna protein B-type domain;;	BC6V1_0C0018_06088	colA;"colossin_A"	-
4	16	16	unknown (15P12)	split24.gid.0360 PCR product	DDB0188375	<a href=http://www.genedb.org/genedb/Search?organism=dicty&name=DDB0188375>DDB0188375</a>	BC5V2_0	5	1069	0	1	0	PF01734;Patatin-like phospholipase;;	BC5V1_0C0078_10248	-	-
4	17	16	unknown (15D24)	split23.gid.0497 PCR product	DDB0168254	<a href=http://www.genedb.org/genedb/Search?organism=dicty&name=DDB0168254>DDB0168254</a>	JC2V2_0	2	2940	0	0	0	PF05725;FNIP Repeat;;	Hypothetical protein. ; ABA; JC2V1_0C0022_01464	-	-
4	18	16	unknown (15H24)	split23.gid.0558 PCR product	DDB0189579	<a href=http://www.genedb.org/genedb/Search?organism=dicty&name=DDB0189579>DDB0189579</a>	JC1V2_0	1	378	0	0	0	PF00400;WD domain; G-beta repeat;; PR00320;G protein beta WD-40 repeat...	Coronin (p55). ; ABA; JC1V1_0C0002_03826	DDB0191115	corA;"WD-40_repeat-containing_protein;actin_binding_protein;coronin"
4	19	16	unknown (15L24)	split25.gid.0260c PCR product	DDB0202104	<a href=http://www.genedb.org/genedb/Search?organism=dicty&name=DDB0202104>DDB0202104</a>	JC1V2_0	1	232	1	2	0	-	JC1V1_0C0002_03668	-	-
4	20	16	unknown (15P24)	split25.gid.0297 PCR product	DDB0167316	<a href=http://www.genedb.org/genedb/Search?organism=dicty&name=DDB0167316>DDB0167316</a>	JC2V2_0	2	2202	0	0	0	-	Hypothetical protein. ; ABA; JC2V1_0C0018_00304	-	-
4	1	17	unknown (11D12)	split13.gid.0289c-F	DDB0218115	<a href=http://www.genedb.org/genedb/Search?organism=dicty&name=DDB0218115>DDB0218115</a>	JC3V2_0	3	439	0	3	0	PF03878;Hrf1 family;;	Hypothetical protein T16L24.50. ; ABA; JC3V1_0C0013_11595	-	-
4	2	17	unknown (11H12)	split13.gid.0351c-F	DDB0215298	<a href=http://www.genedb.org/genedb/Search?organism=dicty&name=DDB0215298>DDB0215298</a>	JC3V2_0	3	598	0	0	0	-	JC3V1_0C0014_11633	-	-
4	3	17	unknown (11L12)	split14.gid.0308c-F	DDB0202943	<a href=http://www.genedb.org/genedb/Search?organism=dicty&name=DDB0202943>DDB0202943</a>	JC2V2_0	2	2793	1	0	0	-	JC2V1_0C0028_02169	-	-
4	4	17	unknown (11P12)	split14.gid.0339c-F	DDB0218139	<a href=http://www.genedb.org/genedb/Search?organism=dicty&name=DDB0218139>DDB0218139</a>	JC3V2_0	3	601	0	2	0	-	JC3V1_0C0014_11637	-	-
4	5	17	unknown (11D24)	split14.gid.0010-F	DDB0205222	<a href=http://www.genedb.org/genedb/Search?organism=dicty&name=DDB0205222>DDB0205222</a>	JC3V2_0	3	1330	0	0	0	PF00046;Homeobox domain;;	Pknox1.1 protein. ; ABA; JC3V1_0C0009_11093	DDB0220485	-
4	6	17	unknown (11H24)	split14.gid.0033c-F	DDB0186839	<a href=http://www.genedb.org/genedb/Search?organism=dicty&name=DDB0186839>DDB0186839</a>	BC4V2_0	4	1626	0	0	0	PF00560;Leucine Rich Repeat;;	BC4V1_0C0082_13189	-	-
4	7	17	A	split15.gid.0092-F	DDB0186279	<a href=http://www.genedb.org/genedb/Search?organism=dicty&name=DDB0186279>DDB0186279</a>	BC4V2_0	4	1033	0	0	0	PF01839;FG-GAP repeat;;	BC4V1_0C0056_10465	-	-
4	8	17	unknown (11P24)	split15.gid.0112-F	DDB0188492	<a href=http://www.genedb.org/genedb/Search?organism=dicty&name=DDB0188492>DDB0188492</a>	BC5V2_0	5	1206	0	0	0	PF00023;Ankyrin repeat;; PR01415;Ankyrin repeat signature ;;	BC5V1_0C0088_11144	-	-
4	9	17	unknown (12D12)	split11.gf.0101c-F	DDB0205848	<a href=http://www.genedb.org/genedb/Search?organism=dicty&name=DDB0205848>DDB0205848</a>	JC3V2_0	3	876	0	0	0	-	JC3V1_0C0021_12507	-	-
4	10	17	unknown (12H12)	split11.gf.0134-F	DDB0218568	<a href=http://www.genedb.org/genedb/Search?organism=dicty&name=DDB0218568>DDB0218568</a>	BC4V2_0	4	570	0	8	0	PF00122;E1-E2 ATPase;; PF00702;haloacid dehalogenase-like... PF00403;Heavy-metal-associated domain;; PR00942;Copper-transporting ATPase 1... PR00943;Copper-transporting ATPase... PR00119;P-type cation-transporting ATPase...	Copper-transporting P-type ATPase. ; ABA; BC4V1_0C0033_09053	-	-
4	11	17	unknown (12L12)	split12.gid.0245-F	DDB0218275	<a href=http://www.genedb.org/genedb/Search?organism=dicty&name=DDB0218275>DDB0218275</a>	JC3V2_0	3	1568	0	0	0	PF00566;TBC domain;; PF00646;F-box domain;;	Hypothetical protein DKFZp434K102 (Fragment). ; ABA; JC3V1_0C0038_00061	-	-
4	12	17	unknown (12P12)	split12.gid.0277c-F	DDB0204996	<a href=http://www.genedb.org/genedb/Search?organism=dicty&name=DDB0204996>DDB0204996</a>	JC3V2_0	3	2520	0	0	0	-	JC3V1_0C0003_10818	-	-
4	13	17	unknown (12D24)	split11.gid.0406c-F	DDB0185811	<a href=http://www.genedb.org/genedb/Search?organism=dicty&name=DDB0185811>DDB0185811</a>	BC4V2_0	4	569	0	0	0	-	BC4V1_0C0033_09052	-	-
4	14	17	unknown (12H24)	split11.gid.0451-F	DDB0186197	<a href=http://www.genedb.org/genedb/Search?organism=dicty&name=DDB0186197>DDB0186197</a>	BC4V2_0	4	947	0	0	0	PF02146;Sir2 family;;	BC4V1_0C0053_10372	DDB0216433	-
4	15	17	unknown (12L24)	split12.gf.0665-F	DDB0215844	<a href=http://www.genedb.org/genedb/Search?organism=dicty&name=DDB0215844>DDB0215844</a>	BC4V2_0	4	1384	0	2	0	-	DG2044 protein (Fragment). ; ABA; BC4V1_0C0072_12203	DDB0220034	DG2044;unknown
[truncated: 18,565 more rows]
