# Supplementary material for: A software framework for microarray and gene expression object model (MAGE-OM) array design annotation
Source: BMC Genomics. 2008 Mar 20;9:133. doi: 10.1186/1471-2164-9-133 (PMC2358904; doi:10.1186/1471-2164-9-133)
Supplement: Additional file 2 — Test data. This file contains test data and a walkthrough of an annotation with Adamant. [file 1471-2164-9-133-S2.gz › testdata/so-terms.xml]

<OntologyList><OntologyEntry category="BioSequenceType" value="PCR_product" description="PCR_product  is_a  reagent"><OntologyReference_assn><DatabaseEntry accession="SO:0000006" URI="http://song.sourceforge.net/SOterm_tables.html#SO:0000006"><Database_assnref><Database_ref identifier="ebi.ac.uk:Database:SO"/></Database_assnref></DatabaseEntry></OntologyReference_assn></OntologyEntry><OntologyEntry category="BioSequenceType" value="forward_primer" description="A single stranded oligo used for polymerase chain reaction."><OntologyReference_assn><DatabaseEntry accession="SO:0000121" URI="http://song.sourceforge.net/SOterm_tables.html#SO:0000121"><Database_assnref><Database_ref identifier="ebi.ac.uk:Database:SO"/></Database_assnref></DatabaseEntry></OntologyReference_assn></OntologyEntry><OntologyEntry category="BioSequenceType" value="gene" description="A locatable region of genomic sequence, corresponding to a unit of inheritance, which is associated with regulatory regions, transcribed regions and/or other functional sequence regions"><OntologyReference_assn><DatabaseEntry accession="SO:0000704" URI="http://song.sourceforge.net/SOterm_tables.html#SO:0000704"><Database_assnref><Database_ref identifier="ebi.ac.uk:Database:SO"/></Database_assnref></DatabaseEntry></OntologyReference_assn></OntologyEntry><OntologyEntry category="BioSequenceType" value="reverse_primer" description="A single stranded oligo used for polymerase chain reaction."><OntologyReference_assn><DatabaseEntry accession="SO:0000132" URI="http://song.sourceforge.net/SOterm_tables.html#SO:0000132"><Database_assnref><Database_ref identifier="ebi.ac.uk:Database:SO"/></Database_assnref></DatabaseEntry></OntologyReference_assn></OntologyEntry></OntologyList>
