# Supplementary material for: A software framework for microarray and gene expression object model (MAGE-OM) array design annotation
Source: BMC Genomics. 2008 Mar 20;9:133. doi: 10.1186/1471-2164-9-133 (PMC2358904; doi:10.1186/1471-2164-9-133)
Supplement: Additional file 2 — Test data. This file contains test data and a walkthrough of an annotation with Adamant. [file 1471-2164-9-133-S2.gz › testdata/dicty-onotology.xml]

<OntologyList><OntologyEntry category="Organism" value="Dictyostelium discoideum" description="cellular organisms; Eukaryota; Mycetozoa; Dictyosteliida; Dictyostelium"><OntologyReference_assn><DatabaseEntry accession="44689" URI="http://www.ncbi.nlm.nih.gov/Taxonomy/Browser/wwwtax.cgi?mode=Info&amp;id=44689&amp;lvl=3&amp;p=mapview&amp;p=has_linkout&amp;p=blast_url&amp;p=genome_blast&amp;lin=f&amp;keep=1&amp;srchmode=1&amp;unlock"><Database_assnref><Database_ref identifier="ebi.ac.uk:Database:ebi.ac.uk:Database:ncbitax"/></Database_assnref></DatabaseEntry></OntologyReference_assn><Associations_assnlist><OntologyEntry category="has_database" value="has_database"><OntologyReference_assn><DatabaseEntry accession="#has_database" URI="http://mged.sourceforge.net/ontologies/MGEDOntology.owl#has_database"><Database_assnref><Database_ref identifier="ebi.ac.uk:Database:MO"/></Database_assnref></DatabaseEntry></OntologyReference_assn><Associations_assnlist><OntologyEntry category="OrganismDatabase" value="OrganismDatabase"><OntologyReference_assn><DatabaseEntry accession="#OrganismDatabase" URI="http://mged.sourceforge.net/ontologies/MGEDOntology.owl#OrganismDatabase"><Database_assnref><Database_ref identifier="ebi.ac.uk:Database:MO"/></Database_assnref></DatabaseEntry></OntologyReference_assn><Associations_assnlist><OntologyEntry category="StrainOrLineDatabase" value="NCBI_taxonomy"><OntologyReference_assn><DatabaseEntry accession="#NCBI_taxonomy" URI="http://mged.sourceforge.net/ontologies/MGEDOntology.owl#NCBI_taxonomy"><Database_assnref><Database_ref identifier="ebi.ac.uk:Database:MO"/></Database_assnref></DatabaseEntry></OntologyReference_assn></OntologyEntry></Associations_assnlist></OntologyEntry></Associations_assnlist></OntologyEntry><OntologyEntry category="has_accession" value="has_accession"><OntologyReference_assn><DatabaseEntry accession="#has_accession" URI="http://mged.sourceforge.net/ontologies/MGEDOntology.owl#has_accession"><Database_assnref><Database_ref identifier="ebi.ac.uk:Database:MO"/></Database_assnref></DatabaseEntry></OntologyReference_assn><Associations_assnlist><OntologyEntry category="has_accession" value="44689"></OntologyEntry></Associations_assnlist></OntologyEntry></Associations_assnlist></OntologyEntry></OntologyList>
