# Supplementary material for: A software framework for microarray and gene expression object model (MAGE-OM) array design annotation
Source: BMC Genomics. 2008 Mar 20;9:133. doi: 10.1186/1471-2164-9-133 (PMC2358904; doi:10.1186/1471-2164-9-133)
Supplement: Additional file 2 — Test data. This file contains test data and a walkthrough of an annotation with Adamant. [file 1471-2164-9-133-S2.gz › testdata/dictyseqs.txt.csv]

Reporter	Sequence	Sequence-Type	Sequence-Polymer	Sequence-Annotation	Sequence-Organism	Sequence-Description	Sequence-Sequence	Database	Database-Version	Database-URI	Database-Description	Database-Entry	Database-Entry-URI
F06.chr1_EST_301002.57_F	chr1_EST_301002.57-pcr	BioSequenceType : PCR_product	PolymerType : DNA	Attached	BioMaterialPackage : BioMaterialCharacteristics : Organism : Dictyostelium discoideum	JC1V1_0C0002_03668	ataacaccagaagagaaacgagatgaaatagatgaatcagatgaaattaaaaaaaaacttgatattgaaatgtcagaattaagatccaatctattcatacactcaatcagttatactaacacactcaaagaacaacaaatggaaagggatcaaatcaataaaagtccaagtctacaaattcaaccacaaaataatcaattgaatataattaataatggtgaaggttcaagtcaacaaattcaaccacaaagtaatcaatcaaatattattaataatgatgagggttcaagccaccaatttcaacctgaaattaatcaatcca	genedb		http://www.genedb.org		DDB0202104	http://www.ncbi.nlm.nih.gov/entrez/query.fcgi?db=gene&cmd=retrieve&dopt=graphics&list_uids=DDB0202104
F06.chr1_EST_301002.57_F	chr1_EST_301002.57	BioSequenceType : gene	PolymerType : DNA	Database	BioMaterialPackage : BioMaterialCharacteristics : Organism : Dictyostelium discoideum	JC1V1_0C0002_03668		genedb		http://www.genedb.org		DDB0202104	http://www.ncbi.nlm.nih.gov/entrez/query.fcgi?db=gene&cmd=retrieve&dopt=graphics&list_uids=DDB0202104
G03.chr2_gid_011002.51c_F	chr2_gid_011002.51c-pcr	BioSequenceType : PCR_product	PolymerType : DNA	Attached	BioMaterialPackage : BioMaterialCharacteristics : Organism : Dictyostelium discoideum	Similar to Kaposi's sarcoma-associated herpesvirus (KSHV) (Human herpesvirus 8). ORF73. ; ABA; JC2V1_0C0018_00285	gaattggaggaacaattaaaacttaaagataatgctgtcactgtaataaaaagagagaatgaaatgttaagacaagaaactgagaaaaaagataaatatataaatgaattacttgaaaaaggcggtggtagtggaattcatacaaatagtaataacaataataatagtaataataataataataatagtaataataattcaaatactgataaaattaaagaatcaatggttgctcatcaaactcaaaatgctttcttacttcaagagattcaaagattggaaactcaaagtcaattcaaattggatattaaaatacaacaaattgaagaacttgagaatcaattagaacaacaactttatcaattccatcgttt	genedb		http://www.genedb.org		DDB0202525	http://www.ncbi.nlm.nih.gov/entrez/query.fcgi?db=gene&cmd=retrieve&dopt=graphics&list_uids=DDB0202525
G03.chr2_gid_011002.51c_F	chr2_gid_011002.51c	BioSequenceType : gene	PolymerType : DNA	Database	BioMaterialPackage : BioMaterialCharacteristics : Organism : Dictyostelium discoideum	Similar to Kaposi's sarcoma-associated herpesvirus (KSHV) (Human herpesvirus 8). ORF73. ; ABA; JC2V1_0C0018_00285		genedb		http://www.genedb.org		DDB0202525	http://www.ncbi.nlm.nih.gov/entrez/query.fcgi?db=gene&cmd=retrieve&dopt=graphics&list_uids=DDB0202525
D12.chr2_gid_011002.692c_F	chr2_gid_011002.692c-pcr	BioSequenceType : PCR_product	PolymerType : DNA	Attached	BioMaterialPackage : BioMaterialCharacteristics : Organism : Dictyostelium discoideum	Hypothetical protein. ; ABA; JC2V1_0C0014_14164	agaattctttcaattccaaccaagggtggttcatcaacaattaataatgttaatacaatcgcaaaattatcaaaaaatataacaaataatttttttatttcatataaaaatcaaaatgaattttttatttactatgaaaattgtttaaaaaaagtttccaattttattttagattcaaattgtttttatagtaataataataataatattacagataataataatgatatatattcaattacatttgatgatcaaggaatatttggatactattattcaccaatatattcatcaattattcaatacccaacaaataaaattctttataaaggtggtaatggtacaaaccaaat	genedb		http://www.genedb.org		DDB0203864	http://www.ncbi.nlm.nih.gov/entrez/query.fcgi?db=gene&cmd=retrieve&dopt=graphics&list_uids=DDB0203864
D12.chr2_gid_011002.692c_F	chr2_gid_011002.692c	BioSequenceType : gene	PolymerType : DNA	Database	BioMaterialPackage : BioMaterialCharacteristics : Organism : Dictyostelium discoideum	Hypothetical protein. ; ABA; JC2V1_0C0014_14164		genedb		http://www.genedb.org		DDB0203864	http://www.ncbi.nlm.nih.gov/entrez/query.fcgi?db=gene&cmd=retrieve&dopt=graphics&list_uids=DDB0203864
split13.gid.0264 PCR product	split13.gid.0264-pcr	BioSequenceType : PCR_product	PolymerType : DNA	Attached	BioMaterialPackage : BioMaterialCharacteristics : Organism : Dictyostelium discoideum	JC3V1_0C0048_01279	ggaatcatcaccaaataaaacattatttgacttattatcatcaacaaagtatgattcatcatcagaaattttctatcattttaagagagaattaaatacaattcatgaattcccagtattggttgcaattgatggttttaatcacttttatagaccatcagattatggtgatatgtatgattcagcttcaaatcttggtactttaccaactgatagattaatggcctcttcattatttaaaaatattacatcacatcaaatctcaaatggtgttgtccttgctgcaacaactaatgtcattccaaaacgtgaaatgtttgaagttatcccagaagag	genedb		http://www.genedb.org		DDB0204618	http://www.ncbi.nlm.nih.gov/entrez/query.fcgi?db=gene&cmd=retrieve&dopt=graphics&list_uids=DDB0204618
split13.gid.0264 PCR product	split13.gid.0264	BioSequenceType : gene	PolymerType : DNA	Database	BioMaterialPackage : BioMaterialCharacteristics : Organism : Dictyostelium discoideum	JC3V1_0C0048_01279		genedb		http://www.genedb.org		DDB0204618	http://www.ncbi.nlm.nih.gov/entrez/query.fcgi?db=gene&cmd=retrieve&dopt=graphics&list_uids=DDB0204618
split4.gid.0528-F	split4.gid.0528-pcr	BioSequenceType : PCR_product	PolymerType : DNA	Attached	BioMaterialPackage : BioMaterialCharacteristics : Organism : Dictyostelium discoideum	Similar to Dictyostelium discoideum (Slime mold). Ribonucleoside-diphosphate reductase small chain (EC 1.17.4.1) (Ribonucleotide reductase). ; ABA; BC6V1_0C0005_02214	aaacacttgcaaatcaatgggtagttgaagaaatagaatcaagtgatgatggattagattgggagaaaaaattaacaaatgatgaacgtgatttcttctcaaatgttttagcattttttgttgcatcttgtggtattataaataaaaaccttaatagatttatgtctaaagtacaaattccagaagcgaaatgtttctat	genedb		http://www.genedb.org		DDB0184057	http://www.ncbi.nlm.nih.gov/entrez/query.fcgi?db=gene&cmd=retrieve&dopt=graphics&list_uids=DDB0184057
split4.gid.0528-F	split4.gid.0528	BioSequenceType : gene	PolymerType : DNA	Database	BioMaterialPackage : BioMaterialCharacteristics : Organism : Dictyostelium discoideum	Similar to Dictyostelium discoideum (Slime mold). Ribonucleoside-diphosphate reductase small chain (EC 1.17.4.1) (Ribonucleotide reductase). ; ABA; BC6V1_0C0005_02214		genedb		http://www.genedb.org		DDB0184057	http://www.ncbi.nlm.nih.gov/entrez/query.fcgi?db=gene&cmd=retrieve&dopt=graphics&list_uids=DDB0184057
E09.chr1_gid_301002.745c_F	chr1_gid_301002.745c-pcr	BioSequenceType : PCR_product	PolymerType : DNA	Attached	BioMaterialPackage : BioMaterialCharacteristics : Organism : Dictyostelium discoideum	Drainin. ; ABA; JC1V1_0C0001_02994	gaagaacagcaagaaaagagatataaaaaagataaaagatttatcatggaggggactgccaccagcagtgcgcggcaaaatttggagactatgcataggcaatgatcttcgtgtcaccgatgaacttttcaatatatttttagggcatgcgaataacgcatataataaaactacttcaccacctttaaaatcatcactatcgtcatcatcgaaatcaccaaatataaatatagatttaagacaggcaaataattcaatacatcatagtagatcaccgatgaatacatcaaccgatggcgaggatgacgtgttggatttggagacgactaatatggcgttgattttacaggatattcaagacacgt	genedb		http://www.genedb.org		DDB0190654	http://www.ncbi.nlm.nih.gov/entrez/query.fcgi?db=gene&cmd=retrieve&dopt=graphics&list_uids=DDB0190654
E09.chr1_gid_301002.745c_F	chr1_gid_301002.745c	BioSequenceType : gene	PolymerType : DNA	Database	BioMaterialPackage : BioMaterialCharacteristics : Organism : Dictyostelium discoideum	Drainin. ; ABA; JC1V1_0C0001_02994		genedb		http://www.genedb.org		DDB0190654	http://www.ncbi.nlm.nih.gov/entrez/query.fcgi?db=gene&cmd=retrieve&dopt=graphics&list_uids=DDB0190654
split19.gid.0322 PCR product	split19.gid.0322-pcr	BioSequenceType : PCR_product	PolymerType : DNA	Attached	BioMaterialPackage : BioMaterialCharacteristics : Organism : Dictyostelium discoideum	JC3V1_0C0044_00844	gattagatttagattgggcattaccaagaggtgcaaagaatttccaagaatttgtatttagatttcatgcattattacaaagaatattagtattcccaattccaaccatctcatgtatcaatggtcattcattcgcgggtggtgctatgttttcaatggcacatgactacagaataatgaaatctgataaaggtttcttttgtttacctgaaattgatattcatattccattaactcctggtatgaatgctatttt	genedb		http://www.genedb.org		DDB0204191	http://www.ncbi.nlm.nih.gov/entrez/query.fcgi?db=gene&cmd=retrieve&dopt=graphics&list_uids=DDB0204191
split19.gid.0322 PCR product	split19.gid.0322	BioSequenceType : gene	PolymerType : DNA	Database	BioMaterialPackage : BioMaterialCharacteristics : Organism : Dictyostelium discoideum	JC3V1_0C0044_00844		genedb		http://www.genedb.org		DDB0204191	http://www.ncbi.nlm.nih.gov/entrez/query.fcgi?db=gene&cmd=retrieve&dopt=graphics&list_uids=DDB0204191
A05.schr5_gid_211002.138_F	schr5_gid_211002.138-pcr	BioSequenceType : PCR_product	PolymerType : DNA	Attached	BioMaterialPackage : BioMaterialCharacteristics : Organism : Dictyostelium discoideum	BC5V1_0C0081_00015	ggtttacaaaaagcagtgttatcattatatagaagttttttaagggtttcaaataaaaaagaaatggataatccctcttcctcaatttcaaattatattaaaactcaatttagattaaaggcaactacaattcaaaaaagagatatcaataaaattgaatcattattagttaaaggaaaaagacaattagaacaaattcaagaccc	genedb		http://www.genedb.org		DDB0188439	http://www.ncbi.nlm.nih.gov/entrez/query.fcgi?db=gene&cmd=retrieve&dopt=graphics&list_uids=DDB0188439
A05.schr5_gid_211002.138_F	schr5_gid_211002.138	BioSequenceType : gene	PolymerType : DNA	Database	BioMaterialPackage : BioMaterialCharacteristics : Organism : Dictyostelium discoideum	BC5V1_0C0081_00015		genedb		http://www.genedb.org		DDB0188439	http://www.ncbi.nlm.nih.gov/entrez/query.fcgi?db=gene&cmd=retrieve&dopt=graphics&list_uids=DDB0188439
split4.gid.0081 PCR product	split4.gid.0081-pcr	BioSequenceType : PCR_product	PolymerType : DNA	Attached	BioMaterialPackage : BioMaterialCharacteristics : Organism : Dictyostelium discoideum	Puromycin-sensitive aminopeptidase. ; ABA; JC1V1_0C0001_02946	tttgaacaaactccaaagatgagtacttatattgttgcatttatagttggtgaattcgatcatattgagtcacatactaaagaaggtattagagttagagtttacaaatgtgttggtaataaagaatcaagtgaatttgctttagatgttgccaccaaatcattatcttatttcattgattactttggtattccatatcca	genedb		http://www.genedb.org		DDB0201880	http://www.ncbi.nlm.nih.gov/entrez/query.fcgi?db=gene&cmd=retrieve&dopt=graphics&list_uids=DDB0201880
split4.gid.0081 PCR product	split4.gid.0081	BioSequenceType : gene	PolymerType : DNA	Database	BioMaterialPackage : BioMaterialCharacteristics : Organism : Dictyostelium discoideum	Puromycin-sensitive aminopeptidase. ; ABA; JC1V1_0C0001_02946		genedb		http://www.genedb.org		DDB0201880	http://www.ncbi.nlm.nih.gov/entrez/query.fcgi?db=gene&cmd=retrieve&dopt=graphics&list_uids=DDB0201880
C02.schr6_gid_141002.235_F	schr6_gid_141002.235-pcr	BioSequenceType : PCR_product	PolymerType : DNA	Attached	BioMaterialPackage : BioMaterialCharacteristics : Organism : Dictyostelium discoideum	proteasome subunit; putative; Hypothetical protein. ; ABA; EC6V1_0C0024_09703	ggttttaaatgggatatgaatgatgaagaagcatatgaactcggtcgtagagctgtttatcatgcaactcacagagatgcttactctggtggtgctatcaatgtttatcatgttcaaaaagatggttggaagaagatttcttctgatgattgtttcaaattatatcaaaaatattacaatattgttccaattaataaaccagct	genedb		http://www.genedb.org		DDB0219895	http://www.ncbi.nlm.nih.gov/entrez/query.fcgi?db=gene&cmd=retrieve&dopt=graphics&list_uids=DDB0219895
C02.schr6_gid_141002.235_F	schr6_gid_141002.235	BioSequenceType : gene	PolymerType : DNA	Database	BioMaterialPackage : BioMaterialCharacteristics : Organism : Dictyostelium discoideum	proteasome subunit; putative; Hypothetical protein. ; ABA; EC6V1_0C0024_09703		genedb		http://www.genedb.org		DDB0219895	http://www.ncbi.nlm.nih.gov/entrez/query.fcgi?db=gene&cmd=retrieve&dopt=graphics&list_uids=DDB0219895
split20.gid.0536-F	split20.gid.0536-pcr	BioSequenceType : PCR_product	PolymerType : DNA	Attached	BioMaterialPackage : BioMaterialCharacteristics : Organism : Dictyostelium discoideum	Ras suppressor protein 1 (Rsu-1) (RSP-1). ; ABA; BC6V1_0C0002_02041	aagatgttcagaattggaagttattaatgcaagtcataataagattttagaattaccaagtgagttttcaaaattaccaaaacttaaacttttaaatatcactggtaataaattatcttttattccaccagattatggacaattaacaaagattgaaaaaatagatttctctaaaaatcctgatattcataaatcattggatcaacatgctattagaggtcctgaag	genedb		http://www.genedb.org		DDB0183955	http://www.ncbi.nlm.nih.gov/entrez/query.fcgi?db=gene&cmd=retrieve&dopt=graphics&list_uids=DDB0183955
split20.gid.0536-F	split20.gid.0536	BioSequenceType : gene	PolymerType : DNA	Database	BioMaterialPackage : BioMaterialCharacteristics : Organism : Dictyostelium discoideum	Ras suppressor protein 1 (Rsu-1) (RSP-1). ; ABA; BC6V1_0C0002_02041		genedb		http://www.genedb.org		DDB0183955	http://www.ncbi.nlm.nih.gov/entrez/query.fcgi?db=gene&cmd=retrieve&dopt=graphics&list_uids=DDB0183955
split22.gid.0525-F	split22.gid.0525-pcr	BioSequenceType : PCR_product	PolymerType : DNA	Attached	BioMaterialPackage : BioMaterialCharacteristics : Organism : Dictyostelium discoideum	DDB0217085	agaaatggaacttgataacgataatacaaatacagaatcaattccaccaataacatcaaaatcaacatcaacatcaacatcacttatagatacaaataaaattcaattgaaaaaacattttgaagatccaaattcaaagaatgtaggtctttcagcattagtttatttttgtaataaaccagaatcatttctagatgttgttttatattatgatgataaaacagttgcggtact	genedb		http://www.genedb.org		DDB0217085	http://www.ncbi.nlm.nih.gov/entrez/query.fcgi?db=gene&cmd=retrieve&dopt=graphics&list_uids=DDB0217085
split22.gid.0525-F	split22.gid.0525	BioSequenceType : gene	PolymerType : DNA	Database	BioMaterialPackage : BioMaterialCharacteristics : Organism : Dictyostelium discoideum	DDB0217085		genedb		http://www.genedb.org		DDB0217085	http://www.ncbi.nlm.nih.gov/entrez/query.fcgi?db=gene&cmd=retrieve&dopt=graphics&list_uids=DDB0217085
split7.gid.0124c PCR product	split7.gid.0124c-pcr	BioSequenceType : PCR_product	PolymerType : DNA	Attached	BioMaterialPackage : BioMaterialCharacteristics : Organism : Dictyostelium discoideum	Hypothetical protein. ; ABA; JC2V1_0C0033_05085	tgcaactattattgacgaaagaggaattagatcggaccatattgatagttttaaagttgatgaaattttttcaaatcaaagtccaatttatccaatttcaatttcaccattttatttatttgatcttagtttatttagcataacagttaattcaccattcattactgaatctgttccaccaacaattacacttgtaaccctaccatttgaaaatgtagatgattttttacaatattcaattttctttcaattagtgtcaactgataatgttggtatattaaaaagccatataccacaagtttatttatcgcattcatcaaacta	genedb		http://www.genedb.org		DDB0217550	http://www.ncbi.nlm.nih.gov/entrez/query.fcgi?db=gene&cmd=retrieve&dopt=graphics&list_uids=DDB0217550
split7.gid.0124c PCR product	split7.gid.0124c	BioSequenceType : gene	PolymerType : DNA	Database	BioMaterialPackage : BioMaterialCharacteristics : Organism : Dictyostelium discoideum	Hypothetical protein. ; ABA; JC2V1_0C0033_05085		genedb		http://www.genedb.org		DDB0217550	http://www.ncbi.nlm.nih.gov/entrez/query.fcgi?db=gene&cmd=retrieve&dopt=graphics&list_uids=DDB0217550
split6.gid.0266c-F	split6.gid.0266c-pcr	BioSequenceType : PCR_product	PolymerType : DNA	Attached	BioMaterialPackage : BioMaterialCharacteristics : Organism : Dictyostelium discoideum	RNA binding protein; putative; conserved hypothetical protein; ABA; EC6V1_0C0023_09604	gaaaccagcaaaattaaaacaactactagctaaatatggtaaagttactagaatgcatttagttcgtgcaaatgttgaaagaaagaatcacagaaatgatatgtttaaagagggatggattgaattcgaagataaagcattagcaagaaagatagcaacaatattaaacaatataccaatgggtggtaaagcaagagatattcataaagattgtctttggaatcttagatatttaccaaaatttaaatggcatcatttacaagataaattagtctcacaaagaatggaacgtgataag	genedb		http://www.genedb.org		DDB0192016	http://www.ncbi.nlm.nih.gov/entrez/query.fcgi?db=gene&cmd=retrieve&dopt=graphics&list_uids=DDB0192016
split6.gid.0266c-F	split6.gid.0266c	BioSequenceType : gene	PolymerType : DNA	Database	BioMaterialPackage : BioMaterialCharacteristics : Organism : Dictyostelium discoideum	RNA binding protein; putative; conserved hypothetical protein; ABA; EC6V1_0C0023_09604		genedb		http://www.genedb.org		DDB0192016	http://www.ncbi.nlm.nih.gov/entrez/query.fcgi?db=gene&cmd=retrieve&dopt=graphics&list_uids=DDB0192016
G02.schr5_gid_211002.115_F	schr5_gid_211002.115-pcr	BioSequenceType : PCR_product	PolymerType : DNA	Attached	BioMaterialPackage : BioMaterialCharacteristics : Organism : Dictyostelium discoideum	BC5V1_0C0068_09688	ttagatgatataaatccaggtgtttcagttgaacttagtacgaaatattcaacagcagcacctgttggttctaaaatttttatagtttcatcaatgtatagacaaggaagaaatatcgcatttacagagacaacaatttatttaggttctgaagatagtggtttagttgtagctaaaggttcacatactaaatttttacc	genedb		http://www.genedb.org		DDB0188289	http://www.ncbi.nlm.nih.gov/entrez/query.fcgi?db=gene&cmd=retrieve&dopt=graphics&list_uids=DDB0188289
G02.schr5_gid_211002.115_F	schr5_gid_211002.115	BioSequenceType : gene	PolymerType : DNA	Database	BioMaterialPackage : BioMaterialCharacteristics : Organism : Dictyostelium discoideum	BC5V1_0C0068_09688		genedb		http://www.genedb.org		DDB0188289	http://www.ncbi.nlm.nih.gov/entrez/query.fcgi?db=gene&cmd=retrieve&dopt=graphics&list_uids=DDB0188289
split1.gf.0229-R	split1.gf.0229-pcr	BioSequenceType : PCR_product	PolymerType : DNA	Attached	BioMaterialPackage : BioMaterialCharacteristics : Organism : Dictyostelium discoideum	JC1V1_0C0001_03117	ccaacagctcaaatttattatttttttccacaaaacattatatctaccccttttaatgaattcggatttcattattccccagtgctttctaccactagtaacacacaaacagcaaaaccatatcaactattattatcacctaataaattatatactttttcaaaaccaatttctggtaaaaaaggtagaatgtcttttattgcagcttttcagaattcatatgggtt	genedb		http://www.genedb.org		DDB0201934	http://www.ncbi.nlm.nih.gov/entrez/query.fcgi?db=gene&cmd=retrieve&dopt=graphics&list_uids=DDB0201934
split1.gf.0229-R	split1.gf.0229	BioSequenceType : gene	PolymerType : DNA	Database	BioMaterialPackage : BioMaterialCharacteristics : Organism : Dictyostelium discoideum	JC1V1_0C0001_03117		genedb		http://www.genedb.org		DDB0201934	http://www.ncbi.nlm.nih.gov/entrez/query.fcgi?db=gene&cmd=retrieve&dopt=graphics&list_uids=DDB0201934
split16.gid.0164 PCR product	split16.gid.0164-pcr	BioSequenceType : PCR_product	PolymerType : DNA	Attached	BioMaterialPackage : BioMaterialCharacteristics : Organism : Dictyostelium discoideum	Transaldolase. ; ABA; JC3V1_0C0038_00044	cactctacaaagaagctggtattgataaagaacgtgttctcattaaattagcatcaacctgggaaggtattgaagccgccaaaatcttagaaaaggaaggtattcattgtaatctcacattgttattctcattaattcaagcagctgcttgtgccgaggcccaagtcaccttaattagtccattcgttggtcgtatcactgatttctataaatctaaacaaggtgtcgccggttttgaagcttcaaaagacccaggtgttatctctgttcaacaaatctattcctactttaagaagcatggttacaaaacctctgtcatgggtgcttcattcagaaataaagaacaaaccattgaattggccggttgtgatttactcaccatctcacc	genedb		http://www.genedb.org		DDB0215249	http://www.ncbi.nlm.nih.gov/entrez/query.fcgi?db=gene&cmd=retrieve&dopt=graphics&list_uids=DDB0215249
split16.gid.0164 PCR product	split16.gid.0164	BioSequenceType : gene	PolymerType : DNA	Database	BioMaterialPackage : BioMaterialCharacteristics : Organism : Dictyostelium discoideum	Transaldolase. ; ABA; JC3V1_0C0038_00044		genedb		http://www.genedb.org		DDB0215249	http://www.ncbi.nlm.nih.gov/entrez/query.fcgi?db=gene&cmd=retrieve&dopt=graphics&list_uids=DDB0215249
split14.gid.0479c-F	split14.gid.0479c-pcr	BioSequenceType : PCR_product	PolymerType : DNA	Attached	BioMaterialPackage : BioMaterialCharacteristics : Organism : Dictyostelium discoideum	BC4V1_0C0076_12301	ataatattggtggtggttgtagtagtagttttgaacaggaaaatagtaataataatttcaataagttagcaccattcttagagacattaatatttggaaattgttttaatgaagagattccattaaattatttaccaaaatctttaacaagtttaatatttggtaattcatttaaccattttctatcaaaagaattattagaaccattagtaaatttaaaaagtttaaccattggatctagctataaacataaaatcgattatataccaccttctgtgaaattcttaaaaataacttcaaatcataaagaaataaaaccacctcaaaaacctttaaaatcg	genedb		http://www.genedb.org		DDB0186717	http://www.ncbi.nlm.nih.gov/entrez/query.fcgi?db=gene&cmd=retrieve&dopt=graphics&list_uids=DDB0186717
split14.gid.0479c-F	split14.gid.0479c	BioSequenceType : gene	PolymerType : DNA	Database	BioMaterialPackage : BioMaterialCharacteristics : Organism : Dictyostelium discoideum	BC4V1_0C0076_12301		genedb		http://www.genedb.org		DDB0186717	http://www.ncbi.nlm.nih.gov/entrez/query.fcgi?db=gene&cmd=retrieve&dopt=graphics&list_uids=DDB0186717
split3.gid.0050-F	split3.gid.0050-pcr	BioSequenceType : PCR_product	PolymerType : DNA	Attached	BioMaterialPackage : BioMaterialCharacteristics : Organism : Dictyostelium discoideum	JC3V1_0C0009_11072	gatccatttttaggattcaatgatttaataaatgaaattaaaattccaaaaaccattgaaataatatcatttggttttgataaacaatcatttaaagatataaatcttggattaatattaccaaaatcaatatcaacactaaagattggtaaatatccaaaacaagtgatacttgaaccaaccgatataccaaaacatattaaaaaattagtattggaagaaggttttgaaaatcaaagaacttattcaaaaactaaatatgttagtactataccattcataccatcgactgtgaaaacattggttatcaatagcacctatttcggtacgagacttggcgaaattccaaaatcacttaccacacttgacattggtttaa	genedb		http://www.genedb.org		DDB0205201	http://www.ncbi.nlm.nih.gov/entrez/query.fcgi?db=gene&cmd=retrieve&dopt=graphics&list_uids=DDB0205201
split3.gid.0050-F	split3.gid.0050	BioSequenceType : gene	PolymerType : DNA	Database	BioMaterialPackage : BioMaterialCharacteristics : Organism : Dictyostelium discoideum	JC3V1_0C0009_11072		genedb		http://www.genedb.org		DDB0205201	http://www.ncbi.nlm.nih.gov/entrez/query.fcgi?db=gene&cmd=retrieve&dopt=graphics&list_uids=DDB0205201
C11.chr1_gid_301002.464_F	chr1_gid_301002.464-pcr	BioSequenceType : PCR_product	PolymerType : DNA	Attached	BioMaterialPackage : BioMaterialCharacteristics : Organism : Dictyostelium discoideum	JC1V1_0C0001_02772	tagcaacagttgaaagtgaagttaaatctggtgtattatcaattaaagagaataaaaaagtagaaactatatcaagcgtaaatgtccaaacaaaagttgaaaaagatgaatggatttcaattgaaaagaaaccaaagacagctaaacaattagttgataagaaagaaaaagatgaaacatcaccatcactcctaaacaaaggtccaaaagataatttattaattagaaatttattagttgaagaaccattagattacccatcaccaataa	genedb		http://www.genedb.org		DDB0216680	http://www.ncbi.nlm.nih.gov/entrez/query.fcgi?db=gene&cmd=retrieve&dopt=graphics&list_uids=DDB0216680
C11.chr1_gid_301002.464_F	chr1_gid_301002.464	BioSequenceType : gene	PolymerType : DNA	Database	BioMaterialPackage : BioMaterialCharacteristics : Organism : Dictyostelium discoideum	JC1V1_0C0001_02772		genedb		http://www.genedb.org		DDB0216680	http://www.ncbi.nlm.nih.gov/entrez/query.fcgi?db=gene&cmd=retrieve&dopt=graphics&list_uids=DDB0216680
split9.gid.0292 PCR product	split9.gid.0292b-pcr	BioSequenceType : PCR_product	PolymerType : DNA	Attached	BioMaterialPackage : BioMaterialCharacteristics : Organism : Dictyostelium discoideum	BC5V1_0C0021_06935	tgcattcagttatgtttgtcttaatggtgattttgaaatggtcaaatgtttatctcaattggatactccaatgacttgttctgcctatgaaaaagctgctcaaaatggtcatttcaaaatcgttgaattccttcatttctctcgtccaaaagatgtctcttcacctcaagctgcaaatttagctgctcaattcaatcactatcaaaccctttgtttccttataaaatatcgtcctgaatccaatcttcataccgctttaaa	genedb		http://www.genedb.org		DDB0187694	http://www.ncbi.nlm.nih.gov/entrez/query.fcgi?db=gene&cmd=retrieve&dopt=graphics&list_uids=DDB0187694
split9.gid.0292 PCR product	split9.gid.0292b	BioSequenceType : gene	PolymerType : DNA	Database	BioMaterialPackage : BioMaterialCharacteristics : Organism : Dictyostelium discoideum	BC5V1_0C0021_06935		genedb		http://www.genedb.org		DDB0187694	http://www.ncbi.nlm.nih.gov/entrez/query.fcgi?db=gene&cmd=retrieve&dopt=graphics&list_uids=DDB0187694
C01.chr2_gid_011002.2172c_F	chr2_gid_011002.2172c-pcr	BioSequenceType : PCR_product	PolymerType : DNA	Attached	BioMaterialPackage : BioMaterialCharacteristics : Organism : Dictyostelium discoideum	Similar to cytochrome b5 (Dbj; BAA74839.1); protein id: At5g53560.1; supported by cDNA: 31303.; supported by cDNA: gi_19423893; supported by cDNA: gi_21281007; supported by cDNA: gi_4240119. ; predicted by automatic BLAST annotation	gtttccaaacacgataaagttgacgatttatggatggtcattaatcaaaaagtttatgatgttacatcctttgttaatgatcatccaggtggtggtgattatttaattcaaaatgcaggtaaagaagcaaccaacgaatttttagatgttggtcactctcaaaaagctgttgatatgttaaaagattattacattggtgtttgcac	genedb		http://www.genedb.org		DDB0217897	http://www.ncbi.nlm.nih.gov/entrez/query.fcgi?db=gene&cmd=retrieve&dopt=graphics&list_uids=DDB0217897
C01.chr2_gid_011002.2172c_F	chr2_gid_011002.2172c	BioSequenceType : gene	PolymerType : DNA	Database	BioMaterialPackage : BioMaterialCharacteristics : Organism : Dictyostelium discoideum	Similar to cytochrome b5 (Dbj; BAA74839.1); protein id: At5g53560.1; supported by cDNA: 31303.; supported by cDNA: gi_19423893; supported by cDNA: gi_21281007; supported by cDNA: gi_4240119. ; predicted by automatic BLAST annotation		genedb		http://www.genedb.org		DDB0217897	http://www.ncbi.nlm.nih.gov/entrez/query.fcgi?db=gene&cmd=retrieve&dopt=graphics&list_uids=DDB0217897
C10.schr6_gid_141002.318c_F	schr6_gid_141002.318c-pcr	BioSequenceType : PCR_product	PolymerType : DNA	Attached	BioMaterialPackage : BioMaterialCharacteristics : Organism : Dictyostelium discoideum	hypothetical protein; DUF143 family; EC6V1_0C0029_09860	aagccaagtcatttacattcaaaaccaattactcataaagagaaattagaaactttagaacatcatcatcaaaagaaattattacgtgatcaaaaatttaaagatcaacaaagaaaattattaattaatacattagaagaagaaaaacaacaacaacaacaacaacaacaacaagaacaacaagaactagaacaagaacaacaacaagatga	genedb		http://www.genedb.org		DDB0192211	http://www.ncbi.nlm.nih.gov/entrez/query.fcgi?db=gene&cmd=retrieve&dopt=graphics&list_uids=DDB0192211
C10.schr6_gid_141002.318c_F	schr6_gid_141002.318c	BioSequenceType : gene	PolymerType : DNA	Database	BioMaterialPackage : BioMaterialCharacteristics : Organism : Dictyostelium discoideum	hypothetical protein; DUF143 family; EC6V1_0C0029_09860		genedb		http://www.genedb.org		DDB0192211	http://www.ncbi.nlm.nih.gov/entrez/query.fcgi?db=gene&cmd=retrieve&dopt=graphics&list_uids=DDB0192211
split9.gf.0443-F	split9.gf.0443-pcr	BioSequenceType : PCR_product	PolymerType : DNA	Attached	BioMaterialPackage : BioMaterialCharacteristics : Organism : Dictyostelium discoideum	JC3V1_0C0001_10753	taaaacaaaatccattgggaagtgcttcagttgagggcgaatttttaggaactattataacattccaatcaagttcattattacaaagagttgtatacccagtagtaattttaaatcaaggaatttattattactctatttcaaaaccgatttatggtaatttaggtaaaatgacttatatttgttttgtccaacctaattctgaaaa	genedb		http://www.genedb.org		DDB0218404	http://www.ncbi.nlm.nih.gov/entrez/query.fcgi?db=gene&cmd=retrieve&dopt=graphics&list_uids=DDB0218404
split9.gf.0443-F	split9.gf.0443	BioSequenceType : gene	PolymerType : DNA	Database	BioMaterialPackage : BioMaterialCharacteristics : Organism : Dictyostelium discoideum	JC3V1_0C0001_10753		genedb		http://www.genedb.org		DDB0218404	http://www.ncbi.nlm.nih.gov/entrez/query.fcgi?db=gene&cmd=retrieve&dopt=graphics&list_uids=DDB0218404
split25.gid.0595 PCR product	split25.gid.0595-pcr	BioSequenceType : PCR_product	PolymerType : DNA	Attached	BioMaterialPackage : BioMaterialCharacteristics : Organism : Dictyostelium discoideum	Myosin heavy chain kinase A (EC 2.7.1.129) (MHCK A). ; ABA; BC6V1_0C0002_01869	ctttgagtggacgttatctttttagtggtggtaacgatcaaatcatttacgtttgggatactgaaacacttagtatgcttttcaatatgcaaggtcatgaagattgggtactctctcttcattgtaccgctagttatcttttctcaacctcaaaagataatgtcatcaagatttgggatctctcaaatttcagttgtatcgatactctaaaaggtcattggaattctgtctcaagttgtgtcgta	genedb		http://www.genedb.org		DDB0183797	http://www.ncbi.nlm.nih.gov/entrez/query.fcgi?db=gene&cmd=retrieve&dopt=graphics&list_uids=DDB0183797
split25.gid.0595 PCR product	split25.gid.0595	BioSequenceType : gene	PolymerType : DNA	Database	BioMaterialPackage : BioMaterialCharacteristics : Organism : Dictyostelium discoideum	Myosin heavy chain kinase A (EC 2.7.1.129) (MHCK A). ; ABA; BC6V1_0C0002_01869		genedb		http://www.genedb.org		DDB0183797	http://www.ncbi.nlm.nih.gov/entrez/query.fcgi?db=gene&cmd=retrieve&dopt=graphics&list_uids=DDB0183797
split9.gid.0564c PCR product	split9.gid.0564c-pcr	BioSequenceType : PCR_product	PolymerType : DNA	Attached	BioMaterialPackage : BioMaterialCharacteristics : Organism : Dictyostelium discoideum	BC5V1_0C0132_09336	agttaatccaagtaggatggctggaagaagaccattcttacaaatggtggtattgtatgccgctgatccaagagtgatgagatttgcaaaggaagtacaaaaccaattccttgagaaaggtattgatgtatttttaaagactgaagaaaataataatcaaagtattaaaactgaaaatttagcagagattataactggttccaaagctgattgtttaattgtacttggtgatagaaatttaaaaaatagatcttgtcaagctaaaagaaggg	genedb		http://www.genedb.org		DDB0219621	http://www.ncbi.nlm.nih.gov/entrez/query.fcgi?db=gene&cmd=retrieve&dopt=graphics&list_uids=DDB0219621
split9.gid.0564c PCR product	split9.gid.0564c	BioSequenceType : gene	PolymerType : DNA	Database	BioMaterialPackage : BioMaterialCharacteristics : Organism : Dictyostelium discoideum	BC5V1_0C0132_09336		genedb		http://www.genedb.org		DDB0219621	http://www.ncbi.nlm.nih.gov/entrez/query.fcgi?db=gene&cmd=retrieve&dopt=graphics&list_uids=DDB0219621
B04.chr2_gid_011002.2077_F	chr2_gid_011002.2077-pcr	BioSequenceType : PCR_product	PolymerType : DNA	Attached	BioMaterialPackage : BioMaterialCharacteristics : Organism : Dictyostelium discoideum	Similar to Mus musculus (Mouse). 2610012O22Rik protein. ; ABA; JC2V1_0C0013_14117	agaaaaagatttcccaagatcaggttttgtttcagaagaaaccatcacaattaaagaaggtccaatcgttggtatgactcattcaatggaaacttatttaagaggtttaggtttaccaacaactttaaagaatggtgttatttttgttgatagagaatatactttatgtgaagccggtgttgctgtcacaccagaacaatctcaactttt	genedb		http://www.genedb.org		DDB0167043	http://www.ncbi.nlm.nih.gov/entrez/query.fcgi?db=gene&cmd=retrieve&dopt=graphics&list_uids=DDB0167043
B04.chr2_gid_011002.2077_F	chr2_gid_011002.2077	BioSequenceType : gene	PolymerType : DNA	Database	BioMaterialPackage : BioMaterialCharacteristics : Organism : Dictyostelium discoideum	Similar to Mus musculus (Mouse). 2610012O22Rik protein. ; ABA; JC2V1_0C0013_14117		genedb		http://www.genedb.org		DDB0167043	http://www.ncbi.nlm.nih.gov/entrez/query.fcgi?db=gene&cmd=retrieve&dopt=graphics&list_uids=DDB0167043
split21.gid.0416c PCR product	split21.gid.0416c-pcr	BioSequenceType : PCR_product	PolymerType : DNA	Attached	BioMaterialPackage : BioMaterialCharacteristics : Organism : Dictyostelium discoideum	BC5V1_0C0139_09523	ggatcattaatgggtaattgtacaattcaaccaagtaatacatcaaaatcatgtataacacaagctgattgtaattattatgaaatgtgtaaatgtgatagttcccattctggtgttggatattgtataccaaaagggtcttataacttttttggtagttattgtaaagcttcaataaataaatttttagaatgttattataaaaccaattgtacagatttattttcacaaaatccatcatcatgttcttatagaaattgcccagaagaaagtgaatgtct	genedb		http://www.genedb.org		DDB0219648	http://www.ncbi.nlm.nih.gov/entrez/query.fcgi?db=gene&cmd=retrieve&dopt=graphics&list_uids=DDB0219648
split21.gid.0416c PCR product	split21.gid.0416c	BioSequenceType : gene	PolymerType : DNA	Database	BioMaterialPackage : BioMaterialCharacteristics : Organism : Dictyostelium discoideum	BC5V1_0C0139_09523		genedb		http://www.genedb.org		DDB0219648	http://www.ncbi.nlm.nih.gov/entrez/query.fcgi?db=gene&cmd=retrieve&dopt=graphics&list_uids=DDB0219648
split13.gid.0363-F	split13.gid.0363-pcr	BioSequenceType : PCR_product	PolymerType : DNA	Attached	BioMaterialPackage : BioMaterialCharacteristics : Organism : Dictyostelium discoideum	PPP5C protein. ; ABA; BC4V1_0C0009_07257	atgatttagcagcagaagtttatacaaaagcaattaaatatcatccaacagcaattttatattcaaatagatcattttcaaattttaagaatgagttatatgtaaatgcattacaagatgctcaaacctctcatgaaatggatccaacttacataaaagcatattatcgtttaggtagtgcacatttagcattaagaaattttgaagaagcaaaacactt	genedb		http://www.genedb.org		DDB0185382	http://www.ncbi.nlm.nih.gov/entrez/query.fcgi?db=gene&cmd=retrieve&dopt=graphics&list_uids=DDB0185382
split13.gid.0363-F	split13.gid.0363	BioSequenceType : gene	PolymerType : DNA	Database	BioMaterialPackage : BioMaterialCharacteristics : Organism : Dictyostelium discoideum	PPP5C protein. ; ABA; BC4V1_0C0009_07257		genedb		http://www.genedb.org		DDB0185382	http://www.ncbi.nlm.nih.gov/entrez/query.fcgi?db=gene&cmd=retrieve&dopt=graphics&list_uids=DDB0185382
split13.gid.0354c PCR product	split13.gid.0354c-pcr	BioSequenceType : PCR_product	PolymerType : DNA	Attached	BioMaterialPackage : BioMaterialCharacteristics : Organism : Dictyostelium discoideum	JC3V1_0C0014_11630	attgaagaccaaaatcaaagagtcgataagatttcaaagattctctcctccctaccaaaacattattacacattattacatcatttaattcatcttttaagtcaaatcgcatctcaaccaaaatcaaagatgggtcctgcaaatttggctactgtcattggtccaaacattttaatttgtcaaactgatgtcgttcttgaagatattgctttgggtaatatggtcgtaacaactatcattcaaaatttcgatagaatatttggtggtcca	genedb		http://www.genedb.org		DDB0215295	http://www.ncbi.nlm.nih.gov/entrez/query.fcgi?db=gene&cmd=retrieve&dopt=graphics&list_uids=DDB0215295
split13.gid.0354c PCR product	split13.gid.0354c	BioSequenceType : gene	PolymerType : DNA	Database	BioMaterialPackage : BioMaterialCharacteristics : Organism : Dictyostelium discoideum	JC3V1_0C0014_11630		genedb		http://www.genedb.org		DDB0215295	http://www.ncbi.nlm.nih.gov/entrez/query.fcgi?db=gene&cmd=retrieve&dopt=graphics&list_uids=DDB0215295
split15.gid.0148 PCR product	split15.gid.0148-pcr	BioSequenceType : PCR_product	PolymerType : DNA	Attached	BioMaterialPackage : BioMaterialCharacteristics : Organism : Dictyostelium discoideum	BC4V1_0C0063_11206	cataacgcacaacatcttagcaaattattagcatcatcatttaaacaagcaccaccaaatacattaccagaagttgttattagtaaaatcgatgggttagtcaattgggcacgtacaggctcattatggccaatgacatttggtttagcatgttgcgcagtagaaatgatgcaaggatatgcagcccgttacgatatggatagat	genedb		http://www.genedb.org		DDB0218687	http://www.ncbi.nlm.nih.gov/entrez/query.fcgi?db=gene&cmd=retrieve&dopt=graphics&list_uids=DDB0218687
split15.gid.0148 PCR product	split15.gid.0148	BioSequenceType : gene	PolymerType : DNA	Database	BioMaterialPackage : BioMaterialCharacteristics : Organism : Dictyostelium discoideum	BC4V1_0C0063_11206		genedb		http://www.genedb.org		DDB0218687	http://www.ncbi.nlm.nih.gov/entrez/query.fcgi?db=gene&cmd=retrieve&dopt=graphics&list_uids=DDB0218687
split20.gid.0014c-F	split20.gid.0014c-pcr	BioSequenceType : PCR_product	PolymerType : DNA	Attached	BioMaterialPackage : BioMaterialCharacteristics : Organism : Dictyostelium discoideum	Small GTP-binding protein. ; ABA; BC4V1_0C0056_10485	gtggtgctcaaggtattattcttgtttatgattgcactgatcaagattcatttacaaatgttaaacaatggatgggtgaaatcgatagatatgcttgcgaaaatgttaataaacttttagttggtaacaaaactgatttagtaaacgaaaaagttgtcg	genedb		http://www.genedb.org		DDB0186299	http://www.ncbi.nlm.nih.gov/entrez/query.fcgi?db=gene&cmd=retrieve&dopt=graphics&list_uids=DDB0186299
split20.gid.0014c-F	split20.gid.0014c	BioSequenceType : gene	PolymerType : DNA	Database	BioMaterialPackage : BioMaterialCharacteristics : Organism : Dictyostelium discoideum	Small GTP-binding protein. ; ABA; BC4V1_0C0056_10485		genedb		http://www.genedb.org		DDB0186299	http://www.ncbi.nlm.nih.gov/entrez/query.fcgi?db=gene&cmd=retrieve&dopt=graphics&list_uids=DDB0186299
split17.gf.0443-R	split17.gf.0443-pcr	BioSequenceType : PCR_product	PolymerType : DNA	Attached	BioMaterialPackage : BioMaterialCharacteristics : Organism : Dictyostelium discoideum	JC3V1_0C0037_13826	gcaaccacctagagagagtacgattgatatatgtcatcttggtacattatttgtaattgataaaagaaggacaggtagattctatcataatgatatacttgaatttgcaaggacctatgcatcacaggctttattaaatggtaggaaagatgattttcaatcaaaatttcaggcttattgtactttaaaaatgtggaacgagatttcaaaagat	genedb		http://www.genedb.org		DDB0218228	http://www.ncbi.nlm.nih.gov/entrez/query.fcgi?db=gene&cmd=retrieve&dopt=graphics&list_uids=DDB0218228
split17.gf.0443-R	split17.gf.0443	BioSequenceType : gene	PolymerType : DNA	Database	BioMaterialPackage : BioMaterialCharacteristics : Organism : Dictyostelium discoideum	JC3V1_0C0037_13826		genedb		http://www.genedb.org		DDB0218228	http://www.ncbi.nlm.nih.gov/entrez/query.fcgi?db=gene&cmd=retrieve&dopt=graphics&list_uids=DDB0218228
split13.gid.0289c-F	split13.gid.0289c-pcr	BioSequenceType : PCR_product	PolymerType : DNA	Attached	BioMaterialPackage : BioMaterialCharacteristics : Organism : Dictyostelium discoideum	Hypothetical protein T16L24.50. ; ABA; JC3V1_0C0013_11595	atggttatattccaaattgcaacaattttacttggtagttatgtatcatacattataaaatgtgtattatcagtatcaattgcatttttcatgttaaaaacattaagattagttttctcctcagtttctggtgctcatgaccacatctcaccagattatcatgaatcaggtaaaataaaaaattactttgtatttggtttttcagttgctcaagctttatt	genedb		http://www.genedb.org		DDB0218115	http://www.ncbi.nlm.nih.gov/entrez/query.fcgi?db=gene&cmd=retrieve&dopt=graphics&list_uids=DDB0218115
split13.gid.0289c-F	split13.gid.0289c	BioSequenceType : gene	PolymerType : DNA	Database	BioMaterialPackage : BioMaterialCharacteristics : Organism : Dictyostelium discoideum	Hypothetical protein T16L24.50. ; ABA; JC3V1_0C0013_11595		genedb		http://www.genedb.org		DDB0218115	http://www.ncbi.nlm.nih.gov/entrez/query.fcgi?db=gene&cmd=retrieve&dopt=graphics&list_uids=DDB0218115
split18.gid.0453c-F	split18.gid.0453c-pcr	BioSequenceType : PCR_product	PolymerType : DNA	Attached	BioMaterialPackage : BioMaterialCharacteristics : Organism : Dictyostelium discoideum	JC3V1_0C0029_12717	gtttagcatttggtagtggtcatcagttaactcaatccgatctatcggtgatatcatgttaccttagagattgcaccaatatcaccgatctcaaacttagtagttgtttctcatcctctggtagttttgcatcattttgtgaatcgttacgttacaatcaatctttgacaactttggatatctcttacaacgcactatcaagagactc	genedb		http://www.genedb.org		DDB0206051	http://www.ncbi.nlm.nih.gov/entrez/query.fcgi?db=gene&cmd=retrieve&dopt=graphics&list_uids=DDB0206051
split18.gid.0453c-F	split18.gid.0453c	BioSequenceType : gene	PolymerType : DNA	Database	BioMaterialPackage : BioMaterialCharacteristics : Organism : Dictyostelium discoideum	JC3V1_0C0029_12717		genedb		http://www.genedb.org		DDB0206051	http://www.ncbi.nlm.nih.gov/entrez/query.fcgi?db=gene&cmd=retrieve&dopt=graphics&list_uids=DDB0206051
split17.gid.0254c-F	split17.gid.0254c-pcr	BioSequenceType : PCR_product	PolymerType : DNA	Attached	BioMaterialPackage : BioMaterialCharacteristics : Organism : Dictyostelium discoideum	ENSANGP00000023946 (Fragment). ; ABA; BC4V1_0C0061_11172	tccaatgaaaaggatatacaattaagaattcaacaattagaagaaagaaaagagaaaagaaagaatgttaaacttttatttagtccaattaaaacaacaaaatactttttatatattttaaaagatacccttgtcagtggaattcgatattttcaaactagaccattcttattattctttattgcattatttgcatcattaacttttattgcagtttatgtaccaggtgaacatca	genedb		http://www.genedb.org		DDB0186376	http://www.ncbi.nlm.nih.gov/entrez/query.fcgi?db=gene&cmd=retrieve&dopt=graphics&list_uids=DDB0186376
split17.gid.0254c-F	split17.gid.0254c	BioSequenceType : gene	PolymerType : DNA	Database	BioMaterialPackage : BioMaterialCharacteristics : Organism : Dictyostelium discoideum	ENSANGP00000023946 (Fragment). ; ABA; BC4V1_0C0061_11172		genedb		http://www.genedb.org		DDB0186376	http://www.ncbi.nlm.nih.gov/entrez/query.fcgi?db=gene&cmd=retrieve&dopt=graphics&list_uids=DDB0186376
split5.gid.0211c PCR product	split5.gid.0211c-pcr	BioSequenceType : PCR_product	PolymerType : DNA	Attached	BioMaterialPackage : BioMaterialCharacteristics : Organism : Dictyostelium discoideum	GMP synthase [glutamine-hydrolyzing] (EC 6.3.5.2) (Glutamine amidotransferase) (GMP synthetase). ; ABA; JC3V1_0C0048_01221	aaatcagacgatggtattgtatcaggtattgagaatgaaagattgggctattatggcgtgcaattccatccagaggttgatttaactaccaacggtaagaaaatgttttcaaactttttaattgacatttgtggttgtagtgcaaattatacattggatgatcgtgaacaacaagcaatcacctatatcaaatctatagtttcaaataaaaaagtattggttttagtatcgggtggtgtagattcaacagtttgtgcagcattaatttcaaaagcaattggtcctgaaaatgttattgcattacatattgataatggtttcatgagaaaagatgagagtttaaatgttgaaaaggcattatc	genedb		http://www.genedb.org		DDB0204560	http://www.ncbi.nlm.nih.gov/entrez/query.fcgi?db=gene&cmd=retrieve&dopt=graphics&list_uids=DDB0204560
split5.gid.0211c PCR product	split5.gid.0211c	BioSequenceType : gene	PolymerType : DNA	Database	BioMaterialPackage : BioMaterialCharacteristics : Organism : Dictyostelium discoideum	GMP synthase [glutamine-hydrolyzing] (EC 6.3.5.2) (Glutamine amidotransferase) (GMP synthetase). ; ABA; JC3V1_0C0048_01221		genedb		http://www.genedb.org		DDB0204560	http://www.ncbi.nlm.nih.gov/entrez/query.fcgi?db=gene&cmd=retrieve&dopt=graphics&list_uids=DDB0204560
split17.gid.0269c-F	split17.gid.0269c-pcr	BioSequenceType : PCR_product	PolymerType : DNA	Attached	BioMaterialPackage : BioMaterialCharacteristics : Organism : Dictyostelium discoideum	JC3V1_0C0048_01319	gttcaatcacttcaattacaacaaacaacaaaacaaaagtaaattcaattaatgttgataaatcattaaatatttgttcaaattccccagtttataatgaacaatgcagatggaacccaaatattttatggcgtcatggtggaggtcgtaataatttt	genedb		http://www.genedb.org		DDB0204658	http://www.ncbi.nlm.nih.gov/entrez/query.fcgi?db=gene&cmd=retrieve&dopt=graphics&list_uids=DDB0204658
split17.gid.0269c-F	split17.gid.0269c	BioSequenceType : gene	PolymerType : DNA	Database	BioMaterialPackage : BioMaterialCharacteristics : Organism : Dictyostelium discoideum	JC3V1_0C0048_01319		genedb		http://www.genedb.org		DDB0204658	http://www.ncbi.nlm.nih.gov/entrez/query.fcgi?db=gene&cmd=retrieve&dopt=graphics&list_uids=DDB0204658
A05.schr6_gid_141002.397_F	schr6_gid_141002.397-pcr	BioSequenceType : PCR_product	PolymerType : DNA	Attached	BioMaterialPackage : BioMaterialCharacteristics : Organism : Dictyostelium discoideum	hypothetical protein; EC6V1_0C0004_08192	gtaaaagagttagtgctgccgctattaatggtaagaaaccaagaaaatcatatgaggtgtataaaaagttggaaattcttgaagagaaaaataagtttggtatgaatcatgttgtaaagaaatatcatatctctcgtagtattatttctcgttggatttcaaacattgataaatatagaagttttggtaaaaagaatttaaagaaattacacaaaggtccaaaagcctccttctcaattgaacaagaaaatttaataattgaaaaaattaatcaagctcgtgctaatggtgaaatggttagcggtgaaaccattaaaaagtttgctctc	genedb		http://www.genedb.org		DDB0191783	http://www.ncbi.nlm.nih.gov/entrez/query.fcgi?db=gene&cmd=retrieve&dopt=graphics&list_uids=DDB0191783
A05.schr6_gid_141002.397_F	schr6_gid_141002.397	BioSequenceType : gene	PolymerType : DNA	Database	BioMaterialPackage : BioMaterialCharacteristics : Organism : Dictyostelium discoideum	hypothetical protein; EC6V1_0C0004_08192		genedb		http://www.genedb.org		DDB0191783	http://www.ncbi.nlm.nih.gov/entrez/query.fcgi?db=gene&cmd=retrieve&dopt=graphics&list_uids=DDB0191783
split16.gid.0275-F	split16.gid.0275-pcr	BioSequenceType : PCR_product	PolymerType : DNA	Attached	BioMaterialPackage : BioMaterialCharacteristics : Organism : Dictyostelium discoideum	JC3V1_0C0011_11357	agtcattttggctttagttggtttatcatcaggtgctaagccaagtgataaattacaaattggtgtaaaatatcgtccagatgaatgcactgttaaaactaaaagtggtgataaattaaagattcattatactggtactttattaaatggagac	genedb		http://www.genedb.org		DDB0205305	http://www.ncbi.nlm.nih.gov/entrez/query.fcgi?db=gene&cmd=retrieve&dopt=graphics&list_uids=DDB0205305
split16.gid.0275-F	split16.gid.0275	BioSequenceType : gene	PolymerType : DNA	Database	BioMaterialPackage : BioMaterialCharacteristics : Organism : Dictyostelium discoideum	JC3V1_0C0011_11357		genedb		http://www.genedb.org		DDB0205305	http://www.ncbi.nlm.nih.gov/entrez/query.fcgi?db=gene&cmd=retrieve&dopt=graphics&list_uids=DDB0205305
D08.chr2_ESTs_011002.2388_F	chr2_ESTs_011002.2388-pcr	BioSequenceType : PCR_product	PolymerType : DNA	Attached	BioMaterialPackage : BioMaterialCharacteristics : Organism : Dictyostelium discoideum	Hypothetical protein. ; ABA; JC2V1_0C0033_05008	ttcaagttatgcaacaaagagcaaccgtagatggtcgtcaatgtgagattacagattgcctctttaccgctttatgtttcccatgtgttacttgtttaactcgttcacaaatcagagaaaaacacggtattgaaggttcaggtgttatggattgtttaaccgtttgttattgtaccctttgtgttattcaccaacaaaccatgcaactccaagctaaaggtgaaaaaccatct	genedb		http://www.genedb.org		DDB0167596	http://www.ncbi.nlm.nih.gov/entrez/query.fcgi?db=gene&cmd=retrieve&dopt=graphics&list_uids=DDB0167596
D08.chr2_ESTs_011002.2388_F	chr2_ESTs_011002.2388	BioSequenceType : gene	PolymerType : DNA	Database	BioMaterialPackage : BioMaterialCharacteristics : Organism : Dictyostelium discoideum	Hypothetical protein. ; ABA; JC2V1_0C0033_05008		genedb		http://www.genedb.org		DDB0167596	http://www.ncbi.nlm.nih.gov/entrez/query.fcgi?db=gene&cmd=retrieve&dopt=graphics&list_uids=DDB0167596
H08.chr1_gid_301002.419c_F	chr1_gid_301002.419c-pcr	BioSequenceType : PCR_product	PolymerType : DNA	Attached	BioMaterialPackage : BioMaterialCharacteristics : Organism : Dictyostelium discoideum	JC1V1_0C0001_02725	caacaacaatcaaattaccaacaacaacagtttcaaaatggggggaatttccaataccaaaatactggtattggttatatgaatagtggtatcaatatcactggtggtggaaatatgaacaatatgaacaatatgaacaatatgaacaatatgaacaatatgaacaatttcaataatatgaataatatgaataatatgaataatatgaataatatgaacaattttagtaacatgagcaatatgaataacatgggcatcaataataat	genedb		http://www.genedb.org		DDB0190421	http://www.ncbi.nlm.nih.gov/entrez/query.fcgi?db=gene&cmd=retrieve&dopt=graphics&list_uids=DDB0190421
H08.chr1_gid_301002.419c_F	chr1_gid_301002.419c	BioSequenceType : gene	PolymerType : DNA	Database	BioMaterialPackage : BioMaterialCharacteristics : Organism : Dictyostelium discoideum	JC1V1_0C0001_02725		genedb		http://www.genedb.org		DDB0190421	http://www.ncbi.nlm.nih.gov/entrez/query.fcgi?db=gene&cmd=retrieve&dopt=graphics&list_uids=DDB0190421
G11.chr2_gid_011002.1887_F	chr2_gid_011002.1887-pcr	BioSequenceType : PCR_product	PolymerType : DNA	Attached	BioMaterialPackage : BioMaterialCharacteristics : Organism : Dictyostelium discoideum	Similar to Xenopus laevis (African clawed frog). Glutathione s-transferase. ; predicted by automatic BLAST annotation	cagaaaaactccaaaaactttatgaaaaatactttggttcatttgaaaagaaattacaagaaactggattcttagttggatcatcagttacattagctgatttatatgtttatgttggttttgattacattagattcagaggggaagcagccttatccagtgaattatcagatgaaaagtatccaaaaatcgctgaattaaagaaattttttgaatcaaatgaaggtgtagcaaa	genedb		http://www.genedb.org		DDB0217453	http://www.ncbi.nlm.nih.gov/entrez/query.fcgi?db=gene&cmd=retrieve&dopt=graphics&list_uids=DDB0217453
G11.chr2_gid_011002.1887_F	chr2_gid_011002.1887	BioSequenceType : gene	PolymerType : DNA	Database	BioMaterialPackage : BioMaterialCharacteristics : Organism : Dictyostelium discoideum	Similar to Xenopus laevis (African clawed frog). Glutathione s-transferase. ; predicted by automatic BLAST annotation		genedb		http://www.genedb.org		DDB0217453	http://www.ncbi.nlm.nih.gov/entrez/query.fcgi?db=gene&cmd=retrieve&dopt=graphics&list_uids=DDB0217453
split17.gid.0542-F	split17.gid.0542-pcr	BioSequenceType : PCR_product	PolymerType : DNA	Attached	BioMaterialPackage : BioMaterialCharacteristics : Organism : Dictyostelium discoideum	Hypothetical protein. ; ABA; BC4V1_0C0008_07224	aaatgaaaacgtactcaaggatttaatgaatcaatataaaaatgtaactattgtaaataatagtgaacaagttaaaagttcagcaaaagaaatatttgaaattagagattctctctccaactcaaatattgcatttgacgattctttctct	genedb		http://www.genedb.org		DDB0185353	http://www.ncbi.nlm.nih.gov/entrez/query.fcgi?db=gene&cmd=retrieve&dopt=graphics&list_uids=DDB0185353
split17.gid.0542-F	split17.gid.0542	BioSequenceType : gene	PolymerType : DNA	Database	BioMaterialPackage : BioMaterialCharacteristics : Organism : Dictyostelium discoideum	Hypothetical protein. ; ABA; BC4V1_0C0008_07224		genedb		http://www.genedb.org		DDB0185353	http://www.ncbi.nlm.nih.gov/entrez/query.fcgi?db=gene&cmd=retrieve&dopt=graphics&list_uids=DDB0185353
split8.gid.0299-F	split8.gid.0299-pcr	BioSequenceType : PCR_product	PolymerType : DNA	Attached	BioMaterialPackage : BioMaterialCharacteristics : Organism : Dictyostelium discoideum	Gll4250 protein. ; ABA; JC3V1_0C0008_11032	gaattggatgaattgaaaactggtgaacgtcgtgaaggtttattctatagtttatttttattctttcaaaagttgggtctttcagttggtttggcagtttcaagttttgtattaggtttagttggttatgaagcaccaactcaaattgatagttcacaaggtatctctgctgaaatcattgataacaatattgaaaatgataatgttatctttgcattacgtatcctaactggtcttgcacctgctgtcattgtatta	genedb		http://www.genedb.org		DDB0205162	http://www.ncbi.nlm.nih.gov/entrez/query.fcgi?db=gene&cmd=retrieve&dopt=graphics&list_uids=DDB0205162
split8.gid.0299-F	split8.gid.0299	BioSequenceType : gene	PolymerType : DNA	Database	BioMaterialPackage : BioMaterialCharacteristics : Organism : Dictyostelium discoideum	Gll4250 protein. ; ABA; JC3V1_0C0008_11032		genedb		http://www.genedb.org		DDB0205162	http://www.ncbi.nlm.nih.gov/entrez/query.fcgi?db=gene&cmd=retrieve&dopt=graphics&list_uids=DDB0205162
split13.gid.0098c PCR product	split13.gid.0098c-pcr	BioSequenceType : PCR_product	PolymerType : DNA	Attached	BioMaterialPackage : BioMaterialCharacteristics : Organism : Dictyostelium discoideum	JC3V1_0C0042_00736	atgaagaggaggaagaagataatttaaatgaagaaactaaaggtgataataagaagaataaaaaaagaaagagagaattattaaaagatgatgatgatattgaaaaagaatcaaatgatatagtcaaaggttcacaaaatgttcaatctattaaggatattacaaatgtagattcaattccaacaacacttttggagaatattgaaaagtttgaaaaaattcaatccgatattaaaactttagctcaaaaagtaaaaaatgaaatggatgaaaaaattaaagaaagtcaaagtcaagaaccag	genedb		http://www.genedb.org		DDB0204087	http://www.ncbi.nlm.nih.gov/entrez/query.fcgi?db=gene&cmd=retrieve&dopt=graphics&list_uids=DDB0204087
split13.gid.0098c PCR product	split13.gid.0098c	BioSequenceType : gene	PolymerType : DNA	Database	BioMaterialPackage : BioMaterialCharacteristics : Organism : Dictyostelium discoideum	JC3V1_0C0042_00736		genedb		http://www.genedb.org		DDB0204087	http://www.ncbi.nlm.nih.gov/entrez/query.fcgi?db=gene&cmd=retrieve&dopt=graphics&list_uids=DDB0204087
split18.gid.0318 PCR product	split18.gid.0318-pcr	BioSequenceType : PCR_product	PolymerType : DNA	Attached	BioMaterialPackage : BioMaterialCharacteristics : Organism : Dictyostelium discoideum	JC3V1_0C0037_13813	tttcctcttcatttcaattcatgtatgtgatgaaaaacgttacttttatcctggtaccggtcaagatgttggtgatatcgatgaggtgtcgggtcaattcgatggtaacattttaaatattggcttgaaacgtaatacaggttccgcagttttccttcaacaatggatgaataaaatcattccaagacttgaagcttacaaaccacaattaatcttcctttcagctggtttcgatggccataaagatgatccaaccaatggtttgaaattaaatgaagaggattatttcgtcattactaaaatgattaaaactgtcgctttcaaatattgtaaaggtagaatcatctctgtattggaaggt	genedb		http://www.genedb.org		DDB0206434	http://www.ncbi.nlm.nih.gov/entrez/query.fcgi?db=gene&cmd=retrieve&dopt=graphics&list_uids=DDB0206434
split18.gid.0318 PCR product	split18.gid.0318	BioSequenceType : gene	PolymerType : DNA	Database	BioMaterialPackage : BioMaterialCharacteristics : Organism : Dictyostelium discoideum	JC3V1_0C0037_13813		genedb		http://www.genedb.org		DDB0206434	http://www.ncbi.nlm.nih.gov/entrez/query.fcgi?db=gene&cmd=retrieve&dopt=graphics&list_uids=DDB0206434
split26.gid.0010c PCR product	split26.gid.0010c-pcr	BioSequenceType : PCR_product	PolymerType : DNA	Attached	BioMaterialPackage : BioMaterialCharacteristics : Organism : Dictyostelium discoideum	BC6V1_0C0002_01884	aggctgttctaacacttgacccaatgactaataatacaattagtttatatagtttatcaaatattagaaaatggcatgtattgaataatgtatttacaattgaatataatgatagaaaggatacattcatttcaatggaagcagaggcaatttcacatgtactctcgtcttatattcatcataatcttagggaaacaccatcgattcaaaaacaatgggatcaaaattatctctctgttagtggtagaaattcattgactaatggtagaaaaagattatcaacttgttcaaattgttcctct	genedb		http://www.genedb.org		DDB0183809	http://www.ncbi.nlm.nih.gov/entrez/query.fcgi?db=gene&cmd=retrieve&dopt=graphics&list_uids=DDB0183809
split26.gid.0010c PCR product	split26.gid.0010c	BioSequenceType : gene	PolymerType : DNA	Database	BioMaterialPackage : BioMaterialCharacteristics : Organism : Dictyostelium discoideum	BC6V1_0C0002_01884		genedb		http://www.genedb.org		DDB0183809	http://www.ncbi.nlm.nih.gov/entrez/query.fcgi?db=gene&cmd=retrieve&dopt=graphics&list_uids=DDB0183809
G08.schr5_gf_211002.201c_F	schr5_gf_211002.201c-pcr	BioSequenceType : PCR_product	PolymerType : DNA	Attached	BioMaterialPackage : BioMaterialCharacteristics : Organism : Dictyostelium discoideum	Sterol glucosyltransferase (EC 2.4.1.173). ; ABA; BC5V1_0C0049_08235	cccattggtgatatagtttcaatcacaatggagtcaaatgcagccctattctttgattcgttatgtttgacactgaaaaagggtgagaattgtttagtgacaccttcatcctcttccaatgaggtctattcattgttaattaaactttggaatagaaataggggtgtgacagtagttgagccagagaaacaacagcgtctattggaatttcaaaaaacttttaaattatctcaaggtgttaatcttttaattgaaactccatgtgtgttttatcaagatgaggagttctcttatgaaggtgttttatatgcaacgaccgagggtacattatatttctcctcattggatagtgt	genedb		http://www.genedb.org		DDB0188047	http://www.ncbi.nlm.nih.gov/entrez/query.fcgi?db=gene&cmd=retrieve&dopt=graphics&list_uids=DDB0188047
G08.schr5_gf_211002.201c_F	schr5_gf_211002.201c	BioSequenceType : gene	PolymerType : DNA	Database	BioMaterialPackage : BioMaterialCharacteristics : Organism : Dictyostelium discoideum	Sterol glucosyltransferase (EC 2.4.1.173). ; ABA; BC5V1_0C0049_08235		genedb		http://www.genedb.org		DDB0188047	http://www.ncbi.nlm.nih.gov/entrez/query.fcgi?db=gene&cmd=retrieve&dopt=graphics&list_uids=DDB0188047
split12.gid.0093 PCR product	split12.gid.0093-pcr	BioSequenceType : PCR_product	PolymerType : DNA	Attached	BioMaterialPackage : BioMaterialCharacteristics : Organism : Dictyostelium discoideum	CG8637-PA (LD37189p). ; ABA; JC3V1_0C0012_11519	gagatcggattttgaagttattaggatcattggtaggggtgcatttggggaggttagtttggtacgtcatagggaatcgaatgatttgtatgcaatgaagagattaaagaaatcagagatgttaaagaaggagcaagcagcacatgttagggctgaacgtgacgtattggcaagtgcaaacactaattgggtggtgaaactctactattcgttccaagatgacaattacttgtacttgattatggagtatctccccggcggcgatatgatgtcccttttgataaagtatgacattttcacagagaatcaagcacgtttctacatagcagagactattttagcca	genedb		http://www.genedb.org		DDB0205466	http://www.ncbi.nlm.nih.gov/entrez/query.fcgi?db=gene&cmd=retrieve&dopt=graphics&list_uids=DDB0205466
split12.gid.0093 PCR product	split12.gid.0093	BioSequenceType : gene	PolymerType : DNA	Database	BioMaterialPackage : BioMaterialCharacteristics : Organism : Dictyostelium discoideum	CG8637-PA (LD37189p). ; ABA; JC3V1_0C0012_11519		genedb		http://www.genedb.org		DDB0205466	http://www.ncbi.nlm.nih.gov/entrez/query.fcgi?db=gene&cmd=retrieve&dopt=graphics&list_uids=DDB0205466
E10.schr5_gid_211002.68c_F	schr5_gid_211002.68c-pcr	BioSequenceType : PCR_product	PolymerType : DNA	Attached	BioMaterialPackage : BioMaterialCharacteristics : Organism : Dictyostelium discoideum	Glycogen phosphorylase 2 (EC 2.4.1.1) (GP2). ; ABA; BC5V1_0C0142_10148	gattttggttcttacttggatattcaaaattcaattgatcaagatttcaaagatagagctaaatgggctaaaaaatcaattatggcttcagtttgttgtggtaaattcagttcagatagaaccattaaagagtatgctcaacaaatttggggtattgaagaatggaagagaccaggtccagttccagtttcaaatgaagaagctcgttctttattagttccaccaccatctggttcaccaaatgatatcaatgctatctcaattgaaagattatcacctttaacttttgttaaacaaacttctgcttctccattatctgtt	genedb		http://www.genedb.org		DDB0189285	http://www.ncbi.nlm.nih.gov/entrez/query.fcgi?db=gene&cmd=retrieve&dopt=graphics&list_uids=DDB0189285
E10.schr5_gid_211002.68c_F	schr5_gid_211002.68c	BioSequenceType : gene	PolymerType : DNA	Database	BioMaterialPackage : BioMaterialCharacteristics : Organism : Dictyostelium discoideum	Glycogen phosphorylase 2 (EC 2.4.1.1) (GP2). ; ABA; BC5V1_0C0142_10148		genedb		http://www.genedb.org		DDB0189285	http://www.ncbi.nlm.nih.gov/entrez/query.fcgi?db=gene&cmd=retrieve&dopt=graphics&list_uids=DDB0189285
split23.gf.0428c-R	split23.gf.0428c-pcr	BioSequenceType : PCR_product	PolymerType : DNA	Attached	BioMaterialPackage : BioMaterialCharacteristics : Organism : Dictyostelium discoideum	-	caagagaaggagtaatggaatttttattaataaatcatccattagattgtccaatttgtgatcaaggaggagaatgtgatttacaagagcaaacactagcgtatggattagatactggaagattttatataaaaaaaagagcagtagaaataaaaacatttggacgattaataaaaggaataatgacgagatgtattcattgtacacgatgtgtaagatttttaacagaaatagcaggtgtaaatgaattaggagttttaggtagaggttataatatggaaataggaacttataaaaaaaatgtaatgattgaaagtgaattatccggaaatatcattgatttatgtcctgtaggagcattaacatccgcagtttatgcctataaagg	genedb		http://www.genedb.org		DDB0201618	http://www.ncbi.nlm.nih.gov/entrez/query.fcgi?db=gene&cmd=retrieve&dopt=graphics&list_uids=DDB0201618
split23.gf.0428c-R	split23.gf.0428c	BioSequenceType : gene	PolymerType : DNA	Database	BioMaterialPackage : BioMaterialCharacteristics : Organism : Dictyostelium discoideum	-		genedb		http://www.genedb.org		DDB0201618	http://www.ncbi.nlm.nih.gov/entrez/query.fcgi?db=gene&cmd=retrieve&dopt=graphics&list_uids=DDB0201618
A07.chr2_gid_011002.1156c_F	chr2_gid_011002.1156c-pcr	BioSequenceType : PCR_product	PolymerType : DNA	Attached	BioMaterialPackage : BioMaterialCharacteristics : Organism : Dictyostelium discoideum	Similar to Dictyostelium discoideum (Slime mold). SNF1/AMP-activated kinase. ; ABA; JC2V1_0C0001_12835	tcaattaacaacaccatttgcaacaagacagcatttaatatcaccaccattaagtcccccaaatgaatggagtgcaccaggtgatggtatggaacatcctccaactgatgttgacccatttgcagttgtcacaagagttgtaatcgatgaaaatgatgatgagaatttcagttttggtggtaataataaaaatgataataatgataatgataataataataaaaataaaaataataataataacaatggtggttgtaatgatagtgaaagtgaaacaccctcatcttcattagtggggttttcaacaaatagta	genedb		http://www.genedb.org		DDB0168394	http://www.ncbi.nlm.nih.gov/entrez/query.fcgi?db=gene&cmd=retrieve&dopt=graphics&list_uids=DDB0168394
A07.chr2_gid_011002.1156c_F	chr2_gid_011002.1156c	BioSequenceType : gene	PolymerType : DNA	Database	BioMaterialPackage : BioMaterialCharacteristics : Organism : Dictyostelium discoideum	Similar to Dictyostelium discoideum (Slime mold). SNF1/AMP-activated kinase. ; ABA; JC2V1_0C0001_12835		genedb		http://www.genedb.org		DDB0168394	http://www.ncbi.nlm.nih.gov/entrez/query.fcgi?db=gene&cmd=retrieve&dopt=graphics&list_uids=DDB0168394
split9.gid.0313c PCR product	split9.gid.0313c-pcr	BioSequenceType : PCR_product	PolymerType : DNA	Attached	BioMaterialPackage : BioMaterialCharacteristics : Organism : Dictyostelium discoideum	BC4V1_0C0037_09258	ttcattgggaatatggtaatgatagatggttcacagcaagtgccactcatgcaagtgaatattcaagtaccaccaatgaggatcgtgatttcttctttaacgatggtgaatttaaggatagtcaattattaagaagcgcaggtgttgcagtaccaatcttctcattaagaagtaaacaaggtttaggtattggtgaattcaacgatttacatcaattggtggattggtcacatcaatcaggacttcatatgattcaaatattgccaatcaatgataccaccgtctattatacatggagagatagttatccatatagttctgtatcggtttatgc	genedb		http://www.genedb.org		DDB0185931	http://www.ncbi.nlm.nih.gov/entrez/query.fcgi?db=gene&cmd=retrieve&dopt=graphics&list_uids=DDB0185931
split9.gid.0313c PCR product	split9.gid.0313c	BioSequenceType : gene	PolymerType : DNA	Database	BioMaterialPackage : BioMaterialCharacteristics : Organism : Dictyostelium discoideum	BC4V1_0C0037_09258		genedb		http://www.genedb.org		DDB0185931	http://www.ncbi.nlm.nih.gov/entrez/query.fcgi?db=gene&cmd=retrieve&dopt=graphics&list_uids=DDB0185931
split7.gid.0448 PCR product	split7.gid.0448-pcr	BioSequenceType : PCR_product	PolymerType : DNA	Attached	BioMaterialPackage : BioMaterialCharacteristics : Organism : Dictyostelium discoideum	BC5V1_0C0135_09407	tggatcaacaccattacataaagcagttacaattgatcatagttcaattggattgggagttcaaatgaatttgataagattattattaaagtttggagctgatccaaccattgttaatatggcaggattgataccagagcaattggcaactagtattcgtgtgaaggagatgctacaaggtgaccaggccgtgactatcctcttgccaattccaaaggttcatcatggcaaaatcattggtcgtggtggcaagaacttaaaagag	genedb		http://www.genedb.org		DDB0219634	http://www.ncbi.nlm.nih.gov/entrez/query.fcgi?db=gene&cmd=retrieve&dopt=graphics&list_uids=DDB0219634
split7.gid.0448 PCR product	split7.gid.0448	BioSequenceType : gene	PolymerType : DNA	Database	BioMaterialPackage : BioMaterialCharacteristics : Organism : Dictyostelium discoideum	BC5V1_0C0135_09407		genedb		http://www.genedb.org		DDB0219634	http://www.ncbi.nlm.nih.gov/entrez/query.fcgi?db=gene&cmd=retrieve&dopt=graphics&list_uids=DDB0219634
split16.gid.0124c PCR product	split16.gid.0124c-pcr	BioSequenceType : PCR_product	PolymerType : DNA	Attached	BioMaterialPackage : BioMaterialCharacteristics : Organism : Dictyostelium discoideum	BC5V1_0C0016_06776	taattggggtagaaatgaaggtgatgatagttcagatatgacaatatatgatgtaccagtcgatatacttggtgaatctgtttcaatattttactcaaatggagaaaaatcaaaccaatgtttttttcaaagtaaaatttcaggtattgcattaccagatacaaatggtggtgtagtaactttatatggaacattttatattaaaaatgataataacccttcaattacatttgataataaaaaatgtatatttgaaagtggtgatgtaaatgaaataaaatgtatgattgaaccaggatttggttgcttttcaacaatttccattgataacattggtggtttcaatggtagtccatttaaaaaaacaaattgctataaagacccaa	genedb		http://www.genedb.org		DDB0187578	http://www.ncbi.nlm.nih.gov/entrez/query.fcgi?db=gene&cmd=retrieve&dopt=graphics&list_uids=DDB0187578
split16.gid.0124c PCR product	split16.gid.0124c	BioSequenceType : gene	PolymerType : DNA	Database	BioMaterialPackage : BioMaterialCharacteristics : Organism : Dictyostelium discoideum	BC5V1_0C0016_06776		genedb		http://www.genedb.org		DDB0187578	http://www.ncbi.nlm.nih.gov/entrez/query.fcgi?db=gene&cmd=retrieve&dopt=graphics&list_uids=DDB0187578
split2.gf.0421c-F	split2.gf.0421c-pcr	BioSequenceType : PCR_product	PolymerType : DNA	Attached	BioMaterialPackage : BioMaterialCharacteristics : Organism : Dictyostelium discoideum	JC2V1_0C0024_01681	gttttgctggtaagatcagtgatgagcttaaggccatcctatcaccagataacattgaagaaaaagaagttgaagttgtaaatattggctccatgcaccttttgtttgaaaacaaccaatcaagtaatgaagagtatttgaaacccacaac	genedb		http://www.genedb.org		DDB0202734	http://www.ncbi.nlm.nih.gov/entrez/query.fcgi?db=gene&cmd=retrieve&dopt=graphics&list_uids=DDB0202734
split2.gf.0421c-F	split2.gf.0421c	BioSequenceType : gene	PolymerType : DNA	Database	BioMaterialPackage : BioMaterialCharacteristics : Organism : Dictyostelium discoideum	JC2V1_0C0024_01681		genedb		http://www.genedb.org		DDB0202734	http://www.ncbi.nlm.nih.gov/entrez/query.fcgi?db=gene&cmd=retrieve&dopt=graphics&list_uids=DDB0202734
split13.gid.0112c-F	split13.gid.0112c-pcr	BioSequenceType : PCR_product	PolymerType : DNA	Attached	BioMaterialPackage : BioMaterialCharacteristics : Organism : Dictyostelium discoideum	JC3V1_0C0008_11024	attgaaaatggttcagatgttaattgtagtatttcaagtttagaaatgtcacctattcaatatgctgcaaagtttaatcaaattgaaattgttaaatatttattaacattggagggaaataaaaaagtaaacattgaaaaaaagaatagactaggttggtcagcaattcatttcgcttcaagaaatcaaaatcaacaaattgtagattcattattatcaacttcaaatgataaatctttaattaatactccaacaaatataggtgaaactccactttatttagcagtaacaaaatcaatatcaatcaaccatgactttt	genedb		http://www.genedb.org		DDB0205154	http://www.ncbi.nlm.nih.gov/entrez/query.fcgi?db=gene&cmd=retrieve&dopt=graphics&list_uids=DDB0205154
split13.gid.0112c-F	split13.gid.0112c	BioSequenceType : gene	PolymerType : DNA	Database	BioMaterialPackage : BioMaterialCharacteristics : Organism : Dictyostelium discoideum	JC3V1_0C0008_11024		genedb		http://www.genedb.org		DDB0205154	http://www.ncbi.nlm.nih.gov/entrez/query.fcgi?db=gene&cmd=retrieve&dopt=graphics&list_uids=DDB0205154
split15.gid.0477-F	split15.gid.0477-pcr	BioSequenceType : PCR_product	PolymerType : DNA	Attached	BioMaterialPackage : BioMaterialCharacteristics : Organism : Dictyostelium discoideum	JC3V1_0C0045_00876	tgcatttagaaattggtgtattagaacatttgaaaagttgtatgaacatttttatttgataaaatatgaaggtgttttaatgtacaatattttaggtcaaaatggtgatttggatagaacagtatcattggagatctttttctttaatactgttgcaagagcgttatcgggtttcgcatatattgtat	genedb		http://www.genedb.org		DDB0204219	http://www.ncbi.nlm.nih.gov/entrez/query.fcgi?db=gene&cmd=retrieve&dopt=graphics&list_uids=DDB0204219
split15.gid.0477-F	split15.gid.0477	BioSequenceType : gene	PolymerType : DNA	Database	BioMaterialPackage : BioMaterialCharacteristics : Organism : Dictyostelium discoideum	JC3V1_0C0045_00876		genedb		http://www.genedb.org		DDB0204219	http://www.ncbi.nlm.nih.gov/entrez/query.fcgi?db=gene&cmd=retrieve&dopt=graphics&list_uids=DDB0204219
split10.gid.0383 PCR product	split10.gid.0383-pcr	BioSequenceType : PCR_product	PolymerType : DNA	Attached	BioMaterialPackage : BioMaterialCharacteristics : Organism : Dictyostelium discoideum	BC5V1_0C0017_06833	agaatcaatttgttcatcgtttggagtatcaatggcaacacaatcatgtgttattgatttaggtcatcaaaagatatcgattgcatgtgttgatgaaggttaccttttaccaaatactagattaacacttggctatggtggtgaacaattaacaaaactattggaatatcttttaactggtatggataagagtgattctgatacattaacaagacaaatggttgcaaaacaaatacataaatattattttcctttcaaatcttcaatttatgaattagtcgatttctctccatttta	genedb		http://www.genedb.org		DDB0187629	http://www.ncbi.nlm.nih.gov/entrez/query.fcgi?db=gene&cmd=retrieve&dopt=graphics&list_uids=DDB0187629
split10.gid.0383 PCR product	split10.gid.0383	BioSequenceType : gene	PolymerType : DNA	Database	BioMaterialPackage : BioMaterialCharacteristics : Organism : Dictyostelium discoideum	BC5V1_0C0017_06833		genedb		http://www.genedb.org		DDB0187629	http://www.ncbi.nlm.nih.gov/entrez/query.fcgi?db=gene&cmd=retrieve&dopt=graphics&list_uids=DDB0187629
E12.chr2_gid_011002.2297c_F	chr2_gid_011002.2297c-pcr	BioSequenceType : PCR_product	PolymerType : DNA	Attached	BioMaterialPackage : BioMaterialCharacteristics : Organism : Dictyostelium discoideum	JC2V1_0C0022_01504	cgtgataccttctcaaaagttagacttcaattaattttaaataagaataaagtaccacaaagtagtagattcgcttatcttccaaattatgatgaaccaccaacttatgtcgctccaattgcaaccgtacctgaacatttattagtctattgtacaattttaccatctgcaattgatcaaatggaaaaaattaatttaaatagtttaaatggtaatatctcaaatggaaataatagtatcagaatcaatttagcaattggtggtaatggtacagttggtcattcttc	genedb		http://www.genedb.org		DDB0168311	http://www.ncbi.nlm.nih.gov/entrez/query.fcgi?db=gene&cmd=retrieve&dopt=graphics&list_uids=DDB0168311
E12.chr2_gid_011002.2297c_F	chr2_gid_011002.2297c	BioSequenceType : gene	PolymerType : DNA	Database	BioMaterialPackage : BioMaterialCharacteristics : Organism : Dictyostelium discoideum	JC2V1_0C0022_01504		genedb		http://www.genedb.org		DDB0168311	http://www.ncbi.nlm.nih.gov/entrez/query.fcgi?db=gene&cmd=retrieve&dopt=graphics&list_uids=DDB0168311
split10.gid.0585c PCR product	split10.gid.0585c-pcr	BioSequenceType : PCR_product	PolymerType : DNA	Attached	BioMaterialPackage : BioMaterialCharacteristics : Organism : Dictyostelium discoideum	Phosphoribosylaminoimidazole carboxylase catalytic subunit (EC 4.1.1.21) (AIR carboxylase) (AIRC). ; predicted by automatic BLAST annotation	accatcaggtaatggaagtagtattatatcacaagaaaagacaccattatcaacatttgtactttcaacatgtagaccatcagcattggtattgccaccaggttcaaccattggtattttgggtggcggtcaattagcaagaatgatggctattgcagcagcacaattaggttataagactcatattttctgtccagagaatgatccatccgcttcacatgttgcaacctataccactaaatcaaactataacaactattcagcattggacattttcgcaagacaagtcgatgttgta	genedb		http://www.genedb.org		DDB0218550	http://www.ncbi.nlm.nih.gov/entrez/query.fcgi?db=gene&cmd=retrieve&dopt=graphics&list_uids=DDB0218550
split10.gid.0585c PCR product	split10.gid.0585c	BioSequenceType : gene	PolymerType : DNA	Database	BioMaterialPackage : BioMaterialCharacteristics : Organism : Dictyostelium discoideum	Phosphoribosylaminoimidazole carboxylase catalytic subunit (EC 4.1.1.21) (AIR carboxylase) (AIRC). ; predicted by automatic BLAST annotation		genedb		http://www.genedb.org		DDB0218550	http://www.ncbi.nlm.nih.gov/entrez/query.fcgi?db=gene&cmd=retrieve&dopt=graphics&list_uids=DDB0218550
split3.gid.0445-F	split3.gid.0445-pcr	BioSequenceType : PCR_product	PolymerType : DNA	Attached	BioMaterialPackage : BioMaterialCharacteristics : Organism : Dictyostelium discoideum	DDB0219687	aacaaattcaatggttaaggatggtaaaacatgttggtggtggtataaaatcttatttagattcttcaaagagaaaagaattaaaaagtaatattgaagatgattctacaaatttaatatcattatcaaataattcgaatgtaccaggtgatgcaattactttatataatatttgtcattatttaatttccagaccaaaagcaaatcaaaatgctttgaaaccacctgaaaaaagaaaaacaaaaaacaaaaattttaaacaagctgatccaaaacatact	genedb		http://www.genedb.org		DDB0219687	http://www.ncbi.nlm.nih.gov/entrez/query.fcgi?db=gene&cmd=retrieve&dopt=graphics&list_uids=DDB0219687
split3.gid.0445-F	split3.gid.0445	BioSequenceType : gene	PolymerType : DNA	Database	BioMaterialPackage : BioMaterialCharacteristics : Organism : Dictyostelium discoideum	DDB0219687		genedb		http://www.genedb.org		DDB0219687	http://www.ncbi.nlm.nih.gov/entrez/query.fcgi?db=gene&cmd=retrieve&dopt=graphics&list_uids=DDB0219687
F10.chr1_EST_301002.1293_F	chr1_EST_301002.1293-pcr	BioSequenceType : PCR_product	PolymerType : DNA	Attached	BioMaterialPackage : BioMaterialCharacteristics : Organism : Dictyostelium discoideum	JC1V1_0C0003_04275	aagtagttcaaggatcaataggaatttttataccaatgttaattgttgaaggtgttaaaggatttaaagttttatcatcagtttctcaacatcaaatttggttattagttgctggtatttttgttactatggttttccagacttgtaccgtttggttaagtaagagtatgtactctactaccgttggtgtaattagtcaac	genedb		http://www.genedb.org		DDB0189967	http://www.ncbi.nlm.nih.gov/entrez/query.fcgi?db=gene&cmd=retrieve&dopt=graphics&list_uids=DDB0189967
F10.chr1_EST_301002.1293_F	chr1_EST_301002.1293	BioSequenceType : gene	PolymerType : DNA	Database	BioMaterialPackage : BioMaterialCharacteristics : Organism : Dictyostelium discoideum	JC1V1_0C0003_04275		genedb		http://www.genedb.org		DDB0189967	http://www.ncbi.nlm.nih.gov/entrez/query.fcgi?db=gene&cmd=retrieve&dopt=graphics&list_uids=DDB0189967
D01.chr2_gid_011002.297c_F	chr2_gid_011002.297c-pcr	BioSequenceType : PCR_product	PolymerType : DNA	Attached	BioMaterialPackage : BioMaterialCharacteristics : Organism : Dictyostelium discoideum	Filament-interacting protein. ; predicted by automatic BLAST annotation	aataaaacaccacaaccaattaatacttttaaaccaagtgataaaggtgcatcattagaagattcatgtattaatgcagcaaatcaaatgtcaaatatatcaggtaatgaacaacttggtacaattggtaaagaattggaagcttatgcaaatgcaattaaaattggtgataaaaaacaaattttattatgtggtagaaatatatctatacttttaaataaatattcaacagaggtttcaaataatattaaatcaactccaacttcaaataaaatgttacaaacaagatgtagtcatggtattggtgttttacaaacactaagttgtcaatttaaaattttatcaagtgttaaagctgctt	genedb		http://www.genedb.org		DDB0217333	http://www.ncbi.nlm.nih.gov/entrez/query.fcgi?db=gene&cmd=retrieve&dopt=graphics&list_uids=DDB0217333
D01.chr2_gid_011002.297c_F	chr2_gid_011002.297c	BioSequenceType : gene	PolymerType : DNA	Database	BioMaterialPackage : BioMaterialCharacteristics : Organism : Dictyostelium discoideum	Filament-interacting protein. ; predicted by automatic BLAST annotation		genedb		http://www.genedb.org		DDB0217333	http://www.ncbi.nlm.nih.gov/entrez/query.fcgi?db=gene&cmd=retrieve&dopt=graphics&list_uids=DDB0217333
split26.gid.0060c-F	split26.gid.0060c-pcr	BioSequenceType : PCR_product	PolymerType : DNA	Attached	BioMaterialPackage : BioMaterialCharacteristics : Organism : Dictyostelium discoideum	JC2V1_0C0046_06410	gaagaggatgaagatgaagataatataaataaaaatatagatgataacaccacctccaccaccaacaaatgtggtgttaatggcattgaaaatatatcaaataaatatttattacaaattcaagatgttgcagcaagattggtttcatcatcaactgcatcagcatcaacttcaaatggtagtggttccaatggtgaaagtggcaccactcgttataatagaattgcagatagacaatcacgtgaaaatagctcacaaagctc	genedb		http://www.genedb.org		DDB0169499	http://www.ncbi.nlm.nih.gov/entrez/query.fcgi?db=gene&cmd=retrieve&dopt=graphics&list_uids=DDB0169499
split26.gid.0060c-F	split26.gid.0060c	BioSequenceType : gene	PolymerType : DNA	Database	BioMaterialPackage : BioMaterialCharacteristics : Organism : Dictyostelium discoideum	JC2V1_0C0046_06410		genedb		http://www.genedb.org		DDB0169499	http://www.ncbi.nlm.nih.gov/entrez/query.fcgi?db=gene&cmd=retrieve&dopt=graphics&list_uids=DDB0169499
G08.chr2_gid_011002.777_F	chr2_gid_011002.777-pcr	BioSequenceType : PCR_product	PolymerType : DNA	Attached	BioMaterialPackage : BioMaterialCharacteristics : Organism : Dictyostelium discoideum	Nucleotide exchange factor RasGEF B. ; ABA; JC3V1_0C0021_12513	acaatacaccaacaacatcagtatcaatattaacaacaacaacaaataataatagtaataataatattaatagtaataataataataattcagtaccacaaacattatcaccatcattatcacaaaatccaatgggaattagttcagattcattattaatgcaacgtcaattacataattttatacttggtggatcaagaacaacatcatcattatcattgaatggtggtggtggtgagaattctacatcaaagaaatttaatttttgtgatattgatagtacacaagcagctattcaaattacattaattgatgagaaagcatttagaatgataccaatttttgaattattgaaaaagaaattcgttagacctgatctttc	genedb		http://www.genedb.org		DDB0205854	http://www.ncbi.nlm.nih.gov/entrez/query.fcgi?db=gene&cmd=retrieve&dopt=graphics&list_uids=DDB0205854
G08.chr2_gid_011002.777_F	chr2_gid_011002.777	BioSequenceType : gene	PolymerType : DNA	Database	BioMaterialPackage : BioMaterialCharacteristics : Organism : Dictyostelium discoideum	Nucleotide exchange factor RasGEF B. ; ABA; JC3V1_0C0021_12513		genedb		http://www.genedb.org		DDB0205854	http://www.ncbi.nlm.nih.gov/entrez/query.fcgi?db=gene&cmd=retrieve&dopt=graphics&list_uids=DDB0205854
F06.chr1_gid_301002.1796c_F	chr1_gid_301002.1796c-pcr	BioSequenceType : PCR_product	PolymerType : DNA	Attached	BioMaterialPackage : BioMaterialCharacteristics : Organism : Dictyostelium discoideum	JC1V1_0C0001_03400	aagacttcaacaaaggaatgtacggttatccacaacaacaacaaaatcaacaacaacaaccacaacaacaacaacaaccacaacaaccacaatactccaacttccaagatccatcacaacaaaaaccacttaacaatcaaggtagtccacaattagcagctggttcaccaaccaatccaaaacaaaacacttttaacccaacccatcatcaagtaaactctatcccacaagtacaacaacaacaacaacaacaacaaggtcaacaatctgacatttcaaa	genedb		http://www.genedb.org		DDB0191017	http://www.ncbi.nlm.nih.gov/entrez/query.fcgi?db=gene&cmd=retrieve&dopt=graphics&list_uids=DDB0191017
F06.chr1_gid_301002.1796c_F	chr1_gid_301002.1796c	BioSequenceType : gene	PolymerType : DNA	Database	BioMaterialPackage : BioMaterialCharacteristics : Organism : Dictyostelium discoideum	JC1V1_0C0001_03400		genedb		http://www.genedb.org		DDB0191017	http://www.ncbi.nlm.nih.gov/entrez/query.fcgi?db=gene&cmd=retrieve&dopt=graphics&list_uids=DDB0191017
D10.chr1_gid_301002.907_F	chr1_gid_301002.907-pcr	BioSequenceType : PCR_product	PolymerType : DNA	Attached	BioMaterialPackage : BioMaterialCharacteristics : Organism : Dictyostelium discoideum	JC1V1_0C0002_04107	tttcagtattagtatcaccacctccaattgataatggtgatgagtgtgaatcaacttcatcaagaaaatggtttttatatgttgtaataatagtcccagttgttggttctgctttaattgtaattttagcatcaatcatttttaaaagatatcgtacaaatcttaaaattgctgctgctgccctcaaaccagctaaattaaa	genedb		http://www.genedb.org		DDB0189840	http://www.ncbi.nlm.nih.gov/entrez/query.fcgi?db=gene&cmd=retrieve&dopt=graphics&list_uids=DDB0189840
D10.chr1_gid_301002.907_F	chr1_gid_301002.907	BioSequenceType : gene	PolymerType : DNA	Database	BioMaterialPackage : BioMaterialCharacteristics : Organism : Dictyostelium discoideum	JC1V1_0C0002_04107		genedb		http://www.genedb.org		DDB0189840	http://www.ncbi.nlm.nih.gov/entrez/query.fcgi?db=gene&cmd=retrieve&dopt=graphics&list_uids=DDB0189840
B09.chr2_gid_011002.780c_F	chr2_gid_011002.780c-pcr	BioSequenceType : PCR_product	PolymerType : DNA	Attached	BioMaterialPackage : BioMaterialCharacteristics : Organism : Dictyostelium discoideum	JC3V1_0C0021_12510	tgcaagaacaaaagtaatcactgatattcaaaaatatcgtgacacttgtaaacaaaaagaaactgaagcaatttcactctatcaatcaattcaacaattagataaacaaaaattaattttacaaaagaaattagaaaaatataatttattaaaaaataataataataataataataataataataataataataataataataataataataataatagtaaattaactacaagtacaccaatgtcgatagatacaccaaccttatctgcttcaaatacaacaacaacgac	genedb		http://www.genedb.org		DDB0205851	http://www.ncbi.nlm.nih.gov/entrez/query.fcgi?db=gene&cmd=retrieve&dopt=graphics&list_uids=DDB0205851
B09.chr2_gid_011002.780c_F	chr2_gid_011002.780c	BioSequenceType : gene	PolymerType : DNA	Database	BioMaterialPackage : BioMaterialCharacteristics : Organism : Dictyostelium discoideum	JC3V1_0C0021_12510		genedb		http://www.genedb.org		DDB0205851	http://www.ncbi.nlm.nih.gov/entrez/query.fcgi?db=gene&cmd=retrieve&dopt=graphics&list_uids=DDB0205851
split3.gid.0433c-F	split3.gid.0433c-pcr	BioSequenceType : PCR_product	PolymerType : DNA	Attached	BioMaterialPackage : BioMaterialCharacteristics : Organism : Dictyostelium discoideum	Hypothetical protein. ; ABA; JC2V1_0C0011_14028	aaaaacaatcaaagagttggtcatcaatgtttatatgtgtaatatttttaatgtttaatacatttggaattttagtttgttttgtttatgcatattgtgaagcaaataggttatgtgattctcaattttataggtcaacaacatatatagtaaatataatttactttttagctgatgtttgttatgcaggttcacta	genedb		http://www.genedb.org		DDB0203805	http://www.ncbi.nlm.nih.gov/entrez/query.fcgi?db=gene&cmd=retrieve&dopt=graphics&list_uids=DDB0203805
split3.gid.0433c-F	split3.gid.0433c	BioSequenceType : gene	PolymerType : DNA	Database	BioMaterialPackage : BioMaterialCharacteristics : Organism : Dictyostelium discoideum	Hypothetical protein. ; ABA; JC2V1_0C0011_14028		genedb		http://www.genedb.org		DDB0203805	http://www.ncbi.nlm.nih.gov/entrez/query.fcgi?db=gene&cmd=retrieve&dopt=graphics&list_uids=DDB0203805
split25.gid.0444 PCR product	split25.gid.0444-pcr	BioSequenceType : PCR_product	PolymerType : DNA	Attached	BioMaterialPackage : BioMaterialCharacteristics : Organism : Dictyostelium discoideum	BC5V1_0C0055_08810	ccaaactcagaaattagtccatcatatgcaatgaaattaaattcgaatatgtctgatgatatatggggagataacattgaagattcaaatccaaggtattcaccattcttaacatgctcaatgggtcactcatttggtgaaagtaaaaatgaatgttacaatttcgattttaagaatggtgcaccaatcagtggtaaagaattctttttaactccaactttcactcatg	genedb		http://www.genedb.org		DDB0219386	http://www.ncbi.nlm.nih.gov/entrez/query.fcgi?db=gene&cmd=retrieve&dopt=graphics&list_uids=DDB0219386
split25.gid.0444 PCR product	split25.gid.0444	BioSequenceType : gene	PolymerType : DNA	Database	BioMaterialPackage : BioMaterialCharacteristics : Organism : Dictyostelium discoideum	BC5V1_0C0055_08810		genedb		http://www.genedb.org		DDB0219386	http://www.ncbi.nlm.nih.gov/entrez/query.fcgi?db=gene&cmd=retrieve&dopt=graphics&list_uids=DDB0219386
split12.gid.0488 PCR product	split12.gid.0488-pcr	BioSequenceType : PCR_product	PolymerType : DNA	Attached	BioMaterialPackage : BioMaterialCharacteristics : Organism : Dictyostelium discoideum	-	actctattgatccagctcagcaaaggcagtgtgatctaagattctatcttcgcgatgtagtaaaactagctagaccgagaaagagactagaaatgcaaaaggcacttctacaatggctgccatcattattatccgatgtgacgctgcagcttctcaatgatattcgaatacgctttgaggagatacagcctaatatccgacaaactgt	genedb		http://www.genedb.org		seq_not_in_DB	http://www.ncbi.nlm.nih.gov/entrez/query.fcgi?db=gene&cmd=retrieve&dopt=graphics&list_uids=seq_not_in_DB
split12.gid.0488 PCR product	split12.gid.0488	BioSequenceType : gene	PolymerType : DNA	Database	BioMaterialPackage : BioMaterialCharacteristics : Organism : Dictyostelium discoideum	-		genedb		http://www.genedb.org		seq_not_in_DB	http://www.ncbi.nlm.nih.gov/entrez/query.fcgi?db=gene&cmd=retrieve&dopt=graphics&list_uids=seq_not_in_DB
split6.gid.0255c-F	split6.gid.0255c-pcr	BioSequenceType : PCR_product	PolymerType : DNA	Attached	BioMaterialPackage : BioMaterialCharacteristics : Organism : Dictyostelium discoideum	Mob1 protein; putative; Mob1 protein (Mob4B protein). ; ABA; EC6V1_0C0023_09593	atttccaactaaaccaacagaagatatgccaaagaattttttaccaacaattaaagcaatttttaaacgtttatttagggtttatgcacacatatattattcacatatggatagagtatcagttttgggtgttgaagctcatttaaatacagcattccgtcat	genedb		http://www.genedb.org		DDB0219874	http://www.ncbi.nlm.nih.gov/entrez/query.fcgi?db=gene&cmd=retrieve&dopt=graphics&list_uids=DDB0219874
split6.gid.0255c-F	split6.gid.0255c	BioSequenceType : gene	PolymerType : DNA	Database	BioMaterialPackage : BioMaterialCharacteristics : Organism : Dictyostelium discoideum	Mob1 protein; putative; Mob1 protein (Mob4B protein). ; ABA; EC6V1_0C0023_09593		genedb		http://www.genedb.org		DDB0219874	http://www.ncbi.nlm.nih.gov/entrez/query.fcgi?db=gene&cmd=retrieve&dopt=graphics&list_uids=DDB0219874
split3.gid.0469 PCR product	split3.gid.0469-pcr	BioSequenceType : PCR_product	PolymerType : DNA	Attached	BioMaterialPackage : BioMaterialCharacteristics : Organism : Dictyostelium discoideum	JC3V1_0C0048_01331	gaagttttagagggtgtcaaatatattgttcgtgtcgatatgatgttccttcgtatagataagaatttggatgaagagatttcagctcaagagaaggcagagatggaattggcaaagacaacattctttaaagccgattcaaaggaaaaggatgagaaagatcttgagtctgcaatttcgttatatgtaaaggctcaaatgttattgacgggttatccatcaattgatgcaatcactcaaaagataaagaatatgaatatttcagtgacatcaccattgagaaagaaaccattggtgacactatcaaccataccagaggtgcaactattcgatattttagtgctattgaaaccaattgatttgggtagattaagg	genedb		http://www.genedb.org		DDB0204670	http://www.ncbi.nlm.nih.gov/entrez/query.fcgi?db=gene&cmd=retrieve&dopt=graphics&list_uids=DDB0204670
split3.gid.0469 PCR product	split3.gid.0469	BioSequenceType : gene	PolymerType : DNA	Database	BioMaterialPackage : BioMaterialCharacteristics : Organism : Dictyostelium discoideum	JC3V1_0C0048_01331		genedb		http://www.genedb.org		DDB0204670	http://www.ncbi.nlm.nih.gov/entrez/query.fcgi?db=gene&cmd=retrieve&dopt=graphics&list_uids=DDB0204670
split8.gid.0192c-F	split8.gid.0192c-pcr	BioSequenceType : PCR_product	PolymerType : DNA	Attached	BioMaterialPackage : BioMaterialCharacteristics : Organism : Dictyostelium discoideum	BC5V1_0C0002_06516	aagcagtagatatgcaaaaattaaaaacagttgtcattattgcaaatgttgttatttatttaatactggcaattttattcattttggattttgtattatttccatatgaaacagcatcagttgatcaaccaacttcagtttttcaaatgatcatacaattcattgcagcttttatttattttattactgctgttactttctttgtatt	genedb		http://www.genedb.org		DDB0187384	http://www.ncbi.nlm.nih.gov/entrez/query.fcgi?db=gene&cmd=retrieve&dopt=graphics&list_uids=DDB0187384
split8.gid.0192c-F	split8.gid.0192c	BioSequenceType : gene	PolymerType : DNA	Database	BioMaterialPackage : BioMaterialCharacteristics : Organism : Dictyostelium discoideum	BC5V1_0C0002_06516		genedb		http://www.genedb.org		DDB0187384	http://www.ncbi.nlm.nih.gov/entrez/query.fcgi?db=gene&cmd=retrieve&dopt=graphics&list_uids=DDB0187384
split16.gid.0352c-F	split16.gid.0352c-pcr	BioSequenceType : PCR_product	PolymerType : DNA	Attached	BioMaterialPackage : BioMaterialCharacteristics : Organism : Dictyostelium discoideum	GTP binding protein RARE7L. ; ABA; BC5V1_0C0128_08823	caatacacatggtagtgcattcgatgatagtaaaatatattttagagatgtagattgtggtgtactctgttttaatattcataatgaacaatcatttaataatcttaatcattggatgtcattatttaatgaaaatgttccatttgttttaataggtacaaaaagtgatattgaaagaactgaaaaatcaatttcaaaagaaagaatcgaac	genedb		http://www.genedb.org		DDB0189088	http://www.ncbi.nlm.nih.gov/entrez/query.fcgi?db=gene&cmd=retrieve&dopt=graphics&list_uids=DDB0189088
split16.gid.0352c-F	split16.gid.0352c	BioSequenceType : gene	PolymerType : DNA	Database	BioMaterialPackage : BioMaterialCharacteristics : Organism : Dictyostelium discoideum	GTP binding protein RARE7L. ; ABA; BC5V1_0C0128_08823		genedb		http://www.genedb.org		DDB0189088	http://www.ncbi.nlm.nih.gov/entrez/query.fcgi?db=gene&cmd=retrieve&dopt=graphics&list_uids=DDB0189088
split12.gid.0487cb-R	split12.gid.0487cb-pcr	BioSequenceType : PCR_product	PolymerType : DNA	Attached	BioMaterialPackage : BioMaterialCharacteristics : Organism : Dictyostelium discoideum	-	aaattcattctcacgttttcatgtcaagcatattgggcatctggcccaaacttctccgccttgaagaatgttattaggtgctccataattcatgaatacatttctaagtttgtggaaagagaacaggataaaggtcatataggagatcaggagctaccgcctgaagaggacccttctcgtgaactaaacaatgtacaacatgaagtcaatagtttaacggaacaagatgcggaggcggatgaaggattgtggggtgaaatagattcattatgtgaaaaatggcagtctgaagcggaagatcaaactgaggcggagataatagccgacaggataa	genedb		http://www.genedb.org		seq_not_in_DB	http://www.ncbi.nlm.nih.gov/entrez/query.fcgi?db=gene&cmd=retrieve&dopt=graphics&list_uids=seq_not_in_DB
split12.gid.0487cb-R	split12.gid.0487cb	BioSequenceType : gene	PolymerType : DNA	Database	BioMaterialPackage : BioMaterialCharacteristics : Organism : Dictyostelium discoideum	-		genedb		http://www.genedb.org		seq_not_in_DB	http://www.ncbi.nlm.nih.gov/entrez/query.fcgi?db=gene&cmd=retrieve&dopt=graphics&list_uids=seq_not_in_DB
G01.schr5_gid_211002.236_F	schr5_gid_211002.236-pcr	BioSequenceType : PCR_product	PolymerType : DNA	Attached	BioMaterialPackage : BioMaterialCharacteristics : Organism : Dictyostelium discoideum	zinc knuckle protein; putative; universal minicircle sequence binding protein; ABA; EC6V1_0C0006_08319	gtaacgttgttggtcatttaagccgtgaatgtccacaaaacccacaaccaaccttcgaaaagaaagacccaattaaatgttaccaatgtaatggttttggtcattttgctagagattgtagaagaggtagagataacaaatgttacaactgtggtggtttaggtcacatctccaaggattgtccatcaccaagcaccagaggtcaaggtcgtgatgctgccaaatgttacaaatgta	genedb		http://www.genedb.org		DDB0191881	http://www.ncbi.nlm.nih.gov/entrez/query.fcgi?db=gene&cmd=retrieve&dopt=graphics&list_uids=DDB0191881
G01.schr5_gid_211002.236_F	schr5_gid_211002.236	BioSequenceType : gene	PolymerType : DNA	Database	BioMaterialPackage : BioMaterialCharacteristics : Organism : Dictyostelium discoideum	zinc knuckle protein; putative; universal minicircle sequence binding protein; ABA; EC6V1_0C0006_08319		genedb		http://www.genedb.org		DDB0191881	http://www.ncbi.nlm.nih.gov/entrez/query.fcgi?db=gene&cmd=retrieve&dopt=graphics&list_uids=DDB0191881
split11.gid.0518-F	split11.gid.0518-pcr	BioSequenceType : PCR_product	PolymerType : DNA	Attached	BioMaterialPackage : BioMaterialCharacteristics : Organism : Dictyostelium discoideum	BC5V1_0C0110_07744	taaaatgggaaataaaccaccaagatggtttacaatttgttcgttggaacataaaacttttaaatcggtagagttgaataatttatcaccaaattgtttcgaagttatgcatattggccatgaagatttaaatgatccacaagttaatgaaaaaggtgcttcgaaattcaaagaacatactttacacatctacagatcaaatcaa	genedb		http://www.genedb.org		DDB0188771	http://www.ncbi.nlm.nih.gov/entrez/query.fcgi?db=gene&cmd=retrieve&dopt=graphics&list_uids=DDB0188771
split11.gid.0518-F	split11.gid.0518	BioSequenceType : gene	PolymerType : DNA	Database	BioMaterialPackage : BioMaterialCharacteristics : Organism : Dictyostelium discoideum	BC5V1_0C0110_07744		genedb		http://www.genedb.org		DDB0188771	http://www.ncbi.nlm.nih.gov/entrez/query.fcgi?db=gene&cmd=retrieve&dopt=graphics&list_uids=DDB0188771
split8.gid.0096c-F	split8.gid.0096c-pcr	BioSequenceType : PCR_product	PolymerType : DNA	Attached	BioMaterialPackage : BioMaterialCharacteristics : Organism : Dictyostelium discoideum	Phosphatidylinositol 3-kinase 2 (EC 2.7.1.137) (PI3-kinase) (PtdIns-3-kinase) (PI3K). ; ABA; BC4V1_0C0008_07235	aataaaaccgaagctgaatacaataaggccgtggaaacttttatactctcttgtgctggttatgttgtggctacctatgtcatgggtattggtgatagacattccgataatattatgatcacaaaattgggtcatctatttcatattgatttcggtcactttttaggtaactacaaaaagaagtatggtttcaagagagaaagagctcctttcattttcactccacaatatatggcaatcgttggcggtaaggatagtgagaattttaaacgctttgtcactacatgttgctc	genedb		http://www.genedb.org		DDB0218444	http://www.ncbi.nlm.nih.gov/entrez/query.fcgi?db=gene&cmd=retrieve&dopt=graphics&list_uids=DDB0218444
split8.gid.0096c-F	split8.gid.0096c	BioSequenceType : gene	PolymerType : DNA	Database	BioMaterialPackage : BioMaterialCharacteristics : Organism : Dictyostelium discoideum	Phosphatidylinositol 3-kinase 2 (EC 2.7.1.137) (PI3-kinase) (PtdIns-3-kinase) (PI3K). ; ABA; BC4V1_0C0008_07235		genedb		http://www.genedb.org		DDB0218444	http://www.ncbi.nlm.nih.gov/entrez/query.fcgi?db=gene&cmd=retrieve&dopt=graphics&list_uids=DDB0218444
B10.chr2_gid_011002.1199c_F	chr2_gid_011002.1199c-pcr	BioSequenceType : PCR_product	PolymerType : DNA	Attached	BioMaterialPackage : BioMaterialCharacteristics : Organism : Dictyostelium discoideum	Hypothetical protein. ; ABA; JC2V1_0C0001_12860	ttttaggtttggcaaagtatgatttcacagaacaaagtagtaaattctataatattgaaacatcaggtttctcaagtgaaattttaccattgattgcatatgatagatcaaatcagttaatgtattacacttattcaccactttcatccccaagtgaaaccaatttattggtaattgatccagagtctccatcaattgaaaaacagttttcatcaattaaaggtttagaaaactcaataaagaattcaatgttattgacatcacctaatggtacattgtttttaatccaatccaatcaaaataataatggtatggatatgtgtccatttgatctca	genedb		http://www.genedb.org		DDB0168415	http://www.ncbi.nlm.nih.gov/entrez/query.fcgi?db=gene&cmd=retrieve&dopt=graphics&list_uids=DDB0168415
B10.chr2_gid_011002.1199c_F	chr2_gid_011002.1199c	BioSequenceType : gene	PolymerType : DNA	Database	BioMaterialPackage : BioMaterialCharacteristics : Organism : Dictyostelium discoideum	Hypothetical protein. ; ABA; JC2V1_0C0001_12860		genedb		http://www.genedb.org		DDB0168415	http://www.ncbi.nlm.nih.gov/entrez/query.fcgi?db=gene&cmd=retrieve&dopt=graphics&list_uids=DDB0168415
split21.gid.0078-F	split21.gid.0078-pcr	BioSequenceType : PCR_product	PolymerType : DNA	Attached	BioMaterialPackage : BioMaterialCharacteristics : Organism : Dictyostelium discoideum	JC2V1_0C0045_06297	agtaatggcaactgattcatgtcatgatgcaggttattgtcaaagagataaccattttgatttatcaccagctgcattttcaattttggggccacaatctcaaggtgtattagatggattatcatatgtaaaagtaccatgtgaagtttcaggaaatgttaaaattatgatgaaagatggtagtaatgatttttggacatctttctttgtattcaatagtaaagttataattaaacaagtttcaattaaattatcaaatagtaatcaatttgttccactatcccaaaccacatataactactggcc	genedb		http://www.genedb.org		DDB0169422	http://www.ncbi.nlm.nih.gov/entrez/query.fcgi?db=gene&cmd=retrieve&dopt=graphics&list_uids=DDB0169422
split21.gid.0078-F	split21.gid.0078	BioSequenceType : gene	PolymerType : DNA	Database	BioMaterialPackage : BioMaterialCharacteristics : Organism : Dictyostelium discoideum	JC2V1_0C0045_06297		genedb		http://www.genedb.org		DDB0169422	http://www.ncbi.nlm.nih.gov/entrez/query.fcgi?db=gene&cmd=retrieve&dopt=graphics&list_uids=DDB0169422
split18.gid.0091 PCR product	split18.gid.0091-pcr	BioSequenceType : PCR_product	PolymerType : DNA	Attached	BioMaterialPackage : BioMaterialCharacteristics : Organism : Dictyostelium discoideum	Protein kinase Crk2. ; ABA; JC3V1_0C0013_11540	aggtacagaagaaatggttgcacttaaaaattttaaaggttggactgaaggtgatagagcctcaaaggaagaatgttcattattacaacaattaagacatattccatatattacaccagtcatcgatatctatacaaattttgaaacctcagagtatatcattgtatttccatactttgaacatgatctctctggtcttttaagtgaacatagactatcaattccacaagttaaatgttatttcaaacaattattagagggtataaatgaaattcataatgctggtgttatgcacagagata	genedb		http://www.genedb.org		DDB0205486	http://www.ncbi.nlm.nih.gov/entrez/query.fcgi?db=gene&cmd=retrieve&dopt=graphics&list_uids=DDB0205486
split18.gid.0091 PCR product	split18.gid.0091	BioSequenceType : gene	PolymerType : DNA	Database	BioMaterialPackage : BioMaterialCharacteristics : Organism : Dictyostelium discoideum	Protein kinase Crk2. ; ABA; JC3V1_0C0013_11540		genedb		http://www.genedb.org		DDB0205486	http://www.ncbi.nlm.nih.gov/entrez/query.fcgi?db=gene&cmd=retrieve&dopt=graphics&list_uids=DDB0205486
E07.chr1_gf_301002.1578c_F	chr1_gf_301002.1578c-pcr	BioSequenceType : PCR_product	PolymerType : DNA	Attached	BioMaterialPackage : BioMaterialCharacteristics : Organism : Dictyostelium discoideum	JC1V1_0C0003_04221	gaatttaacaaagggttcaagtaatttgggtactcaaaattcgttaaagaaaaacattgaaaaggatacccaagttttggatccaattaaaggtgtcgctaaattcccaattaaatttttaacaggcactcgaaaaagttgtgtaaagctacattttgtattacaaattaaaacatccgatggtcatataatcaatgttccaagtagtacctctcaaccattcatagttatcaccaacgattgtcaatgggagggctctgaaggcaccctcttgaaaaaggagacctttaa	genedb		http://www.genedb.org		DDB0189921	http://www.ncbi.nlm.nih.gov/entrez/query.fcgi?db=gene&cmd=retrieve&dopt=graphics&list_uids=DDB0189921
E07.chr1_gf_301002.1578c_F	chr1_gf_301002.1578c	BioSequenceType : gene	PolymerType : DNA	Database	BioMaterialPackage : BioMaterialCharacteristics : Organism : Dictyostelium discoideum	JC1V1_0C0003_04221		genedb		http://www.genedb.org		DDB0189921	http://www.ncbi.nlm.nih.gov/entrez/query.fcgi?db=gene&cmd=retrieve&dopt=graphics&list_uids=DDB0189921
D03.chr2_gid_011002.1529c_F	chr2_gid_011002.1529c-pcr	BioSequenceType : PCR_product	PolymerType : DNA	Attached	BioMaterialPackage : BioMaterialCharacteristics : Organism : Dictyostelium discoideum	JC2V1_0C0007_13316	tgaaaaatcgatcaatacagatgtcttggagagcattattatcacacaacttacaagaaattagaattacattttgtcaatccaatcaaagtagtgaaggtttgagaaactttgttgtaaagaattactctgatttaaaaagattaaatccaaaattaccattactcattcgtgaaggtcatggtgttgaaccagtaatttacgct	genedb		http://www.genedb.org		DDB0217025	http://www.ncbi.nlm.nih.gov/entrez/query.fcgi?db=gene&cmd=retrieve&dopt=graphics&list_uids=DDB0217025
D03.chr2_gid_011002.1529c_F	chr2_gid_011002.1529c	BioSequenceType : gene	PolymerType : DNA	Database	BioMaterialPackage : BioMaterialCharacteristics : Organism : Dictyostelium discoideum	JC2V1_0C0007_13316		genedb		http://www.genedb.org		DDB0217025	http://www.ncbi.nlm.nih.gov/entrez/query.fcgi?db=gene&cmd=retrieve&dopt=graphics&list_uids=DDB0217025
G02.chr1_EST_301002.900c_F	chr1_EST_301002.900c-pcr	BioSequenceType : PCR_product	PolymerType : DNA	Attached	BioMaterialPackage : BioMaterialCharacteristics : Organism : Dictyostelium discoideum	TipC. ; ABA; JC1V1_0C0002_04059	ttttacacttcatccaacaattacacaagaagaaattctagaaacaaagaatgcatccaatatagagaatcatatggtttactttgaaatgttacatattaatccagttaaaatgaatttatcattcattagttgtaagagtccaaaagaaactcaagcaattcttggtgctagatcattggctgaactattgattggttt	genedb		http://www.genedb.org		DDB0216582	http://www.ncbi.nlm.nih.gov/entrez/query.fcgi?db=gene&cmd=retrieve&dopt=graphics&list_uids=DDB0216582
G02.chr1_EST_301002.900c_F	chr1_EST_301002.900c	BioSequenceType : gene	PolymerType : DNA	Database	BioMaterialPackage : BioMaterialCharacteristics : Organism : Dictyostelium discoideum	TipC. ; ABA; JC1V1_0C0002_04059		genedb		http://www.genedb.org		DDB0216582	http://www.ncbi.nlm.nih.gov/entrez/query.fcgi?db=gene&cmd=retrieve&dopt=graphics&list_uids=DDB0216582
split6.gid.0067c-F	split6.gid.0067c-pcr	BioSequenceType : PCR_product	PolymerType : DNA	Attached	BioMaterialPackage : BioMaterialCharacteristics : Organism : Dictyostelium discoideum	JC1V1_0C0001_02436	tcaaccatcacaagatgatagcataattccaaaaccgacattaccaccaattccatcaattgatgatgattccacatgtatttatgattcagccaattcatattcaatagatctccaactaacgactggaactaatgctaaacgtccaaaaaatgaaaaagactatcgttatgatctttctagttctgtaacatgcactcattacatca	genedb		http://www.genedb.org		DDB0190172	http://www.ncbi.nlm.nih.gov/entrez/query.fcgi?db=gene&cmd=retrieve&dopt=graphics&list_uids=DDB0190172
split6.gid.0067c-F	split6.gid.0067c	BioSequenceType : gene	PolymerType : DNA	Database	BioMaterialPackage : BioMaterialCharacteristics : Organism : Dictyostelium discoideum	JC1V1_0C0001_02436		genedb		http://www.genedb.org		DDB0190172	http://www.ncbi.nlm.nih.gov/entrez/query.fcgi?db=gene&cmd=retrieve&dopt=graphics&list_uids=DDB0190172
split16.hmmg.0085c-R	split16.hmmg.0085c-pcr	BioSequenceType : PCR_product	PolymerType : DNA	Attached	BioMaterialPackage : BioMaterialCharacteristics : Organism : Dictyostelium discoideum	BC6V1_0C0005_02217	atgatccagaaacacctttaatatgcagtaactttgataaaatctctgaagtagttttaaaaaatacttgtataaatgaaattgatgggagttcctttctatataaagagtacaacaattctgatgaacaacttttaaaaaaacctggtacaatggttacatatatttacccctttaaaagttgtagtgaaaatgaatttattataataaattttgaaaatgtttgtgaagatattaatggtcaaactgctcgtaaaataacatttgataaatcaacgctaatttaccataattgtagttctgaatgtgcttcttgtgatcctcaactaactacaaatatagaaaaacctcaagaaaagtgtttc	genedb		http://www.genedb.org		DDB0191599	http://www.ncbi.nlm.nih.gov/entrez/query.fcgi?db=gene&cmd=retrieve&dopt=graphics&list_uids=DDB0191599
split16.hmmg.0085c-R	split16.hmmg.0085c	BioSequenceType : gene	PolymerType : DNA	Database	BioMaterialPackage : BioMaterialCharacteristics : Organism : Dictyostelium discoideum	BC6V1_0C0005_02217		genedb		http://www.genedb.org		DDB0191599	http://www.ncbi.nlm.nih.gov/entrez/query.fcgi?db=gene&cmd=retrieve&dopt=graphics&list_uids=DDB0191599
split12.gid.0401c-F	split12.gid.0401c-pcr	BioSequenceType : PCR_product	PolymerType : DNA	Attached	BioMaterialPackage : BioMaterialCharacteristics : Organism : Dictyostelium discoideum	JC3V1_0C0006_10948	atttaatgagaccagaaccagaatcaattaatatgataatggaatgtaaaaaaattataaaaaaactggaaaaagcattaattgataatgatgaaagatcattaatttatttattatatcattatcatagtgaaacatcaaaaaggtattcattagtagaaattgaagttgataaaattgcaaacccatattcacaaataaaattaaagttagcaggttatattcaaaatcc	genedb		http://www.genedb.org		DDB0205117	http://www.ncbi.nlm.nih.gov/entrez/query.fcgi?db=gene&cmd=retrieve&dopt=graphics&list_uids=DDB0205117
split12.gid.0401c-F	split12.gid.0401c	BioSequenceType : gene	PolymerType : DNA	Database	BioMaterialPackage : BioMaterialCharacteristics : Organism : Dictyostelium discoideum	JC3V1_0C0006_10948		genedb		http://www.genedb.org		DDB0205117	http://www.ncbi.nlm.nih.gov/entrez/query.fcgi?db=gene&cmd=retrieve&dopt=graphics&list_uids=DDB0205117
A09.chr1_gid_301002.583c_F	chr1_gid_301002.583c-pcr	BioSequenceType : PCR_product	PolymerType : DNA	Attached	BioMaterialPackage : BioMaterialCharacteristics : Organism : Dictyostelium discoideum	JC1V1_0C0001_02900	aaagttctgatggtacttgcagaatatatagaaatgaaaagaaaaaaaaaaaaataatcacacaaccatcatcatgcccttcttcctctacaccagtttcagaaaaggataaagatagtgaagacactgatgacaatgacaacagcaatagtaatgatagtaataataataatacaaatagtaatagtacaggtaataatgtagtaaatagtgctacaattgaagatgtaaatacaaatagtagaaagaaattaaatttaattatatcaaatgttttatctagaagatcttataataatacatcaattccaaatgaagatatagctgagattgaagaactacaacaacaacaacaacaactggatgaagcaaaaataaaag	genedb		http://www.genedb.org		DDB0190573	http://www.ncbi.nlm.nih.gov/entrez/query.fcgi?db=gene&cmd=retrieve&dopt=graphics&list_uids=DDB0190573
A09.chr1_gid_301002.583c_F	chr1_gid_301002.583c	BioSequenceType : gene	PolymerType : DNA	Database	BioMaterialPackage : BioMaterialCharacteristics : Organism : Dictyostelium discoideum	JC1V1_0C0001_02900		genedb		http://www.genedb.org		DDB0190573	http://www.ncbi.nlm.nih.gov/entrez/query.fcgi?db=gene&cmd=retrieve&dopt=graphics&list_uids=DDB0190573
A11.schr6_gid_141002.324_F	schr6_gid_141002.324-pcr	BioSequenceType : PCR_product	PolymerType : DNA	Attached	BioMaterialPackage : BioMaterialCharacteristics : Organism : Dictyostelium discoideum	glutaminyl-peptide cyclotransferase; signal peptide; putative; glutaminyl-peptide cyclotransferase precursor; ABA; EC6V1_0C0029_09874	atattggttgaaagagttgccgatactccaaaccataaaaaagttagagaatatataatatcacaatttgatcaactctattgggatattgaattggattcatttaaagataatactccatttggtgagaaaacttttacaaatataattgtaacatcaaaatttgttaatgatgatgatgaagatgatattgacacaaaagaaagca	genedb		http://www.genedb.org		DDB0219916	http://www.ncbi.nlm.nih.gov/entrez/query.fcgi?db=gene&cmd=retrieve&dopt=graphics&list_uids=DDB0219916
A11.schr6_gid_141002.324_F	schr6_gid_141002.324	BioSequenceType : gene	PolymerType : DNA	Database	BioMaterialPackage : BioMaterialCharacteristics : Organism : Dictyostelium discoideum	glutaminyl-peptide cyclotransferase; signal peptide; putative; glutaminyl-peptide cyclotransferase precursor; ABA; EC6V1_0C0029_09874		genedb		http://www.genedb.org		DDB0219916	http://www.ncbi.nlm.nih.gov/entrez/query.fcgi?db=gene&cmd=retrieve&dopt=graphics&list_uids=DDB0219916
B07.chr2_gf_021002.425c_F	chr2_gf_021002.425c-pcr	BioSequenceType : PCR_product	PolymerType : DNA	Attached	BioMaterialPackage : BioMaterialCharacteristics : Organism : Dictyostelium discoideum	JC2V1_0C0002_12942	tctcatcaattggtaatgttaaatcaattacaaaatcaaaaaatgtttcattctcatcatcatcaccatcatctagtcaatcattaaactcaattcaatatagcccatgtggtggaccaactttgggaaatgtagtaggaaatcttgttggtggagttttaattggtactggtgtaattgtgggatcagttttaaacacagttggtaccattacaaatccaattttacatccaag	genedb		http://www.genedb.org		DDB0168488	http://www.ncbi.nlm.nih.gov/entrez/query.fcgi?db=gene&cmd=retrieve&dopt=graphics&list_uids=DDB0168488
B07.chr2_gf_021002.425c_F	chr2_gf_021002.425c	BioSequenceType : gene	PolymerType : DNA	Database	BioMaterialPackage : BioMaterialCharacteristics : Organism : Dictyostelium discoideum	JC2V1_0C0002_12942		genedb		http://www.genedb.org		DDB0168488	http://www.ncbi.nlm.nih.gov/entrez/query.fcgi?db=gene&cmd=retrieve&dopt=graphics&list_uids=DDB0168488
C08.chr1_gid_301002.572_F	chr1_gid_301002.572-pcr	BioSequenceType : PCR_product	PolymerType : DNA	Attached	BioMaterialPackage : BioMaterialCharacteristics : Organism : Dictyostelium discoideum	JC1V1_0C0001_02888	cgataaattcaccaaaaagtttcaataataataatcatagtagtaataattttaatattacaaatgtaaacaatttttattttaataataatttaaataatagtggtagtggtagtactagtagtggtggtaatagtggtacaccaccatcaccaattcaaataccaataatttgtacaacaactataatagttaaccaatcatctccacaaccattaccaattcaatatccacaaattcaattagaaaaatttaatttatcaccaaattccaatttatcaaatcaattaagcgatc	genedb		http://www.genedb.org		DDB0190562	http://www.ncbi.nlm.nih.gov/entrez/query.fcgi?db=gene&cmd=retrieve&dopt=graphics&list_uids=DDB0190562
C08.chr1_gid_301002.572_F	chr1_gid_301002.572	BioSequenceType : gene	PolymerType : DNA	Database	BioMaterialPackage : BioMaterialCharacteristics : Organism : Dictyostelium discoideum	JC1V1_0C0001_02888		genedb		http://www.genedb.org		DDB0190562	http://www.ncbi.nlm.nih.gov/entrez/query.fcgi?db=gene&cmd=retrieve&dopt=graphics&list_uids=DDB0190562
split16.gid.0116c PCR product	split16.gid.0116c-pcr	BioSequenceType : PCR_product	PolymerType : DNA	Attached	BioMaterialPackage : BioMaterialCharacteristics : Organism : Dictyostelium discoideum	Ras-like protein rasS. ; ABA; BC4V1_0C0020_08381	cattcgtattggtaggaaataaatgtgatctcaatgaatatcgtgaagtttcaaccgccgaaggtgaagaattggcaaagaagttaaactgtaaattcttggaaacctctgccaaagaaagaatcaatgtttctgaatctttttatgaacttgttagagaagttaaaaaagctcgtcaatcaaatcaacattcaaattctcaagaacaaaatactgatcaacca	genedb		http://www.genedb.org		DDB0185574	http://www.ncbi.nlm.nih.gov/entrez/query.fcgi?db=gene&cmd=retrieve&dopt=graphics&list_uids=DDB0185574
split16.gid.0116c PCR product	split16.gid.0116c	BioSequenceType : gene	PolymerType : DNA	Database	BioMaterialPackage : BioMaterialCharacteristics : Organism : Dictyostelium discoideum	Ras-like protein rasS. ; ABA; BC4V1_0C0020_08381		genedb		http://www.genedb.org		DDB0185574	http://www.ncbi.nlm.nih.gov/entrez/query.fcgi?db=gene&cmd=retrieve&dopt=graphics&list_uids=DDB0185574
G01.chr2_gid_011002.983c_F	chr2_gid_011002.983c-pcr	BioSequenceType : PCR_product	PolymerType : DNA	Attached	BioMaterialPackage : BioMaterialCharacteristics : Organism : Dictyostelium discoideum	Hypothetical protein. ; ABA; JC2V1_0C0035_05511	ctgttttattttgtttccgttgtccatatggtgctggttataaaaatacttatacacatggtttagatggaagcattattgcagagagtaatccaggtgtttatagagtagtttacggtcttacttcctatgatgattggttctttgtctctgttgatcgtaatgacttttttgtaaacacaatggataacttatacacagtaaagactcataatgaaatggttgattattttatgaaaaatcaatctcttctctttaaatctattcaaagaccagtccc	genedb		http://www.genedb.org		DDB0217161	http://www.ncbi.nlm.nih.gov/entrez/query.fcgi?db=gene&cmd=retrieve&dopt=graphics&list_uids=DDB0217161
G01.chr2_gid_011002.983c_F	chr2_gid_011002.983c	BioSequenceType : gene	PolymerType : DNA	Database	BioMaterialPackage : BioMaterialCharacteristics : Organism : Dictyostelium discoideum	Hypothetical protein. ; ABA; JC2V1_0C0035_05511		genedb		http://www.genedb.org		DDB0217161	http://www.ncbi.nlm.nih.gov/entrez/query.fcgi?db=gene&cmd=retrieve&dopt=graphics&list_uids=DDB0217161
F11.chr2_gid_011002.554_F	chr2_gid_011002.554-pcr	BioSequenceType : PCR_product	PolymerType : DNA	Attached	BioMaterialPackage : BioMaterialCharacteristics : Organism : Dictyostelium discoideum	JC2V1_0C0002_12898	taatgttattagggtttgggatatacgtaatcaagaggaccctttgtatacattggcaggtcatcaagacacaatcacatcgacatcggttagtaaggatggtgcttatctattatcgaattcaatggataacagttgtaaaatttgggatattagaccgtatgccccacccaatagaaatataaaaacatttaatggtgctcaaaataactttgaaaagaatttaattaaatcatcttggtcaattgatggtagaagaattggt	genedb		http://www.genedb.org		DDB0216897	http://www.ncbi.nlm.nih.gov/entrez/query.fcgi?db=gene&cmd=retrieve&dopt=graphics&list_uids=DDB0216897
F11.chr2_gid_011002.554_F	chr2_gid_011002.554	BioSequenceType : gene	PolymerType : DNA	Database	BioMaterialPackage : BioMaterialCharacteristics : Organism : Dictyostelium discoideum	JC2V1_0C0002_12898		genedb		http://www.genedb.org		DDB0216897	http://www.ncbi.nlm.nih.gov/entrez/query.fcgi?db=gene&cmd=retrieve&dopt=graphics&list_uids=DDB0216897
split13.gid.0600c PCR product	split13.gid.0600c-pcr	BioSequenceType : PCR_product	PolymerType : DNA	Attached	BioMaterialPackage : BioMaterialCharacteristics : Organism : Dictyostelium discoideum	JC3V1_0C0012_11443	tcatgcttattttcaacatcattggcaaccaccaaagcttcaattgcaagatgtgatgattgtaaaaatgcattaagaactgttgattcaaaattaccaggaaaaagatcaagagaacaaattgaaaattatcttcaaggagcttgtcaacaagctactgcaattgttccacttcctgaattacctatttcactcccagt	genedb		http://www.genedb.org		DDB0205390	http://www.ncbi.nlm.nih.gov/entrez/query.fcgi?db=gene&cmd=retrieve&dopt=graphics&list_uids=DDB0205390
split13.gid.0600c PCR product	split13.gid.0600c	BioSequenceType : gene	PolymerType : DNA	Database	BioMaterialPackage : BioMaterialCharacteristics : Organism : Dictyostelium discoideum	JC3V1_0C0012_11443		genedb		http://www.genedb.org		DDB0205390	http://www.ncbi.nlm.nih.gov/entrez/query.fcgi?db=gene&cmd=retrieve&dopt=graphics&list_uids=DDB0205390
split25.gid.0185 PCR product	split25.gid.0185-pcr	BioSequenceType : PCR_product	PolymerType : DNA	Attached	BioMaterialPackage : BioMaterialCharacteristics : Organism : Dictyostelium discoideum	JC1V1_0C0001_03225	gtggagcacgttactctaatgaattgttttcattggacactgttacgatgcgttggactaaacatgatgtattgggaacacctccctcagagagatggtgtcatacaatgtgcagtttcggtaagaaggtggttacatttggtggctcaaacgataagagaaaagataataaagtttatatattggataccgatacgatggaatggtcgcaacctcccacctctggaaactgtccaatacccagacagttgcatactgcagtggcaatcggcgagagtatgatcgttttcggaggctggggtaaacatcaggaattgaatgacctctacatactcaatactcgtactatgaaatgggtt	genedb		http://www.genedb.org		DDB0201976	http://www.ncbi.nlm.nih.gov/entrez/query.fcgi?db=gene&cmd=retrieve&dopt=graphics&list_uids=DDB0201976
split25.gid.0185 PCR product	split25.gid.0185	BioSequenceType : gene	PolymerType : DNA	Database	BioMaterialPackage : BioMaterialCharacteristics : Organism : Dictyostelium discoideum	JC1V1_0C0001_03225		genedb		http://www.genedb.org		DDB0201976	http://www.ncbi.nlm.nih.gov/entrez/query.fcgi?db=gene&cmd=retrieve&dopt=graphics&list_uids=DDB0201976
split7.gid.0460c-F	split7.gid.0460c-pcr	BioSequenceType : PCR_product	PolymerType : DNA	Attached	BioMaterialPackage : BioMaterialCharacteristics : Organism : Dictyostelium discoideum	BC6V1_0C0002_01967	caaagaaattcacaacatcatacttttattcaatcattacataccacctacagttcatatggtccaaccgctcgtattgcattacgttggattcattcacatttattctctgatttcatcgatcatcaaactgttgaactattggttgcatcactttataaagtaactgaaaatcactatcacaatcaaaatcaaaatgaaaaagactcctcctcctcctattctttagacacttcatcaattccaaaaaccccaattatgggtttccttaga	genedb		http://www.genedb.org		DDB0183891	http://www.ncbi.nlm.nih.gov/entrez/query.fcgi?db=gene&cmd=retrieve&dopt=graphics&list_uids=DDB0183891
split7.gid.0460c-F	split7.gid.0460c	BioSequenceType : gene	PolymerType : DNA	Database	BioMaterialPackage : BioMaterialCharacteristics : Organism : Dictyostelium discoideum	BC6V1_0C0002_01967		genedb		http://www.genedb.org		DDB0183891	http://www.ncbi.nlm.nih.gov/entrez/query.fcgi?db=gene&cmd=retrieve&dopt=graphics&list_uids=DDB0183891
F07.chr2_gid_011002.2518c_F	chr2_gid_011002.2518c-pcr	BioSequenceType : PCR_product	PolymerType : DNA	Attached	BioMaterialPackage : BioMaterialCharacteristics : Organism : Dictyostelium discoideum	JC2V1_0C0022_01427	attagcaaatgcttcaacttcttttaaaaataaaccaatttcaattagagttttctcaattttacattatgatgaaaaagaaatgaataataataataataataataataataattataattatgaaattcagttaggtaataattttggtactgtaaagattatatctgatgttgagcatgaatttaatattattaatgatcattcttataatttaataaaatcattaaatattaaaaaaccgtttagatgcggttacagtgatacaaccattggattttcaaaagatttaggcactgacccaatattaaatatcaggcacaaactacaaa	genedb		http://www.genedb.org		DDB0169017	http://www.ncbi.nlm.nih.gov/entrez/query.fcgi?db=gene&cmd=retrieve&dopt=graphics&list_uids=DDB0169017
F07.chr2_gid_011002.2518c_F	chr2_gid_011002.2518c	BioSequenceType : gene	PolymerType : DNA	Database	BioMaterialPackage : BioMaterialCharacteristics : Organism : Dictyostelium discoideum	JC2V1_0C0022_01427		genedb		http://www.genedb.org		DDB0169017	http://www.ncbi.nlm.nih.gov/entrez/query.fcgi?db=gene&cmd=retrieve&dopt=graphics&list_uids=DDB0169017
split11.gid.0213c-F	split11.gid.0213c-pcr	BioSequenceType : PCR_product	PolymerType : DNA	Attached	BioMaterialPackage : BioMaterialCharacteristics : Organism : Dictyostelium discoideum	Similar to Dictyostelium discoideum (Slime mold). Homeobox-containing protein. ; ABA; BC4V1_0C0088_13482	agaatttcacaaaagaccagcatttccaaacgaatttatttatgcattaggtgaggttttggccaaaaatacctctttagaaaaaattaatttttatagttttcatacagctcaattgtttgaatatattttaactcatggaaatcaatcaattacaagatttacaactacttttataaatacacataaaaataaaaaagaatatatagaatcagttgaaaaattaattgctcaatatccacatatcgaatcctt	genedb		http://www.genedb.org		DDB0186932	http://www.ncbi.nlm.nih.gov/entrez/query.fcgi?db=gene&cmd=retrieve&dopt=graphics&list_uids=DDB0186932
split11.gid.0213c-F	split11.gid.0213c	BioSequenceType : gene	PolymerType : DNA	Database	BioMaterialPackage : BioMaterialCharacteristics : Organism : Dictyostelium discoideum	Similar to Dictyostelium discoideum (Slime mold). Homeobox-containing protein. ; ABA; BC4V1_0C0088_13482		genedb		http://www.genedb.org		DDB0186932	http://www.ncbi.nlm.nih.gov/entrez/query.fcgi?db=gene&cmd=retrieve&dopt=graphics&list_uids=DDB0186932
B05.chr1_gid_301002.688_F	chr1_gid_301002.688-pcr	BioSequenceType : PCR_product	PolymerType : DNA	Attached	BioMaterialPackage : BioMaterialCharacteristics : Organism : Dictyostelium discoideum	JC1V1_0C0001_03159	tgatcaattcaaagttgttggtgtaccaattgaaccatctaaggaaaccctcgataatctcaaatcaagattatacgatgccaatggtcaaatgaagagtgttgatacaatttgtcaagatcaacaactcgtcgttgatttagctgaagttggaccagatcaaaatatcgtttgttttggtattaatttcaaggatgccaatggtaagtggaatactgattacaacaaatactgtgatgttaataatcaaatctatgaaagatttgattataaaaaagaagttggtatggctcaatttgatttaattttctcaaataccgctttcaacgatcagtatggtcaagt	genedb		http://www.genedb.org		DDB0201947	http://www.ncbi.nlm.nih.gov/entrez/query.fcgi?db=gene&cmd=retrieve&dopt=graphics&list_uids=DDB0201947
B05.chr1_gid_301002.688_F	chr1_gid_301002.688	BioSequenceType : gene	PolymerType : DNA	Database	BioMaterialPackage : BioMaterialCharacteristics : Organism : Dictyostelium discoideum	JC1V1_0C0001_03159		genedb		http://www.genedb.org		DDB0201947	http://www.ncbi.nlm.nih.gov/entrez/query.fcgi?db=gene&cmd=retrieve&dopt=graphics&list_uids=DDB0201947
split21.gid.0507-F	split21.gid.0507-pcr	BioSequenceType : PCR_product	PolymerType : DNA	Attached	BioMaterialPackage : BioMaterialCharacteristics : Organism : Dictyostelium discoideum	P67-like superoxide-generating NADPH oxidase. ; ABA; BC5V1_0C0055_08784	tcaatcaattgaacgatatgagagcggtaatgttggagaagcattaactattttaacatcaattgaacaaagtacatcaaagataaattataatattggtgttatgtatataaagagtaataattttagaaatgcaattgaatatttcaatcgatcagttgaacaagataaatatttagcatcatcctattatatgagagctatcgctcatcatatgaatg	genedb		http://www.genedb.org		DDB0188122	http://www.ncbi.nlm.nih.gov/entrez/query.fcgi?db=gene&cmd=retrieve&dopt=graphics&list_uids=DDB0188122
split21.gid.0507-F	split21.gid.0507	BioSequenceType : gene	PolymerType : DNA	Database	BioMaterialPackage : BioMaterialCharacteristics : Organism : Dictyostelium discoideum	P67-like superoxide-generating NADPH oxidase. ; ABA; BC5V1_0C0055_08784		genedb		http://www.genedb.org		DDB0188122	http://www.ncbi.nlm.nih.gov/entrez/query.fcgi?db=gene&cmd=retrieve&dopt=graphics&list_uids=DDB0188122
B05.schr6_gid_141002.264_F	schr6_gid_141002.264-pcr	BioSequenceType : PCR_product	PolymerType : DNA	Attached	BioMaterialPackage : BioMaterialCharacteristics : Organism : Dictyostelium discoideum	BC4V1_0C0061_11171	cattggtcaacaatttacaagaaaatcaaatgaagaaattcaagtttcaactttaaataaattaatagattgtattgaaaatagtaaaattgaaagtttaagatatatttgtccaaaagttgaatgccattatcatgttttaaaaaattatcctcataaaattaaaactgatgataatgaaggattatttacttgctattatttaaatggtcaatttgataaaatgaaagaaatgatattttcagaaaatggatgtgttagatttgttgaaatttatacaatttttgaaatcgttaaaagaaatgatatatcaacaattgaatttttaataaattcaagacaacaactacaacaacaaaatgatcaaacacaacaaacaagaccaaaagaact	genedb		http://www.genedb.org		DDB0186375	http://www.ncbi.nlm.nih.gov/entrez/query.fcgi?db=gene&cmd=retrieve&dopt=graphics&list_uids=DDB0186375
B05.schr6_gid_141002.264_F	schr6_gid_141002.264	BioSequenceType : gene	PolymerType : DNA	Database	BioMaterialPackage : BioMaterialCharacteristics : Organism : Dictyostelium discoideum	BC4V1_0C0061_11171		genedb		http://www.genedb.org		DDB0186375	http://www.ncbi.nlm.nih.gov/entrez/query.fcgi?db=gene&cmd=retrieve&dopt=graphics&list_uids=DDB0186375
split17.gid.0294 PCR product	split17.gid.0294-pcr	BioSequenceType : PCR_product	PolymerType : DNA	Attached	BioMaterialPackage : BioMaterialCharacteristics : Organism : Dictyostelium discoideum	BC5V1_0C0065_09485	ggtaatggtcaaattgttttagtatcaagtttaactagttatttgaattttgtattaccaacttattgtggatcaaaagcatttgtaacatcatttggattaacattaagaaatagattaaaggatagtggtgttggtgtttcaattgttgcacctggttttgttgatactccaatgtctgattcattgaaacaagattcattaccattctctgttacaccaaatcaagctgctacaata	genedb		http://www.genedb.org		DDB0188238	http://www.ncbi.nlm.nih.gov/entrez/query.fcgi?db=gene&cmd=retrieve&dopt=graphics&list_uids=DDB0188238
split17.gid.0294 PCR product	split17.gid.0294	BioSequenceType : gene	PolymerType : DNA	Database	BioMaterialPackage : BioMaterialCharacteristics : Organism : Dictyostelium discoideum	BC5V1_0C0065_09485		genedb		http://www.genedb.org		DDB0188238	http://www.ncbi.nlm.nih.gov/entrez/query.fcgi?db=gene&cmd=retrieve&dopt=graphics&list_uids=DDB0188238
split1.gf.0663c-F	split1.gf.0663c-pcr	BioSequenceType : PCR_product	PolymerType : DNA	Attached	BioMaterialPackage : BioMaterialCharacteristics : Organism : Dictyostelium discoideum	Hypothetical protein. ; ABA; JC2V1_0C0018_00260	accaaaaccaattaaagagactaaagaaaagtggattcaaattccaactgttgaaacaattaaagaatcactttcaaatttaaaacaaaaatgtattaaatcagctaatccaggtttatggtggtcatacgaattttgttatcatgataaagttagacaagtgcatgttga	genedb		http://www.genedb.org		DDB0217687	http://www.ncbi.nlm.nih.gov/entrez/query.fcgi?db=gene&cmd=retrieve&dopt=graphics&list_uids=DDB0217687
split1.gf.0663c-F	split1.gf.0663c	BioSequenceType : gene	PolymerType : DNA	Database	BioMaterialPackage : BioMaterialCharacteristics : Organism : Dictyostelium discoideum	Hypothetical protein. ; ABA; JC2V1_0C0018_00260		genedb		http://www.genedb.org		DDB0217687	http://www.ncbi.nlm.nih.gov/entrez/query.fcgi?db=gene&cmd=retrieve&dopt=graphics&list_uids=DDB0217687
split3.gid.0213c-F	split3.gid.0213c-pcr	BioSequenceType : PCR_product	PolymerType : DNA	Attached	BioMaterialPackage : BioMaterialCharacteristics : Organism : Dictyostelium discoideum	hypothetical protein; EC6V1_0C0004_08151	gaccttgactttgaaacaacagcacaaaatccaaattccaatgaaattctacctttgggaacagaagcattaataatttataattcaccaagtggagaaaaaagatccaccaaaaatcaaacaaaagaaaatactaaaaatgacactggttctctctttgacgatttagg	genedb		http://www.genedb.org		DDB0191746	http://www.ncbi.nlm.nih.gov/entrez/query.fcgi?db=gene&cmd=retrieve&dopt=graphics&list_uids=DDB0191746
split3.gid.0213c-F	split3.gid.0213c	BioSequenceType : gene	PolymerType : DNA	Database	BioMaterialPackage : BioMaterialCharacteristics : Organism : Dictyostelium discoideum	hypothetical protein; EC6V1_0C0004_08151		genedb		http://www.genedb.org		DDB0191746	http://www.ncbi.nlm.nih.gov/entrez/query.fcgi?db=gene&cmd=retrieve&dopt=graphics&list_uids=DDB0191746
G07.chr2_gid_011002.510_F	chr2_gid_011002.510-pcr	BioSequenceType : PCR_product	PolymerType : DNA	Attached	BioMaterialPackage : BioMaterialCharacteristics : Organism : Dictyostelium discoideum	JC2V1_0C0022_01493	ggatgtgtggtatgagagatattcgtacttcaccagacatagttagaaataatattaataataataacaataataataataataataataataataataatgataataataatattgataataataataataataataattataaaaataattatataaataatttcaaatgtaatgaaaataaaagaaatagtttaatattcaaattaacattatttagtcatattgatggtggatc	genedb		http://www.genedb.org		DDB0217883	http://www.ncbi.nlm.nih.gov/entrez/query.fcgi?db=gene&cmd=retrieve&dopt=graphics&list_uids=DDB0217883
G07.chr2_gid_011002.510_F	chr2_gid_011002.510	BioSequenceType : gene	PolymerType : DNA	Database	BioMaterialPackage : BioMaterialCharacteristics : Organism : Dictyostelium discoideum	JC2V1_0C0022_01493		genedb		http://www.genedb.org		DDB0217883	http://www.ncbi.nlm.nih.gov/entrez/query.fcgi?db=gene&cmd=retrieve&dopt=graphics&list_uids=DDB0217883
split5.gid.0204-F	split5.gid.0204-pcr	BioSequenceType : PCR_product	PolymerType : DNA	Attached	BioMaterialPackage : BioMaterialCharacteristics : Organism : Dictyostelium discoideum	JC3V1_0C0048_01228	cttcacaaatttttcatggtttaaagttcattttaaaaatcatacatttaaaacatctgaacatgcattccaagcatttaaatttgaacacgagcaaaaaatatttttccaaattttaaattcaaaaacagcgagtgaatcaaaaagaatagcacatttaaataatgataaaaaaagaaaagattgggaaacaatcaaagatcaaa	genedb		http://www.genedb.org		DDB0204567	http://www.ncbi.nlm.nih.gov/entrez/query.fcgi?db=gene&cmd=retrieve&dopt=graphics&list_uids=DDB0204567
split5.gid.0204-F	split5.gid.0204	BioSequenceType : gene	PolymerType : DNA	Database	BioMaterialPackage : BioMaterialCharacteristics : Organism : Dictyostelium discoideum	JC3V1_0C0048_01228		genedb		http://www.genedb.org		DDB0204567	http://www.ncbi.nlm.nih.gov/entrez/query.fcgi?db=gene&cmd=retrieve&dopt=graphics&list_uids=DDB0204567
split9.gid.0022c PCR product	split9.gid.0022c-pcr	BioSequenceType : PCR_product	PolymerType : DNA	Attached	BioMaterialPackage : BioMaterialCharacteristics : Organism : Dictyostelium discoideum	JC3V1_0C0009_11053	aataacagtgttgaagatagtgttagtagtgatttaattgatttagaatgtacattcgaatcaatgggtttggataatagaatccttagagcattaaaaaagatgggattccaaaatccaagtcttgtacaatcaaaatcaattccactctcattacaaggtaaagatattttagcaaaagctagaactggttctggtaaaactgctgcatattc	genedb		http://www.genedb.org		DDB0205182	http://www.ncbi.nlm.nih.gov/entrez/query.fcgi?db=gene&cmd=retrieve&dopt=graphics&list_uids=DDB0205182
split9.gid.0022c PCR product	split9.gid.0022c	BioSequenceType : gene	PolymerType : DNA	Database	BioMaterialPackage : BioMaterialCharacteristics : Organism : Dictyostelium discoideum	JC3V1_0C0009_11053		genedb		http://www.genedb.org		DDB0205182	http://www.ncbi.nlm.nih.gov/entrez/query.fcgi?db=gene&cmd=retrieve&dopt=graphics&list_uids=DDB0205182
split23.gid.0497 PCR product	split23.gid.0497-pcr	BioSequenceType : PCR_product	PolymerType : DNA	Attached	BioMaterialPackage : BioMaterialCharacteristics : Organism : Dictyostelium discoideum	Hypothetical protein. ; ABA; JC2V1_0C0022_01464	gatgctgaccaaaatctaataccaattaattgtagtatattggaattttctggaaatttaaattcaagtttagtatttggtaaagatattataattccttcaagtataaaaaaacttaaaatacatttacgaaatagtaaatgtataaaagttggttcgattccattaacagttgttgatttatttttaaaaggtagtttaccattgcaaattccaattggtatgataccaacatcaattacaacattacatatcgatttctatggttatcaaatttcacctt	genedb		http://www.genedb.org		DDB0168254	http://www.ncbi.nlm.nih.gov/entrez/query.fcgi?db=gene&cmd=retrieve&dopt=graphics&list_uids=DDB0168254
split23.gid.0497 PCR product	split23.gid.0497	BioSequenceType : gene	PolymerType : DNA	Database	BioMaterialPackage : BioMaterialCharacteristics : Organism : Dictyostelium discoideum	Hypothetical protein. ; ABA; JC2V1_0C0022_01464		genedb		http://www.genedb.org		DDB0168254	http://www.ncbi.nlm.nih.gov/entrez/query.fcgi?db=gene&cmd=retrieve&dopt=graphics&list_uids=DDB0168254
split17.gid.0108c PCR product	split17.gid.0108c-pcr	BioSequenceType : PCR_product	PolymerType : DNA	Attached	BioMaterialPackage : BioMaterialCharacteristics : Organism : Dictyostelium discoideum	BC4V1_0C0012_07588	ggtcaagctgatgtagttttatcaaaagttgaagcagacgtttattggtgtattagtttattgatgaattcagttaaacattattcagttggtactggatgtggtttacctgcagaaggtatgatgaaaagattggaagctttagttaaagaatctaatgatcaactttataaacatttgaaatccatggatattgattttagtcatttcagtttccgttggatggtttgtttcttaacaagggaattaaatttagagactggtatcaatttatggg	genedb		http://www.genedb.org		DDB0185432	http://www.ncbi.nlm.nih.gov/entrez/query.fcgi?db=gene&cmd=retrieve&dopt=graphics&list_uids=DDB0185432
split17.gid.0108c PCR product	split17.gid.0108c	BioSequenceType : gene	PolymerType : DNA	Database	BioMaterialPackage : BioMaterialCharacteristics : Organism : Dictyostelium discoideum	BC4V1_0C0012_07588		genedb		http://www.genedb.org		DDB0185432	http://www.ncbi.nlm.nih.gov/entrez/query.fcgi?db=gene&cmd=retrieve&dopt=graphics&list_uids=DDB0185432
E01.chr2_gid_011002.2174c_F	chr2_gid_011002.2174c-pcr	BioSequenceType : PCR_product	PolymerType : DNA	Attached	BioMaterialPackage : BioMaterialCharacteristics : Organism : Dictyostelium discoideum	Hypothetical protein. ; ABA; JC2V1_0C0022_01441	tcaagaaagagagagacaatgtataattaaattccaacaacttcaaaaaactggcgatgactattttgtattagctgaagaatatttttcaagaaatggaaataaaaatgttagtcgtagtattattccaaatgatattcaagtaatgactaatgaacaacttaattcttcacttcaatttcaattaatgatgtatcgtgataaaataactgatggt	genedb		http://www.genedb.org		DDB0217899	http://www.ncbi.nlm.nih.gov/entrez/query.fcgi?db=gene&cmd=retrieve&dopt=graphics&list_uids=DDB0217899
E01.chr2_gid_011002.2174c_F	chr2_gid_011002.2174c	BioSequenceType : gene	PolymerType : DNA	Database	BioMaterialPackage : BioMaterialCharacteristics : Organism : Dictyostelium discoideum	Hypothetical protein. ; ABA; JC2V1_0C0022_01441		genedb		http://www.genedb.org		DDB0217899	http://www.ncbi.nlm.nih.gov/entrez/query.fcgi?db=gene&cmd=retrieve&dopt=graphics&list_uids=DDB0217899
split17.gid.0534 PCR product	split17.gid.0534-pcr	BioSequenceType : PCR_product	PolymerType : DNA	Attached	BioMaterialPackage : BioMaterialCharacteristics : Organism : Dictyostelium discoideum	Glycogen phosphorylase 1 (EC 2.4.1.1) (GP1). ; ABA; JC3V1_0C0015_11720	cagagagagatccaaagagagtttactatttatcaatggaatttttaatgggtagatcattacaaaatgcaatttacaatatgaatctcaaagatgaatatcataatgccttgttagagttgggctttgaaatggaagacctctacgaagaggagaaagatgctgcattgggtaatggtggtttgggtcgtttagctgcatgtttcatggattcattggcaacattaaagtatccagcatggggttatggtcttcgttataattatggtatgtttgaacaaggtatctatgatggttatcaaaccgaggtaccagattattggttggtagctg	genedb		http://www.genedb.org		DDB0205601	http://www.ncbi.nlm.nih.gov/entrez/query.fcgi?db=gene&cmd=retrieve&dopt=graphics&list_uids=DDB0205601
split17.gid.0534 PCR product	split17.gid.0534	BioSequenceType : gene	PolymerType : DNA	Database	BioMaterialPackage : BioMaterialCharacteristics : Organism : Dictyostelium discoideum	Glycogen phosphorylase 1 (EC 2.4.1.1) (GP1). ; ABA; JC3V1_0C0015_11720		genedb		http://www.genedb.org		DDB0205601	http://www.ncbi.nlm.nih.gov/entrez/query.fcgi?db=gene&cmd=retrieve&dopt=graphics&list_uids=DDB0205601
F12.schr6_gid_141002.92_F	schr6_gid_141002.92-pcr	BioSequenceType : PCR_product	PolymerType : DNA	Attached	BioMaterialPackage : BioMaterialCharacteristics : Organism : Dictyostelium discoideum	putative DEAD/DEAH box helicase; RNA helicase (Fragment). ; ABA; EC6V1_0C0004_08141	atgatgaaggtgacaaaaataaagaaaaagaaaaagaaaaagaaaaagaaaaagaaaaagaaaaagaaaaagaaaaagaaaaagaaaaagaaaaagaaaaagaaaaagaaaaagaaaaaaataaagaaattgaaaataaaacatatccaaataattgtaaaataccaattgcaaatacaggagaaagtgaatgtttaccaaatacattaaaattattttttaagaaaactcaatttccaacaccaactttatttcaacaatatgcatggccagcaattttaacaggtcatgatattattggtacaagtttaccaggatcaggtaaaacattgggttatttagcac	genedb		http://www.genedb.org		DDB0191737	http://www.ncbi.nlm.nih.gov/entrez/query.fcgi?db=gene&cmd=retrieve&dopt=graphics&list_uids=DDB0191737
F12.schr6_gid_141002.92_F	schr6_gid_141002.92	BioSequenceType : gene	PolymerType : DNA	Database	BioMaterialPackage : BioMaterialCharacteristics : Organism : Dictyostelium discoideum	putative DEAD/DEAH box helicase; RNA helicase (Fragment). ; ABA; EC6V1_0C0004_08141		genedb		http://www.genedb.org		DDB0191737	http://www.ncbi.nlm.nih.gov/entrez/query.fcgi?db=gene&cmd=retrieve&dopt=graphics&list_uids=DDB0191737
split8.gid.0091 PCR product	split8.gid.0091-pcr	BioSequenceType : PCR_product	PolymerType : DNA	Attached	BioMaterialPackage : BioMaterialCharacteristics : Organism : Dictyostelium discoideum	BC5V1_0C0116_00050	tggtgtaaatagaggtgatagattacttcataattttttcaactcaataaattatcaatcaaattatatggttgatagagttgaaagagcttttggtggtagtaaattagctggtgacgttttcaagattactgctggtgttggtttaccattagctttaggttatggaattcatcgttacatttctcaaagaccaaaattaaaagaaaaaattccatggggtcaattaagaaatggtggtaatgttatctctcgtg	genedb		http://www.genedb.org		DDB0188953	http://www.ncbi.nlm.nih.gov/entrez/query.fcgi?db=gene&cmd=retrieve&dopt=graphics&list_uids=DDB0188953
split8.gid.0091 PCR product	split8.gid.0091	BioSequenceType : gene	PolymerType : DNA	Database	BioMaterialPackage : BioMaterialCharacteristics : Organism : Dictyostelium discoideum	BC5V1_0C0116_00050		genedb		http://www.genedb.org		DDB0188953	http://www.ncbi.nlm.nih.gov/entrez/query.fcgi?db=gene&cmd=retrieve&dopt=graphics&list_uids=DDB0188953
D06.chr2_ESTs_011002.1053_F	chr2_ESTs_011002.1053-pcr	BioSequenceType : PCR_product	PolymerType : DNA	Attached	BioMaterialPackage : BioMaterialCharacteristics : Organism : Dictyostelium discoideum	Similar to Mus musculus (Mouse). Calcium-binding mitochondrial carrier protein Aralar2 (Solute carrier family 25; member 13) (Citrin). ; ABA; JC2V1_0C0022_01562	ttgggttaccaaaaatactcttatgtggtattacagctggttcaatagctgcttcagtcagtacaccattcgatgtaattaaaactagaattcaagtaaaacctggtccaaatgatccacactataaaggtatagctgattgtttccgtaaaactatacaatctgaaggtccaaaagctctctttaaaggtgttttaccaagagtttgtatcatttcaccattg	genedb		http://www.genedb.org		DDB0168357	http://www.ncbi.nlm.nih.gov/entrez/query.fcgi?db=gene&cmd=retrieve&dopt=graphics&list_uids=DDB0168357
D06.chr2_ESTs_011002.1053_F	chr2_ESTs_011002.1053	BioSequenceType : gene	PolymerType : DNA	Database	BioMaterialPackage : BioMaterialCharacteristics : Organism : Dictyostelium discoideum	Similar to Mus musculus (Mouse). Calcium-binding mitochondrial carrier protein Aralar2 (Solute carrier family 25; member 13) (Citrin). ; ABA; JC2V1_0C0022_01562		genedb		http://www.genedb.org		DDB0168357	http://www.ncbi.nlm.nih.gov/entrez/query.fcgi?db=gene&cmd=retrieve&dopt=graphics&list_uids=DDB0168357
split15.gid.0008 PCR product	split15.gid.0008-pcr	BioSequenceType : PCR_product	PolymerType : DNA	Attached	BioMaterialPackage : BioMaterialCharacteristics : Organism : Dictyostelium discoideum	BC4V1_0C0021_08418	gtggaccacatggtacttataaacagccaacatcgaaattacctttactcatattcatgttatcaattgcagatttctttacatcatttttcattatcatttctcaatcttatttaatcaataattcaaaatcatatagtacaccctattcaccagatttaaaaattcatttctcaccttgtataatcttacgtgccataattc	genedb		http://www.genedb.org		DDB0185608	http://www.ncbi.nlm.nih.gov/entrez/query.fcgi?db=gene&cmd=retrieve&dopt=graphics&list_uids=DDB0185608
split15.gid.0008 PCR product	split15.gid.0008	BioSequenceType : gene	PolymerType : DNA	Database	BioMaterialPackage : BioMaterialCharacteristics : Organism : Dictyostelium discoideum	BC4V1_0C0021_08418		genedb		http://www.genedb.org		DDB0185608	http://www.ncbi.nlm.nih.gov/entrez/query.fcgi?db=gene&cmd=retrieve&dopt=graphics&list_uids=DDB0185608
split7.gid.0276 PCR product	split7.gid.0276-pcr	BioSequenceType : PCR_product	PolymerType : DNA	Attached	BioMaterialPackage : BioMaterialCharacteristics : Organism : Dictyostelium discoideum	Putative ribonucleoprotein. ; ABA; BC6V1_0C0002_02008	ggtaatggtggtaataatggtaatatgtatggtagaaactttaacaatggtaataatggtccaatgggtggtatgaatggtaatggtatgaataatggtggtccaatgggtaatggtatgaacaatggtggtccaatgggtaatggtatgaataatggcggtccaatgggtaacggtatgaataatggtggtccaatgggcaatggcatgaatggtaatggtatgaatggtaatggtatgggtggtccaatgggtaatggtatgaataatggtatgggtggcatgaatcaaggtggtccaatgggtaataaaaagaatcaaagtgttggtccacaaggttcaaatctattcgt	genedb		http://www.genedb.org		DDB0183926	http://www.ncbi.nlm.nih.gov/entrez/query.fcgi?db=gene&cmd=retrieve&dopt=graphics&list_uids=DDB0183926
split7.gid.0276 PCR product	split7.gid.0276	BioSequenceType : gene	PolymerType : DNA	Database	BioMaterialPackage : BioMaterialCharacteristics : Organism : Dictyostelium discoideum	Putative ribonucleoprotein. ; ABA; BC6V1_0C0002_02008		genedb		http://www.genedb.org		DDB0183926	http://www.ncbi.nlm.nih.gov/entrez/query.fcgi?db=gene&cmd=retrieve&dopt=graphics&list_uids=DDB0183926
G02.chr2_gid_011002.851c_F	chr2_gid_011002.851c-pcr	BioSequenceType : PCR_product	PolymerType : DNA	Attached	BioMaterialPackage : BioMaterialCharacteristics : Organism : Dictyostelium discoideum	Hypothetical protein. ; predicted by automatic BLAST annotation	aatcaaactgacgatgatttatttaaagagactgtattaattgaaggtggtgataatactaaacatgtatattgtttcattgatgcctatactgcaaatcctgtaactattaaagtaacaagaccagatgcaaattcattacaacccttgaccaatgttgaattattagcaatttattcaaaagcttttcaattcatctatgaagaagaggaaaaagaagtaggtaatcctggtcaca	genedb		http://www.genedb.org		DDB0217381	http://www.ncbi.nlm.nih.gov/entrez/query.fcgi?db=gene&cmd=retrieve&dopt=graphics&list_uids=DDB0217381
G02.chr2_gid_011002.851c_F	chr2_gid_011002.851c	BioSequenceType : gene	PolymerType : DNA	Database	BioMaterialPackage : BioMaterialCharacteristics : Organism : Dictyostelium discoideum	Hypothetical protein. ; predicted by automatic BLAST annotation		genedb		http://www.genedb.org		DDB0217381	http://www.ncbi.nlm.nih.gov/entrez/query.fcgi?db=gene&cmd=retrieve&dopt=graphics&list_uids=DDB0217381
B01.chr1_gid_301002.1413_F	chr1_gid_301002.1413-pcr	BioSequenceType : PCR_product	PolymerType : DNA	Attached	BioMaterialPackage : BioMaterialCharacteristics : Organism : Dictyostelium discoideum	JC1V1_0C0001_03438	aattttcaacaacaacaaccacaacaacaacagccacaacaacaaccaattgtttatttatcacaattttatacatcagaagggaataataaagattttataaagagacaaaattcaattattgaaaaagttattaaagattattcattcaaatttcaatgtgaaaataccaaaccagatgaaaaacaatttcctgattgggcattctcttattctcaaa	genedb		http://www.genedb.org		DDB0191053	http://www.ncbi.nlm.nih.gov/entrez/query.fcgi?db=gene&cmd=retrieve&dopt=graphics&list_uids=DDB0191053
B01.chr1_gid_301002.1413_F	chr1_gid_301002.1413	BioSequenceType : gene	PolymerType : DNA	Database	BioMaterialPackage : BioMaterialCharacteristics : Organism : Dictyostelium discoideum	JC1V1_0C0001_03438		genedb		http://www.genedb.org		DDB0191053	http://www.ncbi.nlm.nih.gov/entrez/query.fcgi?db=gene&cmd=retrieve&dopt=graphics&list_uids=DDB0191053
E05.chr2_gid_011002.2089c_F	chr2_gid_011002.2089c-pcr	BioSequenceType : PCR_product	PolymerType : DNA	Attached	BioMaterialPackage : BioMaterialCharacteristics : Organism : Dictyostelium discoideum	Hypothetical protein. ; predicted by automatic BLAST annotation	ggtggtaaagaagaattgaattttccaaaatttataattaaatggtgctgtcttaatttagaattaacatcaataaattatatatttaaagtaatcaagagtgaaaagtctttaaatgaggattttttttttaactattacaggccaactaaaatatcagaattttgtctagtatcattacaattgggtaaaattgaaattacaaaattatcattcacaattttaaataattattttacacattttagttcatatgtacaagagtactatcaaaattttaaagaccaggttgaaaattatagcgaacatgattatttaatcaacagaaattcattagccgaactactacatggcattattggaggattaaagcaagctaaagagtatgc	genedb		http://www.genedb.org		DDB0217228	http://www.ncbi.nlm.nih.gov/entrez/query.fcgi?db=gene&cmd=retrieve&dopt=graphics&list_uids=DDB0217228
E05.chr2_gid_011002.2089c_F	chr2_gid_011002.2089c	BioSequenceType : gene	PolymerType : DNA	Database	BioMaterialPackage : BioMaterialCharacteristics : Organism : Dictyostelium discoideum	Hypothetical protein. ; predicted by automatic BLAST annotation		genedb		http://www.genedb.org		DDB0217228	http://www.ncbi.nlm.nih.gov/entrez/query.fcgi?db=gene&cmd=retrieve&dopt=graphics&list_uids=DDB0217228
H08.chr2_gid_011002.1726_F	chr2_gid_011002.1726-pcr	BioSequenceType : PCR_product	PolymerType : DNA	Attached	BioMaterialPackage : BioMaterialCharacteristics : Organism : Dictyostelium discoideum	JC2V1_0C0045_06300	tagttttagttgcagcatgtaatattttaaatgaaaatatttccaaaaatgataatgttttaaatcaaaataataatattaataatattaataataataattataatagtaatgatgacaacgaaaaaataattggaaataacaatatttccacaaataatagtaatttaatattatttaatcaaaataataataataataataattgccatgaagaaagattagaatgtcaagtgccttttgaatat	genedb		http://www.genedb.org		DDB0169423	http://www.ncbi.nlm.nih.gov/entrez/query.fcgi?db=gene&cmd=retrieve&dopt=graphics&list_uids=DDB0169423
H08.chr2_gid_011002.1726_F	chr2_gid_011002.1726	BioSequenceType : gene	PolymerType : DNA	Database	BioMaterialPackage : BioMaterialCharacteristics : Organism : Dictyostelium discoideum	JC2V1_0C0045_06300		genedb		http://www.genedb.org		DDB0169423	http://www.ncbi.nlm.nih.gov/entrez/query.fcgi?db=gene&cmd=retrieve&dopt=graphics&list_uids=DDB0169423
A05.chr1_gid_301002.1598c_F	chr1_gid_301002.1598c-pcr	BioSequenceType : PCR_product	PolymerType : DNA	Attached	BioMaterialPackage : BioMaterialCharacteristics : Organism : Dictyostelium discoideum	JC1V1_0C0002_03789	agtgaacagaagtgttggtttcatttttcctcttttgtatttaaattgattatttcctgttttagatcaaacgaggatagacatggttcattgtcaaaaaacttggctcattttgtcacaacagtttgtaaagcattcattcaatataatgaaaattctgagctatataccaaagacttatataatttgctctcatttgttttaaca	genedb		http://www.genedb.org		DDB0189548	http://www.ncbi.nlm.nih.gov/entrez/query.fcgi?db=gene&cmd=retrieve&dopt=graphics&list_uids=DDB0189548
A05.chr1_gid_301002.1598c_F	chr1_gid_301002.1598c	BioSequenceType : gene	PolymerType : DNA	Database	BioMaterialPackage : BioMaterialCharacteristics : Organism : Dictyostelium discoideum	JC1V1_0C0002_03789		genedb		http://www.genedb.org		DDB0189548	http://www.ncbi.nlm.nih.gov/entrez/query.fcgi?db=gene&cmd=retrieve&dopt=graphics&list_uids=DDB0189548
split9.gid.0123c-F	split9.gid.0123c-pcr	BioSequenceType : PCR_product	PolymerType : DNA	Attached	BioMaterialPackage : BioMaterialCharacteristics : Organism : Dictyostelium discoideum	BC4V1_0C0021_08448	gtacaacctccaaaagaaaatttcttttcaaattatagagccatacaatcatcaattatcccaactcataataagagtaaatttggtgaaagaattcttagtatagctccaactgaaccacctccaaatttccaaatccccctatcaaaaccttacaga	genedb		http://www.genedb.org		DDB0185634	http://www.ncbi.nlm.nih.gov/entrez/query.fcgi?db=gene&cmd=retrieve&dopt=graphics&list_uids=DDB0185634
split9.gid.0123c-F	split9.gid.0123c	BioSequenceType : gene	PolymerType : DNA	Database	BioMaterialPackage : BioMaterialCharacteristics : Organism : Dictyostelium discoideum	BC4V1_0C0021_08448		genedb		http://www.genedb.org		DDB0185634	http://www.ncbi.nlm.nih.gov/entrez/query.fcgi?db=gene&cmd=retrieve&dopt=graphics&list_uids=DDB0185634
split15.gf.0486c-F	split15.gf.0486c-pcr	BioSequenceType : PCR_product	PolymerType : DNA	Attached	BioMaterialPackage : BioMaterialCharacteristics : Organism : Dictyostelium discoideum	JC3V1_0C0014_11653	tagtggtagtggaagtggattatttgggagtacagctacaaataatagtttaggtagtacttcaagtagtggtagtacaagtagctcaattggtggatcaaattcaatcgttataccaccattagcaattggatcaatcactaataataacagtggtggtggtttatttgggagttctaactcatcatcaaactctttaaattcattatccacctcatcaagtaattt	genedb		http://www.genedb.org		DDB0215318	http://www.ncbi.nlm.nih.gov/entrez/query.fcgi?db=gene&cmd=retrieve&dopt=graphics&list_uids=DDB0215318
split15.gf.0486c-F	split15.gf.0486c	BioSequenceType : gene	PolymerType : DNA	Database	BioMaterialPackage : BioMaterialCharacteristics : Organism : Dictyostelium discoideum	JC3V1_0C0014_11653		genedb		http://www.genedb.org		DDB0215318	http://www.ncbi.nlm.nih.gov/entrez/query.fcgi?db=gene&cmd=retrieve&dopt=graphics&list_uids=DDB0215318
split21.gid.0041c-F	split21.gid.0041c-pcr	BioSequenceType : PCR_product	PolymerType : DNA	Attached	BioMaterialPackage : BioMaterialCharacteristics : Organism : Dictyostelium discoideum	Similar to Plasmodium falciparum. Plasmodium falciparum asparagine-rich protein. ; ABA; JC2V1_0C0007_13196	agcaaaaggaattcaagatactaatgtctataatgatgaagctaatataccattaggttcaaagaaatgcgatcatttagaatgtagtgaaattatacttaaaaatgaatttacaaaacatattaaaaaattacatcatcaccacaaggatgaagatattgatatttgcccaagatgtaaaatattaaaaaaatcaattcaaaaaagaattgtaaaattttcaaaaaaaaaacaagaaaaagacgatgataataattctaaacctgtctccaataaagtagcaacaatttctcataatccttccccaaataatat	genedb		http://www.genedb.org		DDB0168717	http://www.ncbi.nlm.nih.gov/entrez/query.fcgi?db=gene&cmd=retrieve&dopt=graphics&list_uids=DDB0168717
split21.gid.0041c-F	split21.gid.0041c	BioSequenceType : gene	PolymerType : DNA	Database	BioMaterialPackage : BioMaterialCharacteristics : Organism : Dictyostelium discoideum	Similar to Plasmodium falciparum. Plasmodium falciparum asparagine-rich protein. ; ABA; JC2V1_0C0007_13196		genedb		http://www.genedb.org		DDB0168717	http://www.ncbi.nlm.nih.gov/entrez/query.fcgi?db=gene&cmd=retrieve&dopt=graphics&list_uids=DDB0168717
split22.gid.0488c-F	split22.gid.0488c-pcr	BioSequenceType : PCR_product	PolymerType : DNA	Attached	BioMaterialPackage : BioMaterialCharacteristics : Organism : Dictyostelium discoideum	BC6V1_0C0012_05627	ccactgataacgaagaattttattcattcatatcaaaccttagaaatagagaattgttacttcacgattttatgaatgataatttcgatgtttactttagtgaagaatttggtgtcagtcatcattcttatttatttcaagtaaccttttggactc	genedb		http://www.genedb.org		DDB0184257	http://www.ncbi.nlm.nih.gov/entrez/query.fcgi?db=gene&cmd=retrieve&dopt=graphics&list_uids=DDB0184257
split22.gid.0488c-F	split22.gid.0488c	BioSequenceType : gene	PolymerType : DNA	Database	BioMaterialPackage : BioMaterialCharacteristics : Organism : Dictyostelium discoideum	BC6V1_0C0012_05627		genedb		http://www.genedb.org		DDB0184257	http://www.ncbi.nlm.nih.gov/entrez/query.fcgi?db=gene&cmd=retrieve&dopt=graphics&list_uids=DDB0184257
split13.gid.0462 PCR product	split13.gid.0462-pcr	BioSequenceType : PCR_product	PolymerType : DNA	Attached	BioMaterialPackage : BioMaterialCharacteristics : Organism : Dictyostelium discoideum	JC3V1_0C0038_00016	tgaaaatgatgatgaaagagaaagcaaaaatcaggaaaatgaaaaagaaaaagaaaaagaaaaggtagaaaatggttttaatatagatgatgaaattattattaaagttcaaacaaatactcgttcaagtgatggttcttcaatatgtaaatttattcactttagagttaataaaaaagtgaaattaaataaattggaggatgcaaccaaagaaaaaattaatattaatcacttgaaattctcatttaatggtaaaccatacaccacaaatg	genedb		http://www.genedb.org		DDB0215221	http://www.ncbi.nlm.nih.gov/entrez/query.fcgi?db=gene&cmd=retrieve&dopt=graphics&list_uids=DDB0215221
split13.gid.0462 PCR product	split13.gid.0462	BioSequenceType : gene	PolymerType : DNA	Database	BioMaterialPackage : BioMaterialCharacteristics : Organism : Dictyostelium discoideum	JC3V1_0C0038_00016		genedb		http://www.genedb.org		DDB0215221	http://www.ncbi.nlm.nih.gov/entrez/query.fcgi?db=gene&cmd=retrieve&dopt=graphics&list_uids=DDB0215221
G08.chr2_gid_011002.2529c_F	chr2_gid_011002.2529c-pcr	BioSequenceType : PCR_product	PolymerType : DNA	Attached	BioMaterialPackage : BioMaterialCharacteristics : Organism : Dictyostelium discoideum	Hypothetical protein. ; ABA; JC2V1_0C0032_04865	aatattatccaccaatggaattcacatgtcaaagtcaaatttatcaatcaattttaaatcaatcattaatgaacccaattggttcaacttatgtatatagtgatttaaatttcatgacattaatgtatgtagttggtaatttagctaaacagtttaattacatcactgcggatcagttaacaccaggttgtgataatggtgcacctgaaaatgctcaatgctactacgaagcatacgtaagacactatgttttcaatgca	genedb		http://www.genedb.org		DDB0167483	http://www.ncbi.nlm.nih.gov/entrez/query.fcgi?db=gene&cmd=retrieve&dopt=graphics&list_uids=DDB0167483
G08.chr2_gid_011002.2529c_F	chr2_gid_011002.2529c	BioSequenceType : gene	PolymerType : DNA	Database	BioMaterialPackage : BioMaterialCharacteristics : Organism : Dictyostelium discoideum	Hypothetical protein. ; ABA; JC2V1_0C0032_04865		genedb		http://www.genedb.org		DDB0167483	http://www.ncbi.nlm.nih.gov/entrez/query.fcgi?db=gene&cmd=retrieve&dopt=graphics&list_uids=DDB0167483
E06.chr2_gid_011002.755_F	chr2_gid_011002.755-pcr	BioSequenceType : PCR_product	PolymerType : DNA	Attached	BioMaterialPackage : BioMaterialCharacteristics : Organism : Dictyostelium discoideum	Putative transcription factor. ; ABA; JC2V1_0C0020_00130	aacgttctaatgagtccaagtctttcatcaccgacttaaaacaagaaatcgataagagactcaatcaatacacccatatatatatcccacctgaccatcacttggtaccatcttcaacaaactatctaagtattgatagtttacaaaattcttcctcttcaaataattatggaaccatccataatagcaacaacaataacaataacaataataacaataacaaaagatcacttgttaatttatcccctga	genedb		http://www.genedb.org		DDB0215205	http://www.ncbi.nlm.nih.gov/entrez/query.fcgi?db=gene&cmd=retrieve&dopt=graphics&list_uids=DDB0215205
E06.chr2_gid_011002.755_F	chr2_gid_011002.755	BioSequenceType : gene	PolymerType : DNA	Database	BioMaterialPackage : BioMaterialCharacteristics : Organism : Dictyostelium discoideum	Putative transcription factor. ; ABA; JC2V1_0C0020_00130		genedb		http://www.genedb.org		DDB0215205	http://www.ncbi.nlm.nih.gov/entrez/query.fcgi?db=gene&cmd=retrieve&dopt=graphics&list_uids=DDB0215205
split16.gid.0239-F	split16.gid.0239-pcr	BioSequenceType : PCR_product	PolymerType : DNA	Attached	BioMaterialPackage : BioMaterialCharacteristics : Organism : Dictyostelium discoideum	BC4V1_0C0106_09100	tttaacaaaagatgttcgtggaccagaaggttggagaataaatgtatttaaaggtaaagatataacaacagtaattcatactagaagagaagaagctatggataaaaaattttattttgaatggcaattacatattacactttctggaaaagatttggatgaaatttcttttgcttcacttaaaattattgatttagttttcgatcc	genedb		http://www.genedb.org		DDB0218881	http://www.ncbi.nlm.nih.gov/entrez/query.fcgi?db=gene&cmd=retrieve&dopt=graphics&list_uids=DDB0218881
split16.gid.0239-F	split16.gid.0239	BioSequenceType : gene	PolymerType : DNA	Database	BioMaterialPackage : BioMaterialCharacteristics : Organism : Dictyostelium discoideum	BC4V1_0C0106_09100		genedb		http://www.genedb.org		DDB0218881	http://www.ncbi.nlm.nih.gov/entrez/query.fcgi?db=gene&cmd=retrieve&dopt=graphics&list_uids=DDB0218881
split25.gid.0014c-F	split25.gid.0014c-pcr	BioSequenceType : PCR_product	PolymerType : DNA	Attached	BioMaterialPackage : BioMaterialCharacteristics : Organism : Dictyostelium discoideum	Similar to Dictyostelium discoideum (Slime mold). Putative calmodulin-binding protein CaM-BP46. ; ABA; JC2V1_0C0020_00105	tttcatttaagggtcaattcaaaagtgaagatttaaaaccattaacatctttaaaaaaattatcattaactcaattaaataaagaattagaaattgatataataccatcatcaattgaagaattggagttaattaaatatgaccaaatcattaaaccaatggttttaccagaaagtttaacaaaattaacattatcattattcaatcaaccaattggaaaagattcattcaatgtattaaaaaatttaaaatgtttagttttggaaaactttaatcatgatattaatccaaacgatttaccatcatcatt	genedb		http://www.genedb.org		DDB0169085	http://www.ncbi.nlm.nih.gov/entrez/query.fcgi?db=gene&cmd=retrieve&dopt=graphics&list_uids=DDB0169085
split25.gid.0014c-F	split25.gid.0014c	BioSequenceType : gene	PolymerType : DNA	Database	BioMaterialPackage : BioMaterialCharacteristics : Organism : Dictyostelium discoideum	Similar to Dictyostelium discoideum (Slime mold). Putative calmodulin-binding protein CaM-BP46. ; ABA; JC2V1_0C0020_00105		genedb		http://www.genedb.org		DDB0169085	http://www.ncbi.nlm.nih.gov/entrez/query.fcgi?db=gene&cmd=retrieve&dopt=graphics&list_uids=DDB0169085
G10.schr6_gid_141002.65c_F	schr6_gid_141002.65c-pcr	BioSequenceType : PCR_product	PolymerType : DNA	Attached	BioMaterialPackage : BioMaterialCharacteristics : Organism : Dictyostelium discoideum	nucleoside diphosphate kinase; nucleoside diphosphate kinase; ABA; EC6V1_0C0002_08082	atacaccaaagaaagcaaattaaattatccttagaagaagcagaacaattttataaagatcatagaggaaaatttttctatgaaagattaatatcattcatgactagaggtgatataatacctttaatattatctgataaatctttagaaattaataataacaataacaataataataataatactagtataaaaccttggagagattttattggtccaacacacagagataaagcaagagaacaaattggatgtttaagaggtga	genedb		http://www.genedb.org		DDB0191701	http://www.ncbi.nlm.nih.gov/entrez/query.fcgi?db=gene&cmd=retrieve&dopt=graphics&list_uids=DDB0191701
G10.schr6_gid_141002.65c_F	schr6_gid_141002.65c	BioSequenceType : gene	PolymerType : DNA	Database	BioMaterialPackage : BioMaterialCharacteristics : Organism : Dictyostelium discoideum	nucleoside diphosphate kinase; nucleoside diphosphate kinase; ABA; EC6V1_0C0002_08082		genedb		http://www.genedb.org		DDB0191701	http://www.ncbi.nlm.nih.gov/entrez/query.fcgi?db=gene&cmd=retrieve&dopt=graphics&list_uids=DDB0191701
split15.gid.0258c-F	split15.gid.0258c-pcr	BioSequenceType : PCR_product	PolymerType : DNA	Attached	BioMaterialPackage : BioMaterialCharacteristics : Organism : Dictyostelium discoideum	JC3V1_0C0001_10744	agtggacaaattgatagagcaacagtattggtaaatgattatctttcaccactttcaaatcatccacaattaatattgagatgtacaacattactattggaaggtgtattacttttatataattcaccagaattggcaaaaaataaattaagagaatgtttaaacctttcaaataatcaaattggtcatgctcaattgacttgtaacattttaaatcaattggcaaaactttacatttct	genedb		http://www.genedb.org		DDB0204922	http://www.ncbi.nlm.nih.gov/entrez/query.fcgi?db=gene&cmd=retrieve&dopt=graphics&list_uids=DDB0204922
split15.gid.0258c-F	split15.gid.0258c	BioSequenceType : gene	PolymerType : DNA	Database	BioMaterialPackage : BioMaterialCharacteristics : Organism : Dictyostelium discoideum	JC3V1_0C0001_10744		genedb		http://www.genedb.org		DDB0204922	http://www.ncbi.nlm.nih.gov/entrez/query.fcgi?db=gene&cmd=retrieve&dopt=graphics&list_uids=DDB0204922
split20.gid.0383 PCR product	split20.gid.0383-pcr	BioSequenceType : PCR_product	PolymerType : DNA	Attached	BioMaterialPackage : BioMaterialCharacteristics : Organism : Dictyostelium discoideum	Hypothetical protein. ; ABA; JC3V1_0C0046_00954	gtggtttaaccgattacctaaaggacaaatattgttttaaaatgtcttttgaaattgagaccatcattgaaccatctccaatctgtggttctttgaatgatatagattatttcgaatttgaatatggtagaggttatgatagagaagatattagatgggtttcaagttgtagtaatttctcaacactctattgtagattctatggtaaatgtatttcagatgaattgcctcaatcatgtatcgtcgatctt	genedb		http://www.genedb.org		DDB0204295	http://www.ncbi.nlm.nih.gov/entrez/query.fcgi?db=gene&cmd=retrieve&dopt=graphics&list_uids=DDB0204295
split20.gid.0383 PCR product	split20.gid.0383	BioSequenceType : gene	PolymerType : DNA	Database	BioMaterialPackage : BioMaterialCharacteristics : Organism : Dictyostelium discoideum	Hypothetical protein. ; ABA; JC3V1_0C0046_00954		genedb		http://www.genedb.org		DDB0204295	http://www.ncbi.nlm.nih.gov/entrez/query.fcgi?db=gene&cmd=retrieve&dopt=graphics&list_uids=DDB0204295
split4.gid.0451 PCR product	split4.gid.0451-pcr	BioSequenceType : PCR_product	PolymerType : DNA	Attached	BioMaterialPackage : BioMaterialCharacteristics : Organism : Dictyostelium discoideum	Hypothetical protein. ; ABA; JC2V1_0C0004_13063	tcagatgttcatcttcatcattactttgtggtaataatgttacatttacaattgtttataatactcagcctggtgaaattttatttataactggatcaatgaaccaattgggtgaatgggatacatcaaaagcaaaaagaatgacatggaatattggtaatttatgggatgcaagtgtaggattcccagaatcagtatatattcaatataaatactttgtatacaatgaaattaataaaacttatcgttgggaatcaattgagaatcgacaactcat	genedb		http://www.genedb.org		DDB0216954	http://www.ncbi.nlm.nih.gov/entrez/query.fcgi?db=gene&cmd=retrieve&dopt=graphics&list_uids=DDB0216954
split4.gid.0451 PCR product	split4.gid.0451	BioSequenceType : gene	PolymerType : DNA	Database	BioMaterialPackage : BioMaterialCharacteristics : Organism : Dictyostelium discoideum	Hypothetical protein. ; ABA; JC2V1_0C0004_13063		genedb		http://www.genedb.org		DDB0216954	http://www.ncbi.nlm.nih.gov/entrez/query.fcgi?db=gene&cmd=retrieve&dopt=graphics&list_uids=DDB0216954
F04.chr1_gf_301002.1182_F	chr1_gf_301002.1182-pcr	BioSequenceType : PCR_product	PolymerType : DNA	Attached	BioMaterialPackage : BioMaterialCharacteristics : Organism : Dictyostelium discoideum	EbiP2519 (Fragment). ; ABA; JC1V1_0C0002_04032	gacagtgttaaaaccaatccaaaggataacccaaatcatgaaatgttgacaactgcattgataaagatatccaaagtcctaggtataccattaacaattagacatatgatgtatccactattggttgcattaactaaaccacgtcttcaacatttaaatgaaccattggttgcaatagcttcaagtcttggtgaaaatgttattgtcaaattttatttcccttccattttcatactaa	genedb		http://www.genedb.org		DDB0189768	http://www.ncbi.nlm.nih.gov/entrez/query.fcgi?db=gene&cmd=retrieve&dopt=graphics&list_uids=DDB0189768
F04.chr1_gf_301002.1182_F	chr1_gf_301002.1182	BioSequenceType : gene	PolymerType : DNA	Database	BioMaterialPackage : BioMaterialCharacteristics : Organism : Dictyostelium discoideum	EbiP2519 (Fragment). ; ABA; JC1V1_0C0002_04032		genedb		http://www.genedb.org		DDB0189768	http://www.ncbi.nlm.nih.gov/entrez/query.fcgi?db=gene&cmd=retrieve&dopt=graphics&list_uids=DDB0189768
D05.chr2_gid_011002.614c_F	chr2_gid_011002.614c-pcr	BioSequenceType : PCR_product	PolymerType : DNA	Attached	BioMaterialPackage : BioMaterialCharacteristics : Organism : Dictyostelium discoideum	Hypothetical protein. ; ABA; JC2V1_0C0033_05335	attccagatattccagttcaaacacaaccacaaccatctattccagttgttaaaacaaaaccacctcaaactgaacaaccacctcaaactaaaaaaccaactcctgctccaacattaccaccaccacaaccaccacaaccacaacaaccaaatactcaatcaccaccagttgttcaaacaaattcaccaaaatctgagagtactttatcagattatgcaagttactttgaccaatt	genedb		http://www.genedb.org		DDB0203305	http://www.ncbi.nlm.nih.gov/entrez/query.fcgi?db=gene&cmd=retrieve&dopt=graphics&list_uids=DDB0203305
D05.chr2_gid_011002.614c_F	chr2_gid_011002.614c	BioSequenceType : gene	PolymerType : DNA	Database	BioMaterialPackage : BioMaterialCharacteristics : Organism : Dictyostelium discoideum	Hypothetical protein. ; ABA; JC2V1_0C0033_05335		genedb		http://www.genedb.org		DDB0203305	http://www.ncbi.nlm.nih.gov/entrez/query.fcgi?db=gene&cmd=retrieve&dopt=graphics&list_uids=DDB0203305
B09.chr1_gid_301002.260c_F	chr1_gid_301002.260c-pcr	BioSequenceType : PCR_product	PolymerType : DNA	Attached	BioMaterialPackage : BioMaterialCharacteristics : Organism : Dictyostelium discoideum	JC1V1_0C0001_02553	cctctgaaaaatttcatgttactgtatttgttatggaattaacagatgaacaattatcaattgttaaatcaacattaatgccacaaactaaattattagctactgaaatatttggtgaaaataataaaccttcttcatctataaaaggaataggttcatttaaagatagagttatatgggctggtgttaatgaaaatcatgatgggtatagtaaaatagtggattatagaaatcgtttatataaattatttaaagatcaaaatattaaagttgaagaagatagagattggcatcctcatattac	genedb		http://www.genedb.org		DDB0190273	http://www.ncbi.nlm.nih.gov/entrez/query.fcgi?db=gene&cmd=retrieve&dopt=graphics&list_uids=DDB0190273
B09.chr1_gid_301002.260c_F	chr1_gid_301002.260c	BioSequenceType : gene	PolymerType : DNA	Database	BioMaterialPackage : BioMaterialCharacteristics : Organism : Dictyostelium discoideum	JC1V1_0C0001_02553		genedb		http://www.genedb.org		DDB0190273	http://www.ncbi.nlm.nih.gov/entrez/query.fcgi?db=gene&cmd=retrieve&dopt=graphics&list_uids=DDB0190273
split13.gid.0415 PCR product	split13.gid.0415-pcr	BioSequenceType : PCR_product	PolymerType : DNA	Attached	BioMaterialPackage : BioMaterialCharacteristics : Organism : Dictyostelium discoideum	JC3V1_0C0053_03487	aacaacttctagctctccaatcactactgctgattctactaccacctccttccccacttctagttatccaatcactactactgattctactaccacctcctaccccacttctagctatccattcactacaacttcaaccacatcaagttatacaacaggccaaaccacttcttataatccaacaacaacttctaactctccaatcactaccactagttttcaaacaacaatatccgccacaaccacctcgttcactactgactcatcatttggttgtgcaggtaatcaagaatgtggtggattaacaagaggggtttgtatgccaaatggtatttgtcgttgtaactatccttttaccggtttaga	genedb		http://www.genedb.org		DDB0204726	http://www.ncbi.nlm.nih.gov/entrez/query.fcgi?db=gene&cmd=retrieve&dopt=graphics&list_uids=DDB0204726
split13.gid.0415 PCR product	split13.gid.0415	BioSequenceType : gene	PolymerType : DNA	Database	BioMaterialPackage : BioMaterialCharacteristics : Organism : Dictyostelium discoideum	JC3V1_0C0053_03487		genedb		http://www.genedb.org		DDB0204726	http://www.ncbi.nlm.nih.gov/entrez/query.fcgi?db=gene&cmd=retrieve&dopt=graphics&list_uids=DDB0204726
split1.gid.0132-F	split1.gid.0132-pcr	BioSequenceType : PCR_product	PolymerType : DNA	Attached	BioMaterialPackage : BioMaterialCharacteristics : Organism : Dictyostelium discoideum	JC1V1_0C0001_02922	atatggagaagatggtgaaattaataatgaatcagaaaatagagctgtaccttttaaaaaaggaatgaatggtcatattttagattgtatattagaggttaaacattatgtacttgtaccattattcatatcagtagcggctggttttggtattaaaatgggtagatcaatatttgtaaatatggtagattttaattattcactattttttacaagatcttattctcatgtttccaccatcatcacaaataaactcgctcattc	genedb		http://www.genedb.org		DDB0190592	http://www.ncbi.nlm.nih.gov/entrez/query.fcgi?db=gene&cmd=retrieve&dopt=graphics&list_uids=DDB0190592
split1.gid.0132-F	split1.gid.0132	BioSequenceType : gene	PolymerType : DNA	Database	BioMaterialPackage : BioMaterialCharacteristics : Organism : Dictyostelium discoideum	JC1V1_0C0001_02922		genedb		http://www.genedb.org		DDB0190592	http://www.ncbi.nlm.nih.gov/entrez/query.fcgi?db=gene&cmd=retrieve&dopt=graphics&list_uids=DDB0190592
G10.schr6_gf_031002.542c_F	schr6_gf_031002.542c-pcr	BioSequenceType : PCR_product	PolymerType : DNA	Attached	BioMaterialPackage : BioMaterialCharacteristics : Organism : Dictyostelium discoideum	hypothetical protein; conserved; hypothetical protein; predicted by automatic BLAST annotation	taaagtccttccagtaccaggtgttttctcattagctgctaaaatcaatttgaaagagaaccaagagaaattcgataccgcttttgaaagaattaaagaggtcactaaagtagattggtcctatgatgagcaatcattggaaactgtttatccagcacttgaagaaagaaataaagaaagaattggtgacttattccaagagattattaaatatgtcgctgataatatcgtta	genedb		http://www.genedb.org		DDB0219884	http://www.ncbi.nlm.nih.gov/entrez/query.fcgi?db=gene&cmd=retrieve&dopt=graphics&list_uids=DDB0219884
G10.schr6_gf_031002.542c_F	schr6_gf_031002.542c	BioSequenceType : gene	PolymerType : DNA	Database	BioMaterialPackage : BioMaterialCharacteristics : Organism : Dictyostelium discoideum	hypothetical protein; conserved; hypothetical protein; predicted by automatic BLAST annotation		genedb		http://www.genedb.org		DDB0219884	http://www.ncbi.nlm.nih.gov/entrez/query.fcgi?db=gene&cmd=retrieve&dopt=graphics&list_uids=DDB0219884
F10.chr1_gid_301002.125c_F	chr1_gid_301002.125c-pcr	BioSequenceType : PCR_product	PolymerType : DNA	Attached	BioMaterialPackage : BioMaterialCharacteristics : Organism : Dictyostelium discoideum	JC1V1_0C0001_02404	aggtaaagctgatattggtgattgtacaatgttagattcattaataccagcaattaataaaattaatcaatgttgtaaagataatgaaaactcttcatcatcgtttgatttattaaatactttaaaacttgcttcaaaagaggctcaattaggttctgaaagtacaattgaaatgattgcaaaaaaaggtcgttcatcttatttg	genedb		http://www.genedb.org		DDB0190144	http://www.ncbi.nlm.nih.gov/entrez/query.fcgi?db=gene&cmd=retrieve&dopt=graphics&list_uids=DDB0190144
F10.chr1_gid_301002.125c_F	chr1_gid_301002.125c	BioSequenceType : gene	PolymerType : DNA	Database	BioMaterialPackage : BioMaterialCharacteristics : Organism : Dictyostelium discoideum	JC1V1_0C0001_02404		genedb		http://www.genedb.org		DDB0190144	http://www.ncbi.nlm.nih.gov/entrez/query.fcgi?db=gene&cmd=retrieve&dopt=graphics&list_uids=DDB0190144
H03.chr2_gid_011002.1405c_F	chr2_gid_011002.1405c-pcr	BioSequenceType : PCR_product	PolymerType : DNA	Attached	BioMaterialPackage : BioMaterialCharacteristics : Organism : Dictyostelium discoideum	Hypothetical protein. ; ABA; JC2V1_0C0012_14082	agagttggtgaaattgttgtatttaaaattgaaggtaaagagataccaatcgttcatagaatattacaaatacatgaaaaagaagatggtttatatgatattagaactaaaggtgataataacaatgttgatgatgttggtttatattcaccaggtcaaagatggttaagcagagatcatatcattggtagagctaaaggtttcct	genedb		http://www.genedb.org		DDB0167012	http://www.ncbi.nlm.nih.gov/entrez/query.fcgi?db=gene&cmd=retrieve&dopt=graphics&list_uids=DDB0167012
H03.chr2_gid_011002.1405c_F	chr2_gid_011002.1405c	BioSequenceType : gene	PolymerType : DNA	Database	BioMaterialPackage : BioMaterialCharacteristics : Organism : Dictyostelium discoideum	Hypothetical protein. ; ABA; JC2V1_0C0012_14082		genedb		http://www.genedb.org		DDB0167012	http://www.ncbi.nlm.nih.gov/entrez/query.fcgi?db=gene&cmd=retrieve&dopt=graphics&list_uids=DDB0167012
B05.schr6_gid_141002.04_F	schr6_gid_141002.04-pcr	BioSequenceType : PCR_product	PolymerType : DNA	Attached	BioMaterialPackage : BioMaterialCharacteristics : Organism : Dictyostelium discoideum	hypothetical protein; BC6V1_0C0021_06268	atgatcacccagtaggtttagaaattcatttggtaatgaaggatgcaatgaattctattgaaactggtttcaaagaatctgaaagaagttctaattcaacaaaattaattagaactgttaaagtgggtaaagcattgttgattaaaactaaagaatatgttgaaggcgatgattatgatagaaaagctattatcggtaaccgtttccatgaatcattttataccttcattaaagaaatatgtggtggagacaactcatggggtagaaagaataactg	genedb		http://www.genedb.org		DDB0219796	http://www.ncbi.nlm.nih.gov/entrez/query.fcgi?db=gene&cmd=retrieve&dopt=graphics&list_uids=DDB0219796
B05.schr6_gid_141002.04_F	schr6_gid_141002.04	BioSequenceType : gene	PolymerType : DNA	Database	BioMaterialPackage : BioMaterialCharacteristics : Organism : Dictyostelium discoideum	hypothetical protein; BC6V1_0C0021_06268		genedb		http://www.genedb.org		DDB0219796	http://www.ncbi.nlm.nih.gov/entrez/query.fcgi?db=gene&cmd=retrieve&dopt=graphics&list_uids=DDB0219796
B05.chr2_gid_011002.1011c_F	chr2_gid_011002.1011c-pcr	BioSequenceType : PCR_product	PolymerType : DNA	Attached	BioMaterialPackage : BioMaterialCharacteristics : Organism : Dictyostelium discoideum	Hypothetical protein. ; ABA; JC2V1_0C0022_01574	tttacgtaatttcgatttcccatcaaaaatcttcccagtaatcgaaagttcaattattgaaggtgactcaacaccaaccactgttggagccatccgtgttttaaagtggaaaactggtgaaaccaataaacaaagattattagaactctctgatctttcacataaaatcatttatgaattaattgaaagtgaacaaactgc	genedb		http://www.genedb.org		DDB0168344	http://www.ncbi.nlm.nih.gov/entrez/query.fcgi?db=gene&cmd=retrieve&dopt=graphics&list_uids=DDB0168344
B05.chr2_gid_011002.1011c_F	chr2_gid_011002.1011c	BioSequenceType : gene	PolymerType : DNA	Database	BioMaterialPackage : BioMaterialCharacteristics : Organism : Dictyostelium discoideum	Hypothetical protein. ; ABA; JC2V1_0C0022_01574		genedb		http://www.genedb.org		DDB0168344	http://www.ncbi.nlm.nih.gov/entrez/query.fcgi?db=gene&cmd=retrieve&dopt=graphics&list_uids=DDB0168344
A03.chr1_gid_301002.175c_F	chr1_gid_301002.175c-pcr	BioSequenceType : PCR_product	PolymerType : DNA	Attached	BioMaterialPackage : BioMaterialCharacteristics : Organism : Dictyostelium discoideum	JC1V1_0C0001_02458	aacctgatgttatgggactaggtgttaaaaattattatgcatctccaactggttattcaagttatgcaattggtagtggtactagtttttcatgtcctttggttgcatcaggtattgcattattaatgcaagctcatccaaattggtcaccaattcaaattcaagaagcattattaaaaacttcttcaaattatttaaatccaaatatttattatggttatggtatttttaatgcatttaatgcatttaattataaatttaataatagttttaataatgataataataattgttcaactaaaggttgttctgggtatggtggttgttgtaatgacatttgcacctgtgcagtaacacattatggtga	genedb		http://www.genedb.org		DDB0190194	http://www.ncbi.nlm.nih.gov/entrez/query.fcgi?db=gene&cmd=retrieve&dopt=graphics&list_uids=DDB0190194
A03.chr1_gid_301002.175c_F	chr1_gid_301002.175c	BioSequenceType : gene	PolymerType : DNA	Database	BioMaterialPackage : BioMaterialCharacteristics : Organism : Dictyostelium discoideum	JC1V1_0C0001_02458		genedb		http://www.genedb.org		DDB0190194	http://www.ncbi.nlm.nih.gov/entrez/query.fcgi?db=gene&cmd=retrieve&dopt=graphics&list_uids=DDB0190194
H08.chr1_gid_301002.892c_F	chr1_gid_301002.892c-pcr	BioSequenceType : PCR_product	PolymerType : DNA	Attached	BioMaterialPackage : BioMaterialCharacteristics : Organism : Dictyostelium discoideum	JC1V1_0C0002_04121	tctccaactaaacttcaaccacattcatcaccaaatacaaacgctaaagaatattttaatcttatgaatccacaagtaattattcattttagagaaccagaaaccaattttgtaccatctgtcactgccaatacaacaacttcaacttcaacctcaacctctaaaagctcaaagaaaactttagactctttaaaagatactcctaaaaagattgcaaatattttctcttcaaaatcttcaaaagaaaaagaagcttccacctctagtaaatcctcttcaaaaattagttcttcaacatcaaccacttcaacagctccaaaactaaaga	genedb		http://www.genedb.org		DDB0189854	http://www.ncbi.nlm.nih.gov/entrez/query.fcgi?db=gene&cmd=retrieve&dopt=graphics&list_uids=DDB0189854
H08.chr1_gid_301002.892c_F	chr1_gid_301002.892c	BioSequenceType : gene	PolymerType : DNA	Database	BioMaterialPackage : BioMaterialCharacteristics : Organism : Dictyostelium discoideum	JC1V1_0C0002_04121		genedb		http://www.genedb.org		DDB0189854	http://www.ncbi.nlm.nih.gov/entrez/query.fcgi?db=gene&cmd=retrieve&dopt=graphics&list_uids=DDB0189854
split10.gid.0323 PCR product	split10.gid.0323-pcr	BioSequenceType : PCR_product	PolymerType : DNA	Attached	BioMaterialPackage : BioMaterialCharacteristics : Organism : Dictyostelium discoideum	BC5V1_0C0115_00012	tgcttattacttattgctgcagttttaattaattctgctatgggttcattcagtattttagcattgaaacatcaatgtaaaagttattgtgctaatgcagaaaactatgcacaagatttattaacagaagctgttggtgctgaaaatattcaattaattcaaaaccatgcagaaaatgatttcaaaaattcattcccacaacattatgaaaaaattgttgaaatgaaagaatatttagaatcatgtgaacatgcttgtgattcattgatccaagag	genedb		http://www.genedb.org		DDB0188881	http://www.ncbi.nlm.nih.gov/entrez/query.fcgi?db=gene&cmd=retrieve&dopt=graphics&list_uids=DDB0188881
split10.gid.0323 PCR product	split10.gid.0323	BioSequenceType : gene	PolymerType : DNA	Database	BioMaterialPackage : BioMaterialCharacteristics : Organism : Dictyostelium discoideum	BC5V1_0C0115_00012		genedb		http://www.genedb.org		DDB0188881	http://www.ncbi.nlm.nih.gov/entrez/query.fcgi?db=gene&cmd=retrieve&dopt=graphics&list_uids=DDB0188881
A09.chr2_gid_011002.1187_F	chr2_gid_011002.1187-pcr	BioSequenceType : PCR_product	PolymerType : DNA	Attached	BioMaterialPackage : BioMaterialCharacteristics : Organism : Dictyostelium discoideum	Hypothetical protein. ; ABA; JC2V1_0C0001_12806	ctcaataccaaaagggtatggtttaatatcatatgcatacttgattaaaaaattaaaagaaactcgtaaaaattttaatatctcaaactatttagatgaaaaactcttattagaatctttagttttaaaagtaaattcaaaaattaatttagactatcaattagaatgtataaaattaattattgaacatacaacagaacaatataatccactttcaataatggttcaaactgaaattcatc	genedb		http://www.genedb.org		DDB0216858	http://www.ncbi.nlm.nih.gov/entrez/query.fcgi?db=gene&cmd=retrieve&dopt=graphics&list_uids=DDB0216858
A09.chr2_gid_011002.1187_F	chr2_gid_011002.1187	BioSequenceType : gene	PolymerType : DNA	Database	BioMaterialPackage : BioMaterialCharacteristics : Organism : Dictyostelium discoideum	Hypothetical protein. ; ABA; JC2V1_0C0001_12806		genedb		http://www.genedb.org		DDB0216858	http://www.ncbi.nlm.nih.gov/entrez/query.fcgi?db=gene&cmd=retrieve&dopt=graphics&list_uids=DDB0216858
split7.gid.0175c-F	split7.gid.0175c-pcr	BioSequenceType : PCR_product	PolymerType : DNA	Attached	BioMaterialPackage : BioMaterialCharacteristics : Organism : Dictyostelium discoideum	BC6V1_0C0017_05986	cacaaaccactactccaactaactcaccagctccatcaccaaaagttggctgtgatttatgtgaatttgctgtttcatttggcgaattccttgtaaaaaatgataatttaacaaaagctcaattagaaacagatttaaaaaatatttgcactttagtaccatca	genedb		http://www.genedb.org		DDB0184443	http://www.ncbi.nlm.nih.gov/entrez/query.fcgi?db=gene&cmd=retrieve&dopt=graphics&list_uids=DDB0184443
split7.gid.0175c-F	split7.gid.0175c	BioSequenceType : gene	PolymerType : DNA	Database	BioMaterialPackage : BioMaterialCharacteristics : Organism : Dictyostelium discoideum	BC6V1_0C0017_05986		genedb		http://www.genedb.org		DDB0184443	http://www.ncbi.nlm.nih.gov/entrez/query.fcgi?db=gene&cmd=retrieve&dopt=graphics&list_uids=DDB0184443
split18.gid.0417c PCR product	split18.gid.0417c-pcr	BioSequenceType : PCR_product	PolymerType : DNA	Attached	BioMaterialPackage : BioMaterialCharacteristics : Organism : Dictyostelium discoideum	Similar to acyl-Coenzyme A dehydrogenase family; member 8. ; ABA; BC5V1_0C0048_08101	agtgttggattaacagaggatcaaaaacaatttcaatcaatggcattagattttgcacaagaaaagatgaaaccatttgcagagaaatgggataaagaggaatattttccaagagatgtgatgagagaagcagcagaattaggatttggtggtatttatgttagagaggatgtaggtggatcaggattgagtagattggatgcat	genedb		http://www.genedb.org		DDB0219367	http://www.ncbi.nlm.nih.gov/entrez/query.fcgi?db=gene&cmd=retrieve&dopt=graphics&list_uids=DDB0219367
split18.gid.0417c PCR product	split18.gid.0417c	BioSequenceType : gene	PolymerType : DNA	Database	BioMaterialPackage : BioMaterialCharacteristics : Organism : Dictyostelium discoideum	Similar to acyl-Coenzyme A dehydrogenase family; member 8. ; ABA; BC5V1_0C0048_08101		genedb		http://www.genedb.org		DDB0219367	http://www.ncbi.nlm.nih.gov/entrez/query.fcgi?db=gene&cmd=retrieve&dopt=graphics&list_uids=DDB0219367
F07.chr2_gid_011002.1442c_F	chr2_gid_011002.1442c-pcr	BioSequenceType : PCR_product	PolymerType : DNA	Attached	BioMaterialPackage : BioMaterialCharacteristics : Organism : Dictyostelium discoideum	Similar to Dictyostelium discoideum (Slime mold). Hypothetical 127.0 kDa protein. ; ABA; JC2V1_0C0033_05049	gttacccatttggaattttattatcagtttatggtttagtaaataatggtggatattatagtggttatagctctaatgattttaaacaattaggtttcccatatttaataaatacaacatatacaatcgatgttccagttattacaggttctgatagaatttctacattaggtggtgatttatggttaacaggtaaaggatttaaatcagttactggtgcaacattcaattataaatcaactactaaaccattacaagttaaaaaaactgttgggggtgctgctattttattag	genedb		http://www.genedb.org		DDB0167632	http://www.ncbi.nlm.nih.gov/entrez/query.fcgi?db=gene&cmd=retrieve&dopt=graphics&list_uids=DDB0167632
F07.chr2_gid_011002.1442c_F	chr2_gid_011002.1442c	BioSequenceType : gene	PolymerType : DNA	Database	BioMaterialPackage : BioMaterialCharacteristics : Organism : Dictyostelium discoideum	Similar to Dictyostelium discoideum (Slime mold). Hypothetical 127.0 kDa protein. ; ABA; JC2V1_0C0033_05049		genedb		http://www.genedb.org		DDB0167632	http://www.ncbi.nlm.nih.gov/entrez/query.fcgi?db=gene&cmd=retrieve&dopt=graphics&list_uids=DDB0167632
split2.gid.0195c-F	split2.gid.0195c-pcr	BioSequenceType : PCR_product	PolymerType : DNA	Attached	BioMaterialPackage : BioMaterialCharacteristics : Organism : Dictyostelium discoideum	Similar to Mus musculus (Mouse). DNA segment; Chr 11; Wayne state University 80; expressed. ; ABA; JC2V1_0C0029_02240	ggtccaattgaaattaagaaacagttggttaatttaaagatgatttggatttcacatttacatgctgatcatcatttaggtataccaaatctattggaaaagagacaacaatattcaaaagaattaggaatggttgactcgaccattaaaccattggttatcattggtccaaactcaataattcaatggattaaagagttatcatcaatcattcaaatgaatttcattggtattacaattggtaaggagactgaggaattctatgaaatttgtcaatcgttggatat	genedb		http://www.genedb.org		DDB0202976	http://www.ncbi.nlm.nih.gov/entrez/query.fcgi?db=gene&cmd=retrieve&dopt=graphics&list_uids=DDB0202976
split2.gid.0195c-F	split2.gid.0195c	BioSequenceType : gene	PolymerType : DNA	Database	BioMaterialPackage : BioMaterialCharacteristics : Organism : Dictyostelium discoideum	Similar to Mus musculus (Mouse). DNA segment; Chr 11; Wayne state University 80; expressed. ; ABA; JC2V1_0C0029_02240		genedb		http://www.genedb.org		DDB0202976	http://www.ncbi.nlm.nih.gov/entrez/query.fcgi?db=gene&cmd=retrieve&dopt=graphics&list_uids=DDB0202976
split16.gid.0460 PCR product	split16.gid.0460-pcr	BioSequenceType : PCR_product	PolymerType : DNA	Attached	BioMaterialPackage : BioMaterialCharacteristics : Organism : Dictyostelium discoideum	Alkyldihydroxyacetonephosphate synthase (EC 2.5.1.26) (Alkyl-DHAP synthase) (Alkylglycerone-phosphate synthase). ; ABA; BC4V1_0C0086_13457	gtatcataactgaagccgttatgaaagtacatgctgtaccacaagctgttgaatactatggtttccttttcccaacttttgctcatgctgtatctgccctccaacaaattcgttcctcagaggttattccaacaatgattcgtgtttacgatccagaggaaactcaattaagttttgcttggaaaccaagtaaaggtgctgtaagtgaattc	genedb		http://www.genedb.org		DDB0186908	http://www.ncbi.nlm.nih.gov/entrez/query.fcgi?db=gene&cmd=retrieve&dopt=graphics&list_uids=DDB0186908
split16.gid.0460 PCR product	split16.gid.0460	BioSequenceType : gene	PolymerType : DNA	Database	BioMaterialPackage : BioMaterialCharacteristics : Organism : Dictyostelium discoideum	Alkyldihydroxyacetonephosphate synthase (EC 2.5.1.26) (Alkyl-DHAP synthase) (Alkylglycerone-phosphate synthase). ; ABA; BC4V1_0C0086_13457		genedb		http://www.genedb.org		DDB0186908	http://www.ncbi.nlm.nih.gov/entrez/query.fcgi?db=gene&cmd=retrieve&dopt=graphics&list_uids=DDB0186908
split12.gid.0140 PCR product	split12.gid.0140-pcr	BioSequenceType : PCR_product	PolymerType : DNA	Attached	BioMaterialPackage : BioMaterialCharacteristics : Organism : Dictyostelium discoideum	JC3V1_0C0012_11485	gcaactcgtagacatgataaaagacgttggtggtgcaaaccttgttcaaaatcctttactccatttagaaaagaaaaaagattatcaaatgacgaaattctttcaaatgtcacacctcaatgtggtagatgtttcaatcaagcaactcgtaaacatgataaaagaagatggtggtgcaaatcctgccgaaaaccattcactccta	genedb		http://www.genedb.org		DDB0205432	http://www.ncbi.nlm.nih.gov/entrez/query.fcgi?db=gene&cmd=retrieve&dopt=graphics&list_uids=DDB0205432
split12.gid.0140 PCR product	split12.gid.0140	BioSequenceType : gene	PolymerType : DNA	Database	BioMaterialPackage : BioMaterialCharacteristics : Organism : Dictyostelium discoideum	JC3V1_0C0012_11485		genedb		http://www.genedb.org		DDB0205432	http://www.ncbi.nlm.nih.gov/entrez/query.fcgi?db=gene&cmd=retrieve&dopt=graphics&list_uids=DDB0205432
split12.gid.0473-F	split12.gid.0473-pcr	BioSequenceType : PCR_product	PolymerType : DNA	Attached	BioMaterialPackage : BioMaterialCharacteristics : Organism : Dictyostelium discoideum	BC4V1_0C0059_10536	ccaggatttataccatcatcagtaacttgtttagagttggatcatcattataatttaccactttgtaaaggaattattccaaattcagttacaaatttaacacttgggaacggcttcaatcaatcgattgaaattgacgattttccttcatcaattaaatatttaacatttggaagttcgtttaataaacccctaaaaaaaggttcaattcctaatggagttttatctattacatttgggtcattgtttgatcaagatattgatagtgatgtaattccttcttcttgtattgaattaacatttggtcaaaatttcaataggaa	genedb		http://www.genedb.org		DDB0186345	http://www.ncbi.nlm.nih.gov/entrez/query.fcgi?db=gene&cmd=retrieve&dopt=graphics&list_uids=DDB0186345
split12.gid.0473-F	split12.gid.0473	BioSequenceType : gene	PolymerType : DNA	Database	BioMaterialPackage : BioMaterialCharacteristics : Organism : Dictyostelium discoideum	BC4V1_0C0059_10536		genedb		http://www.genedb.org		DDB0186345	http://www.ncbi.nlm.nih.gov/entrez/query.fcgi?db=gene&cmd=retrieve&dopt=graphics&list_uids=DDB0186345
split9.gid.0108c PCR product	split9.gid.0108c-pcr	BioSequenceType : PCR_product	PolymerType : DNA	Attached	BioMaterialPackage : BioMaterialCharacteristics : Organism : Dictyostelium discoideum	BC4V1_0C0022_08484	gtacaagttgctcgtcatttcgatttaatcacctctgatagtcgtgctagaattactccacaaatcaaagaatcattaaaagaaatttcacaaagaataaacccaacttcctcaacaaataatgaagaatgggattcatataaatcagaattagttacactttttggtgattacattaaatccaacaacatcgcagaatcaaaatactt	genedb		http://www.genedb.org		DDB0185669	http://www.ncbi.nlm.nih.gov/entrez/query.fcgi?db=gene&cmd=retrieve&dopt=graphics&list_uids=DDB0185669
split9.gid.0108c PCR product	split9.gid.0108c	BioSequenceType : gene	PolymerType : DNA	Database	BioMaterialPackage : BioMaterialCharacteristics : Organism : Dictyostelium discoideum	BC4V1_0C0022_08484		genedb		http://www.genedb.org		DDB0185669	http://www.ncbi.nlm.nih.gov/entrez/query.fcgi?db=gene&cmd=retrieve&dopt=graphics&list_uids=DDB0185669
B06.chr2_gid_011002.1021c_F	chr2_gid_011002.1021c-pcr	BioSequenceType : PCR_product	PolymerType : DNA	Attached	BioMaterialPackage : BioMaterialCharacteristics : Organism : Dictyostelium discoideum	Similar to Dictyostelium discoideum (Slime mold). Hypothetical 58.0 kDa protein. ; predicted by automatic BLAST annotation	caccagtattatttgcatcagaatggatatcaacattatttacatacaattttgatttaccaattagtaagagattattggatgttttctttattgaaggtagattttatcttcacagaatgtcacttgcaatacttaaaatttatgaaaaacaacttatcgaatttgaatttgaagatgctgtagagtttttgaaaaagcttgggactcaaattgaccctgaccttttattaaa	genedb		http://www.genedb.org		DDB0217860	http://www.ncbi.nlm.nih.gov/entrez/query.fcgi?db=gene&cmd=retrieve&dopt=graphics&list_uids=DDB0217860
B06.chr2_gid_011002.1021c_F	chr2_gid_011002.1021c	BioSequenceType : gene	PolymerType : DNA	Database	BioMaterialPackage : BioMaterialCharacteristics : Organism : Dictyostelium discoideum	Similar to Dictyostelium discoideum (Slime mold). Hypothetical 58.0 kDa protein. ; predicted by automatic BLAST annotation		genedb		http://www.genedb.org		DDB0217860	http://www.ncbi.nlm.nih.gov/entrez/query.fcgi?db=gene&cmd=retrieve&dopt=graphics&list_uids=DDB0217860
H08.chr1_gid_301002.1200c_F	chr1_gid_301002.1200c-pcr	BioSequenceType : PCR_product	PolymerType : DNA	Attached	BioMaterialPackage : BioMaterialCharacteristics : Organism : Dictyostelium discoideum	JC1V1_0C0003_04360	attggctggtaaagtctatggtaatagaatgattgatttaggtttaacaaataataaattgttttttagatcttgtggtattataaatagtataatggatttaaataatgaagagatggcacgtcaattcttattacgttcagtttattcaattaatacaacctctgaattaccaatagaaattaaagagttaccagtttatcgtcatattgaattttgtg	genedb		http://www.genedb.org		DDB0190037	http://www.ncbi.nlm.nih.gov/entrez/query.fcgi?db=gene&cmd=retrieve&dopt=graphics&list_uids=DDB0190037
H08.chr1_gid_301002.1200c_F	chr1_gid_301002.1200c	BioSequenceType : gene	PolymerType : DNA	Database	BioMaterialPackage : BioMaterialCharacteristics : Organism : Dictyostelium discoideum	JC1V1_0C0003_04360		genedb		http://www.genedb.org		DDB0190037	http://www.ncbi.nlm.nih.gov/entrez/query.fcgi?db=gene&cmd=retrieve&dopt=graphics&list_uids=DDB0190037
A03.chr1_gid_301002.1741c_F	chr1_gid_301002.1741c-pcr	BioSequenceType : PCR_product	PolymerType : DNA	Attached	BioMaterialPackage : BioMaterialCharacteristics : Organism : Dictyostelium discoideum	Hypothetical protein. ; ABA; JC1V1_0C0001_03342	gaagtggaaatgcaaattataataatcaatatggttcatcaccaccatttggttcaacaactacaacaacaacaacaagtaataatattaatacaagtggtggtattaacattaataatcatccatcatcaaatccacttccaataagacaggttagtttcacaattccaaatcaaaccactggtatatcaccaacatcatacaataatcaacaatcaaaaactagagcaacctctgctccaattgctattcatcaacaagctccaccatttcaaaactttccaaaatcatcttcatctggcacaaaaagtccaccatttcatgttagtatatctccatttaaagaaccctcaactttggactatta	genedb		http://www.genedb.org		DDB0202010	http://www.ncbi.nlm.nih.gov/entrez/query.fcgi?db=gene&cmd=retrieve&dopt=graphics&list_uids=DDB0202010
A03.chr1_gid_301002.1741c_F	chr1_gid_301002.1741c	BioSequenceType : gene	PolymerType : DNA	Database	BioMaterialPackage : BioMaterialCharacteristics : Organism : Dictyostelium discoideum	Hypothetical protein. ; ABA; JC1V1_0C0001_03342		genedb		http://www.genedb.org		DDB0202010	http://www.ncbi.nlm.nih.gov/entrez/query.fcgi?db=gene&cmd=retrieve&dopt=graphics&list_uids=DDB0202010
F09.chr2_gid_011002.1606_F	chr2_gid_011002.1606-pcr	BioSequenceType : PCR_product	PolymerType : DNA	Attached	BioMaterialPackage : BioMaterialCharacteristics : Organism : Dictyostelium discoideum	Hypothetical protein. ; ABA; JC2V1_0C0039_05805	ataccaaatgaatcaacgattaaagttaattggaattcagataaattaattcaaccattcaaaccaatttcaaaactaataaattcatttaaatattcagaggaagttatggattcaatttgtaaagtaatgaatgtaaatgaaattcaaagatttattcaatataatttctttgtatcgttttttcaaaatgaaatttattcattttcattattttatagtagagaagatttaatattattcctattaaataattataatattgatattgatcttcatttcccattattcaaaccagatagaggacattca	genedb		http://www.genedb.org		DDB0217992	http://www.ncbi.nlm.nih.gov/entrez/query.fcgi?db=gene&cmd=retrieve&dopt=graphics&list_uids=DDB0217992
F09.chr2_gid_011002.1606_F	chr2_gid_011002.1606	BioSequenceType : gene	PolymerType : DNA	Database	BioMaterialPackage : BioMaterialCharacteristics : Organism : Dictyostelium discoideum	Hypothetical protein. ; ABA; JC2V1_0C0039_05805		genedb		http://www.genedb.org		DDB0217992	http://www.ncbi.nlm.nih.gov/entrez/query.fcgi?db=gene&cmd=retrieve&dopt=graphics&list_uids=DDB0217992
H11.chr2_gid_011002.2026_F	chr2_gid_011002.2026-pcr	BioSequenceType : PCR_product	PolymerType : DNA	Attached	BioMaterialPackage : BioMaterialCharacteristics : Organism : Dictyostelium discoideum	JC2V1_0C0020_00080	ccaattgtatgacacgtttagcaaaactttgtgctcgtttccttggtgatcaaggtttttcaattggtatacccgatattaaaccagccgaagatttagatagaaagaaacgtgaaatcattgaaactgcctacaagaaatgtgcagtattcttaaaggattatgaaagtggtagtttacaattaagtagtggttgctcgatggaacaaacatttgaggcgaaaatgaatcaaactctatcacaaattcgtgatgattgtggtaagctttgtgttaatgatttaccaaattacaattcaccattgattatgggtctatgtggttcaaaaggttcaaacattaatattgctcaaatgatctgttgtgtaggtcaacagattgtcaatggtactcgtattcc	genedb		http://www.genedb.org		DDB0169109	http://www.ncbi.nlm.nih.gov/entrez/query.fcgi?db=gene&cmd=retrieve&dopt=graphics&list_uids=DDB0169109
H11.chr2_gid_011002.2026_F	chr2_gid_011002.2026	BioSequenceType : gene	PolymerType : DNA	Database	BioMaterialPackage : BioMaterialCharacteristics : Organism : Dictyostelium discoideum	JC2V1_0C0020_00080		genedb		http://www.genedb.org		DDB0169109	http://www.ncbi.nlm.nih.gov/entrez/query.fcgi?db=gene&cmd=retrieve&dopt=graphics&list_uids=DDB0169109
split2.gid.0537 PCR product	split2.gid.0537-pcr	BioSequenceType : PCR_product	PolymerType : DNA	Attached	BioMaterialPackage : BioMaterialCharacteristics : Organism : Dictyostelium discoideum	JC2V1_0C0025_01798	acattcagttgatgagatccgctgatttcggtgcaaatgataacatctatgacattagaagtcatttgggtaacattttaaatccgggtgatttggcattgggttacgatgttgcctcttccaatttcccagattcagatttagccggtatgaaaaagaatcaacaattaccagactttgtcttggtaaagaaaacttatccaagtaaaaacgatttcagattcaaaagacattggtactttaaagagattccaaaagaaggtattgaaaatccaaagaaattcgaaatcgatcaaatggaacgtgatagagaag	genedb		http://www.genedb.org		DDB0202851	http://www.ncbi.nlm.nih.gov/entrez/query.fcgi?db=gene&cmd=retrieve&dopt=graphics&list_uids=DDB0202851
split2.gid.0537 PCR product	split2.gid.0537	BioSequenceType : gene	PolymerType : DNA	Database	BioMaterialPackage : BioMaterialCharacteristics : Organism : Dictyostelium discoideum	JC2V1_0C0025_01798		genedb		http://www.genedb.org		DDB0202851	http://www.ncbi.nlm.nih.gov/entrez/query.fcgi?db=gene&cmd=retrieve&dopt=graphics&list_uids=DDB0202851
E04.chr1_gid_301002.1594c_F	chr1_gid_301002.1594c-pcr	BioSequenceType : PCR_product	PolymerType : DNA	Attached	BioMaterialPackage : BioMaterialCharacteristics : Organism : Dictyostelium discoideum	JC1V1_0C0002_03794	atcagtggtggatatcattcgttccacagctggaattccaggtttattccatctctatgaaaatgataaatacatctattacgatggcggattccaatacaattgtaatttaccaattgcattaattgaagcatcttcactatatccaaatgcttcaaaattattattcatttcaattggaactggttatggtaaaaatgattcacccaattattattgttcaaatgattcaactgatgatagggttgaaga	genedb		http://www.genedb.org		DDB0202149	http://www.ncbi.nlm.nih.gov/entrez/query.fcgi?db=gene&cmd=retrieve&dopt=graphics&list_uids=DDB0202149
E04.chr1_gid_301002.1594c_F	chr1_gid_301002.1594c	BioSequenceType : gene	PolymerType : DNA	Database	BioMaterialPackage : BioMaterialCharacteristics : Organism : Dictyostelium discoideum	JC1V1_0C0002_03794		genedb		http://www.genedb.org		DDB0202149	http://www.ncbi.nlm.nih.gov/entrez/query.fcgi?db=gene&cmd=retrieve&dopt=graphics&list_uids=DDB0202149
D01.chr2_gf_021002.1482c_F	chr2_gf_021002.1482c-pcr	BioSequenceType : PCR_product	PolymerType : DNA	Attached	BioMaterialPackage : BioMaterialCharacteristics : Organism : Dictyostelium discoideum	Hypothetical protein. ; predicted by automatic BLAST annotation	aatactggtattggtgaagcaaatttaaatttaggtagattattattattgaaatcatctgaatcatctgccatttcaaaagcattggagaattttcaaaaatctttggaatataatgatggtgaaaataatatagttcaagctacatttgaattgggtaaattgtatttacaaattgatggtcatggcaaaggtatcaatgtcactaaaaatggtaaattaggtttaacatatttagaggttgcttcaatcaaaggctcaagtaaagcaagtcaaatcttggctaatctctcaaagaaagccacatctaaatg	genedb		http://www.genedb.org		DDB0217290	http://www.ncbi.nlm.nih.gov/entrez/query.fcgi?db=gene&cmd=retrieve&dopt=graphics&list_uids=DDB0217290
D01.chr2_gf_021002.1482c_F	chr2_gf_021002.1482c	BioSequenceType : gene	PolymerType : DNA	Database	BioMaterialPackage : BioMaterialCharacteristics : Organism : Dictyostelium discoideum	Hypothetical protein. ; predicted by automatic BLAST annotation		genedb		http://www.genedb.org		DDB0217290	http://www.ncbi.nlm.nih.gov/entrez/query.fcgi?db=gene&cmd=retrieve&dopt=graphics&list_uids=DDB0217290
G09.chr1_gid_301002.900c_F	chr1_gid_301002.900c-pcr	BioSequenceType : PCR_product	PolymerType : DNA	Attached	BioMaterialPackage : BioMaterialCharacteristics : Organism : Dictyostelium discoideum	JC1V1_0C0002_04113	caagagtatacccaacgatttatggtcacatgttgctgtggtgtttagttgtaataatttagatgttcaaaagaatcgtgtcactttttatataaatggtgtgtttaatgcagagtttgataattttaaaccaactaaaattaatgacttccctttggtaattggtaaatctggtaaaaaaactgaatcaacaagttatcatggtatgattgatgatataatgatctttaatatctctctaacctctgatgatatcaaatatgtactctcttcaaaaccaaatctttccacctttaaatttgcaaatgatcttcaactctt	genedb		http://www.genedb.org		DDB0189846	http://www.ncbi.nlm.nih.gov/entrez/query.fcgi?db=gene&cmd=retrieve&dopt=graphics&list_uids=DDB0189846
G09.chr1_gid_301002.900c_F	chr1_gid_301002.900c	BioSequenceType : gene	PolymerType : DNA	Database	BioMaterialPackage : BioMaterialCharacteristics : Organism : Dictyostelium discoideum	JC1V1_0C0002_04113		genedb		http://www.genedb.org		DDB0189846	http://www.ncbi.nlm.nih.gov/entrez/query.fcgi?db=gene&cmd=retrieve&dopt=graphics&list_uids=DDB0189846
split18.gid.0485 PCR product	split18.gid.0485-pcr	BioSequenceType : PCR_product	PolymerType : DNA	Attached	BioMaterialPackage : BioMaterialCharacteristics : Organism : Dictyostelium discoideum	BC4V1_0C0098_00523	atcgtcatcatcaaactttcataattggttatcaaaattttatgatgaagttttggtaatgataaatagtgaattcaattggttgtcgggattatgtccaatagattatattcaagtattggagaatttaatcattcatttattcactacgattaatccaaatgttcaaagtagaattgatcaagccattacgattgccaatcaaacaactcaacaaccaattaaagttaatgaactattatcaatttataaaacaacttgttctttcttaaaatcattatcaccaatatttccaaacataattaattcctcttcaacaccaactacttcaccagcagta	genedb		http://www.genedb.org		DDB0187106	http://www.ncbi.nlm.nih.gov/entrez/query.fcgi?db=gene&cmd=retrieve&dopt=graphics&list_uids=DDB0187106
split18.gid.0485 PCR product	split18.gid.0485	BioSequenceType : gene	PolymerType : DNA	Database	BioMaterialPackage : BioMaterialCharacteristics : Organism : Dictyostelium discoideum	BC4V1_0C0098_00523		genedb		http://www.genedb.org		DDB0187106	http://www.ncbi.nlm.nih.gov/entrez/query.fcgi?db=gene&cmd=retrieve&dopt=graphics&list_uids=DDB0187106
split17.gid.0333c PCR product	split17.gid.0333c-pcr	BioSequenceType : PCR_product	PolymerType : DNA	Attached	BioMaterialPackage : BioMaterialCharacteristics : Organism : Dictyostelium discoideum	JC3V1_0C0014_11627	ggtaccaattgtgggtaatagatcttatatgcatacacaagcaatatcatcaaatccaacatcaacatcgaatgtaccagcaccattaatcatatcgaatagcgaagccactgaaggtgtggatcaagaagaattaaaaatcaatgcgttacttcaaacatcagtggcacaaactggtgcaatgggtgctggttacaataaatt	genedb		http://www.genedb.org		DDB0215292	http://www.ncbi.nlm.nih.gov/entrez/query.fcgi?db=gene&cmd=retrieve&dopt=graphics&list_uids=DDB0215292
split17.gid.0333c PCR product	split17.gid.0333c	BioSequenceType : gene	PolymerType : DNA	Database	BioMaterialPackage : BioMaterialCharacteristics : Organism : Dictyostelium discoideum	JC3V1_0C0014_11627		genedb		http://www.genedb.org		DDB0215292	http://www.ncbi.nlm.nih.gov/entrez/query.fcgi?db=gene&cmd=retrieve&dopt=graphics&list_uids=DDB0215292
B03.schr5_gid_211002.119c_F	schr5_gid_211002.119c-pcr	BioSequenceType : PCR_product	PolymerType : DNA	Attached	BioMaterialPackage : BioMaterialCharacteristics : Organism : Dictyostelium discoideum	DG17 protein. ; ABA; BC5V1_0C0135_09393	aaagatgaagaaaatggttgtaaagaaaaaattgaagttgatcaaattgattctcatttaatcaattgtcaatataaatttgttacatgttcattcaaaggatgtgaaaagattttaagaatgaattcgttagaatctcatcaaaatgaatgtggtttcaaattggttacatgtgatttctgtaaaagggatgatattaaaaagaaggaattagaaactcattataagacatgtcctatggttccaattgattgctcacaaggttgttcagtgaaaattgaaaggaaatcaattatcga	genedb		http://www.genedb.org		DDB0189175	http://www.ncbi.nlm.nih.gov/entrez/query.fcgi?db=gene&cmd=retrieve&dopt=graphics&list_uids=DDB0189175
B03.schr5_gid_211002.119c_F	schr5_gid_211002.119c	BioSequenceType : gene	PolymerType : DNA	Database	BioMaterialPackage : BioMaterialCharacteristics : Organism : Dictyostelium discoideum	DG17 protein. ; ABA; BC5V1_0C0135_09393		genedb		http://www.genedb.org		DDB0189175	http://www.ncbi.nlm.nih.gov/entrez/query.fcgi?db=gene&cmd=retrieve&dopt=graphics&list_uids=DDB0189175
G06.chr2_gid_011002.1576c_F	chr2_gid_011002.1576c-pcr	BioSequenceType : PCR_product	PolymerType : DNA	Attached	BioMaterialPackage : BioMaterialCharacteristics : Organism : Dictyostelium discoideum	Hypothetical protein. ; ABA; JC2V1_0C0044_06213	tatccacgtacctatccaattcataatttattacctggcgatggttataaacatccaaactatgatcacattgtattaccatcattcattagattatcggccgatcaaatctctcaaaatggtatttacattcatgaagatggtagacaaattatggtttggattcaacaatttgctgctaccaattatcttcgtgatcttttcggtatcgagagtacctttggttataccaatagtaaattatcacaactctatcattctttaaatggtcaaaacgaatatcat	genedb		http://www.genedb.org		DDB0218029	http://www.ncbi.nlm.nih.gov/entrez/query.fcgi?db=gene&cmd=retrieve&dopt=graphics&list_uids=DDB0218029
G06.chr2_gid_011002.1576c_F	chr2_gid_011002.1576c	BioSequenceType : gene	PolymerType : DNA	Database	BioMaterialPackage : BioMaterialCharacteristics : Organism : Dictyostelium discoideum	Hypothetical protein. ; ABA; JC2V1_0C0044_06213		genedb		http://www.genedb.org		DDB0218029	http://www.ncbi.nlm.nih.gov/entrez/query.fcgi?db=gene&cmd=retrieve&dopt=graphics&list_uids=DDB0218029
H10.chr2_gid_011002.1208_F	chr2_gid_011002.1208-pcr	BioSequenceType : PCR_product	PolymerType : DNA	Attached	BioMaterialPackage : BioMaterialCharacteristics : Organism : Dictyostelium discoideum	Similar to Arabidopsis thaliana (Mouse-ear cress). dihydrolipoamide S-acetyltransferase. ; ABA; JC2V1_0C0001_12883	gagtctaaacaattggcattgaaagcaagagatggtaaattgaaaccagaagaattcattggtggtacatttagtgtatcaaatttaggtatgtttggtattacatcctttaatgcaatcataaattatccacaagctggtatcttggcaattggtactggtagaaaagttttaagaccaccttcaacctatcaaccaatagaaacaaacttaaacgcatcatatggctctgaaggtaaatccgaaatcataaa	genedb		http://www.genedb.org		DDB0168431	http://www.ncbi.nlm.nih.gov/entrez/query.fcgi?db=gene&cmd=retrieve&dopt=graphics&list_uids=DDB0168431
H10.chr2_gid_011002.1208_F	chr2_gid_011002.1208	BioSequenceType : gene	PolymerType : DNA	Database	BioMaterialPackage : BioMaterialCharacteristics : Organism : Dictyostelium discoideum	Similar to Arabidopsis thaliana (Mouse-ear cress). dihydrolipoamide S-acetyltransferase. ; ABA; JC2V1_0C0001_12883		genedb		http://www.genedb.org		DDB0168431	http://www.ncbi.nlm.nih.gov/entrez/query.fcgi?db=gene&cmd=retrieve&dopt=graphics&list_uids=DDB0168431
H03.chr2_gid_011002.327_F	chr2_gid_011002.327-pcr	BioSequenceType : PCR_product	PolymerType : DNA	Attached	BioMaterialPackage : BioMaterialCharacteristics : Organism : Dictyostelium discoideum	Similar to Dictyostelium discoideum (Slime mold). Histidine kinase A. ; predicted by automatic BLAST annotation	atagttccccaaattatcctcacctatcgccatcaaattccggtagtatcaatacaacaccattgttagttagttcaacaccaccaaactttttaaatacttcttcaaataatattcaaacagtttcgagatcaaatagatattcaccagttcattttaatagtggtccaaatggtaacaacaataacaacaacaacaacaatggcagcaactacaacagcaacaacaacaacaatattagttgtggaagtggtaactcaacaccaaaatctttaatttcaagtactccacattcatatcatagcggccataatagaagtaattctaatggaagtatgaatgggt	genedb		http://www.genedb.org		DDB0217083	http://www.ncbi.nlm.nih.gov/entrez/query.fcgi?db=gene&cmd=retrieve&dopt=graphics&list_uids=DDB0217083
H03.chr2_gid_011002.327_F	chr2_gid_011002.327	BioSequenceType : gene	PolymerType : DNA	Database	BioMaterialPackage : BioMaterialCharacteristics : Organism : Dictyostelium discoideum	Similar to Dictyostelium discoideum (Slime mold). Histidine kinase A. ; predicted by automatic BLAST annotation		genedb		http://www.genedb.org		DDB0217083	http://www.ncbi.nlm.nih.gov/entrez/query.fcgi?db=gene&cmd=retrieve&dopt=graphics&list_uids=DDB0217083
G11.chr2_gid_011002.555_F	chr2_gid_011002.555-pcr	BioSequenceType : PCR_product	PolymerType : DNA	Attached	BioMaterialPackage : BioMaterialCharacteristics : Organism : Dictyostelium discoideum	Hypothetical protein. ; ABA; JC2V1_0C0002_12899	aattacaattgtgggacactgcaggtcaagaaagattcaaatcaattacacaaacattttatagaggatcacatggtgttattgtagtatacgatgttacagatccaaaatcatttgaaagatgtaaaaattgggtagaggatattaatcaatacactcaagatggtatgatcatcattttagttggtaataaatccgatatggtagctcaaagaaaagtt	genedb		http://www.genedb.org		DDB0203606	http://www.ncbi.nlm.nih.gov/entrez/query.fcgi?db=gene&cmd=retrieve&dopt=graphics&list_uids=DDB0203606
G11.chr2_gid_011002.555_F	chr2_gid_011002.555	BioSequenceType : gene	PolymerType : DNA	Database	BioMaterialPackage : BioMaterialCharacteristics : Organism : Dictyostelium discoideum	Hypothetical protein. ; ABA; JC2V1_0C0002_12899		genedb		http://www.genedb.org		DDB0203606	http://www.ncbi.nlm.nih.gov/entrez/query.fcgi?db=gene&cmd=retrieve&dopt=graphics&list_uids=DDB0203606
split25.gid.0357c PCR product	split25.gid.0357c-pcr	BioSequenceType : PCR_product	PolymerType : DNA	Attached	BioMaterialPackage : BioMaterialCharacteristics : Organism : Dictyostelium discoideum	BC4V1_0C0082_13177	catcattattatcaatgccaattaatagtaaaagaaatagacatcataatttattgattgaacaattgagagaaggattaaagagttcaacaactggtgatgctgtttctttattaaattattcattatattcaattggttatttggatgaatataatcattcaactagagaaatctatacttcaattacagaatctgcaattagaaaattccaagaggataataatataccaatgacaggtgttgctgattttagtacaattcgattaattctatgtagagttagaatatccgatccaaatatactaaaacgtagatctctagcatatagtgataatgatcttggttcatttagagatatctcccttaaagataggga	genedb		http://www.genedb.org		DDB0186829	http://www.ncbi.nlm.nih.gov/entrez/query.fcgi?db=gene&cmd=retrieve&dopt=graphics&list_uids=DDB0186829
split25.gid.0357c PCR product	split25.gid.0357c	BioSequenceType : gene	PolymerType : DNA	Database	BioMaterialPackage : BioMaterialCharacteristics : Organism : Dictyostelium discoideum	BC4V1_0C0082_13177		genedb		http://www.genedb.org		DDB0186829	http://www.ncbi.nlm.nih.gov/entrez/query.fcgi?db=gene&cmd=retrieve&dopt=graphics&list_uids=DDB0186829
split22.gid.0513c-F	split22.gid.0513c-pcr	BioSequenceType : PCR_product	PolymerType : DNA	Attached	BioMaterialPackage : BioMaterialCharacteristics : Organism : Dictyostelium discoideum	EC6V1_0C0022_09527	caagtaaaggatttcgtcatcacgaagaagatgaagcagtaacaacaaataatgaatttataagtgatgatgatacaaattcattatcaaatagtttacaatcaatagaaatttcaaaaaaatctaaaaatcaaaataatagtaacaatacaaataataaagaacaaattgaaaaagatgacaatatggaatttaaatttgatttagatttaacaacaatcaatataatgggagagggtatggaagattttgaaaatcaaattgaacgctatgcaaaggatgagcaagttatagcaaattgtttggataagggtattgatttaagtaaattttcaaaagaagttggtgaatcgttag	genedb		http://www.genedb.org		DDB0191974	http://www.ncbi.nlm.nih.gov/entrez/query.fcgi?db=gene&cmd=retrieve&dopt=graphics&list_uids=DDB0191974
split22.gid.0513c-F	split22.gid.0513c	BioSequenceType : gene	PolymerType : DNA	Database	BioMaterialPackage : BioMaterialCharacteristics : Organism : Dictyostelium discoideum	EC6V1_0C0022_09527		genedb		http://www.genedb.org		DDB0191974	http://www.ncbi.nlm.nih.gov/entrez/query.fcgi?db=gene&cmd=retrieve&dopt=graphics&list_uids=DDB0191974
split10.gid.0392c-F	split10.gid.0392c-pcr	BioSequenceType : PCR_product	PolymerType : DNA	Attached	BioMaterialPackage : BioMaterialCharacteristics : Organism : Dictyostelium discoideum	JC3V1_0C0048_01339	taagaaaagaattggcagatttcccagcatttaaattagtttttaaagaagtttcattctttcaacatggtagtaattatgttgtttggttaaaaccagaaacacccgaagatccaacaataattaatcgtctccaagctaaattagagtcattactccctggatttaatgaattaagtaataaatcacctagcggatttcaacctcatttaactcttgg	genedb		http://www.genedb.org		DDB0204678	http://www.ncbi.nlm.nih.gov/entrez/query.fcgi?db=gene&cmd=retrieve&dopt=graphics&list_uids=DDB0204678
split10.gid.0392c-F	split10.gid.0392c	BioSequenceType : gene	PolymerType : DNA	Database	BioMaterialPackage : BioMaterialCharacteristics : Organism : Dictyostelium discoideum	JC3V1_0C0048_01339		genedb		http://www.genedb.org		DDB0204678	http://www.ncbi.nlm.nih.gov/entrez/query.fcgi?db=gene&cmd=retrieve&dopt=graphics&list_uids=DDB0204678
split1.gid.0355 PCR product	split1.gid.0355-pcr	BioSequenceType : PCR_product	PolymerType : DNA	Attached	BioMaterialPackage : BioMaterialCharacteristics : Organism : Dictyostelium discoideum	JC1V1_0C0001_02516	cgtagaacattggagaaaatccaacatttaaaagatgaagaaggatttcaaattacatcagataatttggaagctgctaataaatgtgcaattttaattattggtgtattaccagcacaagttccacaattattagaatcaattaaacatttggttaccaaggatcatattatcatttcagttgtattaggtattacaatcagtggtattagatcccat	genedb		http://www.genedb.org		DDB0190241	http://www.ncbi.nlm.nih.gov/entrez/query.fcgi?db=gene&cmd=retrieve&dopt=graphics&list_uids=DDB0190241
split1.gid.0355 PCR product	split1.gid.0355	BioSequenceType : gene	PolymerType : DNA	Database	BioMaterialPackage : BioMaterialCharacteristics : Organism : Dictyostelium discoideum	JC1V1_0C0001_02516		genedb		http://www.genedb.org		DDB0190241	http://www.ncbi.nlm.nih.gov/entrez/query.fcgi?db=gene&cmd=retrieve&dopt=graphics&list_uids=DDB0190241
A12.schr6_gid_141002.214c_F	schr6_gid_141002.214c-pcr	BioSequenceType : PCR_product	PolymerType : DNA	Attached	BioMaterialPackage : BioMaterialCharacteristics : Organism : Dictyostelium discoideum	vacuolar protein sorting-associated protein 35; putative; vacuolar protein sorting 35; ABA; EC6V1_0C0005_08265	aagattttcacctttgtcagtgaaaccatcaaagctttggccgatatcaaattggccgatcttagctttagattataccttcaagcactccaaacctttgaccactgtggtttggtctctcgtgtcaaagaattggccatcaaggctctcttaatcttccaagaagatatcgccgatttcaaagctcaagttatggcccttcaattgttaatctctactctcaatagtttaagcattccaaatgaagagatctatgaatccttggccgcccaaaccattaaacaagcttctcgtcttctcttaccac	genedb		http://www.genedb.org		DDB0191828	http://www.ncbi.nlm.nih.gov/entrez/query.fcgi?db=gene&cmd=retrieve&dopt=graphics&list_uids=DDB0191828
A12.schr6_gid_141002.214c_F	schr6_gid_141002.214c	BioSequenceType : gene	PolymerType : DNA	Database	BioMaterialPackage : BioMaterialCharacteristics : Organism : Dictyostelium discoideum	vacuolar protein sorting-associated protein 35; putative; vacuolar protein sorting 35; ABA; EC6V1_0C0005_08265		genedb		http://www.genedb.org		DDB0191828	http://www.ncbi.nlm.nih.gov/entrez/query.fcgi?db=gene&cmd=retrieve&dopt=graphics&list_uids=DDB0191828
split13.gid.0233 PCR product	split13.gid.0233-pcr	BioSequenceType : PCR_product	PolymerType : DNA	Attached	BioMaterialPackage : BioMaterialCharacteristics : Organism : Dictyostelium discoideum	BC5V1_0C0079_10282	agtacattgtttcaaaagcccaactcttagtaaatttttttcaaaaaaagtttattcgtattactatataagttcaagtggagaaaggacattttataactcaaaagttaaagaaggtattaatgattttatttcaaggttggtaattaaagaaaatagtgatgatatggaaagaataagtaaaattcaacaacattatcaactaactggatcatcaatgagttttccaccaccatcagacaaaatcgatttgaatgtagagattaatggtggtggta	genedb		http://www.genedb.org		DDB0188407	http://www.ncbi.nlm.nih.gov/entrez/query.fcgi?db=gene&cmd=retrieve&dopt=graphics&list_uids=DDB0188407
split13.gid.0233 PCR product	split13.gid.0233	BioSequenceType : gene	PolymerType : DNA	Database	BioMaterialPackage : BioMaterialCharacteristics : Organism : Dictyostelium discoideum	BC5V1_0C0079_10282		genedb		http://www.genedb.org		DDB0188407	http://www.ncbi.nlm.nih.gov/entrez/query.fcgi?db=gene&cmd=retrieve&dopt=graphics&list_uids=DDB0188407
D04.chr1_gid_301002.825_F	chr1_gid_301002.825-pcr	BioSequenceType : PCR_product	PolymerType : DNA	Attached	BioMaterialPackage : BioMaterialCharacteristics : Organism : Dictyostelium discoideum	Latent transforming growth factor-beta binding protein 4S. ; ABA; JC1V1_0C0001_03071	atgatggttcattttcttgtatttgcaaagatgtaccaggttattctttatcaagtaatggaaaaagttgttcaaaaaataatatttcaatttcatcagttataccatcatttaccaatggaggtgaagcaagttttattggtgtatttggaaatacatttaaagatttatcattgttaatcggttcaaataattgttcaataatagccaactcatcaaatttaat	genedb		http://www.genedb.org		DDB0201917	http://www.ncbi.nlm.nih.gov/entrez/query.fcgi?db=gene&cmd=retrieve&dopt=graphics&list_uids=DDB0201917
D04.chr1_gid_301002.825_F	chr1_gid_301002.825	BioSequenceType : gene	PolymerType : DNA	Database	BioMaterialPackage : BioMaterialCharacteristics : Organism : Dictyostelium discoideum	Latent transforming growth factor-beta binding protein 4S. ; ABA; JC1V1_0C0001_03071		genedb		http://www.genedb.org		DDB0201917	http://www.ncbi.nlm.nih.gov/entrez/query.fcgi?db=gene&cmd=retrieve&dopt=graphics&list_uids=DDB0201917
C08.chr2_gid_011002.912_F	chr2_gid_011002.912-pcr	BioSequenceType : PCR_product	PolymerType : DNA	Attached	BioMaterialPackage : BioMaterialCharacteristics : Organism : Dictyostelium discoideum	Hypothetical protein. ; ABA; JC2V1_0C0006_13150	tatggatttatcaggtggattaagttggattgaaatattttcatcatcaggtgataagccatcaccaagatatcaaaatacatgtacatcagttggaaatgaaatttatttcattggtggacaagatcatccagagaatagatttaatacaattcataaatttaattgtactacacaagaatttacaagattaataccaacaggtagctctccaccaaaattcgccagacatacatcaacagtg	genedb		http://www.genedb.org		DDB0216979	http://www.ncbi.nlm.nih.gov/entrez/query.fcgi?db=gene&cmd=retrieve&dopt=graphics&list_uids=DDB0216979
C08.chr2_gid_011002.912_F	chr2_gid_011002.912	BioSequenceType : gene	PolymerType : DNA	Database	BioMaterialPackage : BioMaterialCharacteristics : Organism : Dictyostelium discoideum	Hypothetical protein. ; ABA; JC2V1_0C0006_13150		genedb		http://www.genedb.org		DDB0216979	http://www.ncbi.nlm.nih.gov/entrez/query.fcgi?db=gene&cmd=retrieve&dopt=graphics&list_uids=DDB0216979
B05.chr1_gid_301002.1764c_F	chr1_gid_301002.1764c-pcr	BioSequenceType : PCR_product	PolymerType : DNA	Attached	BioMaterialPackage : BioMaterialCharacteristics : Organism : Dictyostelium discoideum	TAT-binding protein ALPHA; DDTBP ALPHA=TAT-binding protein 1 homolog/26S protease subunit homolog. ; ABA; JC1V1_0C0001_03366	tttagatcctgctctcattcgtccaggtcgtatcgatcgtaaaattgaattccctcttccagatattaagaccaagagaaagatctttgaaattcatactgctaaaatgaatctctctgaagatgttaaccttgaagagtttgttatgtctaaagatgatttatccggtgctgatatcaaagccatctgtactgaatctggtcttttagcactcagagaacgtagaat	genedb		http://www.genedb.org		DDB0202018	http://www.ncbi.nlm.nih.gov/entrez/query.fcgi?db=gene&cmd=retrieve&dopt=graphics&list_uids=DDB0202018
B05.chr1_gid_301002.1764c_F	chr1_gid_301002.1764c	BioSequenceType : gene	PolymerType : DNA	Database	BioMaterialPackage : BioMaterialCharacteristics : Organism : Dictyostelium discoideum	TAT-binding protein ALPHA; DDTBP ALPHA=TAT-binding protein 1 homolog/26S protease subunit homolog. ; ABA; JC1V1_0C0001_03366		genedb		http://www.genedb.org		DDB0202018	http://www.ncbi.nlm.nih.gov/entrez/query.fcgi?db=gene&cmd=retrieve&dopt=graphics&list_uids=DDB0202018
D01.chr2_gid_011002.1906_F	chr2_gid_011002.1906-pcr	BioSequenceType : PCR_product	PolymerType : DNA	Attached	BioMaterialPackage : BioMaterialCharacteristics : Organism : Dictyostelium discoideum	Similar to Oryza sativa (Rice). ESTs AU069374(C61044). ; predicted by automatic BLAST annotation	ggaaaagcaatttatacaggtacaaatattttaaatagtaatgatgaaaaagttaaaataacattaccaaatgaaaataatattcatagatttcaatcaggtgatgaacattgtgcagttttagatttattatatccaccttatgattcaaatttttatagaagttgtacttattatagaccaacttctgtaaatggttc	genedb		http://www.genedb.org		DDB0217434	http://www.ncbi.nlm.nih.gov/entrez/query.fcgi?db=gene&cmd=retrieve&dopt=graphics&list_uids=DDB0217434
D01.chr2_gid_011002.1906_F	chr2_gid_011002.1906	BioSequenceType : gene	PolymerType : DNA	Database	BioMaterialPackage : BioMaterialCharacteristics : Organism : Dictyostelium discoideum	Similar to Oryza sativa (Rice). ESTs AU069374(C61044). ; predicted by automatic BLAST annotation		genedb		http://www.genedb.org		DDB0217434	http://www.ncbi.nlm.nih.gov/entrez/query.fcgi?db=gene&cmd=retrieve&dopt=graphics&list_uids=DDB0217434
E12.chr2_gid_011002.1895_F	chr2_gid_011002.1895-pcr	BioSequenceType : PCR_product	PolymerType : DNA	Attached	BioMaterialPackage : BioMaterialCharacteristics : Organism : Dictyostelium discoideum	Hypothetical protein. ; predicted by automatic BLAST annotation	aaattaattcattaccaccgagtctaacctgcctaaaatttggtaaaaatttcaattgtcctttatcattgggtgttttaccattatctggtaatttaaaatcaatatcatttggtttatcctataatcaaccaattcaatacataccaaatggtgttgaaaaattaaaaattggtggtaatagtgtatataataataaaaataataatgtaaataataaaaataataataaaattaataaatatccaaattcaattaaaatatttaaatttgataaatattttaacgatgagataatggttggaactataccaaattcagttttaaaagttaaattcggtgtgcaatttaatagagaaatctcaatggaacaaatacct	genedb		http://www.genedb.org		DDB0217444	http://www.ncbi.nlm.nih.gov/entrez/query.fcgi?db=gene&cmd=retrieve&dopt=graphics&list_uids=DDB0217444
E12.chr2_gid_011002.1895_F	chr2_gid_011002.1895	BioSequenceType : gene	PolymerType : DNA	Database	BioMaterialPackage : BioMaterialCharacteristics : Organism : Dictyostelium discoideum	Hypothetical protein. ; predicted by automatic BLAST annotation		genedb		http://www.genedb.org		DDB0217444	http://www.ncbi.nlm.nih.gov/entrez/query.fcgi?db=gene&cmd=retrieve&dopt=graphics&list_uids=DDB0217444
split6.gid.0298c-F	split6.gid.0298c-pcr	BioSequenceType : PCR_product	PolymerType : DNA	Attached	BioMaterialPackage : BioMaterialCharacteristics : Organism : Dictyostelium discoideum	isochorismatase family protein; putative; pyrazinamidase/nicotinamidase; ABA; EC6V1_0C0023_09638	ggattggataaagaagttgatagtttttcatcattttatgataatgataaaaaatcaaaaactgaattacatgatatattaaaaaaacattcaattgttaatgtttacatttgtggtttggcaactgatttctgcgtgttggctagttgcttggattcagttagttgtggttttaaaacttatttcatagaagattgctcaa	genedb		http://www.genedb.org		DDB0192048	http://www.ncbi.nlm.nih.gov/entrez/query.fcgi?db=gene&cmd=retrieve&dopt=graphics&list_uids=DDB0192048
split6.gid.0298c-F	split6.gid.0298c	BioSequenceType : gene	PolymerType : DNA	Database	BioMaterialPackage : BioMaterialCharacteristics : Organism : Dictyostelium discoideum	isochorismatase family protein; putative; pyrazinamidase/nicotinamidase; ABA; EC6V1_0C0023_09638		genedb		http://www.genedb.org		DDB0192048	http://www.ncbi.nlm.nih.gov/entrez/query.fcgi?db=gene&cmd=retrieve&dopt=graphics&list_uids=DDB0192048
split9.gid.0596 PCR product	split9.gid.0596-pcr	BioSequenceType : PCR_product	PolymerType : DNA	Attached	BioMaterialPackage : BioMaterialCharacteristics : Organism : Dictyostelium discoideum	JC3V1_0C0043_00800	agattttcattgacaagaggtaatcaatttggtaatgaaaaatcaagtcatgaacagtgttttcaattagttacaccagaagtaacatggttttttaaatctcaagatcattttgaatgggttagtagattatcacctgaatatcaaacttattctcaaccatcatctttgattaaagatcaagtaatattaggtaaagttgattcaagaggtgttcatttaaatgatgaatctccaattattgaaactagaaccattccaaccatccaagtagtag	genedb		http://www.genedb.org		DDB0204149	http://www.ncbi.nlm.nih.gov/entrez/query.fcgi?db=gene&cmd=retrieve&dopt=graphics&list_uids=DDB0204149
split9.gid.0596 PCR product	split9.gid.0596	BioSequenceType : gene	PolymerType : DNA	Database	BioMaterialPackage : BioMaterialCharacteristics : Organism : Dictyostelium discoideum	JC3V1_0C0043_00800		genedb		http://www.genedb.org		DDB0204149	http://www.ncbi.nlm.nih.gov/entrez/query.fcgi?db=gene&cmd=retrieve&dopt=graphics&list_uids=DDB0204149
split17.gid.0426c PCR product	split17.gid.0426c-pcr	BioSequenceType : PCR_product	PolymerType : DNA	Attached	BioMaterialPackage : BioMaterialCharacteristics : Organism : Dictyostelium discoideum	DDB0229797	tgtttatttcatgatgttgcagatggttcagaatttggaaaactcattgcaaatagtttattaagaggatttatagagttatttagtgatacagatttcgttcatacagcagtacataattcatcgaaattcaattcattttcaaataaaatctatgatgcaatttcacaatcacctaaaactgtagtattacaacttcgtttaaatagaggtattcaaaattcaattgtggtctataacgatggtaaatcaatctcttcaggtggtactgaagatcaattgggtatgactgcaaatcttcaagctat	genedb		http://www.genedb.org		DDB0229797	http://www.ncbi.nlm.nih.gov/entrez/query.fcgi?db=gene&cmd=retrieve&dopt=graphics&list_uids=DDB0229797
split17.gid.0426c PCR product	split17.gid.0426c	BioSequenceType : gene	PolymerType : DNA	Database	BioMaterialPackage : BioMaterialCharacteristics : Organism : Dictyostelium discoideum	DDB0229797		genedb		http://www.genedb.org		DDB0229797	http://www.ncbi.nlm.nih.gov/entrez/query.fcgi?db=gene&cmd=retrieve&dopt=graphics&list_uids=DDB0229797
C05.chr2_gid_011002.740c_F	chr2_gid_011002.740c-pcr	BioSequenceType : PCR_product	PolymerType : DNA	Attached	BioMaterialPackage : BioMaterialCharacteristics : Organism : Dictyostelium discoideum	Similar to Dictyostelium discoideum (Slime mold). Phosphatidylinositol 3-kinase 3 (EC 2.7.1.137) (PI3-kinase) (PtdIns-3-kinase) (PI3K). ; ABA; JC2V1_0C0002_12984	ttttagagaatatcgatgccaaacaattgaaaatcgatccagacgaatataatgcctatatgagtggaaaaaagaaaccaaaagaatatgatccatcaaaagctaaaattatgcaaaaactaggtatcgatgaaaagactgcttccttgattgaattttctccaaagaaacacggaagaaaaccatcctcaaataatggagccaatagt	genedb		http://www.genedb.org		DDB0216929	http://www.ncbi.nlm.nih.gov/entrez/query.fcgi?db=gene&cmd=retrieve&dopt=graphics&list_uids=DDB0216929
C05.chr2_gid_011002.740c_F	chr2_gid_011002.740c	BioSequenceType : gene	PolymerType : DNA	Database	BioMaterialPackage : BioMaterialCharacteristics : Organism : Dictyostelium discoideum	Similar to Dictyostelium discoideum (Slime mold). Phosphatidylinositol 3-kinase 3 (EC 2.7.1.137) (PI3-kinase) (PtdIns-3-kinase) (PI3K). ; ABA; JC2V1_0C0002_12984		genedb		http://www.genedb.org		DDB0216929	http://www.ncbi.nlm.nih.gov/entrez/query.fcgi?db=gene&cmd=retrieve&dopt=graphics&list_uids=DDB0216929
split4.gid.0128 PCR product	split4.gid.0128-pcr	BioSequenceType : PCR_product	PolymerType : DNA	Attached	BioMaterialPackage : BioMaterialCharacteristics : Organism : Dictyostelium discoideum	DDB0216814	aattaatagcgcactctcatcatttggtatctattcaatcttcaactactcatactacatcatcaaccactactggtccacatccatcaactttccattcagcatcaactactgacggtaaatcaagtagtggccgtggtggtaaaactttaactactggaggtaaatcaagtagtagtggtggtggtggtaaaacttcaaatgcatgtactca	genedb		http://www.genedb.org		DDB0216814	http://www.ncbi.nlm.nih.gov/entrez/query.fcgi?db=gene&cmd=retrieve&dopt=graphics&list_uids=DDB0216814
split4.gid.0128 PCR product	split4.gid.0128	BioSequenceType : gene	PolymerType : DNA	Database	BioMaterialPackage : BioMaterialCharacteristics : Organism : Dictyostelium discoideum	DDB0216814		genedb		http://www.genedb.org		DDB0216814	http://www.ncbi.nlm.nih.gov/entrez/query.fcgi?db=gene&cmd=retrieve&dopt=graphics&list_uids=DDB0216814
A03.chr2_gid_011002.594c_F	chr2_gid_011002.594c-pcr	BioSequenceType : PCR_product	PolymerType : DNA	Attached	BioMaterialPackage : BioMaterialCharacteristics : Organism : Dictyostelium discoideum	JC2V1_0C0002_12903	gataaagttagaaagaaacaagcttttttagcaaattatacaagagaatctggtgaaattttacaagaatttgatattgcaagagagatgttggatgatttagtacaagaatataaagctgctgaacaatctgattatataaattatcatatgaataaagaatttaataataataataataataataatggtaatcctcaatatcaatatggaac	genedb		http://www.genedb.org		DDB0216898	http://www.ncbi.nlm.nih.gov/entrez/query.fcgi?db=gene&cmd=retrieve&dopt=graphics&list_uids=DDB0216898
A03.chr2_gid_011002.594c_F	chr2_gid_011002.594c	BioSequenceType : gene	PolymerType : DNA	Database	BioMaterialPackage : BioMaterialCharacteristics : Organism : Dictyostelium discoideum	JC2V1_0C0002_12903		genedb		http://www.genedb.org		DDB0216898	http://www.ncbi.nlm.nih.gov/entrez/query.fcgi?db=gene&cmd=retrieve&dopt=graphics&list_uids=DDB0216898
split12.gid.0123 PCR product	split12.gid.0123-pcr	BioSequenceType : PCR_product	PolymerType : DNA	Attached	BioMaterialPackage : BioMaterialCharacteristics : Organism : Dictyostelium discoideum	Annotation	atggtgttgaatcatttcttttggaggtttatttatcatctacacgatactttcattgttggttggcaaaaaacaacgcaccagttagttggttaagatatctaacattctctagagcaagtcgtggtaaagtaatattcaagagtcaagaagagttcattgcattcaagtataatcgttatgatttcacaataccagaaatcaatgattctgagtcactttccatcaaagaactt	genedb		http://www.genedb.org		between_DDB0206116_and_DDB0206115	http://www.ncbi.nlm.nih.gov/entrez/query.fcgi?db=gene&cmd=retrieve&dopt=graphics&list_uids=between_DDB0206116_and_DDB0206115
split12.gid.0123 PCR product	split12.gid.0123	BioSequenceType : gene	PolymerType : DNA	Database	BioMaterialPackage : BioMaterialCharacteristics : Organism : Dictyostelium discoideum	Annotation		genedb		http://www.genedb.org		between_DDB0206116_and_DDB0206115	http://www.ncbi.nlm.nih.gov/entrez/query.fcgi?db=gene&cmd=retrieve&dopt=graphics&list_uids=between_DDB0206116_and_DDB0206115
F03.chr1_gid_301002.1287_F	chr1_gid_301002.1287-pcr	BioSequenceType : PCR_product	PolymerType : DNA	Attached	BioMaterialPackage : BioMaterialCharacteristics : Organism : Dictyostelium discoideum	ABC transporter AbcG9. ; ABA; JC1V1_0C0002_03750	tatagaccagcagcattacattttgctcaaatcattacagagataccaattattatgattcaagttttccttttctcaattgttacctactttatgtttggtttagattcaagtggttcaaaattctttatcaattgtttcacattgattggttttacattggcaacaaataacctctacagattagcaggtaatttaacaccatcggtttacattggtcaaaatattatgaatgtattatttttaacaatgatgacattcacttcatacatcattccatatcatcaaatgccagtttggtttggttggtatcattattgtaatccattctcatttgcatttagagcattgatgggtaatgaatttaatggcttgaaatttgattgtat	genedb		http://www.genedb.org		DDB0189511	http://www.ncbi.nlm.nih.gov/entrez/query.fcgi?db=gene&cmd=retrieve&dopt=graphics&list_uids=DDB0189511
F03.chr1_gid_301002.1287_F	chr1_gid_301002.1287	BioSequenceType : gene	PolymerType : DNA	Database	BioMaterialPackage : BioMaterialCharacteristics : Organism : Dictyostelium discoideum	ABC transporter AbcG9. ; ABA; JC1V1_0C0002_03750		genedb		http://www.genedb.org		DDB0189511	http://www.ncbi.nlm.nih.gov/entrez/query.fcgi?db=gene&cmd=retrieve&dopt=graphics&list_uids=DDB0189511
split7.gid.0151c-F	split7.gid.0151c-pcr	BioSequenceType : PCR_product	PolymerType : DNA	Attached	BioMaterialPackage : BioMaterialCharacteristics : Organism : Dictyostelium discoideum	BC4V1_0C0059_10541	cttaattgttctatccaatggtaaactagaagctaatcaagttaattccgatgaaaaactagttgttgccacagaagatataaaattagatttagtaaaactttatggtgattcaaatgaatttcaaacttttacaattaaaaaagaagatgcttttagaaggagaaaaataaggatgggttcagaaaaacaatatatggca	genedb		http://www.genedb.org		DDB0186350	http://www.ncbi.nlm.nih.gov/entrez/query.fcgi?db=gene&cmd=retrieve&dopt=graphics&list_uids=DDB0186350
split7.gid.0151c-F	split7.gid.0151c	BioSequenceType : gene	PolymerType : DNA	Database	BioMaterialPackage : BioMaterialCharacteristics : Organism : Dictyostelium discoideum	BC4V1_0C0059_10541		genedb		http://www.genedb.org		DDB0186350	http://www.ncbi.nlm.nih.gov/entrez/query.fcgi?db=gene&cmd=retrieve&dopt=graphics&list_uids=DDB0186350
split23.gid.0371c-F	split23.gid.0371c-pcr	BioSequenceType : PCR_product	PolymerType : DNA	Attached	BioMaterialPackage : BioMaterialCharacteristics : Organism : Dictyostelium discoideum	-	aaatggaatttatgaagcaggcgtaagatatccagaacccgcaaatattagttatttatggaattctggatttttttcgttaatttgcttaattatacaattagtaagtggaatattattagcaatgcattattggggacatgtcgatttacctttaatactgtggagagatt	genedb		http://www.genedb.org		DDB0201593	http://www.ncbi.nlm.nih.gov/entrez/query.fcgi?db=gene&cmd=retrieve&dopt=graphics&list_uids=DDB0201593
split23.gid.0371c-F	split23.gid.0371c	BioSequenceType : gene	PolymerType : DNA	Database	BioMaterialPackage : BioMaterialCharacteristics : Organism : Dictyostelium discoideum	-		genedb		http://www.genedb.org		DDB0201593	http://www.ncbi.nlm.nih.gov/entrez/query.fcgi?db=gene&cmd=retrieve&dopt=graphics&list_uids=DDB0201593
B04.schr6_gid_141002.255c_F	schr6_gid_141002.255c-pcr	BioSequenceType : PCR_product	PolymerType : DNA	Attached	BioMaterialPackage : BioMaterialCharacteristics : Organism : Dictyostelium discoideum	kinesin family member 13; BC5V1_0C0034_07441	acatgaaaatcgatacacctcaaaaatcatctacaattcctatcactccaaaaagtttaaaattaaatttaaatagtacaccaaagagtgtttctaaaaatttaaaatcttcacaacaacaacaaccacttattgtaccatcttctaaccaactcactttatctgcaaagaaattatctaacaaagagtaccaacgactacagc	genedb		http://www.genedb.org		DDB0187903	http://www.ncbi.nlm.nih.gov/entrez/query.fcgi?db=gene&cmd=retrieve&dopt=graphics&list_uids=DDB0187903
B04.schr6_gid_141002.255c_F	schr6_gid_141002.255c	BioSequenceType : gene	PolymerType : DNA	Database	BioMaterialPackage : BioMaterialCharacteristics : Organism : Dictyostelium discoideum	kinesin family member 13; BC5V1_0C0034_07441		genedb		http://www.genedb.org		DDB0187903	http://www.ncbi.nlm.nih.gov/entrez/query.fcgi?db=gene&cmd=retrieve&dopt=graphics&list_uids=DDB0187903
split12.gid.0340c-F	split12.gid.0340c-pcr	BioSequenceType : PCR_product	PolymerType : DNA	Attached	BioMaterialPackage : BioMaterialCharacteristics : Organism : Dictyostelium discoideum	BC4V1_0C0039_09290	aattggtttaactcaaggtgaacaattattagaaccaaattcaccactattagcaatttcatttcattcaattgaagatagaattgttaaacaatatttaaataaatatacaacaattgaagaaccaacttttaaattctctccaacctataaatcacctattttcccaagtaaagaagagctcgaatggaatccaagatcaaaatctgctatcttaagaactgcaattagaacttcaaataaaccaatttcctc	genedb		http://www.genedb.org		DDB0185958	http://www.ncbi.nlm.nih.gov/entrez/query.fcgi?db=gene&cmd=retrieve&dopt=graphics&list_uids=DDB0185958
split12.gid.0340c-F	split12.gid.0340c	BioSequenceType : gene	PolymerType : DNA	Database	BioMaterialPackage : BioMaterialCharacteristics : Organism : Dictyostelium discoideum	BC4V1_0C0039_09290		genedb		http://www.genedb.org		DDB0185958	http://www.ncbi.nlm.nih.gov/entrez/query.fcgi?db=gene&cmd=retrieve&dopt=graphics&list_uids=DDB0185958
split17.gid.0403 PCR product	split17.gid.0403-pcr	BioSequenceType : PCR_product	PolymerType : DNA	Attached	BioMaterialPackage : BioMaterialCharacteristics : Organism : Dictyostelium discoideum	Acetyl-CoA hydrolase (Acetyl-CoA deacylase) (Acetyl-CoA acylase) (Acetate utilization protein). ; ABA; BC5V1_0C0010_06654	ggactttttcgataatggtaaattgaaattcgcttcagcaacttcacttagattctccccaccaggtttcaatagattattcaataattgggaaaattataaaagtaaaatcatccttagaaatcaggccatttcaaatgcagctgaattaatttcacgtgttggttgtatcgctttaaatactccatgtgaagttgatatctatggtcatgtcaatagtaccaatacaatgggttcaaaaatgttaaatggtttaggtggtagtggtgaattcttaagaaattcaagaatctccattgttcacaccccatcaactcgtccaactaaaactgat	genedb		http://www.genedb.org		DDB0187505	http://www.ncbi.nlm.nih.gov/entrez/query.fcgi?db=gene&cmd=retrieve&dopt=graphics&list_uids=DDB0187505
split17.gid.0403 PCR product	split17.gid.0403	BioSequenceType : gene	PolymerType : DNA	Database	BioMaterialPackage : BioMaterialCharacteristics : Organism : Dictyostelium discoideum	Acetyl-CoA hydrolase (Acetyl-CoA deacylase) (Acetyl-CoA acylase) (Acetate utilization protein). ; ABA; BC5V1_0C0010_06654		genedb		http://www.genedb.org		DDB0187505	http://www.ncbi.nlm.nih.gov/entrez/query.fcgi?db=gene&cmd=retrieve&dopt=graphics&list_uids=DDB0187505
split7.gid.0514c PCR product	split7.gid.0514c-pcr	BioSequenceType : PCR_product	PolymerType : DNA	Attached	BioMaterialPackage : BioMaterialCharacteristics : Organism : Dictyostelium discoideum	BC4V1_0C0116_10032	ttcatgatgactccacagtacatggaattgagcttcaaggttctaatttagatgatcttaaacttgcaatccaaagcaaagtatatgccaaaatcaccccaatgccagcaaattacctactattttatttccacaaagtagtaaatccaaagaatgatggtctatatgttttagaaattttaataaaagacactgattataaagattatagattaggtcaagataaattaagatttaaaaggttaaatggtattaaccaagaggtg	genedb		http://www.genedb.org		DDB0187314	http://www.ncbi.nlm.nih.gov/entrez/query.fcgi?db=gene&cmd=retrieve&dopt=graphics&list_uids=DDB0187314
split7.gid.0514c PCR product	split7.gid.0514c	BioSequenceType : gene	PolymerType : DNA	Database	BioMaterialPackage : BioMaterialCharacteristics : Organism : Dictyostelium discoideum	BC4V1_0C0116_10032		genedb		http://www.genedb.org		DDB0187314	http://www.ncbi.nlm.nih.gov/entrez/query.fcgi?db=gene&cmd=retrieve&dopt=graphics&list_uids=DDB0187314
split21.gid.0135-F	split21.gid.0135-pcr	BioSequenceType : PCR_product	PolymerType : DNA	Attached	BioMaterialPackage : BioMaterialCharacteristics : Organism : Dictyostelium discoideum	BC4V1_0C0021_08476	tgaggattgtaaacctctgtaatcattccaaccatatcgttgatatgaagaagcaatttaaaaccatcgcaatctatcataggacttgtatgcaaaataaagtcccaaacttttatttggagaaacttgatcgtattcaagtcactgtcatttgtatcaatgagtatgctgcaagatatcgattggttgatatcatttatgatccatcagagtttgacacattcgtcgttatcttatggaagt	genedb		http://www.genedb.org		DDB0185661	http://www.ncbi.nlm.nih.gov/entrez/query.fcgi?db=gene&cmd=retrieve&dopt=graphics&list_uids=DDB0185661
split21.gid.0135-F	split21.gid.0135	BioSequenceType : gene	PolymerType : DNA	Database	BioMaterialPackage : BioMaterialCharacteristics : Organism : Dictyostelium discoideum	BC4V1_0C0021_08476		genedb		http://www.genedb.org		DDB0185661	http://www.ncbi.nlm.nih.gov/entrez/query.fcgi?db=gene&cmd=retrieve&dopt=graphics&list_uids=DDB0185661
split18.gid.0144c PCR product	split18.gid.0144c-pcr	BioSequenceType : PCR_product	PolymerType : DNA	Attached	BioMaterialPackage : BioMaterialCharacteristics : Organism : Dictyostelium discoideum	Dynamin like protein. ; ABA; JC3V1_0C0047_01071	ttggatttaatggataaaggtaccgacgctatggaggtgttgaccggtcgtgtcattccattgacattgggtttcattggtgtcatcaatcgtagtcaggaggatatcattgcaaagaaatccattagagagtcattaaagagtgagatactctactttaagaatcatccaatctataaatcaattgccaatcgttcaggtacagcctacctctcgaaaactctcaataaattattaatgtttcacattagagacaccctcccagacctaaaggtaaaggtcagtaaaatgttatccgatgtccaaggtgaattgtctacctatgg	genedb		http://www.genedb.org		DDB0204411	http://www.ncbi.nlm.nih.gov/entrez/query.fcgi?db=gene&cmd=retrieve&dopt=graphics&list_uids=DDB0204411
split18.gid.0144c PCR product	split18.gid.0144c	BioSequenceType : gene	PolymerType : DNA	Database	BioMaterialPackage : BioMaterialCharacteristics : Organism : Dictyostelium discoideum	Dynamin like protein. ; ABA; JC3V1_0C0047_01071		genedb		http://www.genedb.org		DDB0204411	http://www.ncbi.nlm.nih.gov/entrez/query.fcgi?db=gene&cmd=retrieve&dopt=graphics&list_uids=DDB0204411
split7.gid.0562c-F	split7.gid.0562c-pcr	BioSequenceType : PCR_product	PolymerType : DNA	Attached	BioMaterialPackage : BioMaterialCharacteristics : Organism : Dictyostelium discoideum	CG3953-PA (RH66426p) (IX-14 protein). ; ABA; BC4V1_0C0095_00408	tatgataggatttcaaagggtcaatgctcaatcactcgtcaacctgatataccagactattacaattacctaaatggcttaaatggcaataatggtaatcgagttggtggtgatatgttacctgactattgcccatcgattgaaggttattcaaacatgttttgtgttgatagttcacataacagttatttcaataccaatagtactagtgcagatcccaaccccaatgcttatggtgaactttatggtgcttcaagtcgttgtttcgatagttcattaattgattcacaagatataacttatttacaaactgaagctagatgttatccaacccatt	genedb		http://www.genedb.org		DDB0187000	http://www.ncbi.nlm.nih.gov/entrez/query.fcgi?db=gene&cmd=retrieve&dopt=graphics&list_uids=DDB0187000
split7.gid.0562c-F	split7.gid.0562c	BioSequenceType : gene	PolymerType : DNA	Database	BioMaterialPackage : BioMaterialCharacteristics : Organism : Dictyostelium discoideum	CG3953-PA (RH66426p) (IX-14 protein). ; ABA; BC4V1_0C0095_00408		genedb		http://www.genedb.org		DDB0187000	http://www.ncbi.nlm.nih.gov/entrez/query.fcgi?db=gene&cmd=retrieve&dopt=graphics&list_uids=DDB0187000
C05.chr2_gid_011002.66c_F	chr2_gid_011002.66c-pcr	BioSequenceType : PCR_product	PolymerType : DNA	Attached	BioMaterialPackage : BioMaterialCharacteristics : Organism : Dictyostelium discoideum	JC2V1_0C0033_04940	tgatcaaccaatgtcagatagtgaatgtatagttggggcgattaacagagccaaagaggcattgagtaaatgtccagacgcagaatatggtattggtatggagggtggggttcataatataaaggagccaattgatagatggtatgagtgtggttggattgctgttgtaaaaaaaggtgaaccagattcaaatgttggtgttgcctcaactgcacgttttgagttaccaccaaaagtaatttatgaaatagttgaaaataaaaaagaattggctcaaattatggatgaattaacaaacaaatcagatgtcagaagtaacgaaggtgccatgggtatctacacaaactcaatcttacatcgtgatcatatttactcacatggtttaatttttgctc	genedb		http://www.genedb.org		DDB0217591	http://www.ncbi.nlm.nih.gov/entrez/query.fcgi?db=gene&cmd=retrieve&dopt=graphics&list_uids=DDB0217591
C05.chr2_gid_011002.66c_F	chr2_gid_011002.66c	BioSequenceType : gene	PolymerType : DNA	Database	BioMaterialPackage : BioMaterialCharacteristics : Organism : Dictyostelium discoideum	JC2V1_0C0033_04940		genedb		http://www.genedb.org		DDB0217591	http://www.ncbi.nlm.nih.gov/entrez/query.fcgi?db=gene&cmd=retrieve&dopt=graphics&list_uids=DDB0217591
split16.gid.0232c-F	split16.gid.0232c-pcr	BioSequenceType : PCR_product	PolymerType : DNA	Attached	BioMaterialPackage : BioMaterialCharacteristics : Organism : Dictyostelium discoideum	JC3V1_0C0004_10851	aacaaacacagcaactacaacatcagcaaacccatcaccagttatagtacaaccaaccttagtttcagttttagaagagataactaaagaaacaacacctgcatatgagtcacaacaagttccaacaacaccaattaataatacgcaaacattactaccaa	genedb		http://www.genedb.org		DDB0205029	http://www.ncbi.nlm.nih.gov/entrez/query.fcgi?db=gene&cmd=retrieve&dopt=graphics&list_uids=DDB0205029
split16.gid.0232c-F	split16.gid.0232c	BioSequenceType : gene	PolymerType : DNA	Database	BioMaterialPackage : BioMaterialCharacteristics : Organism : Dictyostelium discoideum	JC3V1_0C0004_10851		genedb		http://www.genedb.org		DDB0205029	http://www.ncbi.nlm.nih.gov/entrez/query.fcgi?db=gene&cmd=retrieve&dopt=graphics&list_uids=DDB0205029
split9.gid.0100c PCR product	split9.gid.0100c-pcr	BioSequenceType : PCR_product	PolymerType : DNA	Attached	BioMaterialPackage : BioMaterialCharacteristics : Organism : Dictyostelium discoideum	BC4V1_0C0012_07587	ttaacccagctttaactgatttcaaacgtttagttggttcattagatactgaaatgtcaatcaaattaactgttgctcatcaatacagtgaagcagagaaaaaagatttggaaaccaatgtcaaatctttcttcccaccagagactcaattcaaattcagttataatgtcgacccagagatccaaaaaggttacattattgaatcaccattcatcaatcatgatgcttcatactcaactgccgtcaaaaaagttaaggctcaagaaca	genedb		http://www.genedb.org		DDB0185431	http://www.ncbi.nlm.nih.gov/entrez/query.fcgi?db=gene&cmd=retrieve&dopt=graphics&list_uids=DDB0185431
split9.gid.0100c PCR product	split9.gid.0100c	BioSequenceType : gene	PolymerType : DNA	Database	BioMaterialPackage : BioMaterialCharacteristics : Organism : Dictyostelium discoideum	BC4V1_0C0012_07587		genedb		http://www.genedb.org		DDB0185431	http://www.ncbi.nlm.nih.gov/entrez/query.fcgi?db=gene&cmd=retrieve&dopt=graphics&list_uids=DDB0185431
split15.gid.0429c PCR product	split15.gid.0429c-pcr	BioSequenceType : PCR_product	PolymerType : DNA	Attached	BioMaterialPackage : BioMaterialCharacteristics : Organism : Dictyostelium discoideum	BC5V1_0C0116_00066	attgttcaggtggtaattttacatatgatagtattaatacattaacattttcatttgatgatccaaccgagggtacagttaattggaaatatacaaaagatcatagtaaatatgctctttcaattcatgaagctgattattatatttgcattggtgatgtaaatagaatgtttactcaatttaaaagaggtggtggttcagcttgtttcattaataaatcactctggcaatcatat	genedb		http://www.genedb.org		DDB0188966	http://www.ncbi.nlm.nih.gov/entrez/query.fcgi?db=gene&cmd=retrieve&dopt=graphics&list_uids=DDB0188966
split15.gid.0429c PCR product	split15.gid.0429c	BioSequenceType : gene	PolymerType : DNA	Database	BioMaterialPackage : BioMaterialCharacteristics : Organism : Dictyostelium discoideum	BC5V1_0C0116_00066		genedb		http://www.genedb.org		DDB0188966	http://www.ncbi.nlm.nih.gov/entrez/query.fcgi?db=gene&cmd=retrieve&dopt=graphics&list_uids=DDB0188966
A11.schr6_gid_141002.67c_F	schr6_gid_141002.67c-pcr	BioSequenceType : PCR_product	PolymerType : DNA	Attached	BioMaterialPackage : BioMaterialCharacteristics : Organism : Dictyostelium discoideum	EC6V1_0C0002_08084	atgatttattggcttcaaaccctagggttattttatatttaatttcaattggttttttctgtgaaaaggaaattgaatatatatttgaaattttcattcaatccaataatcactatttcactatcaaactaattgattttattttattatctaaaaatgaattttgtgaccttttaattagaattttaaaatcatctgtaaaattacaaaatgactctctattagaatatttaataaatataaaaagaaacaaatcaaatcagcaaacagttattgaaa	genedb		http://www.genedb.org		DDB0191703	http://www.ncbi.nlm.nih.gov/entrez/query.fcgi?db=gene&cmd=retrieve&dopt=graphics&list_uids=DDB0191703
A11.schr6_gid_141002.67c_F	schr6_gid_141002.67c	BioSequenceType : gene	PolymerType : DNA	Database	BioMaterialPackage : BioMaterialCharacteristics : Organism : Dictyostelium discoideum	EC6V1_0C0002_08084		genedb		http://www.genedb.org		DDB0191703	http://www.ncbi.nlm.nih.gov/entrez/query.fcgi?db=gene&cmd=retrieve&dopt=graphics&list_uids=DDB0191703
split23.gid.0105c PCR product	split23.gid.0105c-pcr	BioSequenceType : PCR_product	PolymerType : DNA	Attached	BioMaterialPackage : BioMaterialCharacteristics : Organism : Dictyostelium discoideum	Acyl-CoA oxidase ACX3 (EC 1.3.3.6) (At1g06290) (Hypothetical protein At1g06300). ; ABA; BC5V1_0C0050_08702	gagtaagagattcggttcaatggttgcaccattggttggtggtagagttttaattgccgcttccgctttgaatgtctcaaagatggcattgatgattgcaactcgttatgcatatagtagaaaacaatttggttcaaaaggtaatgaaattcgtatcattgaatatttaactcatcaacgtagattattcccaatgattgccaccagtgtagctctttcattcgcagttgaaaaattaaagaaaatctattgtgaaccaaataaaacctcacaaaatgtaaaggatctccatgtttggtcctctggtttgaaggctgtagttagttggacaaaaacaaacattcttcaattgactagagaatgttgtggtggtcaaggtttctcatcattc	genedb		http://www.genedb.org		DDB0188084	http://www.ncbi.nlm.nih.gov/entrez/query.fcgi?db=gene&cmd=retrieve&dopt=graphics&list_uids=DDB0188084
split23.gid.0105c PCR product	split23.gid.0105c	BioSequenceType : gene	PolymerType : DNA	Database	BioMaterialPackage : BioMaterialCharacteristics : Organism : Dictyostelium discoideum	Acyl-CoA oxidase ACX3 (EC 1.3.3.6) (At1g06290) (Hypothetical protein At1g06300). ; ABA; BC5V1_0C0050_08702		genedb		http://www.genedb.org		DDB0188084	http://www.ncbi.nlm.nih.gov/entrez/query.fcgi?db=gene&cmd=retrieve&dopt=graphics&list_uids=DDB0188084
split3.gid.0309 PCR product	split3.gid.0309-pcr	BioSequenceType : PCR_product	PolymerType : DNA	Attached	BioMaterialPackage : BioMaterialCharacteristics : Organism : Dictyostelium discoideum	BC5V1_0C0101_07300	tatgaaaatgcaatgacaacattaaaaaagattgatacattacaaccaaagtttttcaaagaatgtcaaagtagatataaatattcattggatatcggatcattgttaattatgccagttcaacgtattccacgttacgaattactctttagagagatactaaagtatactgataaaaccaatgatggtggtattgataattataataaattggaagaagctcaaaaatcaattcac	genedb		http://www.genedb.org		DDB0188687	http://www.ncbi.nlm.nih.gov/entrez/query.fcgi?db=gene&cmd=retrieve&dopt=graphics&list_uids=DDB0188687
split3.gid.0309 PCR product	split3.gid.0309	BioSequenceType : gene	PolymerType : DNA	Database	BioMaterialPackage : BioMaterialCharacteristics : Organism : Dictyostelium discoideum	BC5V1_0C0101_07300		genedb		http://www.genedb.org		DDB0188687	http://www.ncbi.nlm.nih.gov/entrez/query.fcgi?db=gene&cmd=retrieve&dopt=graphics&list_uids=DDB0188687
D01.schr6_gid_141002.508_F	schr6_gid_141002.508-pcr	BioSequenceType : PCR_product	PolymerType : DNA	Attached	BioMaterialPackage : BioMaterialCharacteristics : Organism : Dictyostelium discoideum	PH domain protein; putative; EC6V1_0C0023_09657	tcagcaacaatatcaacaacaacaacaaccacaacaatctaataataataataataataatgatgttcaatggattcaacataaagttttaacaactgatacattggctggtattgcaattaaatataatactacaattgatgtaattaaaagaattaatttaattcaaggtaataattgtattagtcatcaaactttattggtaccttcatctggtgttgttaattatcaaccacaacaagttcaacaaccagccaactctgaggatgaaagaaagagaaagctcattcaattgt	genedb		http://www.genedb.org		DDB0192068	http://www.ncbi.nlm.nih.gov/entrez/query.fcgi?db=gene&cmd=retrieve&dopt=graphics&list_uids=DDB0192068
D01.schr6_gid_141002.508_F	schr6_gid_141002.508	BioSequenceType : gene	PolymerType : DNA	Database	BioMaterialPackage : BioMaterialCharacteristics : Organism : Dictyostelium discoideum	PH domain protein; putative; EC6V1_0C0023_09657		genedb		http://www.genedb.org		DDB0192068	http://www.ncbi.nlm.nih.gov/entrez/query.fcgi?db=gene&cmd=retrieve&dopt=graphics&list_uids=DDB0192068
split6.gid.0477c PCR product	split6.gid.0477c-pcr	BioSequenceType : PCR_product	PolymerType : DNA	Attached	BioMaterialPackage : BioMaterialCharacteristics : Organism : Dictyostelium discoideum	PROBABLE THERMORESISTANT GLUCONOKINASE (GLUCONATE KINASE 2) PROTEIN (EC 2.7.1.12). ; ABA; BC4V1_0C0043_10007	gtggttttaatgatgcagatgaatttcatagtgaagagaacaaagaaaagatgagatcaggtatacctttaaatgatgatgatagaaaaccatggttatcatcaattaataaaagaatgattgaatttttaaataatgaaaatgatggagctaatgatcatgtttttacatgttcagctttgaaatcaacatatagagatcaaatatcaaataatattaataaagataatctattattcatacttttacaaggaagtaaacaattattatctgaacgtttacaaaatagaaaaaaccactttttcaatccaaatttattagatagtcaattatcaatattagaattaccaaccaatcagaattatc	genedb		http://www.genedb.org		DDB0218613	http://www.ncbi.nlm.nih.gov/entrez/query.fcgi?db=gene&cmd=retrieve&dopt=graphics&list_uids=DDB0218613
split6.gid.0477c PCR product	split6.gid.0477c	BioSequenceType : gene	PolymerType : DNA	Database	BioMaterialPackage : BioMaterialCharacteristics : Organism : Dictyostelium discoideum	PROBABLE THERMORESISTANT GLUCONOKINASE (GLUCONATE KINASE 2) PROTEIN (EC 2.7.1.12). ; ABA; BC4V1_0C0043_10007		genedb		http://www.genedb.org		DDB0218613	http://www.ncbi.nlm.nih.gov/entrez/query.fcgi?db=gene&cmd=retrieve&dopt=graphics&list_uids=DDB0218613
split8.gid.0062-F	split8.gid.0062-pcr	BioSequenceType : PCR_product	PolymerType : DNA	Attached	BioMaterialPackage : BioMaterialCharacteristics : Organism : Dictyostelium discoideum	Rh-like glycoprotein RhgA. ; ABA; BC4V1_0C0017_07658	aactcgatatggttcatgttcaaaacagttcattggctggtggtgtcgttcaaggttgtattgcacacatgaacattaatccaggtggtgctattgctatgggtttcattgctggtacaatttcagtttgtggttacctctttattacaccaaaagttcaacgtaaactccacattcaagatacatgtg	genedb		http://www.genedb.org		DDB0185489	http://www.ncbi.nlm.nih.gov/entrez/query.fcgi?db=gene&cmd=retrieve&dopt=graphics&list_uids=DDB0185489
split8.gid.0062-F	split8.gid.0062	BioSequenceType : gene	PolymerType : DNA	Database	BioMaterialPackage : BioMaterialCharacteristics : Organism : Dictyostelium discoideum	Rh-like glycoprotein RhgA. ; ABA; BC4V1_0C0017_07658		genedb		http://www.genedb.org		DDB0185489	http://www.ncbi.nlm.nih.gov/entrez/query.fcgi?db=gene&cmd=retrieve&dopt=graphics&list_uids=DDB0185489
split11.gid.0411 PCR product	split11.gid.0411-pcr	BioSequenceType : PCR_product	PolymerType : DNA	Attached	BioMaterialPackage : BioMaterialCharacteristics : Organism : Dictyostelium discoideum	Heat shock protein Ddj1. ; ABA; JC3V1_0C0037_13820	gtgaagaaggtttgaaagaaggtggagcaggattttcaccagatgatatcttttcacaattctttggtggtggtggatttggaggatttggaggacgtggtggtagacgtggaccaagaaaaggagaaccactccaacataatcttaaagttacactcgaggatttatacaagggtaaagttcaaaaactcgccttacaaaagagta	genedb		http://www.genedb.org		DDB0206441	http://www.ncbi.nlm.nih.gov/entrez/query.fcgi?db=gene&cmd=retrieve&dopt=graphics&list_uids=DDB0206441
split11.gid.0411 PCR product	split11.gid.0411	BioSequenceType : gene	PolymerType : DNA	Database	BioMaterialPackage : BioMaterialCharacteristics : Organism : Dictyostelium discoideum	Heat shock protein Ddj1. ; ABA; JC3V1_0C0037_13820		genedb		http://www.genedb.org		DDB0206441	http://www.ncbi.nlm.nih.gov/entrez/query.fcgi?db=gene&cmd=retrieve&dopt=graphics&list_uids=DDB0206441
A12.chr1_gid_301002.1698_F	chr1_gid_301002.1698-pcr	BioSequenceType : PCR_product	PolymerType : DNA	Attached	BioMaterialPackage : BioMaterialCharacteristics : Organism : Dictyostelium discoideum	Mitochondrial protein FszB. ; ABA; JC1V1_0C0001_03297	tatcaagaattggatttggtgaagcatctggtgaggatagagcatataaagcagtacataaagcaattaagaatccattaattgaaattgatgatcagaaattcactggtttattagttaatataagtggtggtaatgatataactttaaatgaaattagtaaaactataaattatttacaacaaaatgctgatcctgatgttcaagttttcgttggtcatactgttgata	genedb		http://www.genedb.org		DDB0190922	http://www.ncbi.nlm.nih.gov/entrez/query.fcgi?db=gene&cmd=retrieve&dopt=graphics&list_uids=DDB0190922
A12.chr1_gid_301002.1698_F	chr1_gid_301002.1698	BioSequenceType : gene	PolymerType : DNA	Database	BioMaterialPackage : BioMaterialCharacteristics : Organism : Dictyostelium discoideum	Mitochondrial protein FszB. ; ABA; JC1V1_0C0001_03297		genedb		http://www.genedb.org		DDB0190922	http://www.ncbi.nlm.nih.gov/entrez/query.fcgi?db=gene&cmd=retrieve&dopt=graphics&list_uids=DDB0190922
B07.schr5_gid_211002.163c_F	schr5_gid_211002.163c-pcr	BioSequenceType : PCR_product	PolymerType : DNA	Attached	BioMaterialPackage : BioMaterialCharacteristics : Organism : Dictyostelium discoideum	BC5V1_0C0130_09314	ccttcaacttcacctacaataccaatgattttagatgaaaatgttaattttttaaaatttccaattatagataaaaatcatgaaattaaagtaattgaatgtggtaaaaataatggtggtggtggtggtggtagtggtggtgattatttaaatgaaatttcaatatttaaaaatcaaaatttaaaaacaatgacaccatgtataattaaaggtgatacaaataattcgg	genedb		http://www.genedb.org		DDB0189131	http://www.ncbi.nlm.nih.gov/entrez/query.fcgi?db=gene&cmd=retrieve&dopt=graphics&list_uids=DDB0189131
B07.schr5_gid_211002.163c_F	schr5_gid_211002.163c	BioSequenceType : gene	PolymerType : DNA	Database	BioMaterialPackage : BioMaterialCharacteristics : Organism : Dictyostelium discoideum	BC5V1_0C0130_09314		genedb		http://www.genedb.org		DDB0189131	http://www.ncbi.nlm.nih.gov/entrez/query.fcgi?db=gene&cmd=retrieve&dopt=graphics&list_uids=DDB0189131
split8.gid.0033c PCR product	split8.gid.0033c-pcr	BioSequenceType : PCR_product	PolymerType : DNA	Attached	BioMaterialPackage : BioMaterialCharacteristics : Organism : Dictyostelium discoideum	CAF1. ; ABA; BC4V1_0C0064_11226	gatagtacaggttgtttgcctgtaccaacatgtacatggcaatttaatttcaaatttagtttaaaagatgatatgtattcaccatacgcaattgagttattaaaaagttgtggaattgatttccaaaggattgaagactatggaattgatgttaatgatttttcagaattattcatttcatcaggtattgtattgaatgataaaattcaatggatttgttttcatggtggttacgatttcggttatttattaaaagttttaagttgttcagaattaccaaaatctgaatccgattttttcgatctcttaagaatttactttccatgtatatacgatgtaaaatatttaatgaaaagttgtaaaaatttaaaaggtggtttaagtggtttagctga	genedb		http://www.genedb.org		DDB0186421	http://www.ncbi.nlm.nih.gov/entrez/query.fcgi?db=gene&cmd=retrieve&dopt=graphics&list_uids=DDB0186421
split8.gid.0033c PCR product	split8.gid.0033c	BioSequenceType : gene	PolymerType : DNA	Database	BioMaterialPackage : BioMaterialCharacteristics : Organism : Dictyostelium discoideum	CAF1. ; ABA; BC4V1_0C0064_11226		genedb		http://www.genedb.org		DDB0186421	http://www.ncbi.nlm.nih.gov/entrez/query.fcgi?db=gene&cmd=retrieve&dopt=graphics&list_uids=DDB0186421
C08.chr2_gid_011002.1593c_F	chr2_gid_011002.1593c-pcr	BioSequenceType : PCR_product	PolymerType : DNA	Attached	BioMaterialPackage : BioMaterialCharacteristics : Organism : Dictyostelium discoideum	Hypothetical protein. ; ABA; JC2V1_0C0044_06196	tgagattaagcggtattcttttattattatcagcatttgcaggtattatcaactcacaatatgttttagttgaagagttccaataccaaggtggcagttgctctggttcacaatcatcaattgattcacaatcatcattcgattcacaatcatcatggggttcacaatcatcatggggttcacaatcatcatggggttcacaatcatcatgggcctcacaatcatcatggggttcatcagattcatcaaactttttaacagcatctgaatcatcaggtgaagcatgtccatcttcttcaattggtggtaatatcgttcaagaaggtgtttgcttctattatgctgatagattaccatcaatttataccgtctctggt	genedb		http://www.genedb.org		DDB0169360	http://www.ncbi.nlm.nih.gov/entrez/query.fcgi?db=gene&cmd=retrieve&dopt=graphics&list_uids=DDB0169360
C08.chr2_gid_011002.1593c_F	chr2_gid_011002.1593c	BioSequenceType : gene	PolymerType : DNA	Database	BioMaterialPackage : BioMaterialCharacteristics : Organism : Dictyostelium discoideum	Hypothetical protein. ; ABA; JC2V1_0C0044_06196		genedb		http://www.genedb.org		DDB0169360	http://www.ncbi.nlm.nih.gov/entrez/query.fcgi?db=gene&cmd=retrieve&dopt=graphics&list_uids=DDB0169360
split18.gid.0442 PCR product	split18.gid.0442-pcr	BioSequenceType : PCR_product	PolymerType : DNA	Attached	BioMaterialPackage : BioMaterialCharacteristics : Organism : Dictyostelium discoideum	JC3V1_0C0037_13835	ggtgactctaaagttttccactttatcaacactaaagttgaatctctcttcttcagaaagatcaacccaagagatattagatggtcaatggtttaccgtagaatctacaaaaacaccaccactgatgtttcagccaaaaagaaggccagaaagaccaagaaagtcgaaagaaacatcgtcggtgcttcattagaagtcatccaacaaaaacgtgcccaaaaaccagaagtcaaacaag	genedb		http://www.genedb.org		DDB0206456	http://www.ncbi.nlm.nih.gov/entrez/query.fcgi?db=gene&cmd=retrieve&dopt=graphics&list_uids=DDB0206456
split18.gid.0442 PCR product	split18.gid.0442	BioSequenceType : gene	PolymerType : DNA	Database	BioMaterialPackage : BioMaterialCharacteristics : Organism : Dictyostelium discoideum	JC3V1_0C0037_13835		genedb		http://www.genedb.org		DDB0206456	http://www.ncbi.nlm.nih.gov/entrez/query.fcgi?db=gene&cmd=retrieve&dopt=graphics&list_uids=DDB0206456
split12.gid.0263 PCR product	split12.gid.0263-pcr	BioSequenceType : PCR_product	PolymerType : DNA	Attached	BioMaterialPackage : BioMaterialCharacteristics : Organism : Dictyostelium discoideum	Lysyl-tRNA synthetase (EC 6.1.1.6). ; predicted by automatic BLAST annotation	ttgccagaggatttagtatcatatgattgtatacctgaattattggatatttgtaatgagaataatataagatgtaaagaaccatatacaccaactagaatattggatgaaatggcatcgactctattggaaccattatgcatccaaccaacattcatccaagatcatccattggcaatgtcaccattggcaaagatacaccgtaattcagc	genedb		http://www.genedb.org		DDB0218831	http://www.ncbi.nlm.nih.gov/entrez/query.fcgi?db=gene&cmd=retrieve&dopt=graphics&list_uids=DDB0218831
split12.gid.0263 PCR product	split12.gid.0263	BioSequenceType : gene	PolymerType : DNA	Database	BioMaterialPackage : BioMaterialCharacteristics : Organism : Dictyostelium discoideum	Lysyl-tRNA synthetase (EC 6.1.1.6). ; predicted by automatic BLAST annotation		genedb		http://www.genedb.org		DDB0218831	http://www.ncbi.nlm.nih.gov/entrez/query.fcgi?db=gene&cmd=retrieve&dopt=graphics&list_uids=DDB0218831
split20.gid.0243-F	split20.gid.0243-pcr	BioSequenceType : PCR_product	PolymerType : DNA	Attached	BioMaterialPackage : BioMaterialCharacteristics : Organism : Dictyostelium discoideum	JC2V1_0C0019_00381	gaaaagaggatttcacaagatgggaatcaaatttattctctggtgtattatgtttaggtgaagtttatagcttaaaatgggagactaaactattacattcattgtataaatctttaaatgactacaaatcaaaggttgaagataactcaacattctcaagattcaccactaaaatgatgcatgatgctatcttaccaagtgcaagtctattggaggcatcctcaatcattagtactaaatggggtaaagttaaagatagatcaatcaaagctggtaaactattggctgat	genedb		http://www.genedb.org		DDB0217655	http://www.ncbi.nlm.nih.gov/entrez/query.fcgi?db=gene&cmd=retrieve&dopt=graphics&list_uids=DDB0217655
split20.gid.0243-F	split20.gid.0243	BioSequenceType : gene	PolymerType : DNA	Database	BioMaterialPackage : BioMaterialCharacteristics : Organism : Dictyostelium discoideum	JC2V1_0C0019_00381		genedb		http://www.genedb.org		DDB0217655	http://www.ncbi.nlm.nih.gov/entrez/query.fcgi?db=gene&cmd=retrieve&dopt=graphics&list_uids=DDB0217655
split18.gid.0444 PCR product	split18.gid.0444-pcr	BioSequenceType : PCR_product	PolymerType : DNA	Attached	BioMaterialPackage : BioMaterialCharacteristics : Organism : Dictyostelium discoideum	JC3V1_0C0037_13838	ttgtaaaagtttcagcatcagaagtttattacaaaactattgataaaattccaaatgttttcccaaattcaactgcaacctatttaaccaatagtaaattatattcagtttgttttgaaactacttccttttccatcaattgtaactactatggattagatggtacagtattaaacaaagaaaatttcaaaacttcaaatcttgcatatccatgggtttcaatctcttctccatacttaatgcaataccttccaaaacaacaaaccactctttgtattcttaacctccaaaataaaagctatgcaaacttttatggtaaatatcaaatcttttgggtaagtggtaattc	genedb		http://www.genedb.org		DDB0206459	http://www.ncbi.nlm.nih.gov/entrez/query.fcgi?db=gene&cmd=retrieve&dopt=graphics&list_uids=DDB0206459
split18.gid.0444 PCR product	split18.gid.0444	BioSequenceType : gene	PolymerType : DNA	Database	BioMaterialPackage : BioMaterialCharacteristics : Organism : Dictyostelium discoideum	JC3V1_0C0037_13838		genedb		http://www.genedb.org		DDB0206459	http://www.ncbi.nlm.nih.gov/entrez/query.fcgi?db=gene&cmd=retrieve&dopt=graphics&list_uids=DDB0206459
split10.gid.0592-F	split10.gid.0592-pcr	BioSequenceType : PCR_product	PolymerType : DNA	Attached	BioMaterialPackage : BioMaterialCharacteristics : Organism : Dictyostelium discoideum	BC4V1_0C0026_08563	caaagaatctggtgaattttcagtgcacttaaaagaacttacagaaatttatgaaaaagttactccacataaaactacaatttctcaaataccagttttcaaaatatatccagaaaatgatagtaatagggaaaatgaatttaaattaatagataacaaagttgaatttattggtttacaaatggtattttggaatggattcagaccaaactatgatattgtaaaagttggtagtgatttacgttaccttattgaagttcctcaaatggtattggatgaaattttccatgaaacaaagtatgaaaatacaaaatggaatctaattgtcaaaggtgttaaaaagttacaatttgacatgaaaaattcagaaagtggcta	genedb		http://www.genedb.org		DDB0185738	http://www.ncbi.nlm.nih.gov/entrez/query.fcgi?db=gene&cmd=retrieve&dopt=graphics&list_uids=DDB0185738
split10.gid.0592-F	split10.gid.0592	BioSequenceType : gene	PolymerType : DNA	Database	BioMaterialPackage : BioMaterialCharacteristics : Organism : Dictyostelium discoideum	BC4V1_0C0026_08563		genedb		http://www.genedb.org		DDB0185738	http://www.ncbi.nlm.nih.gov/entrez/query.fcgi?db=gene&cmd=retrieve&dopt=graphics&list_uids=DDB0185738
D11.schr6_gid_141002.327c_F	schr6_gid_141002.327c-pcr	BioSequenceType : PCR_product	PolymerType : DNA	Attached	BioMaterialPackage : BioMaterialCharacteristics : Organism : Dictyostelium discoideum	hypothetical protein; conserved; hypothetical protein; ABA; EC6V1_0C0029_09879	atccagtaactccaagatcaattggttcatgtgaattggtgccattgttattagatatctatttcgaggttttactagaatatggttcattaaatacttttgtaactttacttccagtgattttcgaacgtatggaacaaatatttccatatgaaccttatcaaaaacgtattagagagaatttaatgtctcatctattatcaatatttaaaaaacattcaacattaattcaatcagaaaaagaattaattctatcagttattagtgaagctcgtatgacctat	genedb		http://www.genedb.org		DDB0219917	http://www.ncbi.nlm.nih.gov/entrez/query.fcgi?db=gene&cmd=retrieve&dopt=graphics&list_uids=DDB0219917
D11.schr6_gid_141002.327c_F	schr6_gid_141002.327c	BioSequenceType : gene	PolymerType : DNA	Database	BioMaterialPackage : BioMaterialCharacteristics : Organism : Dictyostelium discoideum	hypothetical protein; conserved; hypothetical protein; ABA; EC6V1_0C0029_09879		genedb		http://www.genedb.org		DDB0219917	http://www.ncbi.nlm.nih.gov/entrez/query.fcgi?db=gene&cmd=retrieve&dopt=graphics&list_uids=DDB0219917
split1.gid.0299-F	split1.gid.0299-pcr	BioSequenceType : PCR_product	PolymerType : DNA	Attached	BioMaterialPackage : BioMaterialCharacteristics : Organism : Dictyostelium discoideum	JC1V1_0C0001_02449	caataagatcaaagtagcttcaactgcttcaccatcatcaatcattaataaaagtaattcaccatttttacaacaatttttaaacactcaaccacaagttcaattaccaatcaaccatgaagaatcaaatgatttagaatgtatgatgaataaaacttcaagaaaaactttaaaaaaacatagaaaaaggatcaatggtaa	genedb		http://www.genedb.org		DDB0190185	http://www.ncbi.nlm.nih.gov/entrez/query.fcgi?db=gene&cmd=retrieve&dopt=graphics&list_uids=DDB0190185
split1.gid.0299-F	split1.gid.0299	BioSequenceType : gene	PolymerType : DNA	Database	BioMaterialPackage : BioMaterialCharacteristics : Organism : Dictyostelium discoideum	JC1V1_0C0001_02449		genedb		http://www.genedb.org		DDB0190185	http://www.ncbi.nlm.nih.gov/entrez/query.fcgi?db=gene&cmd=retrieve&dopt=graphics&list_uids=DDB0190185
G08.chr1_gid_301002.891_F	chr1_gid_301002.891-pcr	BioSequenceType : PCR_product	PolymerType : DNA	Attached	BioMaterialPackage : BioMaterialCharacteristics : Organism : Dictyostelium discoideum	Developmental protein DG1118. ; ABA; JC1V1_0C0002_04122	gaacaaggtaatatggatggcgctagaatatatgcacaaaatgcaattcgtgaaaagaatcaaagtttaaattatttacgtttagcttcaagaattgatgcagttgcaagtagagttgaaactgcaattcgtatgaaatcagttacaggttcaatggcaaacattgttaaatcaatggagaaatcaatgagaaatatggatttagaaaagattacccaagttatggatca	genedb		http://www.genedb.org		DDB0189855	http://www.ncbi.nlm.nih.gov/entrez/query.fcgi?db=gene&cmd=retrieve&dopt=graphics&list_uids=DDB0189855
G08.chr1_gid_301002.891_F	chr1_gid_301002.891	BioSequenceType : gene	PolymerType : DNA	Database	BioMaterialPackage : BioMaterialCharacteristics : Organism : Dictyostelium discoideum	Developmental protein DG1118. ; ABA; JC1V1_0C0002_04122		genedb		http://www.genedb.org		DDB0189855	http://www.ncbi.nlm.nih.gov/entrez/query.fcgi?db=gene&cmd=retrieve&dopt=graphics&list_uids=DDB0189855
D09.chr2_gid_011002.1997_F	chr2_gid_011002.1997-pcr	BioSequenceType : PCR_product	PolymerType : DNA	Attached	BioMaterialPackage : BioMaterialCharacteristics : Organism : Dictyostelium discoideum	Hypothetical protein. ; ABA; JC2V1_0C0017_00147	accacaatggttatcaaaattaccaccattttcaattgataacccatcagcacaaaatcaagttaaatatttattaacatcattatattatagaaaacttcaatctttattatcgattaatataattaaagattttgagtttatggaaacaattgaaactatattcagtaatggtaatgatccaaaagagaatacaatgttattatcattgaaattggcttgtttaccattattggatcgtataaaagaatcaattgaattggtattacaatcgaatatctctatcatctttgattattcttgtcatttttgtaaacaattggaagattggtcaatagttttagaatcaattttaaagaaatatcaattagaaaaatcaccaacagaaaaagaaatt	genedb		http://www.genedb.org		DDB0217708	http://www.ncbi.nlm.nih.gov/entrez/query.fcgi?db=gene&cmd=retrieve&dopt=graphics&list_uids=DDB0217708
D09.chr2_gid_011002.1997_F	chr2_gid_011002.1997	BioSequenceType : gene	PolymerType : DNA	Database	BioMaterialPackage : BioMaterialCharacteristics : Organism : Dictyostelium discoideum	Hypothetical protein. ; ABA; JC2V1_0C0017_00147		genedb		http://www.genedb.org		DDB0217708	http://www.ncbi.nlm.nih.gov/entrez/query.fcgi?db=gene&cmd=retrieve&dopt=graphics&list_uids=DDB0217708
split11.gid.0094c PCR product	split11.gid.0094c-pcr	BioSequenceType : PCR_product	PolymerType : DNA	Attached	BioMaterialPackage : BioMaterialCharacteristics : Organism : Dictyostelium discoideum	JC3V1_0C0007_11000	ccatcagagaaacaaagaattaaagatcaaggtatacccgttagtgataatcaaactagaatcaatggtgttgcggttagtagatctttaggtaatcatttcataaaggaacaaaatattggtatgatttcaacacctcatatctcaaatcgttatcttttaacccctcaagataaatttgtcatcattgcatccgatggtctttgggatgtaatcaat	genedb		http://www.genedb.org		DDB0205134	http://www.ncbi.nlm.nih.gov/entrez/query.fcgi?db=gene&cmd=retrieve&dopt=graphics&list_uids=DDB0205134
split11.gid.0094c PCR product	split11.gid.0094c	BioSequenceType : gene	PolymerType : DNA	Database	BioMaterialPackage : BioMaterialCharacteristics : Organism : Dictyostelium discoideum	JC3V1_0C0007_11000		genedb		http://www.genedb.org		DDB0205134	http://www.ncbi.nlm.nih.gov/entrez/query.fcgi?db=gene&cmd=retrieve&dopt=graphics&list_uids=DDB0205134
split2.gid.0542-F	split2.gid.0542-pcr	BioSequenceType : PCR_product	PolymerType : DNA	Attached	BioMaterialPackage : BioMaterialCharacteristics : Organism : Dictyostelium discoideum	JC2V1_0C0025_01803	catggagagaaaatcaaaattagagagtttgcctacagtaatacaaatgcaggtgtaatttggccatctacttatactttaattgattatttattattaaatcaagaaagatttaaaaataagaaaatcattgaattaggatcagcaactggtgtattatcaattttcttaaataaaaaaggttacaatgtaacttcatccgattataatgctgatgaaatcactg	genedb		http://www.genedb.org		DDB0202856	http://www.ncbi.nlm.nih.gov/entrez/query.fcgi?db=gene&cmd=retrieve&dopt=graphics&list_uids=DDB0202856
split2.gid.0542-F	split2.gid.0542	BioSequenceType : gene	PolymerType : DNA	Database	BioMaterialPackage : BioMaterialCharacteristics : Organism : Dictyostelium discoideum	JC2V1_0C0025_01803		genedb		http://www.genedb.org		DDB0202856	http://www.ncbi.nlm.nih.gov/entrez/query.fcgi?db=gene&cmd=retrieve&dopt=graphics&list_uids=DDB0202856
split16.gid.0355 PCR product	split16.gid.0355-pcr	BioSequenceType : PCR_product	PolymerType : DNA	Attached	BioMaterialPackage : BioMaterialCharacteristics : Organism : Dictyostelium discoideum	JC3V1_0C0013_11572	atccaacatcatcaaaagatagtagttgcgatgtcaaattaaaggtattacttgaaaattcaaatggtgaaattcctccaggttctttaataactacttcttcaattaaaattaccagtttaaatggaaatcaattcatattatcaacatcaatatcatttgatgcttttcaattctcaatagatgttaattcagcaaatggact	genedb		http://www.genedb.org		DDB0205518	http://www.ncbi.nlm.nih.gov/entrez/query.fcgi?db=gene&cmd=retrieve&dopt=graphics&list_uids=DDB0205518
split16.gid.0355 PCR product	split16.gid.0355	BioSequenceType : gene	PolymerType : DNA	Database	BioMaterialPackage : BioMaterialCharacteristics : Organism : Dictyostelium discoideum	JC3V1_0C0013_11572		genedb		http://www.genedb.org		DDB0205518	http://www.ncbi.nlm.nih.gov/entrez/query.fcgi?db=gene&cmd=retrieve&dopt=graphics&list_uids=DDB0205518
split16.gid.0263c-F	split16.gid.0263c-pcr	BioSequenceType : PCR_product	PolymerType : DNA	Attached	BioMaterialPackage : BioMaterialCharacteristics : Organism : Dictyostelium discoideum	BC5V1_0C0135_09440	cagatctcacaccttcaaataattcttcttttacagttgttgatggaaatatttgcaaaacaactaaattttttttagtagagggtttacaaggtcaaacggttaacactatgggagatgtagattttttaataggaggtttaatacaatggacaaattcttcttttagtctttttgaatttgatattcaatctccaagaggtaacagttttt	genedb		http://www.genedb.org		DDB0216053	http://www.ncbi.nlm.nih.gov/entrez/query.fcgi?db=gene&cmd=retrieve&dopt=graphics&list_uids=DDB0216053
split16.gid.0263c-F	split16.gid.0263c	BioSequenceType : gene	PolymerType : DNA	Database	BioMaterialPackage : BioMaterialCharacteristics : Organism : Dictyostelium discoideum	BC5V1_0C0135_09440		genedb		http://www.genedb.org		DDB0216053	http://www.ncbi.nlm.nih.gov/entrez/query.fcgi?db=gene&cmd=retrieve&dopt=graphics&list_uids=DDB0216053
split5.gid.0038 PCR product	split5.gid.0038-pcr	BioSequenceType : PCR_product	PolymerType : DNA	Attached	BioMaterialPackage : BioMaterialCharacteristics : Organism : Dictyostelium discoideum	BC6V1_0C0017_05911	aatgggatgaagatgataaagaattggatgccgatgcacaaaagaaaaagagatcaaaagaacgtgttgccaatgaagaacgtcaacaaatcactcgtttaagatcacaaatgaaaattatggaaactgcattagaagaaagggatacaaacattcataaacttcataaagaattgagtgattcaaaaattcaataccaagtgaccgttgattctcttgctcaaggtagagatgccccagttagaagtaaaaca	genedb		http://www.genedb.org		DDB0219745	http://www.ncbi.nlm.nih.gov/entrez/query.fcgi?db=gene&cmd=retrieve&dopt=graphics&list_uids=DDB0219745
split5.gid.0038 PCR product	split5.gid.0038	BioSequenceType : gene	PolymerType : DNA	Database	BioMaterialPackage : BioMaterialCharacteristics : Organism : Dictyostelium discoideum	BC6V1_0C0017_05911		genedb		http://www.genedb.org		DDB0219745	http://www.ncbi.nlm.nih.gov/entrez/query.fcgi?db=gene&cmd=retrieve&dopt=graphics&list_uids=DDB0219745
G08.chr2_gid_011002.1458c_F	chr2_gid_011002.1458c-pcr	BioSequenceType : PCR_product	PolymerType : DNA	Attached	BioMaterialPackage : BioMaterialCharacteristics : Organism : Dictyostelium discoideum	Hypothetical protein. ; ABA; JC2V1_0C0033_05032	gttttagaagaaggggtttttccaaatacacttttaagaatagtattaagttgcccaaatttaaaattgagtaatggaatcttcccaaattcactcaaaaaattaaaacttaaagaatttaaccacccaattgccaatggtgatttaccatcttcaattgaagttttaaaattacccaattatgattacccaataaaaaatggtgatttaccttcttcactcaatgttttaaaattacaagatcattgcatttcaaccatacaaagagatgcattaccaccaaatttaaaattattttattttcatggtcgtgaacttagaaaattaccaaatttaatatggccaacttcatttgaatttgcttatatctcagaagccagct	genedb		http://www.genedb.org		DDB0203175	http://www.ncbi.nlm.nih.gov/entrez/query.fcgi?db=gene&cmd=retrieve&dopt=graphics&list_uids=DDB0203175
G08.chr2_gid_011002.1458c_F	chr2_gid_011002.1458c	BioSequenceType : gene	PolymerType : DNA	Database	BioMaterialPackage : BioMaterialCharacteristics : Organism : Dictyostelium discoideum	Hypothetical protein. ; ABA; JC2V1_0C0033_05032		genedb		http://www.genedb.org		DDB0203175	http://www.ncbi.nlm.nih.gov/entrez/query.fcgi?db=gene&cmd=retrieve&dopt=graphics&list_uids=DDB0203175
split4.gid.0474c PCR product	split4.gid.0474c-pcr	BioSequenceType : PCR_product	PolymerType : DNA	Attached	BioMaterialPackage : BioMaterialCharacteristics : Organism : Dictyostelium discoideum	Similar to Mus musculus (Mouse). NADH dehydrogenase:ubiquinone Fe-S protein 8. ; ABA; JC2V1_0C0020_00070	agaagatatccaactggtgaagaaagatgtattgcatgtaaactttgtgaagcaatttgtccagctcaagcaattacaattgaagcagaaccaagacaagatggttcaagaagaacaactcgttacgatatcgatatgactaaatgtatttattgtggtttctgtcaagaagcttgtccagtagatgcaattgttgaaggtccaaactttgaattcaccaccgaaactagattagaa	genedb		http://www.genedb.org		DDB0169117	http://www.ncbi.nlm.nih.gov/entrez/query.fcgi?db=gene&cmd=retrieve&dopt=graphics&list_uids=DDB0169117
split4.gid.0474c PCR product	split4.gid.0474c	BioSequenceType : gene	PolymerType : DNA	Database	BioMaterialPackage : BioMaterialCharacteristics : Organism : Dictyostelium discoideum	Similar to Mus musculus (Mouse). NADH dehydrogenase:ubiquinone Fe-S protein 8. ; ABA; JC2V1_0C0020_00070		genedb		http://www.genedb.org		DDB0169117	http://www.ncbi.nlm.nih.gov/entrez/query.fcgi?db=gene&cmd=retrieve&dopt=graphics&list_uids=DDB0169117
D09.chr2_gid_011002.387c_F	chr2_gid_011002.387c-pcr	BioSequenceType : PCR_product	PolymerType : DNA	Attached	BioMaterialPackage : BioMaterialCharacteristics : Organism : Dictyostelium discoideum	JC2V1_0C0002_12971	tggtaaataccaagatggttcagatgattacaatgatgatgatcaaaatgattatagagtaaaagatagttattcaagaaaatcaaaaaaacaaaaaacatctcataataataataataataataataataatgataataatagtagtaataacaacaaaaacaatagcaataacagtaacaaagaatcatctgaagaaaaaaacgataaaaagaaaaaaaaaaagaataaaaaaggtaatcaagagaaggaaaaagaaaaggataaaaaagataaaaatcacaaaacaagagaaagagatagagaaaaagataatgatatagactcaatggtcgatttggataaagtta	genedb		http://www.genedb.org		DDB0216923	http://www.ncbi.nlm.nih.gov/entrez/query.fcgi?db=gene&cmd=retrieve&dopt=graphics&list_uids=DDB0216923
D09.chr2_gid_011002.387c_F	chr2_gid_011002.387c	BioSequenceType : gene	PolymerType : DNA	Database	BioMaterialPackage : BioMaterialCharacteristics : Organism : Dictyostelium discoideum	JC2V1_0C0002_12971		genedb		http://www.genedb.org		DDB0216923	http://www.ncbi.nlm.nih.gov/entrez/query.fcgi?db=gene&cmd=retrieve&dopt=graphics&list_uids=DDB0216923
split6.gid.0476 PCR product	split6.gid.0476-pcr	BioSequenceType : PCR_product	PolymerType : DNA	Attached	BioMaterialPackage : BioMaterialCharacteristics : Organism : Dictyostelium discoideum	BC4V1_0C0043_10008	ttagcatcagcaatatttgaaatatttgggttatatgatgaaggtagttatgcaatcaatagattttacttttataatgcattcattatcaatgtttcagtaactgttgcattgtatattgttgtattattctatcaagcagcggctgaagaattggcaccctataaaccattattaaagtttacatcaattaaaatcgtcgtattcttttgttt	genedb		http://www.genedb.org		DDB0186058	http://www.ncbi.nlm.nih.gov/entrez/query.fcgi?db=gene&cmd=retrieve&dopt=graphics&list_uids=DDB0186058
split6.gid.0476 PCR product	split6.gid.0476	BioSequenceType : gene	PolymerType : DNA	Database	BioMaterialPackage : BioMaterialCharacteristics : Organism : Dictyostelium discoideum	BC4V1_0C0043_10008		genedb		http://www.genedb.org		DDB0186058	http://www.ncbi.nlm.nih.gov/entrez/query.fcgi?db=gene&cmd=retrieve&dopt=graphics&list_uids=DDB0186058
split7.gid.0365c PCR product	split7.gid.0365c-pcr	BioSequenceType : PCR_product	PolymerType : DNA	Attached	BioMaterialPackage : BioMaterialCharacteristics : Organism : Dictyostelium discoideum	Differentiation associate-2. ; ABA; BC6V1_0C0002_02017	caaatcttttccgttctaaaaaagatgatattacacattctgctggtgaaataagaattgatcaacaaggttcattttcaagaggtgaaaaaaagaaaaagtttaaggtatacaatcttcaagctcaaacaaatggtaaatcaagtaaaacagttgctcatgttgaagtatttgatacaattgatgcaaaaacaaaagctgaacaaaatgaagtattggcattagctaaagaag	genedb		http://www.genedb.org		DDB0183934	http://www.ncbi.nlm.nih.gov/entrez/query.fcgi?db=gene&cmd=retrieve&dopt=graphics&list_uids=DDB0183934
split7.gid.0365c PCR product	split7.gid.0365c	BioSequenceType : gene	PolymerType : DNA	Database	BioMaterialPackage : BioMaterialCharacteristics : Organism : Dictyostelium discoideum	Differentiation associate-2. ; ABA; BC6V1_0C0002_02017		genedb		http://www.genedb.org		DDB0183934	http://www.ncbi.nlm.nih.gov/entrez/query.fcgi?db=gene&cmd=retrieve&dopt=graphics&list_uids=DDB0183934
B09.schr6_gid_141002.181_F	schr6_gid_141002.181-pcr	BioSequenceType : PCR_product	PolymerType : DNA	Attached	BioMaterialPackage : BioMaterialCharacteristics : Organism : Dictyostelium discoideum	BC5V1_0C0067_09540	aatcttgtgatcgttggtatgaagctgccattctatcgaaatctaacctctctgaagaagaatattttgttgtgtttagagcttgggttatccatttattggagacatctggtattggtttaaataatcaaggaaacaaacaatcaaaaccacaaaatattagccaatccattagtttacttttatcaattggtgatttcaaaagtgtaattcaaatcctatatgaaactcaacaatgtgatatcgcttcacttttaattgattgttgtttagaaaataatattttcaaaattccaaattttgatacagacgatcaaagttctcaag	genedb		http://www.genedb.org		DDB0188268	http://www.ncbi.nlm.nih.gov/entrez/query.fcgi?db=gene&cmd=retrieve&dopt=graphics&list_uids=DDB0188268
B09.schr6_gid_141002.181_F	schr6_gid_141002.181	BioSequenceType : gene	PolymerType : DNA	Database	BioMaterialPackage : BioMaterialCharacteristics : Organism : Dictyostelium discoideum	BC5V1_0C0067_09540		genedb		http://www.genedb.org		DDB0188268	http://www.ncbi.nlm.nih.gov/entrez/query.fcgi?db=gene&cmd=retrieve&dopt=graphics&list_uids=DDB0188268
H02.chr2_gid_011002.1263c_F	chr2_gid_011002.1263c-pcr	BioSequenceType : PCR_product	PolymerType : DNA	Attached	BioMaterialPackage : BioMaterialCharacteristics : Organism : Dictyostelium discoideum	Hypothetical protein. ; predicted by automatic BLAST annotation	tcatctgatccattaggtttcttaaatgatacaacagcaaatttagtaaaagatttccaagtttcaaaatcaacaacttcaactggtttcgaagaggaaagacatgcttctttctattatcaaccaatgactgaagaacttgtaaaaaattatctttcaaaacaaaccactccaaatccaactccacaacaaatttcaat	genedb		http://www.genedb.org		DDB0217276	http://www.ncbi.nlm.nih.gov/entrez/query.fcgi?db=gene&cmd=retrieve&dopt=graphics&list_uids=DDB0217276
H02.chr2_gid_011002.1263c_F	chr2_gid_011002.1263c	BioSequenceType : gene	PolymerType : DNA	Database	BioMaterialPackage : BioMaterialCharacteristics : Organism : Dictyostelium discoideum	Hypothetical protein. ; predicted by automatic BLAST annotation		genedb		http://www.genedb.org		DDB0217276	http://www.ncbi.nlm.nih.gov/entrez/query.fcgi?db=gene&cmd=retrieve&dopt=graphics&list_uids=DDB0217276
split7.gid.0229c PCR product	split7.gid.0229c-pcr	BioSequenceType : PCR_product	PolymerType : DNA	Attached	BioMaterialPackage : BioMaterialCharacteristics : Organism : Dictyostelium discoideum	GTP:AMP phosphotransferase mitochondrial (EC 2.7.4.10) (AK3) (Adenylate kinase 3 alpha like 1). ; ABA; BC6V1_0C0019_06094	atggcattaaatgtggtattacatttagatgtaccagaaaaagtattagcagagagagttcaagacaggtgggtacatcctggtagtggacgtgtatataatagtgtattttcaccaccaaaagttaaaggtattgatgatgttactggtgaaccattagttagaagatccgatgacaaagatgaagaagtatttagaaatagaattcaaacttttaaaaataatacactcccacttctcaaata	genedb		http://www.genedb.org		DDB0184559	http://www.ncbi.nlm.nih.gov/entrez/query.fcgi?db=gene&cmd=retrieve&dopt=graphics&list_uids=DDB0184559
split7.gid.0229c PCR product	split7.gid.0229c	BioSequenceType : gene	PolymerType : DNA	Database	BioMaterialPackage : BioMaterialCharacteristics : Organism : Dictyostelium discoideum	GTP:AMP phosphotransferase mitochondrial (EC 2.7.4.10) (AK3) (Adenylate kinase 3 alpha like 1). ; ABA; BC6V1_0C0019_06094		genedb		http://www.genedb.org		DDB0184559	http://www.ncbi.nlm.nih.gov/entrez/query.fcgi?db=gene&cmd=retrieve&dopt=graphics&list_uids=DDB0184559
split22.gid.0173 PCR product	split22.gid.0173-pcr	BioSequenceType : PCR_product	PolymerType : DNA	Attached	BioMaterialPackage : BioMaterialCharacteristics : Organism : Dictyostelium discoideum	JC2V1_0C0023_01607	cattggatgcatttagtgtatttattagtaatagtgaaagtggtggtagtggtaaaggtaaagatgaaatttatttagtatttgcaggtggatatgatacaggattaaaagagaatgttgaacatttacaagaattaaaagataaagccaaagaatatggattagagaatcgtgtaattttcttgataacaattaatgaagaacaaaaacaatggttattattaaactgttgttgtttaatttatacaccatcatttgaacattttggtattacaccattggaaggaatgtatgctggtaaacctgtgattgctgttaataatggtggtccattagaaacagttgtcgatggtaaaactggttacctttgtaatccaaccgttaaagatt	genedb		http://www.genedb.org		DDB0168248	http://www.ncbi.nlm.nih.gov/entrez/query.fcgi?db=gene&cmd=retrieve&dopt=graphics&list_uids=DDB0168248
split22.gid.0173 PCR product	split22.gid.0173	BioSequenceType : gene	PolymerType : DNA	Database	BioMaterialPackage : BioMaterialCharacteristics : Organism : Dictyostelium discoideum	JC2V1_0C0023_01607		genedb		http://www.genedb.org		DDB0168248	http://www.ncbi.nlm.nih.gov/entrez/query.fcgi?db=gene&cmd=retrieve&dopt=graphics&list_uids=DDB0168248
H03.chr2_gid_011002.1000_F	chr2_gid_011002.1000-pcr	BioSequenceType : PCR_product	PolymerType : DNA	Attached	BioMaterialPackage : BioMaterialCharacteristics : Organism : Dictyostelium discoideum	Hypothetical protein. ; predicted by automatic BLAST annotation	ctgaattccattttagaacatataatggtaatgtaattgattttaaaggaccaacacaaattgatcttactattagatctgtatcagatctccaaaacaataatgttcttcattttgaaaatggtcgttcttgtaaaggtccaatttatttaaaacctggtgataaagttcaaattcgtttaccagaggaagttttcataac	genedb		http://www.genedb.org		DDB0217192	http://www.ncbi.nlm.nih.gov/entrez/query.fcgi?db=gene&cmd=retrieve&dopt=graphics&list_uids=DDB0217192
H03.chr2_gid_011002.1000_F	chr2_gid_011002.1000	BioSequenceType : gene	PolymerType : DNA	Database	BioMaterialPackage : BioMaterialCharacteristics : Organism : Dictyostelium discoideum	Hypothetical protein. ; predicted by automatic BLAST annotation		genedb		http://www.genedb.org		DDB0217192	http://www.ncbi.nlm.nih.gov/entrez/query.fcgi?db=gene&cmd=retrieve&dopt=graphics&list_uids=DDB0217192
B10.schr6_gid_141002.190_F	schr6_gid_141002.190-pcr	BioSequenceType : PCR_product	PolymerType : DNA	Attached	BioMaterialPackage : BioMaterialCharacteristics : Organism : Dictyostelium discoideum	hypothetical protein; PH domain; EC6V1_0C0006_08302	aaaaccaataacctcaaatgaacaaaataataatatttcacaattagatttattggtagaatcattaattaaaaaacataataataataacattaataataacaataacaataacaataataataataacattggtagatgttatagtgttggaagtgatagatcattaaaagaatcaattaggtcaacctcatctctttcaaattttagtgtttcatctttaaatacagcaccaattttaaatccaagtggtaaatggatat	genedb		http://www.genedb.org		DDB0191864	http://www.ncbi.nlm.nih.gov/entrez/query.fcgi?db=gene&cmd=retrieve&dopt=graphics&list_uids=DDB0191864
B10.schr6_gid_141002.190_F	schr6_gid_141002.190	BioSequenceType : gene	PolymerType : DNA	Database	BioMaterialPackage : BioMaterialCharacteristics : Organism : Dictyostelium discoideum	hypothetical protein; PH domain; EC6V1_0C0006_08302		genedb		http://www.genedb.org		DDB0191864	http://www.ncbi.nlm.nih.gov/entrez/query.fcgi?db=gene&cmd=retrieve&dopt=graphics&list_uids=DDB0191864
split19.gid.0473a-R	split19.gid.0473a-pcr	BioSequenceType : PCR_product	PolymerType : DNA	Attached	BioMaterialPackage : BioMaterialCharacteristics : Organism : Dictyostelium discoideum	ENSANGP00000011815 (Fragment). ; ABA; JC3V1_0C0014_11620	catcttaccccattaaagaacatcttctctgatttcattaaatccgagggtctcaaagagattgagagtaatttgaaggaggcacaagaaaaacctcaagttctcatctctatcctcctcaagatctacagtcgtttcaatattatgatcaaagaatgctatggtaatgatactgacttcaccactgctatggataaatcattctctatactcgtaaatgaaaatccag	genedb		http://www.genedb.org		DDB0215285	http://www.ncbi.nlm.nih.gov/entrez/query.fcgi?db=gene&cmd=retrieve&dopt=graphics&list_uids=DDB0215285
split19.gid.0473a-R	split19.gid.0473a	BioSequenceType : gene	PolymerType : DNA	Database	BioMaterialPackage : BioMaterialCharacteristics : Organism : Dictyostelium discoideum	ENSANGP00000011815 (Fragment). ; ABA; JC3V1_0C0014_11620		genedb		http://www.genedb.org		DDB0215285	http://www.ncbi.nlm.nih.gov/entrez/query.fcgi?db=gene&cmd=retrieve&dopt=graphics&list_uids=DDB0215285
D05.chr1_gid_301002.49_F	chr1_gid_301002.49-pcr	BioSequenceType : PCR_product	PolymerType : DNA	Attached	BioMaterialPackage : BioMaterialCharacteristics : Organism : Dictyostelium discoideum	JC1V1_0C0002_03682	atggtaatggttttagcaactgataattcaccacagattagaatacgtctattacaatcaattgaacaatggtgtacgaaaataccaacaactcaacaatactttgaatttttattaccagttataattgaattatcaatttctgatattaaaccaattcgtaatcaagctataataactttaaattcaatttcttcaaattattataaagaaagagaaaatgaattaattaataataataataataataataataatgatggtgataatgaaactttaaaaaattttaatatctctcaatcaatattaattaaaaaacaatttgaaaataaattaaattattttcgtttaattgatcaagatgaagtatctgaaaagaaagaaggaga	genedb		http://www.genedb.org		DDB0189451	http://www.ncbi.nlm.nih.gov/entrez/query.fcgi?db=gene&cmd=retrieve&dopt=graphics&list_uids=DDB0189451
D05.chr1_gid_301002.49_F	chr1_gid_301002.49	BioSequenceType : gene	PolymerType : DNA	Database	BioMaterialPackage : BioMaterialCharacteristics : Organism : Dictyostelium discoideum	JC1V1_0C0002_03682		genedb		http://www.genedb.org		DDB0189451	http://www.ncbi.nlm.nih.gov/entrez/query.fcgi?db=gene&cmd=retrieve&dopt=graphics&list_uids=DDB0189451
E02.chr2_gid_011002.2576c_F	chr2_gid_011002.2576c-pcr	BioSequenceType : PCR_product	PolymerType : DNA	Attached	BioMaterialPackage : BioMaterialCharacteristics : Organism : Dictyostelium discoideum	JC3V1_0C0042_00768	cactgaaaccagaagaagttttaattttagtggatggtatgattagatcgacaacaaccgaattcctattaaatggttcaaaaagtcagaattggttattgaaatatgtttatccagatttcatggctgaggatgctttgagagagaagttcgatacgttaccctccaaatcgggtttcctcttcaaaatgaatgggttaatgaaaagttggaaaactcgttggttctctttggaacgtgatgttttattctattataaatataataacgatccaaaacctcaaggtgaattaatcattttagaaattaaatcaattgaaatccttccaaaagataaaaaattcaaaccctatattcattgct	genedb		http://www.genedb.org		DDB0204119	http://www.ncbi.nlm.nih.gov/entrez/query.fcgi?db=gene&cmd=retrieve&dopt=graphics&list_uids=DDB0204119
E02.chr2_gid_011002.2576c_F	chr2_gid_011002.2576c	BioSequenceType : gene	PolymerType : DNA	Database	BioMaterialPackage : BioMaterialCharacteristics : Organism : Dictyostelium discoideum	JC3V1_0C0042_00768		genedb		http://www.genedb.org		DDB0204119	http://www.ncbi.nlm.nih.gov/entrez/query.fcgi?db=gene&cmd=retrieve&dopt=graphics&list_uids=DDB0204119
split19.gid.0139 PCR product	split19.gid.0139-pcr	BioSequenceType : PCR_product	PolymerType : DNA	Attached	BioMaterialPackage : BioMaterialCharacteristics : Organism : Dictyostelium discoideum	Zgc:55946. ; ABA; BC5V1_0C0017_06867	aagaatttaactttcagccaattataacagatatgttggaagcatgtatagagaaaggtgatgttcaaacatgtgtattcattgtattaattttgggaagatatatggatttaaatattgaaaaacatagattgacaacgtggtttggttcttacattgaattacttcaacgttataaaatgtggagcttggctttggaagtaatgaaatattgtgatgatcaaatcattaatcaagcttcgaaaagacataccactctcattagtgcttgttcatcctgtggcaaatcaattcctcaaaatagtatcatctgtgagaaatgtaataaagcatcaagtaaatgttcc	genedb		http://www.genedb.org		DDB0187657	http://www.ncbi.nlm.nih.gov/entrez/query.fcgi?db=gene&cmd=retrieve&dopt=graphics&list_uids=DDB0187657
split19.gid.0139 PCR product	split19.gid.0139	BioSequenceType : gene	PolymerType : DNA	Database	BioMaterialPackage : BioMaterialCharacteristics : Organism : Dictyostelium discoideum	Zgc:55946. ; ABA; BC5V1_0C0017_06867		genedb		http://www.genedb.org		DDB0187657	http://www.ncbi.nlm.nih.gov/entrez/query.fcgi?db=gene&cmd=retrieve&dopt=graphics&list_uids=DDB0187657
E03.chr1_gid_301002.964_F	chr1_gid_301002.964-pcr	BioSequenceType : PCR_product	PolymerType : DNA	Attached	BioMaterialPackage : BioMaterialCharacteristics : Organism : Dictyostelium discoideum	JC1V1_0C0002_04049	ccatttacaggatttttcacattttttccagaaaattatatttatttaaaattaaaatattttaatgaatttagttggtacaagaatcaatttttattatctggtacatatcatccaaataatttcgctcattatgattttcaattattgttacaacaaacaagtgaaaataaatattatttcaaattaccaatttttatattttcaaagagtaacagaaaatcacaaatttcatatttaaataattttattaatgatattaaaatttatcaaaatttaataccatctgaaaagaaacaattgg	genedb		http://www.genedb.org		DDB0202223	http://www.ncbi.nlm.nih.gov/entrez/query.fcgi?db=gene&cmd=retrieve&dopt=graphics&list_uids=DDB0202223
E03.chr1_gid_301002.964_F	chr1_gid_301002.964	BioSequenceType : gene	PolymerType : DNA	Database	BioMaterialPackage : BioMaterialCharacteristics : Organism : Dictyostelium discoideum	JC1V1_0C0002_04049		genedb		http://www.genedb.org		DDB0202223	http://www.ncbi.nlm.nih.gov/entrez/query.fcgi?db=gene&cmd=retrieve&dopt=graphics&list_uids=DDB0202223
split8.gid.0106-F	split8.gid.0106-pcr	BioSequenceType : PCR_product	PolymerType : DNA	Attached	BioMaterialPackage : BioMaterialCharacteristics : Organism : Dictyostelium discoideum	BC4V1_0C0098_00453	gatgaaggttctcttttgaattcaataaaacgaggatattcattaaaagcagttccagagaaattaaaagaagaagccaaaactattgataatctttctgcacaattaataaattctctaagtcgtagaagagtagctattgattgtattgaaaatgacgaagacgacgacgacgatgatgcttggtcagacgaaccagtaaagaaaggaggaagtggtggcggcggtagtggaagttcatactcttttggaggtgtacccaatgctattacttctcttgttacagcttcttctactcctgcttccta	genedb		http://www.genedb.org		DDB0187042	http://www.ncbi.nlm.nih.gov/entrez/query.fcgi?db=gene&cmd=retrieve&dopt=graphics&list_uids=DDB0187042
split8.gid.0106-F	split8.gid.0106	BioSequenceType : gene	PolymerType : DNA	Database	BioMaterialPackage : BioMaterialCharacteristics : Organism : Dictyostelium discoideum	BC4V1_0C0098_00453		genedb		http://www.genedb.org		DDB0187042	http://www.ncbi.nlm.nih.gov/entrez/query.fcgi?db=gene&cmd=retrieve&dopt=graphics&list_uids=DDB0187042
split7.gid.0215c PCR product	split7.gid.0215c-pcr	BioSequenceType : PCR_product	PolymerType : DNA	Attached	BioMaterialPackage : BioMaterialCharacteristics : Organism : Dictyostelium discoideum	BC6V1_0C0017_05948	agaagaggagatttccattattagcaggtaaaatattagcaagaatgataatgggatatcatttagagaaatcatcaaaatcaacatggttaccattacaaatgttatcatttgcaaagaaaccaccaccattagaatggaaagatgattatttaattttctcaagatcattattaaaaggtattaataatgaaagtatgaaaaagaaattcgattatgattggttcgttagagtaatgcaaattctttacttgaatacaattggtattgatattgatccaaatcaacaaagcaccaaaatgtcatcaccagagtctggaattggtctttattt	genedb		http://www.genedb.org		DDB0184408	http://www.ncbi.nlm.nih.gov/entrez/query.fcgi?db=gene&cmd=retrieve&dopt=graphics&list_uids=DDB0184408
split7.gid.0215c PCR product	split7.gid.0215c	BioSequenceType : gene	PolymerType : DNA	Database	BioMaterialPackage : BioMaterialCharacteristics : Organism : Dictyostelium discoideum	BC6V1_0C0017_05948		genedb		http://www.genedb.org		DDB0184408	http://www.ncbi.nlm.nih.gov/entrez/query.fcgi?db=gene&cmd=retrieve&dopt=graphics&list_uids=DDB0184408
split14.gid.0504-F	split14.gid.0504-pcr	BioSequenceType : PCR_product	PolymerType : DNA	Attached	BioMaterialPackage : BioMaterialCharacteristics : Organism : Dictyostelium discoideum	BC4V1_0C0098_00449	ggtttttgtattttcattggttatggtttagatccaatcgttattcaaatttggaaagaaagtgaaaaattgaaatggattttaaaaaaatgtggtttaaatgatttcattaaattaggttcagaaacaactagtacaactaatactagtggtagtagtggtagtggtagtgaaaaaagacaatccaaaattagaatgtcaaaattatcaccacc	genedb		http://www.genedb.org		DDB0187037	http://www.ncbi.nlm.nih.gov/entrez/query.fcgi?db=gene&cmd=retrieve&dopt=graphics&list_uids=DDB0187037
split14.gid.0504-F	split14.gid.0504	BioSequenceType : gene	PolymerType : DNA	Database	BioMaterialPackage : BioMaterialCharacteristics : Organism : Dictyostelium discoideum	BC4V1_0C0098_00449		genedb		http://www.genedb.org		DDB0187037	http://www.ncbi.nlm.nih.gov/entrez/query.fcgi?db=gene&cmd=retrieve&dopt=graphics&list_uids=DDB0187037
split5.gid.0237c-F	split5.gid.0237c-pcr	BioSequenceType : PCR_product	PolymerType : DNA	Attached	BioMaterialPackage : BioMaterialCharacteristics : Organism : Dictyostelium discoideum	BC5V1_0C0101_07302	attattgatgaatcaggtggttgtggtgcaaaatttttagtggcaataggttcctcacaatttgatggtgtttcattacttgaaagacatagaattgtaaatgaacttttaaaagaagaaatttcacaaattcatgcaattactctaaaaacttggaccttaaaacaa	genedb		http://www.genedb.org		DDB0188689	http://www.ncbi.nlm.nih.gov/entrez/query.fcgi?db=gene&cmd=retrieve&dopt=graphics&list_uids=DDB0188689
split5.gid.0237c-F	split5.gid.0237c	BioSequenceType : gene	PolymerType : DNA	Database	BioMaterialPackage : BioMaterialCharacteristics : Organism : Dictyostelium discoideum	BC5V1_0C0101_07302		genedb		http://www.genedb.org		DDB0188689	http://www.ncbi.nlm.nih.gov/entrez/query.fcgi?db=gene&cmd=retrieve&dopt=graphics&list_uids=DDB0188689
split23.gid.0560c PCR product	split23.gid.0560c-pcr	BioSequenceType : PCR_product	PolymerType : DNA	Attached	BioMaterialPackage : BioMaterialCharacteristics : Organism : Dictyostelium discoideum	JC1V1_0C0002_03824	agaggtaggttcaacagtgattacagatggtgagcaatataaaccaaattttataacttatcctatatttggatccaatcaagttgcagagaattcaaaagttggtttcattattaattttcaagatggtcatgtacgtcaattaccagtgttaacaggtaagaacctgcctttccgatataaacaatacgcaagtgaatatataactagagttaagaaaatgtttccaaacgttcgtataaagcagcctattatctcagtttccgcaatgtctttaatctatccttcaaatccccaacaacaacaacatccacaacttgacaaata	genedb		http://www.genedb.org		DDB0189577	http://www.ncbi.nlm.nih.gov/entrez/query.fcgi?db=gene&cmd=retrieve&dopt=graphics&list_uids=DDB0189577
split23.gid.0560c PCR product	split23.gid.0560c	BioSequenceType : gene	PolymerType : DNA	Database	BioMaterialPackage : BioMaterialCharacteristics : Organism : Dictyostelium discoideum	JC1V1_0C0002_03824		genedb		http://www.genedb.org		DDB0189577	http://www.ncbi.nlm.nih.gov/entrez/query.fcgi?db=gene&cmd=retrieve&dopt=graphics&list_uids=DDB0189577
D02.chr2_gid_011002.166c_F	chr2_gid_011002.166c-pcr	BioSequenceType : PCR_product	PolymerType : DNA	Attached	BioMaterialPackage : BioMaterialCharacteristics : Organism : Dictyostelium discoideum	Mus musculus adult male bone cDNA; RIKEN full-length enriched library; clone:9830168K15 product:CYTOSOLIC PURINE 5'-NUCLEOTIDASE (EC 3.1.3.5) homolog. ; ABA; JC3V1_0C0014_11657	ggttgtaccagaacttcaacatgaattagaggttatgaatcaacaaaaagatacaaccattcatttgatgaatcttgaattcattagagctgaaatctatagaggcttagattctgaatcaaccaccccaccagatattgaagttctccatcaacatcttaaaaatacaaatgataaattgaactttgcctacaacaaatactttggttccctctttaaaaatggttcaaaatcaactttcttctctatgcaagttcaaagatatgctgatctttacacctctgattatctcaatctcttaaactatccattattttatcatttttgtgcaaatagtttacctcttccacatgaaaggttcttcttt	genedb		http://www.genedb.org		DDB0215322	http://www.ncbi.nlm.nih.gov/entrez/query.fcgi?db=gene&cmd=retrieve&dopt=graphics&list_uids=DDB0215322
D02.chr2_gid_011002.166c_F	chr2_gid_011002.166c	BioSequenceType : gene	PolymerType : DNA	Database	BioMaterialPackage : BioMaterialCharacteristics : Organism : Dictyostelium discoideum	Mus musculus adult male bone cDNA; RIKEN full-length enriched library; clone:9830168K15 product:CYTOSOLIC PURINE 5'-NUCLEOTIDASE (EC 3.1.3.5) homolog. ; ABA; JC3V1_0C0014_11657		genedb		http://www.genedb.org		DDB0215322	http://www.ncbi.nlm.nih.gov/entrez/query.fcgi?db=gene&cmd=retrieve&dopt=graphics&list_uids=DDB0215322
split23.gid.0474c PCR product	split23.gid.0474c-pcr	BioSequenceType : PCR_product	PolymerType : DNA	Attached	BioMaterialPackage : BioMaterialCharacteristics : Organism : Dictyostelium discoideum	JC3V1_0C0014_11610	tcatcatcatcattcacatcttcatggtcattcaccatatccagtaccaaatggtacagttcatccaccaccaacaacagcagtaagtgaacataataaaccaattgaattatcagagttattagatgtaactagaaaattggaaatgttaaaaaagaattttgttaaacatcgtaatttaatttgtgatactgatttagtattatcgactattttaacaccatttcaacatgcaaaattaattttaagattaaatagtgtcacatgttatgattttagtattgttgatactatcactggaatttggggtagcattaattcaacattaaaggaaggttc	genedb		http://www.genedb.org		DDB0215275	http://www.ncbi.nlm.nih.gov/entrez/query.fcgi?db=gene&cmd=retrieve&dopt=graphics&list_uids=DDB0215275
split23.gid.0474c PCR product	split23.gid.0474c	BioSequenceType : gene	PolymerType : DNA	Database	BioMaterialPackage : BioMaterialCharacteristics : Organism : Dictyostelium discoideum	JC3V1_0C0014_11610		genedb		http://www.genedb.org		DDB0215275	http://www.ncbi.nlm.nih.gov/entrez/query.fcgi?db=gene&cmd=retrieve&dopt=graphics&list_uids=DDB0215275
split7.gf.0192-F	split7.gf.0192-pcr	BioSequenceType : PCR_product	PolymerType : DNA	Attached	BioMaterialPackage : BioMaterialCharacteristics : Organism : Dictyostelium discoideum	JC3V1_0C0017_11890	aaattattgatgacgacgatattaaaattcaaagaggtaaatgtaatcttagtggtattataatgttgtacagccgtgaaattgataatgatgaacgtgttttccaaatgtcattgaatagacttgacaataaaaaaggttatatcaaagaaaatatagagttggtatgtttgggattcaactcaacagatgtatcaaaaaatcagttgcatattaaaggccagcaagattggaatcaatcagtttttgactatatggtgcaa	genedb		http://www.genedb.org		DDB0205654	http://www.ncbi.nlm.nih.gov/entrez/query.fcgi?db=gene&cmd=retrieve&dopt=graphics&list_uids=DDB0205654
split7.gf.0192-F	split7.gf.0192	BioSequenceType : gene	PolymerType : DNA	Database	BioMaterialPackage : BioMaterialCharacteristics : Organism : Dictyostelium discoideum	JC3V1_0C0017_11890		genedb		http://www.genedb.org		DDB0205654	http://www.ncbi.nlm.nih.gov/entrez/query.fcgi?db=gene&cmd=retrieve&dopt=graphics&list_uids=DDB0205654
split16.gid.0563c PCR product	split16.gid.0563c-pcr	BioSequenceType : PCR_product	PolymerType : DNA	Attached	BioMaterialPackage : BioMaterialCharacteristics : Organism : Dictyostelium discoideum	Tyrosine aminotransferase (EC 2.6.1.5) (L-tyrosine:2-oxoglutarate aminotransferase) (TAT). ; ABA; BC5V1_0C0010_06650	gtggtattgcaaagagatttttagtgccaggttggagattgggttgggttgcaattcatgatcgtgataatattttctcaaatggtagaatcattgaaggtttgatatctttatctcaagtgattttaggtccaaattcattggttcaatcaattttaccaaaacttttagatccacaaaatactcaagttaaagaatggtgttcaacaatcactaaaactttggaatctcattcaaaattaaccg	genedb		http://www.genedb.org		DDB0187501	http://www.ncbi.nlm.nih.gov/entrez/query.fcgi?db=gene&cmd=retrieve&dopt=graphics&list_uids=DDB0187501
split16.gid.0563c PCR product	split16.gid.0563c	BioSequenceType : gene	PolymerType : DNA	Database	BioMaterialPackage : BioMaterialCharacteristics : Organism : Dictyostelium discoideum	Tyrosine aminotransferase (EC 2.6.1.5) (L-tyrosine:2-oxoglutarate aminotransferase) (TAT). ; ABA; BC5V1_0C0010_06650		genedb		http://www.genedb.org		DDB0187501	http://www.ncbi.nlm.nih.gov/entrez/query.fcgi?db=gene&cmd=retrieve&dopt=graphics&list_uids=DDB0187501
split11.gid.0077-F	split11.gid.0077-pcr	BioSequenceType : PCR_product	PolymerType : DNA	Attached	BioMaterialPackage : BioMaterialCharacteristics : Organism : Dictyostelium discoideum	BC4V1_0C0020_08387	tgttcatcattgagtatggatgatagagttaagattggatatggtagtattgctggagcatcactttcaattattggtagtattggtacaattattttaattaaaatacggaataaaaaacaagaaaaaaaattattaattcaaagaaaacaacaattatcaataaataatctaaatatcaatagtggtagcagtagtaatataattacaatttcaaattcaacaacatcattatcatcaaataatttaaatattcaaccaccttcttttccttcttattcacctcttcca	genedb		http://www.genedb.org		DDB0185579	http://www.ncbi.nlm.nih.gov/entrez/query.fcgi?db=gene&cmd=retrieve&dopt=graphics&list_uids=DDB0185579
split11.gid.0077-F	split11.gid.0077	BioSequenceType : gene	PolymerType : DNA	Database	BioMaterialPackage : BioMaterialCharacteristics : Organism : Dictyostelium discoideum	BC4V1_0C0020_08387		genedb		http://www.genedb.org		DDB0185579	http://www.ncbi.nlm.nih.gov/entrez/query.fcgi?db=gene&cmd=retrieve&dopt=graphics&list_uids=DDB0185579
split4.gid.0348c PCR product	split4.gid.0348c-pcr	BioSequenceType : PCR_product	PolymerType : DNA	Attached	BioMaterialPackage : BioMaterialCharacteristics : Organism : Dictyostelium discoideum	JC1V1_0C0003_04429	cctacaatgagaatggtttctatggttttagaaacagagatatctttttcactagtgactgtaaatatattgaattcaccattaaagtaattccacacagtgatgccactggatccagcagtagctcaactgacacacctgcacaattaaatgatggatcatcgtcatcagcagttgtaccaccaaaaatccaatgttctgttgaaactgttggcataccaaaacgtatcaccttgaatttaaattccacctatgttatgactggcaatagcgaagattcaccaattgatctttccgattggtcttttgttagaattaaattatccgatttgaatgttgatgtcgataccttt	genedb		http://www.genedb.org		DDB0190094	http://www.ncbi.nlm.nih.gov/entrez/query.fcgi?db=gene&cmd=retrieve&dopt=graphics&list_uids=DDB0190094
split4.gid.0348c PCR product	split4.gid.0348c	BioSequenceType : gene	PolymerType : DNA	Database	BioMaterialPackage : BioMaterialCharacteristics : Organism : Dictyostelium discoideum	JC1V1_0C0003_04429		genedb		http://www.genedb.org		DDB0190094	http://www.ncbi.nlm.nih.gov/entrez/query.fcgi?db=gene&cmd=retrieve&dopt=graphics&list_uids=DDB0190094
D02.chr1_gid_301002.1268_F	chr1_gid_301002.1268-pcr	BioSequenceType : PCR_product	PolymerType : DNA	Attached	BioMaterialPackage : BioMaterialCharacteristics : Organism : Dictyostelium discoideum	JC1V1_0C0002_03732	ttttacaactgtgccaataacaacattaaatctattacttgtatcaaataatctaaaaaagaaggatgacgatgacgatgaaaatgtaacctatatttatcaatttaaaatttgggaacatttaaaagatgaaagaattgatttaaataatttatataatgaatttagtggtgataatgttacttattcaaatagtaatggttatagtgttaaagggg	genedb		http://www.genedb.org		DDB0189493	http://www.ncbi.nlm.nih.gov/entrez/query.fcgi?db=gene&cmd=retrieve&dopt=graphics&list_uids=DDB0189493
D02.chr1_gid_301002.1268_F	chr1_gid_301002.1268	BioSequenceType : gene	PolymerType : DNA	Database	BioMaterialPackage : BioMaterialCharacteristics : Organism : Dictyostelium discoideum	JC1V1_0C0002_03732		genedb		http://www.genedb.org		DDB0189493	http://www.ncbi.nlm.nih.gov/entrez/query.fcgi?db=gene&cmd=retrieve&dopt=graphics&list_uids=DDB0189493
split4.gid.0472-F	split4.gid.0472-pcr	BioSequenceType : PCR_product	PolymerType : DNA	Attached	BioMaterialPackage : BioMaterialCharacteristics : Organism : Dictyostelium discoideum	Hypothetical protein. ; ABA; JC2V1_0C0020_00073	cattatggaatttgttcaccaaataaatattgtcaaaaattattaaatacagatgttgaaattgaatcatgtggtatattctcatcaccaaatgtaacatatgcaattagtttatttgatagtaatacaaattcagttcaagtttatacagaagttacaaatttattttattatagaaatgttggtgtaaatgtttgtccaggtaatggtttaatg	genedb		http://www.genedb.org		DDB0169115	http://www.ncbi.nlm.nih.gov/entrez/query.fcgi?db=gene&cmd=retrieve&dopt=graphics&list_uids=DDB0169115
split4.gid.0472-F	split4.gid.0472	BioSequenceType : gene	PolymerType : DNA	Database	BioMaterialPackage : BioMaterialCharacteristics : Organism : Dictyostelium discoideum	Hypothetical protein. ; ABA; JC2V1_0C0020_00073		genedb		http://www.genedb.org		DDB0169115	http://www.ncbi.nlm.nih.gov/entrez/query.fcgi?db=gene&cmd=retrieve&dopt=graphics&list_uids=DDB0169115
split21.gid.0344c PCR product	split21.gid.0344c-pcr	BioSequenceType : PCR_product	PolymerType : DNA	Attached	BioMaterialPackage : BioMaterialCharacteristics : Organism : Dictyostelium discoideum	Hydroxyacid oxidase 1 (EC 1.1.3.15) (HAOX1) (Glycolate oxidase) (GOX). ; ABA; BC6V1_0C0008_02269	tcaaatttagatggtggattaaatcaatatattgcaacaatgattgacccatcattgacatggaatgatttgaaatggttgaaatcaattacaaagttaccaattttagtaaaaggtataatgtgtccaaaggatgctgaattggcattacaatatggtgctgatggtattatagtatcgaatcatggtggtagacaattggatacatgtccttcgacaatcgaagttttaccatacattagtaaagttgtgagaggtagagtacctttgattttagatggcggtattcgtcgtggtactgatgttttaaaagcattggcatttggtgcaaatgcagtttgtattggtagacc	genedb		http://www.genedb.org		DDB0184082	http://www.ncbi.nlm.nih.gov/entrez/query.fcgi?db=gene&cmd=retrieve&dopt=graphics&list_uids=DDB0184082
split21.gid.0344c PCR product	split21.gid.0344c	BioSequenceType : gene	PolymerType : DNA	Database	BioMaterialPackage : BioMaterialCharacteristics : Organism : Dictyostelium discoideum	Hydroxyacid oxidase 1 (EC 1.1.3.15) (HAOX1) (Glycolate oxidase) (GOX). ; ABA; BC6V1_0C0008_02269		genedb		http://www.genedb.org		DDB0184082	http://www.ncbi.nlm.nih.gov/entrez/query.fcgi?db=gene&cmd=retrieve&dopt=graphics&list_uids=DDB0184082
C08.chr2_gid_011002.1047c_F	chr2_gid_011002.1047c-pcr	BioSequenceType : PCR_product	PolymerType : DNA	Attached	BioMaterialPackage : BioMaterialCharacteristics : Organism : Dictyostelium discoideum	Hypothetical protein. ; ABA; JC2V1_0C0022_01539	gtttcattgatcaagcttttacatatttatcagcatacatccgttgggtcgtacctgaatataatgaaaaaataattccaagacttttatcaagtattcaaaatccaatttttagatcatttgctcataaggctataaaccaagtgtcaattcaaaaatataaaacccaagttggtaatttcagtttagatgaagtggtttcagttttcaaatcagatttaaactcactttcaaatttattaggttcaaaaacttttatttttggtgaccatttatcaatggcagatatctcattattttcaacattggctc	genedb		http://www.genedb.org		DDB0168319	http://www.ncbi.nlm.nih.gov/entrez/query.fcgi?db=gene&cmd=retrieve&dopt=graphics&list_uids=DDB0168319
C08.chr2_gid_011002.1047c_F	chr2_gid_011002.1047c	BioSequenceType : gene	PolymerType : DNA	Database	BioMaterialPackage : BioMaterialCharacteristics : Organism : Dictyostelium discoideum	Hypothetical protein. ; ABA; JC2V1_0C0022_01539		genedb		http://www.genedb.org		DDB0168319	http://www.ncbi.nlm.nih.gov/entrez/query.fcgi?db=gene&cmd=retrieve&dopt=graphics&list_uids=DDB0168319
C12.chr2_gid_011002.284_F	chr2_gid_011002.284-pcr	BioSequenceType : PCR_product	PolymerType : DNA	Attached	BioMaterialPackage : BioMaterialCharacteristics : Organism : Dictyostelium discoideum	Similar to Plasmodium falciparum. CCAAT-box DNA binding protein subunit B. ; predicted by automatic BLAST annotation	gatgatagcaacaacaacaataacaatagtaacaatagtaataataatagtaataataataataataataataataataataataataataaaataataaagagtaatactgatacagattatttagcaagtcatacatttgcaacatttataatctattgtcaattaaataattatgatgaactattttcaatttttagaaaaaagatacacacattgtcaagtgaaccaatattaaatagaatctatggtactatcatcaattatctattattcctcgaccgttatgatttagcatt	genedb		http://www.genedb.org		DDB0217319	http://www.ncbi.nlm.nih.gov/entrez/query.fcgi?db=gene&cmd=retrieve&dopt=graphics&list_uids=DDB0217319
C12.chr2_gid_011002.284_F	chr2_gid_011002.284	BioSequenceType : gene	PolymerType : DNA	Database	BioMaterialPackage : BioMaterialCharacteristics : Organism : Dictyostelium discoideum	Similar to Plasmodium falciparum. CCAAT-box DNA binding protein subunit B. ; predicted by automatic BLAST annotation		genedb		http://www.genedb.org		DDB0217319	http://www.ncbi.nlm.nih.gov/entrez/query.fcgi?db=gene&cmd=retrieve&dopt=graphics&list_uids=DDB0217319
B01.chr2_gid_011002.1246c_F	chr2_gid_011002.1246c-pcr	BioSequenceType : PCR_product	PolymerType : DNA	Attached	BioMaterialPackage : BioMaterialCharacteristics : Organism : Dictyostelium discoideum	Hypothetical protein. ; predicted by automatic BLAST annotation	ttttggtaattttggaagacaattattttttaaaacctctcaaaaaatctcaaaatacctaatttcaacacaagctaaaaatattcttacaaaaagatattttatattaattggtcaaatgcattttacccaaaatataataccaatcaattttataaataataataataataataataataataataataataataataataataataataataataatagtaataaccaaaataataaccaaaataatggtatcattccca	genedb		http://www.genedb.org		DDB0217291	http://www.ncbi.nlm.nih.gov/entrez/query.fcgi?db=gene&cmd=retrieve&dopt=graphics&list_uids=DDB0217291
B01.chr2_gid_011002.1246c_F	chr2_gid_011002.1246c	BioSequenceType : gene	PolymerType : DNA	Database	BioMaterialPackage : BioMaterialCharacteristics : Organism : Dictyostelium discoideum	Hypothetical protein. ; predicted by automatic BLAST annotation		genedb		http://www.genedb.org		DDB0217291	http://www.ncbi.nlm.nih.gov/entrez/query.fcgi?db=gene&cmd=retrieve&dopt=graphics&list_uids=DDB0217291
split23.gid.0540-F	split23.gid.0540-pcr	BioSequenceType : PCR_product	PolymerType : DNA	Attached	BioMaterialPackage : BioMaterialCharacteristics : Organism : Dictyostelium discoideum	Similar to Opsanus tau (Oyster toadfish). Cytochrome P450 1A1 (EC 1.14.14.1) (CYPIA1). ; ABA; BC6V1_0C0020_06171	actttgcaatagtccaattcatcaagaaatagcatataatgaattaaaaaaggtagtatcttcaaaagtgataattgatgattcaattaaaagggaaataacattatcagatagaccaaatacaccatatattcaagcaatcattaaagaaacca	genedb		http://www.genedb.org		DDB0191642	http://www.ncbi.nlm.nih.gov/entrez/query.fcgi?db=gene&cmd=retrieve&dopt=graphics&list_uids=DDB0191642
split23.gid.0540-F	split23.gid.0540	BioSequenceType : gene	PolymerType : DNA	Database	BioMaterialPackage : BioMaterialCharacteristics : Organism : Dictyostelium discoideum	Similar to Opsanus tau (Oyster toadfish). Cytochrome P450 1A1 (EC 1.14.14.1) (CYPIA1). ; ABA; BC6V1_0C0020_06171		genedb		http://www.genedb.org		DDB0191642	http://www.ncbi.nlm.nih.gov/entrez/query.fcgi?db=gene&cmd=retrieve&dopt=graphics&list_uids=DDB0191642
D07.schr6_gid_141002.164c_F	schr6_gid_141002.164c-pcr	BioSequenceType : PCR_product	PolymerType : DNA	Attached	BioMaterialPackage : BioMaterialCharacteristics : Organism : Dictyostelium discoideum	zinc finger protein; TRAF-type; similar to dictyostelium discoideum; ABA; EC6V1_0C0005_08251	agaggtgatatggattttcacttagataatgtttgtccaaatatagtcattccatgtattctttgtgataatggatgtgatcttttattcaaaagatcagagctatcaaatcatttacaatcaattgaacacatctcgaatctaaataacaaaattgatgaattgaatgaaacacttaatgatttgcaaatctctgaattaaatcaaaaagttgaacaacttgaaacattgctaactcaa	genedb		http://www.genedb.org		DDB0191817	http://www.ncbi.nlm.nih.gov/entrez/query.fcgi?db=gene&cmd=retrieve&dopt=graphics&list_uids=DDB0191817
D07.schr6_gid_141002.164c_F	schr6_gid_141002.164c	BioSequenceType : gene	PolymerType : DNA	Database	BioMaterialPackage : BioMaterialCharacteristics : Organism : Dictyostelium discoideum	zinc finger protein; TRAF-type; similar to dictyostelium discoideum; ABA; EC6V1_0C0005_08251		genedb		http://www.genedb.org		DDB0191817	http://www.ncbi.nlm.nih.gov/entrez/query.fcgi?db=gene&cmd=retrieve&dopt=graphics&list_uids=DDB0191817
split14.gid.0438-F	split14.gid.0438-pcr	BioSequenceType : PCR_product	PolymerType : DNA	Attached	BioMaterialPackage : BioMaterialCharacteristics : Organism : Dictyostelium discoideum	Similar to Dictyostelium discoideum (Slime mold). CIGB protein. ; ABA; JC3V1_0C0006_10939	gcgtcgataatattgaacttcataatgtgaaaggtcctgttaaggttggatcaattccaaaatcaactattaccctaaatttaaacaatggtttcaatcatcctttagtaccaggtctcattcctgatggtgttcgatacctttacattaatggtataaaaaaaaaacttcaagttggatcaataccaaaatcagtttttcatttagcatttttagatgactttaatcaaatattgaaagaaggaattataggttcaggagttgaatttttattttttgggaatttaaaacaaagattagaaattagatctatcccaaattcagttaaaggtttgacattaaaaaatgggtttaatcaagttttattaccaaaaataattccaacagaacttgaagt	genedb		http://www.genedb.org		DDB0218355	http://www.ncbi.nlm.nih.gov/entrez/query.fcgi?db=gene&cmd=retrieve&dopt=graphics&list_uids=DDB0218355
split14.gid.0438-F	split14.gid.0438	BioSequenceType : gene	PolymerType : DNA	Database	BioMaterialPackage : BioMaterialCharacteristics : Organism : Dictyostelium discoideum	Similar to Dictyostelium discoideum (Slime mold). CIGB protein. ; ABA; JC3V1_0C0006_10939		genedb		http://www.genedb.org		DDB0218355	http://www.ncbi.nlm.nih.gov/entrez/query.fcgi?db=gene&cmd=retrieve&dopt=graphics&list_uids=DDB0218355
split13.gid.0482 PCR product	split13.gid.0482-pcr	BioSequenceType : PCR_product	PolymerType : DNA	Attached	BioMaterialPackage : BioMaterialCharacteristics : Organism : Dictyostelium discoideum	BC5V1_0C0006_06599	atttgatacagacccatcaccacaatggaaagaaagaggtactggtaatgttagattcttagaagataaagattcaaagagaatcagagttgtcatgagaagagacaaaacattaaaagtttgtttaaatcatcacatctcaccagctttatcattaggtgaaatgactggtagtgataaatcatgggtttggaaatgtccaaaggatttctcagatgaagaaaaaccag	genedb		http://www.genedb.org		DDB0187464	http://www.ncbi.nlm.nih.gov/entrez/query.fcgi?db=gene&cmd=retrieve&dopt=graphics&list_uids=DDB0187464
split13.gid.0482 PCR product	split13.gid.0482	BioSequenceType : gene	PolymerType : DNA	Database	BioMaterialPackage : BioMaterialCharacteristics : Organism : Dictyostelium discoideum	BC5V1_0C0006_06599		genedb		http://www.genedb.org		DDB0187464	http://www.ncbi.nlm.nih.gov/entrez/query.fcgi?db=gene&cmd=retrieve&dopt=graphics&list_uids=DDB0187464
split19.gid.0400 PCR product	split19.gid.0400-pcr	BioSequenceType : PCR_product	PolymerType : DNA	Attached	BioMaterialPackage : BioMaterialCharacteristics : Organism : Dictyostelium discoideum	NAD(+) ADP-ribosyltransferase-1B. ; ABA; JC3V1_0C0017_11882	atttacatcacatgaagggttaagacaaacagtcgaatattcaaaatcagccagatcatcttgcaagaaatgtaaaggaacaattggaatggatacaattagagttggaacagagacaccgtcacgtgttttcgatggttacgatgtcaaatattaccatttaagttgtatggacttcccaaagttaaaaatcttttatattaatcaattaaagcattatgaattattaagatgggatgatcaattaa	genedb		http://www.genedb.org		DDB0205646	http://www.ncbi.nlm.nih.gov/entrez/query.fcgi?db=gene&cmd=retrieve&dopt=graphics&list_uids=DDB0205646
split19.gid.0400 PCR product	split19.gid.0400	BioSequenceType : gene	PolymerType : DNA	Database	BioMaterialPackage : BioMaterialCharacteristics : Organism : Dictyostelium discoideum	NAD(+) ADP-ribosyltransferase-1B. ; ABA; JC3V1_0C0017_11882		genedb		http://www.genedb.org		DDB0205646	http://www.ncbi.nlm.nih.gov/entrez/query.fcgi?db=gene&cmd=retrieve&dopt=graphics&list_uids=DDB0205646
F06.chr1_gid_301002.219c_F	chr1_gid_301002.219c-pcr	BioSequenceType : PCR_product	PolymerType : DNA	Attached	BioMaterialPackage : BioMaterialCharacteristics : Organism : Dictyostelium discoideum	JC1V1_0C0001_02510	aggaaattaggtgggatattagtacattgtagtgcaggtgttagtagaagtgcatctgttgtaatcagttatttaatgagtgtattctttaaaccattttggtattgtatgcaatatcttcgtaatattagaccttgtattcaaccaaatactggtttcatcaatcaattaattaattatgaagctacaattttaaaaaatcaaaatgtaatttcaacaacaacaactaccacaactaccaca	genedb		http://www.genedb.org		DDB0190237	http://www.ncbi.nlm.nih.gov/entrez/query.fcgi?db=gene&cmd=retrieve&dopt=graphics&list_uids=DDB0190237
F06.chr1_gid_301002.219c_F	chr1_gid_301002.219c	BioSequenceType : gene	PolymerType : DNA	Database	BioMaterialPackage : BioMaterialCharacteristics : Organism : Dictyostelium discoideum	JC1V1_0C0001_02510		genedb		http://www.genedb.org		DDB0190237	http://www.ncbi.nlm.nih.gov/entrez/query.fcgi?db=gene&cmd=retrieve&dopt=graphics&list_uids=DDB0190237
E02.chr2_gid_011002.445c_F	chr2_gid_011002.445c-pcr	BioSequenceType : PCR_product	PolymerType : DNA	Attached	BioMaterialPackage : BioMaterialCharacteristics : Organism : Dictyostelium discoideum	JC2V1_0C0046_06440	aaagttcaaactgaatcacatagattaaagaaacatttaaaacatgataaagaggaaataaagaaacaattgaatgaatttagaatttggattttaaattttagtgaattattcataaaatatcaaactcaggttaaatataatgaagcaaattttaaaaaaacaattactcatttagagatacaatctaaaaattcctgtaataataataataataataataataataataataataataataataataataataataataataataataacattaatagtaataataatgatatttataataataaaagtaatggaggtaatacagatagtgg	genedb		http://www.genedb.org		DDB0169527	http://www.ncbi.nlm.nih.gov/entrez/query.fcgi?db=gene&cmd=retrieve&dopt=graphics&list_uids=DDB0169527
E02.chr2_gid_011002.445c_F	chr2_gid_011002.445c	BioSequenceType : gene	PolymerType : DNA	Database	BioMaterialPackage : BioMaterialCharacteristics : Organism : Dictyostelium discoideum	JC2V1_0C0046_06440		genedb		http://www.genedb.org		DDB0169527	http://www.ncbi.nlm.nih.gov/entrez/query.fcgi?db=gene&cmd=retrieve&dopt=graphics&list_uids=DDB0169527
split5.gid.0431c PCR product	split5.gid.0431c-pcr	BioSequenceType : PCR_product	PolymerType : DNA	Attached	BioMaterialPackage : BioMaterialCharacteristics : Organism : Dictyostelium discoideum	BC6V1_0C0020_06185	gaaaaggcattagttgaaagaagtatatttttaggtgaagtgcaattcagagggaatttaccagttagtggtattaatttattcgatggtttgatcgcattgggtgtattgaaagattataaaattggtgtcagagttttctcaagtattaatatcgcatttgaacatacttttaaaaagtcatcatcagattcttcattattggct	genedb		http://www.genedb.org		DDB0184538	http://www.ncbi.nlm.nih.gov/entrez/query.fcgi?db=gene&cmd=retrieve&dopt=graphics&list_uids=DDB0184538
split5.gid.0431c PCR product	split5.gid.0431c	BioSequenceType : gene	PolymerType : DNA	Database	BioMaterialPackage : BioMaterialCharacteristics : Organism : Dictyostelium discoideum	BC6V1_0C0020_06185		genedb		http://www.genedb.org		DDB0184538	http://www.ncbi.nlm.nih.gov/entrez/query.fcgi?db=gene&cmd=retrieve&dopt=graphics&list_uids=DDB0184538
split13.gid.0465c-F	split13.gid.0465c-pcr	BioSequenceType : PCR_product	PolymerType : DNA	Attached	BioMaterialPackage : BioMaterialCharacteristics : Organism : Dictyostelium discoideum	DDB0219596	ggaacaaagattggtttttaaaactggtaatatgtttataccaagatcaatcccatctgcaaatctttacattatgatgcaagttattcatgattggaataacaatgatgcaattaaaattctatcatctgttgcatcaactatgagaatggagagaaaccacactggtcaatctccaaaattattaatcattgattcaatccttgatgataatatcaataatgacacctacaaacgttcatgta	genedb		http://www.genedb.org		DDB0219596	http://www.ncbi.nlm.nih.gov/entrez/query.fcgi?db=gene&cmd=retrieve&dopt=graphics&list_uids=DDB0219596
split13.gid.0465c-F	split13.gid.0465c	BioSequenceType : gene	PolymerType : DNA	Database	BioMaterialPackage : BioMaterialCharacteristics : Organism : Dictyostelium discoideum	DDB0219596		genedb		http://www.genedb.org		DDB0219596	http://www.ncbi.nlm.nih.gov/entrez/query.fcgi?db=gene&cmd=retrieve&dopt=graphics&list_uids=DDB0219596
split3.gid.0388c-F	split3.gid.0388c-pcr	BioSequenceType : PCR_product	PolymerType : DNA	Attached	BioMaterialPackage : BioMaterialCharacteristics : Organism : Dictyostelium discoideum	Hypothetical protein. ; ABA; JC2V1_0C0033_05324	ggttggatatagacaaaaatgggtacaagatttaccaccagctggaggtttcccaaaattaaaatatgctagaacttcaacttcaccaattccaggtgcctacattttcgcaggtgtcttttcaattatggctgttggtacttacattt	genedb		http://www.genedb.org		DDB0167875	http://www.ncbi.nlm.nih.gov/entrez/query.fcgi?db=gene&cmd=retrieve&dopt=graphics&list_uids=DDB0167875
split3.gid.0388c-F	split3.gid.0388c	BioSequenceType : gene	PolymerType : DNA	Database	BioMaterialPackage : BioMaterialCharacteristics : Organism : Dictyostelium discoideum	Hypothetical protein. ; ABA; JC2V1_0C0033_05324		genedb		http://www.genedb.org		DDB0167875	http://www.ncbi.nlm.nih.gov/entrez/query.fcgi?db=gene&cmd=retrieve&dopt=graphics&list_uids=DDB0167875
F07.chr1_gid_301002.1815c_F	chr1_gid_301002.1815c-pcr	BioSequenceType : PCR_product	PolymerType : DNA	Attached	BioMaterialPackage : BioMaterialCharacteristics : Organism : Dictyostelium discoideum	JC1V1_0C0001_03205	ccacaacaatacaatcaagatcatcaagatcaacaacaacaacaacaacagcataatacatacgttcattccccaccatcaccaaatgcaaatcaaagaccaaaaacatcattcataaaatcaccaataatgcaacaacttcaacaacaacaacaagatacaagatatatgacagcctcatttaaagatttacataaaggatatcaagaacagaatatatcgcagc	genedb		http://www.genedb.org		DDB0201966	http://www.ncbi.nlm.nih.gov/entrez/query.fcgi?db=gene&cmd=retrieve&dopt=graphics&list_uids=DDB0201966
F07.chr1_gid_301002.1815c_F	chr1_gid_301002.1815c	BioSequenceType : gene	PolymerType : DNA	Database	BioMaterialPackage : BioMaterialCharacteristics : Organism : Dictyostelium discoideum	JC1V1_0C0001_03205		genedb		http://www.genedb.org		DDB0201966	http://www.ncbi.nlm.nih.gov/entrez/query.fcgi?db=gene&cmd=retrieve&dopt=graphics&list_uids=DDB0201966
H12.schr5_gid_211002.94_F	schr5_gid_211002.94-pcr	BioSequenceType : PCR_product	PolymerType : DNA	Attached	BioMaterialPackage : BioMaterialCharacteristics : Organism : Dictyostelium discoideum	BC5V1_0C0066_09498	atgggttgatgatttaagaaatgaagttagaggatcagcacttcataaagataaagataaagagaaggataaacataaacatcatcaccatcatgatcatccaaaaactacaacaaccacaacaactgtaacataccattatacaactacacctccacctccaccaccaccaacagcctatcatcatcaaacaacagcttattcatcaccaccaccagcaccatatagaccaactcctactccgtcaccaattccacccccaccttctcattcttatgct	genedb		http://www.genedb.org		DDB0219409	http://www.ncbi.nlm.nih.gov/entrez/query.fcgi?db=gene&cmd=retrieve&dopt=graphics&list_uids=DDB0219409
H12.schr5_gid_211002.94_F	schr5_gid_211002.94	BioSequenceType : gene	PolymerType : DNA	Database	BioMaterialPackage : BioMaterialCharacteristics : Organism : Dictyostelium discoideum	BC5V1_0C0066_09498		genedb		http://www.genedb.org		DDB0219409	http://www.ncbi.nlm.nih.gov/entrez/query.fcgi?db=gene&cmd=retrieve&dopt=graphics&list_uids=DDB0219409
E07.chr2_gid_011002.2238_F	chr2_gid_011002.2238-pcr	BioSequenceType : PCR_product	PolymerType : DNA	Attached	BioMaterialPackage : BioMaterialCharacteristics : Organism : Dictyostelium discoideum	Hypothetical protein. ; ABA; JC2V1_0C0033_05000	ttcaagtgtttcatcaagtgatactaaaataattgcaaatggatcaaacttttgtaacattatagattatgtaacaattttcatagagggtatcaaaattgataaatctaatataactctaattgatcatgaaatttttgaaatagcatacatccaaccatatagtaaatcagtatcattgcatataatatctggtggcttaggatccaatcatgtttcatttgattataaaccaattttaaacagtgccaatagtgtttcaaaaaagtatggtggtctaataacaataacaggttcaagactatctccaccaccatcattgctagccaattcgactatacttgt	genedb		http://www.genedb.org		DDB0167589	http://www.ncbi.nlm.nih.gov/entrez/query.fcgi?db=gene&cmd=retrieve&dopt=graphics&list_uids=DDB0167589
E07.chr2_gid_011002.2238_F	chr2_gid_011002.2238	BioSequenceType : gene	PolymerType : DNA	Database	BioMaterialPackage : BioMaterialCharacteristics : Organism : Dictyostelium discoideum	Hypothetical protein. ; ABA; JC2V1_0C0033_05000		genedb		http://www.genedb.org		DDB0167589	http://www.ncbi.nlm.nih.gov/entrez/query.fcgi?db=gene&cmd=retrieve&dopt=graphics&list_uids=DDB0167589
A10.schr5_gid_211002.193c_F	schr5_gid_211002.193c-pcr	BioSequenceType : PCR_product	PolymerType : DNA	Attached	BioMaterialPackage : BioMaterialCharacteristics : Organism : Dictyostelium discoideum	BC5V1_0C0069_09738	attgaactttacagtcagccatcagtcaatatgtcggttttagttgcaccaccaggttctaatacaacttcactctatactcaaacttataacgcttggaaagctggtaatgctttcattgaaagtgcaatgcttgctagtgatgttacatttgatgagcttagatactctgtcaaccaaaatccaaatttcaaatttgtaacaattaacgccccagtaattatgccagatatttataataaggttcaaacagcttatatcgattcattggtttccgatatcactggtac	genedb		http://www.genedb.org		DDB0188308	http://www.ncbi.nlm.nih.gov/entrez/query.fcgi?db=gene&cmd=retrieve&dopt=graphics&list_uids=DDB0188308
A10.schr5_gid_211002.193c_F	schr5_gid_211002.193c	BioSequenceType : gene	PolymerType : DNA	Database	BioMaterialPackage : BioMaterialCharacteristics : Organism : Dictyostelium discoideum	BC5V1_0C0069_09738		genedb		http://www.genedb.org		DDB0188308	http://www.ncbi.nlm.nih.gov/entrez/query.fcgi?db=gene&cmd=retrieve&dopt=graphics&list_uids=DDB0188308
split10.gid.0554-F	split10.gid.0554-pcr	BioSequenceType : PCR_product	PolymerType : DNA	Attached	BioMaterialPackage : BioMaterialCharacteristics : Organism : Dictyostelium discoideum	T4B21.2 protein (AT4g04860/T4B21_2) (Hypothetical protein AT4g04860). ; ABA; BC4V1_0C0059_10552	tttttagcaccatcaatagcatttatggtaatttatgtgtggagtagaagaaatcctaatatgcatattagctttttaggtttatttacatttagtgcaccatatttaccttgggtaattttaataatgggttatttattcaatcatgatttaacaactgatttattaggtgctgttgcaggtcatgcttattatttccttgaagatgcttatc	genedb		http://www.genedb.org		DDB0186360	http://www.ncbi.nlm.nih.gov/entrez/query.fcgi?db=gene&cmd=retrieve&dopt=graphics&list_uids=DDB0186360
split10.gid.0554-F	split10.gid.0554	BioSequenceType : gene	PolymerType : DNA	Database	BioMaterialPackage : BioMaterialCharacteristics : Organism : Dictyostelium discoideum	T4B21.2 protein (AT4g04860/T4B21_2) (Hypothetical protein AT4g04860). ; ABA; BC4V1_0C0059_10552		genedb		http://www.genedb.org		DDB0186360	http://www.ncbi.nlm.nih.gov/entrez/query.fcgi?db=gene&cmd=retrieve&dopt=graphics&list_uids=DDB0186360
split18.gid.0220c-F	split18.gid.0220c-pcr	BioSequenceType : PCR_product	PolymerType : DNA	Attached	BioMaterialPackage : BioMaterialCharacteristics : Organism : Dictyostelium discoideum	JC3V1_0C0014_11655	aagatggattgttaattggattcattgcaccaccaattagatcaaagaatgataaattaccattcacactatcacctgtattaccaattcatagttttctacctagaattgaatcacaattatcaatttatcctaaatatagattatcaaatagtttatcagtgagctgtttcgatccaattcaacaatctgtaaatgattgtcaaaattcaattgtattagttcaatttaaaaattcatggggttctggtgtattaata	genedb		http://www.genedb.org		DDB0215320	http://www.ncbi.nlm.nih.gov/entrez/query.fcgi?db=gene&cmd=retrieve&dopt=graphics&list_uids=DDB0215320
split18.gid.0220c-F	split18.gid.0220c	BioSequenceType : gene	PolymerType : DNA	Database	BioMaterialPackage : BioMaterialCharacteristics : Organism : Dictyostelium discoideum	JC3V1_0C0014_11655		genedb		http://www.genedb.org		DDB0215320	http://www.ncbi.nlm.nih.gov/entrez/query.fcgi?db=gene&cmd=retrieve&dopt=graphics&list_uids=DDB0215320
split15.gid.0105-F	split15.gid.0105-pcr	BioSequenceType : PCR_product	PolymerType : DNA	Attached	BioMaterialPackage : BioMaterialCharacteristics : Organism : Dictyostelium discoideum	JC3V1_0C0016_11841	gcttacatggattcaaagttgtatcgtgatgtcactgctcccaatcctgatattcctttctcttcaaagtatatcaagcatgaacatagcaaatatatcaattactactctgctatgataagtgtagtctataaaagaccacttcattgtgatctcttaataccaacagcttcttctccatctgctccacttcaaatttgtgatatctctcctggt	genedb		http://www.genedb.org		DDB0205632	http://www.ncbi.nlm.nih.gov/entrez/query.fcgi?db=gene&cmd=retrieve&dopt=graphics&list_uids=DDB0205632
split15.gid.0105-F	split15.gid.0105	BioSequenceType : gene	PolymerType : DNA	Database	BioMaterialPackage : BioMaterialCharacteristics : Organism : Dictyostelium discoideum	JC3V1_0C0016_11841		genedb		http://www.genedb.org		DDB0205632	http://www.ncbi.nlm.nih.gov/entrez/query.fcgi?db=gene&cmd=retrieve&dopt=graphics&list_uids=DDB0205632
split23.gid.0430c PCR product	split23.gid.0430c-pcr	BioSequenceType : PCR_product	PolymerType : DNA	Attached	BioMaterialPackage : BioMaterialCharacteristics : Organism : Dictyostelium discoideum	BC4V1_0C0070_12113	agcattagattcatggtttccatcttatttaaatcatttacatcatacattaccaggtattttaattgtaattgaaacattgattgtaaatcatcaataccatccagacccaaatacattaagaaaattcaaagaaagatcatcaccaatctctgagattgtgccaattacatcggatttaaaacaagatgtatcatatttagnatcttttattctcttttatattgggatcattgcttatacacgttttcatt	genedb		http://www.genedb.org		DDB0186543	http://www.ncbi.nlm.nih.gov/entrez/query.fcgi?db=gene&cmd=retrieve&dopt=graphics&list_uids=DDB0186543
split23.gid.0430c PCR product	split23.gid.0430c	BioSequenceType : gene	PolymerType : DNA	Database	BioMaterialPackage : BioMaterialCharacteristics : Organism : Dictyostelium discoideum	BC4V1_0C0070_12113		genedb		http://www.genedb.org		DDB0186543	http://www.ncbi.nlm.nih.gov/entrez/query.fcgi?db=gene&cmd=retrieve&dopt=graphics&list_uids=DDB0186543
D12.chr2_gid_011002.426_F	chr2_gid_011002.426-pcr	BioSequenceType : PCR_product	PolymerType : DNA	Attached	BioMaterialPackage : BioMaterialCharacteristics : Organism : Dictyostelium discoideum	JC2V1_0C0046_06420	gttccaaaacatcaagaagagaaagtgatactaaattgaataaatctagtggttcagattgttttaaaccaataatttcttcttcaaattcaatttccgataattctttaatatcatcacctcgaaataataataataatataaacgaaaataataatattaatattataaaaaataatactattaacataaataataacaataaaaataataatattattaacgataataatattaataataaaagtacgaatacgaataaaaataataattataataatcataattataataataataatataaataatagcattaataataatataaataataataacaacaataataaaaataataataaaaataatgatacaccgtcacc	genedb		http://www.genedb.org		DDB0217759	http://www.ncbi.nlm.nih.gov/entrez/query.fcgi?db=gene&cmd=retrieve&dopt=graphics&list_uids=DDB0217759
D12.chr2_gid_011002.426_F	chr2_gid_011002.426	BioSequenceType : gene	PolymerType : DNA	Database	BioMaterialPackage : BioMaterialCharacteristics : Organism : Dictyostelium discoideum	JC2V1_0C0046_06420		genedb		http://www.genedb.org		DDB0217759	http://www.ncbi.nlm.nih.gov/entrez/query.fcgi?db=gene&cmd=retrieve&dopt=graphics&list_uids=DDB0217759
A10.chr1_gid_301002.1516c_F	chr1_gid_301002.1516c-pcr	BioSequenceType : PCR_product	PolymerType : DNA	Attached	BioMaterialPackage : BioMaterialCharacteristics : Organism : Dictyostelium discoideum	JC1V1_0C0002_03880	tatcattaccacatcaccaaccatcaaaagaattcattgatatttcgataaatgaaagtagtagtaatattagaaacacttataagatttgtaaaactcattcatttgaaaagttgatcaatgcattttgcaatcaattcaatcttcaaactcagcaatatcgattcacctatcaaggtagattaatttctccctatgaaacaccttccgacctttatatgaatgat	genedb		http://www.genedb.org		DDB0189627	http://www.ncbi.nlm.nih.gov/entrez/query.fcgi?db=gene&cmd=retrieve&dopt=graphics&list_uids=DDB0189627
A10.chr1_gid_301002.1516c_F	chr1_gid_301002.1516c	BioSequenceType : gene	PolymerType : DNA	Database	BioMaterialPackage : BioMaterialCharacteristics : Organism : Dictyostelium discoideum	JC1V1_0C0002_03880		genedb		http://www.genedb.org		DDB0189627	http://www.ncbi.nlm.nih.gov/entrez/query.fcgi?db=gene&cmd=retrieve&dopt=graphics&list_uids=DDB0189627
split13.gid.0204c-F	split13.gid.0204c-pcr	BioSequenceType : PCR_product	PolymerType : DNA	Attached	BioMaterialPackage : BioMaterialCharacteristics : Organism : Dictyostelium discoideum	JC3V1_0C0031_13583	tcaaaatgaaaaggagattcaacaattgaataataacatccaaaggatgagactagagttaaccaatcaagagaaagccgagcaattactattggaaattggcaaactaaagaaatacatcaccgatttagaacattcctcaaaaacacttttagaaaatgaatttttaaaataccaatcactaaaacagcaatcagactctgagaaacaaagatcaaatgatacaatcagtcgattggagctaacagtcgctcaaagggagaaacaaattcaacta	genedb		http://www.genedb.org		DDB0206211	http://www.ncbi.nlm.nih.gov/entrez/query.fcgi?db=gene&cmd=retrieve&dopt=graphics&list_uids=DDB0206211
split13.gid.0204c-F	split13.gid.0204c	BioSequenceType : gene	PolymerType : DNA	Database	BioMaterialPackage : BioMaterialCharacteristics : Organism : Dictyostelium discoideum	JC3V1_0C0031_13583		genedb		http://www.genedb.org		DDB0206211	http://www.ncbi.nlm.nih.gov/entrez/query.fcgi?db=gene&cmd=retrieve&dopt=graphics&list_uids=DDB0206211
split22.gid.0032c-F	split22.gid.0032c-pcr	BioSequenceType : PCR_product	PolymerType : DNA	Attached	BioMaterialPackage : BioMaterialCharacteristics : Organism : Dictyostelium discoideum	BC6V1_0C0014_05763	tttttagcaatggcatgtgttgcatttggaggtgtatcaggtatattattaaatgataatcaatatgacccttccttatcattattcatttctcaaactatactgttttcatttggtggaatctttaaaaaaagaaattccttgatgttttgcccaactaa	genedb		http://www.genedb.org		DDB0219727	http://www.ncbi.nlm.nih.gov/entrez/query.fcgi?db=gene&cmd=retrieve&dopt=graphics&list_uids=DDB0219727
split22.gid.0032c-F	split22.gid.0032c	BioSequenceType : gene	PolymerType : DNA	Database	BioMaterialPackage : BioMaterialCharacteristics : Organism : Dictyostelium discoideum	BC6V1_0C0014_05763		genedb		http://www.genedb.org		DDB0219727	http://www.ncbi.nlm.nih.gov/entrez/query.fcgi?db=gene&cmd=retrieve&dopt=graphics&list_uids=DDB0219727
split24.gid.0049c-F	split24.gid.0049c-pcr	BioSequenceType : PCR_product	PolymerType : DNA	Attached	BioMaterialPackage : BioMaterialCharacteristics : Organism : Dictyostelium discoideum	BC4V1_0C0102_08991	gagatgctttcaactcaaatattgttaaattagaaactcaacaaatgctactcaacaatttaatgaaatttaatgcaaaattaaatggtggtgccacatttaatattgatttttgtacatttatcaatagcagatatgaaattcaaatagaaatgttaagaatgaaaatagttgaaaaagatacaatgaaaaatattgataccttaatagtgtcaagaaataatacttcactaccaaaatcaaatatcattcaatatcttggacaacattatacagaggaagaaattattgcaa	genedb		http://www.genedb.org		DDB0187181	http://www.ncbi.nlm.nih.gov/entrez/query.fcgi?db=gene&cmd=retrieve&dopt=graphics&list_uids=DDB0187181
split24.gid.0049c-F	split24.gid.0049c	BioSequenceType : gene	PolymerType : DNA	Database	BioMaterialPackage : BioMaterialCharacteristics : Organism : Dictyostelium discoideum	BC4V1_0C0102_08991		genedb		http://www.genedb.org		DDB0187181	http://www.ncbi.nlm.nih.gov/entrez/query.fcgi?db=gene&cmd=retrieve&dopt=graphics&list_uids=DDB0187181
split7.gid.0327c-F	split7.gid.0327c-pcr	BioSequenceType : PCR_product	PolymerType : DNA	Attached	BioMaterialPackage : BioMaterialCharacteristics : Organism : Dictyostelium discoideum	BC5V1_0C0132_09327	aataagtcatcctcttcatcagttatcactgttaaaacttcaacttctcctcaaattatatttggagataataaatttacagggggtgtaaacaagcaaaaaggatttgactctgtctcaccaacactcaagggcaaaggaattttatttg	genedb		http://www.genedb.org		DDB0189145	http://www.ncbi.nlm.nih.gov/entrez/query.fcgi?db=gene&cmd=retrieve&dopt=graphics&list_uids=DDB0189145
split7.gid.0327c-F	split7.gid.0327c	BioSequenceType : gene	PolymerType : DNA	Database	BioMaterialPackage : BioMaterialCharacteristics : Organism : Dictyostelium discoideum	BC5V1_0C0132_09327		genedb		http://www.genedb.org		DDB0189145	http://www.ncbi.nlm.nih.gov/entrez/query.fcgi?db=gene&cmd=retrieve&dopt=graphics&list_uids=DDB0189145
split9.gid.0197 PCR product	split9.gid.0197-pcr	BioSequenceType : PCR_product	PolymerType : DNA	Attached	BioMaterialPackage : BioMaterialCharacteristics : Organism : Dictyostelium discoideum	BC5V1_0C0110_07764	gaaagtgaagaaggtgaagatcaaactaaatctgtttacgctggtaaactcgaagaactccgtcgtcttggtaatccaattcaaaaacgtaaacaagacttggaagattatccagatgctgtccaaacccttaaaaacattgcttcatacgttaaaaacgaagctatgattccaggtgaaagatatgaccacattgaaaaggaagaaaaagaaaaactttgcaaagattgtgatgatgccgtcgaatggattgatgctttagttgccaaacaacaagcaactccaaagactcaaccatgtattatcaataccactgaagtactcgc	genedb		http://www.genedb.org		DDB0188788	http://www.ncbi.nlm.nih.gov/entrez/query.fcgi?db=gene&cmd=retrieve&dopt=graphics&list_uids=DDB0188788
split9.gid.0197 PCR product	split9.gid.0197	BioSequenceType : gene	PolymerType : DNA	Database	BioMaterialPackage : BioMaterialCharacteristics : Organism : Dictyostelium discoideum	BC5V1_0C0110_07764		genedb		http://www.genedb.org		DDB0188788	http://www.ncbi.nlm.nih.gov/entrez/query.fcgi?db=gene&cmd=retrieve&dopt=graphics&list_uids=DDB0188788
split2.gid.0301 PCR product	split2.gid.0301-pcr	BioSequenceType : PCR_product	PolymerType : DNA	Attached	BioMaterialPackage : BioMaterialCharacteristics : Organism : Dictyostelium discoideum	ORFveg106. ; ABA; JC3V1_0C0037_13798	tgtgatgataaatttggttgtattaatccatcaaaatgtacagattacattggtcaatgcttttctggtaaatgtgtaaatggtgaatgtgcaaaggttacagcagacgattgcgaaaaaataattggaggtgtatgtagatcagactatgtttgtgaaccaggtctcggctgcaaatcatcagagagatgtagacaaggtagtgatatttgtgatcttgtaacttgtgatccaaaagcaactgacgaatcaaagagatgtattaccactgttttaactgacgaagaatgtagatgttgtgaatatgatacattgagattctgtgaacaa	genedb		http://www.genedb.org		DDB0206419	http://www.ncbi.nlm.nih.gov/entrez/query.fcgi?db=gene&cmd=retrieve&dopt=graphics&list_uids=DDB0206419
split2.gid.0301 PCR product	split2.gid.0301	BioSequenceType : gene	PolymerType : DNA	Database	BioMaterialPackage : BioMaterialCharacteristics : Organism : Dictyostelium discoideum	ORFveg106. ; ABA; JC3V1_0C0037_13798		genedb		http://www.genedb.org		DDB0206419	http://www.ncbi.nlm.nih.gov/entrez/query.fcgi?db=gene&cmd=retrieve&dopt=graphics&list_uids=DDB0206419
split21.gid.0195 PCR product	split21.gid.0195-pcr	BioSequenceType : PCR_product	PolymerType : DNA	Attached	BioMaterialPackage : BioMaterialCharacteristics : Organism : Dictyostelium discoideum	hypothetical protein; conserved; Hypothetical protein. ; ABA; EC6V1_0C0009_08342	gtgcaggtaaaattggtaattaccaagaatgttgtttcgttacaaaaggagttggccaattcagaccaatagttggagcaacaccatcaattggaaaagttgataaactggaatatgtagacgaatataaagttgaaatggtttgtaaagttgaattaattgaaacagcaataaaagcattaaaaaaatcacatccttatgaagaaccag	genedb		http://www.genedb.org		DDB0191904	http://www.ncbi.nlm.nih.gov/entrez/query.fcgi?db=gene&cmd=retrieve&dopt=graphics&list_uids=DDB0191904
split21.gid.0195 PCR product	split21.gid.0195	BioSequenceType : gene	PolymerType : DNA	Database	BioMaterialPackage : BioMaterialCharacteristics : Organism : Dictyostelium discoideum	hypothetical protein; conserved; Hypothetical protein. ; ABA; EC6V1_0C0009_08342		genedb		http://www.genedb.org		DDB0191904	http://www.ncbi.nlm.nih.gov/entrez/query.fcgi?db=gene&cmd=retrieve&dopt=graphics&list_uids=DDB0191904
F04.chr2_gid_011002.2353_F	chr2_gid_011002.2353-pcr	BioSequenceType : PCR_product	PolymerType : DNA	Attached	BioMaterialPackage : BioMaterialCharacteristics : Organism : Dictyostelium discoideum	JC2V1_0C0016_00034	tccagagaactttttcattcttcgtggaaatcacgaatgtgcatccatcaatcgtatctatggtttttacgatgaatgcaagagaagatacaacagcaaattatggaaagcatttacagattgcttcaactgtctcccagttgcagccatcattgacgagaaaatcttttgtatgcatggtggtctctcaccagatctcaag	genedb		http://www.genedb.org		DDB0167128	http://www.ncbi.nlm.nih.gov/entrez/query.fcgi?db=gene&cmd=retrieve&dopt=graphics&list_uids=DDB0167128
F04.chr2_gid_011002.2353_F	chr2_gid_011002.2353	BioSequenceType : gene	PolymerType : DNA	Database	BioMaterialPackage : BioMaterialCharacteristics : Organism : Dictyostelium discoideum	JC2V1_0C0016_00034		genedb		http://www.genedb.org		DDB0167128	http://www.ncbi.nlm.nih.gov/entrez/query.fcgi?db=gene&cmd=retrieve&dopt=graphics&list_uids=DDB0167128
split24.gid.0373c PCR product	split24.gid.0373c-pcr	BioSequenceType : PCR_product	PolymerType : DNA	Attached	BioMaterialPackage : BioMaterialCharacteristics : Organism : Dictyostelium discoideum	BC5V1_0C0078_10262	tcgtgattgttcacttgatactaaagtaataggatcatggaaacaagatggtattacaattactcaatattcaattaccattgaaaatcatacaaataaaataattaaatcaattcatatcgcaactgatcgtactctaactttaagagatagttcatcaatttggaatatggaaaaacattcaaatgaattaaccttaccagctggtcaatcaactattgccgcacatagctctcatactttttattgtatcttaaatggtaccacccgtccaaatctttatat	genedb		http://www.genedb.org		DDB0188388	http://www.ncbi.nlm.nih.gov/entrez/query.fcgi?db=gene&cmd=retrieve&dopt=graphics&list_uids=DDB0188388
split24.gid.0373c PCR product	split24.gid.0373c	BioSequenceType : gene	PolymerType : DNA	Database	BioMaterialPackage : BioMaterialCharacteristics : Organism : Dictyostelium discoideum	BC5V1_0C0078_10262		genedb		http://www.genedb.org		DDB0188388	http://www.ncbi.nlm.nih.gov/entrez/query.fcgi?db=gene&cmd=retrieve&dopt=graphics&list_uids=DDB0188388
split1.gid.0244-F	split1.gid.0244-pcr	BioSequenceType : PCR_product	PolymerType : DNA	Attached	BioMaterialPackage : BioMaterialCharacteristics : Organism : Dictyostelium discoideum	JC1V1_0C0002_04050	aaaaagtttccaatgaggaaaccaaattattcagaagcagttgatcaatatacacaagtaatgaattcatttaaacgtgaaggtaataatatatatgcagcattttgttgtctatcaattggtagatgtgaacaagcaattaaagcttcatcatcagcagaagcctcatgttatattgatgctggttatttaatatggga	genedb		http://www.genedb.org		DDB0189785	http://www.ncbi.nlm.nih.gov/entrez/query.fcgi?db=gene&cmd=retrieve&dopt=graphics&list_uids=DDB0189785
split1.gid.0244-F	split1.gid.0244	BioSequenceType : gene	PolymerType : DNA	Database	BioMaterialPackage : BioMaterialCharacteristics : Organism : Dictyostelium discoideum	JC1V1_0C0002_04050		genedb		http://www.genedb.org		DDB0189785	http://www.ncbi.nlm.nih.gov/entrez/query.fcgi?db=gene&cmd=retrieve&dopt=graphics&list_uids=DDB0189785
E09.chr2_gid_011002.787c_F	chr2_gid_011002.787c-pcr	BioSequenceType : PCR_product	PolymerType : DNA	Attached	BioMaterialPackage : BioMaterialCharacteristics : Organism : Dictyostelium discoideum	Tortoise. ; ABA; JC2V1_0C0012_14055	ccaatcaaggtatttcattctatcatcatgaattaagaaaacaaattaatccaactgatgattatgagagacaaaaaagaaaagatttagtttataaattacaaagtcaagaaattgattcattaacaagtggtggtgctaataaaaagaaatcaccatttttagaagacaataacaataagaaatcaatgtcaattgaaagagagatggaaattataagagaacaacaacaagaacaacaacatttcgatcaacaaatgtcaaata	genedb		http://www.genedb.org		DDB0166990	http://www.ncbi.nlm.nih.gov/entrez/query.fcgi?db=gene&cmd=retrieve&dopt=graphics&list_uids=DDB0166990
E09.chr2_gid_011002.787c_F	chr2_gid_011002.787c	BioSequenceType : gene	PolymerType : DNA	Database	BioMaterialPackage : BioMaterialCharacteristics : Organism : Dictyostelium discoideum	Tortoise. ; ABA; JC2V1_0C0012_14055		genedb		http://www.genedb.org		DDB0166990	http://www.ncbi.nlm.nih.gov/entrez/query.fcgi?db=gene&cmd=retrieve&dopt=graphics&list_uids=DDB0166990
E12.schr5_gid_211002.219_F	schr5_gid_211002.219-pcr	BioSequenceType : PCR_product	PolymerType : DNA	Attached	BioMaterialPackage : BioMaterialCharacteristics : Organism : Dictyostelium discoideum	BC5V1_0C0069_09743	tacgtcacattcatgtcattcattggttcagtttatctagatcaaggtgaatcagctattgaagacaaaattttacctttattcactgaatatttagattcattatcacaatatgaatttgatcatttatttgcgaattataaaaaatttttattaaaaaaaaaaataaaaattaatactatagaaaatcaaaatcaaaatcaaaatcaaaatcaaaatcaaaatcaaaatcaaaatcaacaacaacaacaaaatatatataaagaaaatgaaaataataaatcagatccatcaacaacatcaacatcaa	genedb		http://www.genedb.org		DDB0188313	http://www.ncbi.nlm.nih.gov/entrez/query.fcgi?db=gene&cmd=retrieve&dopt=graphics&list_uids=DDB0188313
E12.schr5_gid_211002.219_F	schr5_gid_211002.219	BioSequenceType : gene	PolymerType : DNA	Database	BioMaterialPackage : BioMaterialCharacteristics : Organism : Dictyostelium discoideum	BC5V1_0C0069_09743		genedb		http://www.genedb.org		DDB0188313	http://www.ncbi.nlm.nih.gov/entrez/query.fcgi?db=gene&cmd=retrieve&dopt=graphics&list_uids=DDB0188313
G12.chr1_gid_301002.1410_F	chr1_gid_301002.1410-pcr	BioSequenceType : PCR_product	PolymerType : DNA	Attached	BioMaterialPackage : BioMaterialCharacteristics : Organism : Dictyostelium discoideum	EbiP8324 (Fragment). ; ABA; JC1V1_0C0001_03441	ttcacaaaatatgcaacatccttgtttggagaaatatctcacaccaattaatgaactttatggttttataaaggttaaagctttgaataggctatcattatttggtgttgagaaagatgtagactttgatgatcctctctcaaagtggtataataataaagaaggttatgttatggatagattctcttactttatgtgtttcaaatgtaagaaaccctattttggtggtgaaaaggtttgtgcaattgctgacgaaaatagaattgctggtgagcataaacctgaagaattggtttgtggaggttgtagttcaagtggtaatgaaaattgtaaaatccatggaaaagagtttatagagtacaaatgtaaatattgttgtcgtatctctgctttctttt	genedb		http://www.genedb.org		DDB0191056	http://www.ncbi.nlm.nih.gov/entrez/query.fcgi?db=gene&cmd=retrieve&dopt=graphics&list_uids=DDB0191056
G12.chr1_gid_301002.1410_F	chr1_gid_301002.1410	BioSequenceType : gene	PolymerType : DNA	Database	BioMaterialPackage : BioMaterialCharacteristics : Organism : Dictyostelium discoideum	EbiP8324 (Fragment). ; ABA; JC1V1_0C0001_03441		genedb		http://www.genedb.org		DDB0191056	http://www.ncbi.nlm.nih.gov/entrez/query.fcgi?db=gene&cmd=retrieve&dopt=graphics&list_uids=DDB0191056
split1.gid.0388-F	split1.gid.0388-pcr	BioSequenceType : PCR_product	PolymerType : DNA	Attached	BioMaterialPackage : BioMaterialCharacteristics : Organism : Dictyostelium discoideum	JC1V1_0C0001_02987	gaagagaaagagaaagcaaataagataatatatgatttcgaattaagagctagaaatcaaattcaacttcaagataatgttgaagaactattagaatttttagagattaataatataccaaaagcaattcattcacgtaatagtttagagaatattcaacatttcgtttatcaacgtttatcaaaaccatatagatttcatcatttagttggtagagagatcgaaccaccaaaaccaaatccatcaggttcattagatattcttagagttttcaatgaatcattcataaaacaaaatcaatcaatcattaaaccagatgaaattctattcg	genedb		http://www.genedb.org		DDB0190648	http://www.ncbi.nlm.nih.gov/entrez/query.fcgi?db=gene&cmd=retrieve&dopt=graphics&list_uids=DDB0190648
split1.gid.0388-F	split1.gid.0388	BioSequenceType : gene	PolymerType : DNA	Database	BioMaterialPackage : BioMaterialCharacteristics : Organism : Dictyostelium discoideum	JC1V1_0C0001_02987		genedb		http://www.genedb.org		DDB0190648	http://www.ncbi.nlm.nih.gov/entrez/query.fcgi?db=gene&cmd=retrieve&dopt=graphics&list_uids=DDB0190648
split17.gid.0472 PCR product	split17.gid.0472-pcr	BioSequenceType : PCR_product	PolymerType : DNA	Attached	BioMaterialPackage : BioMaterialCharacteristics : Organism : Dictyostelium discoideum	BC4V1_0C0056_10469	acagagataacagattcccagaattaaaacatattttttcaacaggtgcatcacaacaaccaggtattagtttattaagagatattattttagataccaaaacttcaccaaataaaaacgttacaaacactcaaatctcagcaacctacccagtcgctgatggaaaatacgtttcattcacccaaaaatcacttttaaatacagctgatgctttagctgaattctt	genedb		http://www.genedb.org		DDB0186283	http://www.ncbi.nlm.nih.gov/entrez/query.fcgi?db=gene&cmd=retrieve&dopt=graphics&list_uids=DDB0186283
split17.gid.0472 PCR product	split17.gid.0472	BioSequenceType : gene	PolymerType : DNA	Database	BioMaterialPackage : BioMaterialCharacteristics : Organism : Dictyostelium discoideum	BC4V1_0C0056_10469		genedb		http://www.genedb.org		DDB0186283	http://www.ncbi.nlm.nih.gov/entrez/query.fcgi?db=gene&cmd=retrieve&dopt=graphics&list_uids=DDB0186283
F12.chr2_gid_011002.564c_F	chr2_gid_011002.564c-pcr	BioSequenceType : PCR_product	PolymerType : DNA	Attached	BioMaterialPackage : BioMaterialCharacteristics : Organism : Dictyostelium discoideum	JC2V1_0C0002_12930	accaaatcaagataaaatcgattcaaactatatgcaacttcaagttaatgatcattcattttatggtagatttattaagagatgtttattagattcaagaattgtaccaatttcaaattcaaaattagatgaaaatcaaatagaacaaaagagtaataataaaatcagttcattcattggaattaatataccatggttttcgagtgaagcgattatagatcctgatttctcagttttgttaagtcattctgataacccatgtaatggagtcaatggagattcaggtttaacaaa	genedb		http://www.genedb.org		DDB0216911	http://www.ncbi.nlm.nih.gov/entrez/query.fcgi?db=gene&cmd=retrieve&dopt=graphics&list_uids=DDB0216911
F12.chr2_gid_011002.564c_F	chr2_gid_011002.564c	BioSequenceType : gene	PolymerType : DNA	Database	BioMaterialPackage : BioMaterialCharacteristics : Organism : Dictyostelium discoideum	JC2V1_0C0002_12930		genedb		http://www.genedb.org		DDB0216911	http://www.ncbi.nlm.nih.gov/entrez/query.fcgi?db=gene&cmd=retrieve&dopt=graphics&list_uids=DDB0216911
B07.chr2_gid_011002.1032c_F	chr2_gid_011002.1032c-pcr	BioSequenceType : PCR_product	PolymerType : DNA	Attached	BioMaterialPackage : BioMaterialCharacteristics : Organism : Dictyostelium discoideum	Similar to Dictyostelium discoideum (Slime mold). Phospholipase B. ; ABA; JC2V1_0C0022_01554	agtcgtttcgatttagtcactgctgacgacccaaataatcaataccttgatcctgatgctttcggtggtatcgattcaaaagttgtttcagctgatatggttgctgctcttttagtaaatgctcaatctggtccatctcatgataatgaaactccattcacttggaattcacaatggaatcaaaaatacacttatgctggtcaaccaactacttggaatttcgattg	genedb		http://www.genedb.org		DDB0168334	http://www.ncbi.nlm.nih.gov/entrez/query.fcgi?db=gene&cmd=retrieve&dopt=graphics&list_uids=DDB0168334
B07.chr2_gid_011002.1032c_F	chr2_gid_011002.1032c	BioSequenceType : gene	PolymerType : DNA	Database	BioMaterialPackage : BioMaterialCharacteristics : Organism : Dictyostelium discoideum	Similar to Dictyostelium discoideum (Slime mold). Phospholipase B. ; ABA; JC2V1_0C0022_01554		genedb		http://www.genedb.org		DDB0168334	http://www.ncbi.nlm.nih.gov/entrez/query.fcgi?db=gene&cmd=retrieve&dopt=graphics&list_uids=DDB0168334
D08.chr2_gid_011002.1048c_F	chr2_gid_011002.1048c-pcr	BioSequenceType : PCR_product	PolymerType : DNA	Attached	BioMaterialPackage : BioMaterialCharacteristics : Organism : Dictyostelium discoideum	Calcium-binding protein 1. ; ABA; JC2V1_0C0022_01538	attcaaatggtgatggtaatattacatttgatgaagctgtaaaacgtttgaaggaaaccggttcaaaagatccattacgtgctgcctcttcaatgtttatttctcttgataaggataaggatggaattatttcaataaaagagattcatggccataaggctgatgttgctgcaaagaaattgcaaaaggcaattaacaacatctgtaacaacttcttgaaaggct	genedb		http://www.genedb.org		DDB0168318	http://www.ncbi.nlm.nih.gov/entrez/query.fcgi?db=gene&cmd=retrieve&dopt=graphics&list_uids=DDB0168318
D08.chr2_gid_011002.1048c_F	chr2_gid_011002.1048c	BioSequenceType : gene	PolymerType : DNA	Database	BioMaterialPackage : BioMaterialCharacteristics : Organism : Dictyostelium discoideum	Calcium-binding protein 1. ; ABA; JC2V1_0C0022_01538		genedb		http://www.genedb.org		DDB0168318	http://www.ncbi.nlm.nih.gov/entrez/query.fcgi?db=gene&cmd=retrieve&dopt=graphics&list_uids=DDB0168318
B11.chr2_gf_021002.317_F	chr2_gf_021002.317-pcr	BioSequenceType : PCR_product	PolymerType : DNA	Attached	BioMaterialPackage : BioMaterialCharacteristics : Organism : Dictyostelium discoideum	Similar to Bos taurus (Bovine). D-aspartate oxidase (EC 1.4.3.1) (DASOX) (DDO). ; predicted by automatic BLAST annotation	tcaaaagtttaggtggaatcattgaacaaagacacctcgttgatattcgtgaagcttttgttgaccatgatgtagttgtaaattgcaccggtttaggatcacgtgaattattcaatgatcgtacaatttatccaggtcgtggtcaaattatcgttattaaaaactcaaccgatcgttcaatcatggatgaagaagatcatatcgcatatgtaattccacgtttaacaaatacagttttaggtggtacaaatcaagaacacgattacaatacaaatccaactaaaaaagatactgaagaaatcttaaaacgtgtagccatgatttcaccacgttttgctaaaaatagaattgaaattcaaggtgttaaagttggtct	genedb		http://www.genedb.org		DDB0217305	http://www.ncbi.nlm.nih.gov/entrez/query.fcgi?db=gene&cmd=retrieve&dopt=graphics&list_uids=DDB0217305
B11.chr2_gf_021002.317_F	chr2_gf_021002.317	BioSequenceType : gene	PolymerType : DNA	Database	BioMaterialPackage : BioMaterialCharacteristics : Organism : Dictyostelium discoideum	Similar to Bos taurus (Bovine). D-aspartate oxidase (EC 1.4.3.1) (DASOX) (DDO). ; predicted by automatic BLAST annotation		genedb		http://www.genedb.org		DDB0217305	http://www.ncbi.nlm.nih.gov/entrez/query.fcgi?db=gene&cmd=retrieve&dopt=graphics&list_uids=DDB0217305
split8.gid.0454c PCR product	split8.gid.0454c-pcr	BioSequenceType : PCR_product	PolymerType : DNA	Attached	BioMaterialPackage : BioMaterialCharacteristics : Organism : Dictyostelium discoideum	BC5V1_0C0015_06768	agtggcactatttcatcttcatcttcctcttcaatagaaaatcaaactgaaacaacagcatcaccatcatcttcaagtggtggtggtaattcaaatggagtatctagaactcaatcaaaatgggtaattaattttatgattaaacttttacaaggttcaccagaagttttaagtttacttgaatattcaccatttacaactgataaaccaccaatctatattcg	genedb		http://www.genedb.org		DDB0187571	http://www.ncbi.nlm.nih.gov/entrez/query.fcgi?db=gene&cmd=retrieve&dopt=graphics&list_uids=DDB0187571
split8.gid.0454c PCR product	split8.gid.0454c	BioSequenceType : gene	PolymerType : DNA	Database	BioMaterialPackage : BioMaterialCharacteristics : Organism : Dictyostelium discoideum	BC5V1_0C0015_06768		genedb		http://www.genedb.org		DDB0187571	http://www.ncbi.nlm.nih.gov/entrez/query.fcgi?db=gene&cmd=retrieve&dopt=graphics&list_uids=DDB0187571
split22.gid.0189c PCR product	split22.gid.0189c-pcr	BioSequenceType : PCR_product	PolymerType : DNA	Attached	BioMaterialPackage : BioMaterialCharacteristics : Organism : Dictyostelium discoideum	JC1V1_0C0001_02735	agaattggcatcaaacaattcaattgattcagttggtattttggatgatgaaggaaatactatcgcatcaaaaggatttaatattacaccacaagaattcaaagatattaaatacattttaataaatgataaaccagattataaattgggaacaattaccatcaacaatgtgacatataatgaattaacaaagtatagtgatggcctatattatgcaaaagctggagaaactggttgtgtaattgct	genedb		http://www.genedb.org		DDB0190428	http://www.ncbi.nlm.nih.gov/entrez/query.fcgi?db=gene&cmd=retrieve&dopt=graphics&list_uids=DDB0190428
split22.gid.0189c PCR product	split22.gid.0189c	BioSequenceType : gene	PolymerType : DNA	Database	BioMaterialPackage : BioMaterialCharacteristics : Organism : Dictyostelium discoideum	JC1V1_0C0001_02735		genedb		http://www.genedb.org		DDB0190428	http://www.ncbi.nlm.nih.gov/entrez/query.fcgi?db=gene&cmd=retrieve&dopt=graphics&list_uids=DDB0190428
D07.chr1_gid_301002.73_F	chr1_gid_301002.73-pcr	BioSequenceType : PCR_product	PolymerType : DNA	Attached	BioMaterialPackage : BioMaterialCharacteristics : Organism : Dictyostelium discoideum	Proteasome subunit. ; ABA; JC1V1_0C0002_03657	tgtgatgaaccagatgtaaaaaccgcagcaagtcttttccaattattatgttatagtaataaaaacaatttaatggctggtattattgtagctggttgggataaacatcaaggtggtagtgtatacaatatttcgcttggaggttcaatggttaaacaaccatttgctattggtggttcaggttcaacctatatttatggttattgtgattccaaatt	genedb		http://www.genedb.org		DDB0189428	http://www.ncbi.nlm.nih.gov/entrez/query.fcgi?db=gene&cmd=retrieve&dopt=graphics&list_uids=DDB0189428
D07.chr1_gid_301002.73_F	chr1_gid_301002.73	BioSequenceType : gene	PolymerType : DNA	Database	BioMaterialPackage : BioMaterialCharacteristics : Organism : Dictyostelium discoideum	Proteasome subunit. ; ABA; JC1V1_0C0002_03657		genedb		http://www.genedb.org		DDB0189428	http://www.ncbi.nlm.nih.gov/entrez/query.fcgi?db=gene&cmd=retrieve&dopt=graphics&list_uids=DDB0189428
A06.chr2_gid_011002.1144_F	chr2_gid_011002.1144-pcr	BioSequenceType : PCR_product	PolymerType : DNA	Attached	BioMaterialPackage : BioMaterialCharacteristics : Organism : Dictyostelium discoideum	Hypothetical protein. ; ABA; JC2V1_0C0033_05184	ggaacaaactggtagaaagattaaaccagagataaagattacccaagataatcaattgaattcaaattcatttcgtgctcatttcgatgaacaaattaaattgtatggaccaggaccacaagtgctagtgacattattagatcaaaaaggatcagaagcagaattgggtgaagcgtatagaatgatggcagttacaagcggttatcgagagattgatttcgttccattcgatttccaccatttttgtcaaggtaatagatttgatcgtgttgatattttg	genedb		http://www.genedb.org		DDB0167752	http://www.ncbi.nlm.nih.gov/entrez/query.fcgi?db=gene&cmd=retrieve&dopt=graphics&list_uids=DDB0167752
A06.chr2_gid_011002.1144_F	chr2_gid_011002.1144	BioSequenceType : gene	PolymerType : DNA	Database	BioMaterialPackage : BioMaterialCharacteristics : Organism : Dictyostelium discoideum	Hypothetical protein. ; ABA; JC2V1_0C0033_05184		genedb		http://www.genedb.org		DDB0167752	http://www.ncbi.nlm.nih.gov/entrez/query.fcgi?db=gene&cmd=retrieve&dopt=graphics&list_uids=DDB0167752
split15.gid.0178c PCR product	split15.gid.0178c-pcr	BioSequenceType : PCR_product	PolymerType : DNA	Attached	BioMaterialPackage : BioMaterialCharacteristics : Organism : Dictyostelium discoideum	JC3V1_0C0003_10831	gaatcaggagaagaatcagaagatgaaaaagttaaaattagaaaagaaccaattgataattcaaaagttagtagattttcagaaagtttaaattattttaaaaaagttacagatgaacaatttcaaaaattagataattcaaaatatataaatagtgttatcactgtaaaaagtttacaacaattaataatagaaattgatcaacaaccttcagatcaagat	genedb		http://www.genedb.org		DDB0218412	http://www.ncbi.nlm.nih.gov/entrez/query.fcgi?db=gene&cmd=retrieve&dopt=graphics&list_uids=DDB0218412
split15.gid.0178c PCR product	split15.gid.0178c	BioSequenceType : gene	PolymerType : DNA	Database	BioMaterialPackage : BioMaterialCharacteristics : Organism : Dictyostelium discoideum	JC3V1_0C0003_10831		genedb		http://www.genedb.org		DDB0218412	http://www.ncbi.nlm.nih.gov/entrez/query.fcgi?db=gene&cmd=retrieve&dopt=graphics&list_uids=DDB0218412
F12.chr2_gid_011002.819_F	chr2_gid_011002.819-pcr	BioSequenceType : PCR_product	PolymerType : DNA	Attached	BioMaterialPackage : BioMaterialCharacteristics : Organism : Dictyostelium discoideum	Hypothetical protein. ; ABA; JC2V1_0C0033_05215	attaccttatccacatccaaaattctctataaaattacatcaagagatattggatttcgtttcagatgttggtgaaagaacttatccacatgttcaaagttgtcatcatgttattggattaattagatcggttgttaaaaagttatggtcaaatgcagatttagacatttatggaagttttatgacaggtttatggctaccaagtagcgatattgatatcgtggtaaactatggtaaaaacatggcaatcaaaccaaagaatgctcaattcctcctaaaagtattggaaaaacaatttagaaccgatttaaatggtatgattttaactatgctttgtataccctctgcaaaaatacccgtaatcaaattg	genedb		http://www.genedb.org		DDB0217510	http://www.ncbi.nlm.nih.gov/entrez/query.fcgi?db=gene&cmd=retrieve&dopt=graphics&list_uids=DDB0217510
F12.chr2_gid_011002.819_F	chr2_gid_011002.819	BioSequenceType : gene	PolymerType : DNA	Database	BioMaterialPackage : BioMaterialCharacteristics : Organism : Dictyostelium discoideum	Hypothetical protein. ; ABA; JC2V1_0C0033_05215		genedb		http://www.genedb.org		DDB0217510	http://www.ncbi.nlm.nih.gov/entrez/query.fcgi?db=gene&cmd=retrieve&dopt=graphics&list_uids=DDB0217510
G07.chr2_gid_011002.1975c_F	chr2_gid_011002.1975c-pcr	BioSequenceType : PCR_product	PolymerType : DNA	Attached	BioMaterialPackage : BioMaterialCharacteristics : Organism : Dictyostelium discoideum	Hypothetical protein. ; ABA; JC2V1_0C0033_05383	attgtcaccgaatcagttatcaaaatcatcaaatgttgaatataataaatgtaaatgtaaatcaccaacaacatcatccaataactatctttcaagtagtcaaagtagagttcaaacattatcttcaccaaatatttcaccttgtaatatttgtgtttcaccaaatcttttatataattcattatcgtcattatcatcatcgttaccaatcaattcatgcaactatagtatgagtgaacaagaaggtgatgaatttgaaagtaactttgactttgaagatagcc	genedb		http://www.genedb.org		DDB0167931	http://www.ncbi.nlm.nih.gov/entrez/query.fcgi?db=gene&cmd=retrieve&dopt=graphics&list_uids=DDB0167931
G07.chr2_gid_011002.1975c_F	chr2_gid_011002.1975c	BioSequenceType : gene	PolymerType : DNA	Database	BioMaterialPackage : BioMaterialCharacteristics : Organism : Dictyostelium discoideum	Hypothetical protein. ; ABA; JC2V1_0C0033_05383		genedb		http://www.genedb.org		DDB0167931	http://www.ncbi.nlm.nih.gov/entrez/query.fcgi?db=gene&cmd=retrieve&dopt=graphics&list_uids=DDB0167931
split17.gid.0210-F	split17.gid.0210-pcr	BioSequenceType : PCR_product	PolymerType : DNA	Attached	BioMaterialPackage : BioMaterialCharacteristics : Organism : Dictyostelium discoideum	BC4V1_0C0065_11256	acctctctttgtgatcgttggtttggctgtcgtattgaccggcgccaccggttataaaagactctcatctgatcaagatattagcttaactagaaaaggtcaaatgttatggaaagataatccaactcataaatttgttgacagaaataccactatgggctatttcaaaa	genedb		http://www.genedb.org		DDB0186452	http://www.ncbi.nlm.nih.gov/entrez/query.fcgi?db=gene&cmd=retrieve&dopt=graphics&list_uids=DDB0186452
split17.gid.0210-F	split17.gid.0210	BioSequenceType : gene	PolymerType : DNA	Database	BioMaterialPackage : BioMaterialCharacteristics : Organism : Dictyostelium discoideum	BC4V1_0C0065_11256		genedb		http://www.genedb.org		DDB0186452	http://www.ncbi.nlm.nih.gov/entrez/query.fcgi?db=gene&cmd=retrieve&dopt=graphics&list_uids=DDB0186452
F10.chr1_gid_301002.1056c_F	chr1_gid_301002.1056c-pcr	BioSequenceType : PCR_product	PolymerType : DNA	Attached	BioMaterialPackage : BioMaterialCharacteristics : Organism : Dictyostelium discoideum	JC1V1_0C0002_03542	ggtttattgcagtcgatattttaatgcaatggattttatcagcaatagcattacaattggatccagctttaatctattcaccaaatgattcaaataacttgtgggtttggtttatttggggtgcttcattccaagttttggtattgtttttattatttagagttggtaaaagtcctttagacggttggagagttttaagaca	genedb		http://www.genedb.org		DDB0189326	http://www.ncbi.nlm.nih.gov/entrez/query.fcgi?db=gene&cmd=retrieve&dopt=graphics&list_uids=DDB0189326
F10.chr1_gid_301002.1056c_F	chr1_gid_301002.1056c	BioSequenceType : gene	PolymerType : DNA	Database	BioMaterialPackage : BioMaterialCharacteristics : Organism : Dictyostelium discoideum	JC1V1_0C0002_03542		genedb		http://www.genedb.org		DDB0189326	http://www.ncbi.nlm.nih.gov/entrez/query.fcgi?db=gene&cmd=retrieve&dopt=graphics&list_uids=DDB0189326
split17.gid.0295 PCR product	split17.gid.0295-pcr	BioSequenceType : PCR_product	PolymerType : DNA	Attached	BioMaterialPackage : BioMaterialCharacteristics : Organism : Dictyostelium discoideum	JC3V1_0C0037_13844	aagtttacctctgcaaaagatcatttcatatcaatggataattcagaaacaccagatgcaattataaacatgatcaatctcgccatcattgaaaaaaatttcccaaccttaccatcagctcaatccgacacttacatctctgaaattttagcttccattcaatcaccacttcacaaattaaagaatcaaagattcaatttagattcatatgaaatagattcagcaattcaaagttt	genedb		http://www.genedb.org		DDB0218229	http://www.ncbi.nlm.nih.gov/entrez/query.fcgi?db=gene&cmd=retrieve&dopt=graphics&list_uids=DDB0218229
split17.gid.0295 PCR product	split17.gid.0295	BioSequenceType : gene	PolymerType : DNA	Database	BioMaterialPackage : BioMaterialCharacteristics : Organism : Dictyostelium discoideum	JC3V1_0C0037_13844		genedb		http://www.genedb.org		DDB0218229	http://www.ncbi.nlm.nih.gov/entrez/query.fcgi?db=gene&cmd=retrieve&dopt=graphics&list_uids=DDB0218229
split15.gid.0024c PCR product	split15.gid.0024c-pcr	BioSequenceType : PCR_product	PolymerType : DNA	Attached	BioMaterialPackage : BioMaterialCharacteristics : Organism : Dictyostelium discoideum	Putative Ser/Thr protein phosphatase G6G8.1. ; ABA; BC4V1_0C0011_07558	caaagaggagcaggttatagttatggtaaagatgttacactaagattcttacaaaataataaaatgcaacatatcattagagcacatcaattgtgtatggatggttatcaaacattatttgataataaactttcaacagtttggtccgctccaaactattgtaatagatgtggtaatatggcttcaattgtagaggtcaatgaaaaattggaaagatattttaacacctatgctgct	genedb		http://www.genedb.org		DDB0185403	http://www.ncbi.nlm.nih.gov/entrez/query.fcgi?db=gene&cmd=retrieve&dopt=graphics&list_uids=DDB0185403
split15.gid.0024c PCR product	split15.gid.0024c	BioSequenceType : gene	PolymerType : DNA	Database	BioMaterialPackage : BioMaterialCharacteristics : Organism : Dictyostelium discoideum	Putative Ser/Thr protein phosphatase G6G8.1. ; ABA; BC4V1_0C0011_07558		genedb		http://www.genedb.org		DDB0185403	http://www.ncbi.nlm.nih.gov/entrez/query.fcgi?db=gene&cmd=retrieve&dopt=graphics&list_uids=DDB0185403
split15.gid.0354c PCR product	split15.gid.0354c-pcr	BioSequenceType : PCR_product	PolymerType : DNA	Attached	BioMaterialPackage : BioMaterialCharacteristics : Organism : Dictyostelium discoideum	Probable glutaminyl-tRNA synthetase (EC 6.1.1.18) (Glutamine--tRNA ligase) (GlnRS) (Vegetative specific protein H4) (Fragment). ; ABA; BC5V1_0C0082_10966	tacattaaatgcattccgtagaaaaggttatacaccagaagcaattaatttattatgtgatacaattggtgtaacacgtactaatggtacaaccatttcatatgaattattagagttatgttgtcgtcaagatcttgatggtaaggcaactcgtgcaatggcagttttcgatccaatcaaagttgtcatcaccaattatccagaagat	genedb		http://www.genedb.org		DDB0188447	http://www.ncbi.nlm.nih.gov/entrez/query.fcgi?db=gene&cmd=retrieve&dopt=graphics&list_uids=DDB0188447
split15.gid.0354c PCR product	split15.gid.0354c	BioSequenceType : gene	PolymerType : DNA	Database	BioMaterialPackage : BioMaterialCharacteristics : Organism : Dictyostelium discoideum	Probable glutaminyl-tRNA synthetase (EC 6.1.1.18) (Glutamine--tRNA ligase) (GlnRS) (Vegetative specific protein H4) (Fragment). ; ABA; BC5V1_0C0082_10966		genedb		http://www.genedb.org		DDB0188447	http://www.ncbi.nlm.nih.gov/entrez/query.fcgi?db=gene&cmd=retrieve&dopt=graphics&list_uids=DDB0188447
split9.gid.0078c-F	split9.gid.0078c-pcr	BioSequenceType : PCR_product	PolymerType : DNA	Attached	BioMaterialPackage : BioMaterialCharacteristics : Organism : Dictyostelium discoideum	DNA topoisomerase II; mitochondrial precursor (EC 5.99.1.3). ; ABA; JC3V1_0C0028_12679	tggaaaacgtagagaatacctcttgaaatcattggataatcaaattaaacgtttaacaactacaatacaattccttgaagttattgcaagtggtaaattaaaaattcaaggtagatcaaaacaagatttaatcaaagagttggaaagtggtgaaattgttggtttcgaaaattttggaactcatccaccagaggtttatcaacatcttttctctttatcaattttagatattacaaaagaaagaattgataatttaactaatcaattaacaaaaagaaaatctgaacatcaatcaatttcatcttctgatccaaaatcactttggactgctgatttac	genedb		http://www.genedb.org		DDB0206014	http://www.ncbi.nlm.nih.gov/entrez/query.fcgi?db=gene&cmd=retrieve&dopt=graphics&list_uids=DDB0206014
split9.gid.0078c-F	split9.gid.0078c	BioSequenceType : gene	PolymerType : DNA	Database	BioMaterialPackage : BioMaterialCharacteristics : Organism : Dictyostelium discoideum	DNA topoisomerase II; mitochondrial precursor (EC 5.99.1.3). ; ABA; JC3V1_0C0028_12679		genedb		http://www.genedb.org		DDB0206014	http://www.ncbi.nlm.nih.gov/entrez/query.fcgi?db=gene&cmd=retrieve&dopt=graphics&list_uids=DDB0206014
split7.gid.0371c PCR product	split7.gid.0371c-pcr	BioSequenceType : PCR_product	PolymerType : DNA	Attached	BioMaterialPackage : BioMaterialCharacteristics : Organism : Dictyostelium discoideum	BC4V1_0C0111_09883	cagatgttggacaagaatttcaattaattacaacagcaaatacattagataatcaaccattaaaaatattttcagaggataaagatggtgcattagcattggaaggtaatatagggttaagatgtgatataaagattgatgttgaatcaccacaatatagagatctaatgaaatcaagacatactaaatataatactaaaactagaatgactcaagtcattgatgaatccgaactattcactccaacacttttcgatgcaaataaagt	genedb		http://www.genedb.org		DDB0187289	http://www.ncbi.nlm.nih.gov/entrez/query.fcgi?db=gene&cmd=retrieve&dopt=graphics&list_uids=DDB0187289
split7.gid.0371c PCR product	split7.gid.0371c	BioSequenceType : gene	PolymerType : DNA	Database	BioMaterialPackage : BioMaterialCharacteristics : Organism : Dictyostelium discoideum	BC4V1_0C0111_09883		genedb		http://www.genedb.org		DDB0187289	http://www.ncbi.nlm.nih.gov/entrez/query.fcgi?db=gene&cmd=retrieve&dopt=graphics&list_uids=DDB0187289
split12.gid.0400c-F	split12.gid.0400c-pcr	BioSequenceType : PCR_product	PolymerType : DNA	Attached	BioMaterialPackage : BioMaterialCharacteristics : Organism : Dictyostelium discoideum	JC3V1_0C0006_10949	gcattaagtggatttgatttaacaccaagatcgttagcaaattgggatattgataaacaaattgaaactacaaataaattaaatctattgaaaattaaaatcatttcaagtttaaatttaaatttagatacattctcatcaattagttcaattttatcaccaaaacaagaagcattacttttggttagagctcatttatttggttcaaataaaaaaaatcctcatattgaaattttaaataatgtttggactggtttaatttctaaatcttcttctccaagtttttttgaaattgcaaaacttttaaaagaaatgtcagattctgc	genedb		http://www.genedb.org		DDB0205118	http://www.ncbi.nlm.nih.gov/entrez/query.fcgi?db=gene&cmd=retrieve&dopt=graphics&list_uids=DDB0205118
split12.gid.0400c-F	split12.gid.0400c	BioSequenceType : gene	PolymerType : DNA	Database	BioMaterialPackage : BioMaterialCharacteristics : Organism : Dictyostelium discoideum	JC3V1_0C0006_10949		genedb		http://www.genedb.org		DDB0205118	http://www.ncbi.nlm.nih.gov/entrez/query.fcgi?db=gene&cmd=retrieve&dopt=graphics&list_uids=DDB0205118
split9.gid.0214 PCR product	split9.gid.0214-pcr	BioSequenceType : PCR_product	PolymerType : DNA	Attached	BioMaterialPackage : BioMaterialCharacteristics : Organism : Dictyostelium discoideum	BC5V1_0C0108_07448	tcaaaggttgaaggagttagctatttacatatgactccatatttggacgaaaattgcacagtttcgaatggagaaaatggtgttggatttgcttttcaaattggtgaatgctttggaataaatataaatcattcgagtaataattacagagttacactagatagtacaggtacaaatggaactatatcagaatattcagattatgacattacatgcagcgagcaaaaatcaaatccagatgtatcatatcaagttggtggatgttatagagcaccagaatatgccaacagagatatctatgtagctaccaattacgttcttatttcaattgaaaataatccatcaattccactttatggatttagagaaactacttatggtgatagtgcttgtgaatcag	genedb		http://www.genedb.org		DDB0188744	http://www.ncbi.nlm.nih.gov/entrez/query.fcgi?db=gene&cmd=retrieve&dopt=graphics&list_uids=DDB0188744
split9.gid.0214 PCR product	split9.gid.0214	BioSequenceType : gene	PolymerType : DNA	Database	BioMaterialPackage : BioMaterialCharacteristics : Organism : Dictyostelium discoideum	BC5V1_0C0108_07448		genedb		http://www.genedb.org		DDB0188744	http://www.ncbi.nlm.nih.gov/entrez/query.fcgi?db=gene&cmd=retrieve&dopt=graphics&list_uids=DDB0188744
split19.gid.0399 PCR product	split19.gid.0399-pcr	BioSequenceType : PCR_product	PolymerType : DNA	Attached	BioMaterialPackage : BioMaterialCharacteristics : Organism : Dictyostelium discoideum	JC3V1_0C0017_11883	gcaacatcaacagttcaatatttattattgaaaaaaccagaacaagaagaagttttattaacattattagttaataaattgggtgatgaagatggtagcaatgcaggtaaagctgttaaattactcgagaaattattagaagctcatccagctatgaaattagttgtaattagagagattgaattattcttatacagaccaaataattcaaataaagcacaatacaatgctttatactatttaaataaacttcaagtagcttgtgataaagatggcactagttcagtcgaaatgaaagatatgtcacatcgtttaattaaactttatttcacatttttcacaaataaatcaaatattaattcatctgccatcactttatta	genedb		http://www.genedb.org		DDB0205647	http://www.ncbi.nlm.nih.gov/entrez/query.fcgi?db=gene&cmd=retrieve&dopt=graphics&list_uids=DDB0205647
split19.gid.0399 PCR product	split19.gid.0399	BioSequenceType : gene	PolymerType : DNA	Database	BioMaterialPackage : BioMaterialCharacteristics : Organism : Dictyostelium discoideum	JC3V1_0C0017_11883		genedb		http://www.genedb.org		DDB0205647	http://www.ncbi.nlm.nih.gov/entrez/query.fcgi?db=gene&cmd=retrieve&dopt=graphics&list_uids=DDB0205647
split14.gid.0323-F	split14.gid.0323-pcr	BioSequenceType : PCR_product	PolymerType : DNA	Attached	BioMaterialPackage : BioMaterialCharacteristics : Organism : Dictyostelium discoideum	JC3V1_0C0037_13909	tccaaatggaccaattattaatacagtaccatcaggattaattggtaaaccaattattggaaaaatagttttagattatttaaatgcaaaatatggtttggatttttcaactgcaactatctcacaatccagcagcacagtttcaattagt	genedb		http://www.genedb.org		DDB0206530	http://www.ncbi.nlm.nih.gov/entrez/query.fcgi?db=gene&cmd=retrieve&dopt=graphics&list_uids=DDB0206530
split14.gid.0323-F	split14.gid.0323	BioSequenceType : gene	PolymerType : DNA	Database	BioMaterialPackage : BioMaterialCharacteristics : Organism : Dictyostelium discoideum	JC3V1_0C0037_13909		genedb		http://www.genedb.org		DDB0206530	http://www.ncbi.nlm.nih.gov/entrez/query.fcgi?db=gene&cmd=retrieve&dopt=graphics&list_uids=DDB0206530
split18.gid.0340c-F	split18.gid.0340c-pcr	BioSequenceType : PCR_product	PolymerType : DNA	Attached	BioMaterialPackage : BioMaterialCharacteristics : Organism : Dictyostelium discoideum	JC3V1_0C0012_11465	ataatgtatagtgcggaaggtaatgaagcattatcatttagagtgccattaatagataaatattcatcacaattaacattagataatatttatttaattggttgtataatattattcttgttgatagcaatatgtatagcgagaaccatgagaattctttatataaaaaggtcgagaattcaattacttttaacagtgaatgtattagcaaccaaacctaaacttacacttgaagagaaaatgtttattagtggtttatcaataatggttgtaatttattcaattttaaaattaatgataatcaatgacctcgttgatacagtctc	genedb		http://www.genedb.org		DDB0218093	http://www.ncbi.nlm.nih.gov/entrez/query.fcgi?db=gene&cmd=retrieve&dopt=graphics&list_uids=DDB0218093
split18.gid.0340c-F	split18.gid.0340c	BioSequenceType : gene	PolymerType : DNA	Database	BioMaterialPackage : BioMaterialCharacteristics : Organism : Dictyostelium discoideum	JC3V1_0C0012_11465		genedb		http://www.genedb.org		DDB0218093	http://www.ncbi.nlm.nih.gov/entrez/query.fcgi?db=gene&cmd=retrieve&dopt=graphics&list_uids=DDB0218093
C01.chr1_gid_301002.482c_F	chr1_gid_301002.482c-pcr	BioSequenceType : PCR_product	PolymerType : DNA	Attached	BioMaterialPackage : BioMaterialCharacteristics : Organism : Dictyostelium discoideum	JC1V1_0C0001_02791	gaaacgactcaagaaatgataatggaaaacaaaagaattatagaaccaaaggttttaaaaagaattttagaatcttttatccaagttttatagtttactttacaatttatacgattttagaattaatttctcaaacaacttatttattatcatggtcaattaaattcattcctttctttattttcattggtacaaatattttggttttacttacaaaattaaatgaacctggt	genedb		http://www.genedb.org		DDB0190479	http://www.ncbi.nlm.nih.gov/entrez/query.fcgi?db=gene&cmd=retrieve&dopt=graphics&list_uids=DDB0190479
C01.chr1_gid_301002.482c_F	chr1_gid_301002.482c	BioSequenceType : gene	PolymerType : DNA	Database	BioMaterialPackage : BioMaterialCharacteristics : Organism : Dictyostelium discoideum	JC1V1_0C0001_02791		genedb		http://www.genedb.org		DDB0190479	http://www.ncbi.nlm.nih.gov/entrez/query.fcgi?db=gene&cmd=retrieve&dopt=graphics&list_uids=DDB0190479
split21.gid.0445c-F	split21.gid.0445c-pcr	BioSequenceType : PCR_product	PolymerType : DNA	Attached	BioMaterialPackage : BioMaterialCharacteristics : Organism : Dictyostelium discoideum	BC4V1_0C0096_00418	agatagattggctgaaagtgaattatttagaaagaatccagtaaatgttagaacaattatgaatttttatgttgaaaaagaaactgtactatttgaaggtaaacaatggtatagattcgttgtagttggtgattcatttttaatgtatcaaattagaaaaatgatgggtttcttcctttcagttgttaaaggttatcaaaatgagataggactccaattatctttgaaatcaccattttcaatctgttctccaatttcacctccttttcctttatttttatatgatgttaattttccaagggaaaaaattttactcccagtatccagacaaatac	genedb		http://www.genedb.org		DDB0187011	http://www.ncbi.nlm.nih.gov/entrez/query.fcgi?db=gene&cmd=retrieve&dopt=graphics&list_uids=DDB0187011
split21.gid.0445c-F	split21.gid.0445c	BioSequenceType : gene	PolymerType : DNA	Database	BioMaterialPackage : BioMaterialCharacteristics : Organism : Dictyostelium discoideum	BC4V1_0C0096_00418		genedb		http://www.genedb.org		DDB0187011	http://www.ncbi.nlm.nih.gov/entrez/query.fcgi?db=gene&cmd=retrieve&dopt=graphics&list_uids=DDB0187011
A07.chr2_gid_011002.901c_F	chr2_gid_011002.901c-pcr	BioSequenceType : PCR_product	PolymerType : DNA	Attached	BioMaterialPackage : BioMaterialCharacteristics : Organism : Dictyostelium discoideum	DDB0217390	ttcaagtgacgcattaaataatttatcatttaaatattcaatgactcaaattggaattttgagaaagattgaaatcattagagtatctcaaatcacatctagtggtggtaaattatggattgtcggaaggggtttaaatttatcaattagaataaatataaaatataatagagattcaaattttacacaaatttcaataccaacaacagtttattcaagtgctattctaatagaagatattaaaccaacgga	genedb		http://www.genedb.org		DDB0217390	http://www.ncbi.nlm.nih.gov/entrez/query.fcgi?db=gene&cmd=retrieve&dopt=graphics&list_uids=DDB0217390
A07.chr2_gid_011002.901c_F	chr2_gid_011002.901c	BioSequenceType : gene	PolymerType : DNA	Database	BioMaterialPackage : BioMaterialCharacteristics : Organism : Dictyostelium discoideum	DDB0217390		genedb		http://www.genedb.org		DDB0217390	http://www.ncbi.nlm.nih.gov/entrez/query.fcgi?db=gene&cmd=retrieve&dopt=graphics&list_uids=DDB0217390
A01.chr1_gid_301002.1412c_F	chr1_gid_301002.1412c-pcr	BioSequenceType : PCR_product	PolymerType : DNA	Attached	BioMaterialPackage : BioMaterialCharacteristics : Organism : Dictyostelium discoideum	Soluble NSF attachment protein gamma isoform. ; ABA; JC1V1_0C0001_03439	ttgaattggatgataaggatcatttttcaggtgatacatttaaacaaactatatcaatgttattaaagcataagaaatatacagaagcagttgacttaatgattttacaaaatagagtatttgttaaattggaacaaaatcatgatcttcataaatcatgtcttagtgttatcaccatttcattagcaactgatgatattgttgcatcaaagaaatattatgaacaatttttagattatccaagttttattcacagtcaagagggtacaactgctcaagaattaattactgcttttgataatcatgatgtagatggtgtaaagaaaatcg	genedb		http://www.genedb.org		DDB0191054	http://www.ncbi.nlm.nih.gov/entrez/query.fcgi?db=gene&cmd=retrieve&dopt=graphics&list_uids=DDB0191054
A01.chr1_gid_301002.1412c_F	chr1_gid_301002.1412c	BioSequenceType : gene	PolymerType : DNA	Database	BioMaterialPackage : BioMaterialCharacteristics : Organism : Dictyostelium discoideum	Soluble NSF attachment protein gamma isoform. ; ABA; JC1V1_0C0001_03439		genedb		http://www.genedb.org		DDB0191054	http://www.ncbi.nlm.nih.gov/entrez/query.fcgi?db=gene&cmd=retrieve&dopt=graphics&list_uids=DDB0191054
split11.gid.0323 PCR product	split11.gid.0323-pcr	BioSequenceType : PCR_product	PolymerType : DNA	Attached	BioMaterialPackage : BioMaterialCharacteristics : Organism : Dictyostelium discoideum	BC4V1_0C0026_08582	caggtcgtctttcaaattatttatcagatttctctgcagagaagtataataaaattcgtttattgatgatgtatatcattagtcaagatggtatcaaggaggaagatcgtcgtagattaatggaaatggctggtatctctcaaagtgaacaaaatgctttcacaaatttacgttatcttggtgtgacactaatgaaaggtgccaaaggtaagaaaccaatttcacctccaaagaatagaaaatcagagtctggtaatgtaccttatgaggtatctcgttacgttcctgtag	genedb		http://www.genedb.org		DDB0185761	http://www.ncbi.nlm.nih.gov/entrez/query.fcgi?db=gene&cmd=retrieve&dopt=graphics&list_uids=DDB0185761
split11.gid.0323 PCR product	split11.gid.0323	BioSequenceType : gene	PolymerType : DNA	Database	BioMaterialPackage : BioMaterialCharacteristics : Organism : Dictyostelium discoideum	BC4V1_0C0026_08582		genedb		http://www.genedb.org		DDB0185761	http://www.ncbi.nlm.nih.gov/entrez/query.fcgi?db=gene&cmd=retrieve&dopt=graphics&list_uids=DDB0185761
split22.gid.0225-F	split22.gid.0225-pcr	BioSequenceType : PCR_product	PolymerType : DNA	Attached	BioMaterialPackage : BioMaterialCharacteristics : Organism : Dictyostelium discoideum	Myb protein. ; ABA; JC1V1_0C0002_03650	gacagagtctttgataatgaataatatttcaaaatataatatatctccacaatttaattctgatagaatctataatgatccttcattaatggatgatgaattttcagataatgaatatgacttatcaccaaaagatgatgttccatcac	genedb		http://www.genedb.org		DDB0189421	http://www.ncbi.nlm.nih.gov/entrez/query.fcgi?db=gene&cmd=retrieve&dopt=graphics&list_uids=DDB0189421
split22.gid.0225-F	split22.gid.0225	BioSequenceType : gene	PolymerType : DNA	Database	BioMaterialPackage : BioMaterialCharacteristics : Organism : Dictyostelium discoideum	Myb protein. ; ABA; JC1V1_0C0002_03650		genedb		http://www.genedb.org		DDB0189421	http://www.ncbi.nlm.nih.gov/entrez/query.fcgi?db=gene&cmd=retrieve&dopt=graphics&list_uids=DDB0189421
split7.gid.0250 PCR product	split7.gid.0250-pcr	BioSequenceType : PCR_product	PolymerType : DNA	Attached	BioMaterialPackage : BioMaterialCharacteristics : Organism : Dictyostelium discoideum	BC6V1_0C0009_02295	attcaagaggtgttgagagagattgatcttccatctgactcaccaaaagattggttcaaatcaacttcaaaacaaggtgtgctttggttaaattcagtctctttgacatcgattgagggtgatgatgattatcagagtgataacttcaaaaaacatgaaaaatattggaaaccagtcatagaggaaatcattagatctatctttaattcaaagattgaggatgattcaccatctggtgttgtctttgtgtta	genedb		http://www.genedb.org		DDB0184103	http://www.ncbi.nlm.nih.gov/entrez/query.fcgi?db=gene&cmd=retrieve&dopt=graphics&list_uids=DDB0184103
split7.gid.0250 PCR product	split7.gid.0250	BioSequenceType : gene	PolymerType : DNA	Database	BioMaterialPackage : BioMaterialCharacteristics : Organism : Dictyostelium discoideum	BC6V1_0C0009_02295		genedb		http://www.genedb.org		DDB0184103	http://www.ncbi.nlm.nih.gov/entrez/query.fcgi?db=gene&cmd=retrieve&dopt=graphics&list_uids=DDB0184103
split15.gid.0556c-F	split15.gid.0556c-pcr	BioSequenceType : PCR_product	PolymerType : DNA	Attached	BioMaterialPackage : BioMaterialCharacteristics : Organism : Dictyostelium discoideum	Hypothetical protein. ; ABA; BC5V1_0C0128_08843	catggggaataaaagataaattttgtattgaagaatttataaacttggaaaatgaaaaaacaggtgatgatgctgaacaatataaagttttaaaaacaagtattacagatggtgatggtgatgatttaataaatattggttgtggttcaaatagttttatatactctgcttgggaaagttataataatcataatcatttagtattacgtcctgataatatctggatggcaatattaactcaactatcattctacataaataaaaactctgaagaattacgtgaaaaatttgtagattttactggtaaaaaagaattaatagttgagactgattatccga	genedb		http://www.genedb.org		DDB0189107	http://www.ncbi.nlm.nih.gov/entrez/query.fcgi?db=gene&cmd=retrieve&dopt=graphics&list_uids=DDB0189107
split15.gid.0556c-F	split15.gid.0556c	BioSequenceType : gene	PolymerType : DNA	Database	BioMaterialPackage : BioMaterialCharacteristics : Organism : Dictyostelium discoideum	Hypothetical protein. ; ABA; BC5V1_0C0128_08843		genedb		http://www.genedb.org		DDB0189107	http://www.ncbi.nlm.nih.gov/entrez/query.fcgi?db=gene&cmd=retrieve&dopt=graphics&list_uids=DDB0189107
split16.gid.0074c-F	split16.gid.0074c-pcr	BioSequenceType : PCR_product	PolymerType : DNA	Attached	BioMaterialPackage : BioMaterialCharacteristics : Organism : Dictyostelium discoideum	Annotation	aaacttaaaggtgttaactcaccacctattaagagggagcctatattaccttcctcaccaaccatcataaatcaacaacatacaacattgactagaaaatcaatgttgttatcaaaaagaattgtaatatttggtattagaggtgactttttatcaaatttattggttacagttttagcacaatatgaatgtttagttac	genedb		http://www.genedb.org		opp_to_DDB0218789	http://www.ncbi.nlm.nih.gov/entrez/query.fcgi?db=gene&cmd=retrieve&dopt=graphics&list_uids=opp_to_DDB0218789
split16.gid.0074c-F	split16.gid.0074c	BioSequenceType : gene	PolymerType : DNA	Database	BioMaterialPackage : BioMaterialCharacteristics : Organism : Dictyostelium discoideum	Annotation		genedb		http://www.genedb.org		opp_to_DDB0218789	http://www.ncbi.nlm.nih.gov/entrez/query.fcgi?db=gene&cmd=retrieve&dopt=graphics&list_uids=opp_to_DDB0218789
A04.chr1_gid_301002.1750_F	chr1_gid_301002.1750-pcr	BioSequenceType : PCR_product	PolymerType : DNA	Attached	BioMaterialPackage : BioMaterialCharacteristics : Organism : Dictyostelium discoideum	JC1V1_0C0001_03349	agaagaagaggaggaagaagataaggaaaataaaattaaaatattaaatgaaatttttacaaatatatctcaagtttgtggtgatggtgaaaatcaaatagttttttcaattgatttatcaattattgaaaaaattacaataatttttaaaattttaaaaaataattttataaatattgaaattataaagaaatcaattgaaaaaggattttcagatgaattaattataaaattatttcaactttcaaaagaatgtaattcgattataccaaaggatataatttttaatagtttattagttgataaaagatattttttagttagtaaccttattgaatcatttaaagaatcaaatggtaaaattcaatattttacaccatcaccattt	genedb		http://www.genedb.org		DDB0190972	http://www.ncbi.nlm.nih.gov/entrez/query.fcgi?db=gene&cmd=retrieve&dopt=graphics&list_uids=DDB0190972
A04.chr1_gid_301002.1750_F	chr1_gid_301002.1750	BioSequenceType : gene	PolymerType : DNA	Database	BioMaterialPackage : BioMaterialCharacteristics : Organism : Dictyostelium discoideum	JC1V1_0C0001_03349		genedb		http://www.genedb.org		DDB0190972	http://www.ncbi.nlm.nih.gov/entrez/query.fcgi?db=gene&cmd=retrieve&dopt=graphics&list_uids=DDB0190972
split14.gid.0482c PCR product	split14.gid.0482c-pcr	BioSequenceType : PCR_product	PolymerType : DNA	Attached	BioMaterialPackage : BioMaterialCharacteristics : Organism : Dictyostelium discoideum	BC4V1_0C0076_12298	aaaaggcatcgatagagttaccaggttatttaattatgcccgttcaacgtatgccacgttatgtgatgttattagaggatttattaaaacatacagcacctcaacatttcgattttgaaccaattgataatgctgttaaatcattaaagaaaataacggtacaattgaatgaaagaaagagagaatcagagaacaaacaatcgattcaagatatctatatgcaattggtaccaccaattcaagacattttaacacctggaaattgtatagctg	genedb		http://www.genedb.org		DDB0186714	http://www.ncbi.nlm.nih.gov/entrez/query.fcgi?db=gene&cmd=retrieve&dopt=graphics&list_uids=DDB0186714
split14.gid.0482c PCR product	split14.gid.0482c	BioSequenceType : gene	PolymerType : DNA	Database	BioMaterialPackage : BioMaterialCharacteristics : Organism : Dictyostelium discoideum	BC4V1_0C0076_12298		genedb		http://www.genedb.org		DDB0186714	http://www.ncbi.nlm.nih.gov/entrez/query.fcgi?db=gene&cmd=retrieve&dopt=graphics&list_uids=DDB0186714
split3.gid.0056-F	split3.gid.0056-pcr	BioSequenceType : PCR_product	PolymerType : DNA	Attached	BioMaterialPackage : BioMaterialCharacteristics : Organism : Dictyostelium discoideum	JC2V1_0C0046_06385	ccatatgaatcattaccaaataaaatacaagtatcagatttaaataaagttaatgttaaatcaattgatattaataaaaagaaatttacaattcatcaagatgatactgaacaaattcaaggattatttaatgtttggtcaaagaattcaaataatggtaaaatgggattaggtaaaccattcactaaattcattcaaattgatgaatcagtaaatttaccaaaagaacaagttgaaccaaaaccacttccaaaaccaaaacaacaacatgatctcttaaaaggacgtt	genedb		http://www.genedb.org		DDB0203501	http://www.ncbi.nlm.nih.gov/entrez/query.fcgi?db=gene&cmd=retrieve&dopt=graphics&list_uids=DDB0203501
split3.gid.0056-F	split3.gid.0056	BioSequenceType : gene	PolymerType : DNA	Database	BioMaterialPackage : BioMaterialCharacteristics : Organism : Dictyostelium discoideum	JC2V1_0C0046_06385		genedb		http://www.genedb.org		DDB0203501	http://www.ncbi.nlm.nih.gov/entrez/query.fcgi?db=gene&cmd=retrieve&dopt=graphics&list_uids=DDB0203501
split13.gid.0058 PCR product	split13.gid.0058-pcr	BioSequenceType : PCR_product	PolymerType : DNA	Attached	BioMaterialPackage : BioMaterialCharacteristics : Organism : Dictyostelium discoideum	CG3696-PA (KISMET-L long isoform). ; ABA; JC3V1_0C0029_12802	ccaagacaaagaaagaatgttcaaagatttggtacatttaaagatcatgaagaatcatcagatgatgaagaacaatctgattttgaacctgatgaagatgatgagtcaactagagatattggtggaattaatggtactattggtggtcaaaactctattaataaaagttggacagctggtgaaagaaataaattaaaatcagcaatgcttgcttatggtagtagtagatgggatctaattaaaacagttgctggtttaaaacgttggtcagttgaacaagttagacaatatggtagagctttcttacataaggttttatcaaattataactctgataaagaaatacctgaaaataataaattcacaatggatatgatgaatgctt	genedb		http://www.genedb.org		DDB0206136	http://www.ncbi.nlm.nih.gov/entrez/query.fcgi?db=gene&cmd=retrieve&dopt=graphics&list_uids=DDB0206136
split13.gid.0058 PCR product	split13.gid.0058	BioSequenceType : gene	PolymerType : DNA	Database	BioMaterialPackage : BioMaterialCharacteristics : Organism : Dictyostelium discoideum	CG3696-PA (KISMET-L long isoform). ; ABA; JC3V1_0C0029_12802		genedb		http://www.genedb.org		DDB0206136	http://www.ncbi.nlm.nih.gov/entrez/query.fcgi?db=gene&cmd=retrieve&dopt=graphics&list_uids=DDB0206136
split9.gid.0092c-F	split9.gid.0092c-pcr	BioSequenceType : PCR_product	PolymerType : DNA	Attached	BioMaterialPackage : BioMaterialCharacteristics : Organism : Dictyostelium discoideum	JC3V1_0C0047_01064	aaaataatccagactcattccaaaaaagagtttctgaatatgtagaagattctattaaaaatgtttatgataatccccaagataatgcaatttgtttttcaaaggaatggaaagataaaaatcaattagaaaatgcaaaaaaacaaattttcaaaaaagatgttggtttaatagatcaattgtctgaactgtattcaaaatc	genedb		http://www.genedb.org		DDB0204404	http://www.ncbi.nlm.nih.gov/entrez/query.fcgi?db=gene&cmd=retrieve&dopt=graphics&list_uids=DDB0204404
split9.gid.0092c-F	split9.gid.0092c	BioSequenceType : gene	PolymerType : DNA	Database	BioMaterialPackage : BioMaterialCharacteristics : Organism : Dictyostelium discoideum	JC3V1_0C0047_01064		genedb		http://www.genedb.org		DDB0204404	http://www.ncbi.nlm.nih.gov/entrez/query.fcgi?db=gene&cmd=retrieve&dopt=graphics&list_uids=DDB0204404
split10.gid.0587c PCR product	split10.gid.0587c-pcr	BioSequenceType : PCR_product	PolymerType : DNA	Attached	BioMaterialPackage : BioMaterialCharacteristics : Organism : Dictyostelium discoideum	NAD-dependent deacetylase sirtuin 2 (EC 3.5.1.-) (SIR2-like protein 2) (mSIR2L2). ; ABA; BC4V1_0C0026_08566	aaataaattggttgaagcacatggttcatttgcaactagtcattgtgtatcatgtaagaaagagtatagtacagaatatgtaaaggagagaatattcaaagatgaattaccagaatgtacagagacaagtggttgtaaaggtattgttaaacctgatattgtattctttggtgaatcattgccatcaagattcaatgattgtgcacgtgaggatttcacaaaatgtgatttacttttagttattggtacttccttaaaggtacatccatttgcttcattaattaattttgcaaaaggttgtccaagagttttaattaatttcgaagaagttggtactaatccatatggtgg	genedb		http://www.genedb.org		DDB0185741	http://www.ncbi.nlm.nih.gov/entrez/query.fcgi?db=gene&cmd=retrieve&dopt=graphics&list_uids=DDB0185741
split10.gid.0587c PCR product	split10.gid.0587c	BioSequenceType : gene	PolymerType : DNA	Database	BioMaterialPackage : BioMaterialCharacteristics : Organism : Dictyostelium discoideum	NAD-dependent deacetylase sirtuin 2 (EC 3.5.1.-) (SIR2-like protein 2) (mSIR2L2). ; ABA; BC4V1_0C0026_08566		genedb		http://www.genedb.org		DDB0185741	http://www.ncbi.nlm.nih.gov/entrez/query.fcgi?db=gene&cmd=retrieve&dopt=graphics&list_uids=DDB0185741
split12.gid.0359 PCR product	split12.gid.0359-pcr	BioSequenceType : PCR_product	PolymerType : DNA	Attached	BioMaterialPackage : BioMaterialCharacteristics : Organism : Dictyostelium discoideum	JC3V1_0C0028_12680	caaatgcagtaattggtttagtacaaaaaacaaataatatgattgattcattaattgattcattattaccaccaaaagatgatgatcaagttaatgaaatgagtgatgaagagaagtttcaacttgaaaagagaatgaaatttttattaaagttaagaaagagattaaatactcaatccattttagagattccttcaaattcaattcatttagtcactggatatagtggtaaatcatactctcaagcaatggataatatttctcaactctcaaattcaatctcaaaaatcactgtaaatagtcaattctctaaagtctttattgatcaaatttatcactatactgatattttagttggtcaagttgcagcagtttctgtttggttcagag	genedb		http://www.genedb.org		DDB0218187	http://www.ncbi.nlm.nih.gov/entrez/query.fcgi?db=gene&cmd=retrieve&dopt=graphics&list_uids=DDB0218187
split12.gid.0359 PCR product	split12.gid.0359	BioSequenceType : gene	PolymerType : DNA	Database	BioMaterialPackage : BioMaterialCharacteristics : Organism : Dictyostelium discoideum	JC3V1_0C0028_12680		genedb		http://www.genedb.org		DDB0218187	http://www.ncbi.nlm.nih.gov/entrez/query.fcgi?db=gene&cmd=retrieve&dopt=graphics&list_uids=DDB0218187
split12.gid.0336 PCR product	split12.gid.0336-pcr	BioSequenceType : PCR_product	PolymerType : DNA	Attached	BioMaterialPackage : BioMaterialCharacteristics : Organism : Dictyostelium discoideum	Aldehyde dehydrogenase 1A1 (EC 1.2.1.3) (Aldehyde dehydrogenase; cytosolic) (ALDH class 1) (ALHDII) (ALDH-E1). ; ABA; BC5V1_0C0041_07864	atactcatcaaggtccacaagttaataaatttcaatttgaatcaattttaagatatattgaaactggtaagagagaaggagcaacattagtatgtggtggtaaaagatttggtaataaaggttactatattgaaccaaccgttttttcaaatgttactgatgttatgacaattgcaagagaagaaatttttggacctgtaatgtcaatcttaagatttgaaactgttcaagaagcaat	genedb		http://www.genedb.org		DDB0187974	http://www.ncbi.nlm.nih.gov/entrez/query.fcgi?db=gene&cmd=retrieve&dopt=graphics&list_uids=DDB0187974
split12.gid.0336 PCR product	split12.gid.0336	BioSequenceType : gene	PolymerType : DNA	Database	BioMaterialPackage : BioMaterialCharacteristics : Organism : Dictyostelium discoideum	Aldehyde dehydrogenase 1A1 (EC 1.2.1.3) (Aldehyde dehydrogenase; cytosolic) (ALDH class 1) (ALHDII) (ALDH-E1). ; ABA; BC5V1_0C0041_07864		genedb		http://www.genedb.org		DDB0187974	http://www.ncbi.nlm.nih.gov/entrez/query.fcgi?db=gene&cmd=retrieve&dopt=graphics&list_uids=DDB0187974
split7.gid.0510c-F	split7.gid.0510c-pcr	BioSequenceType : PCR_product	PolymerType : DNA	Attached	BioMaterialPackage : BioMaterialCharacteristics : Organism : Dictyostelium discoideum	Similar to Bos taurus (Bovine). D-aspartate oxidase (EC 1.4.3.1) (DASOX) (DDO). ; predicted by automatic BLAST annotation	tattggatgtggttgtattggtttatcaacaggtattattgcattaaagagtggtaattataagagtgtatcaatttgggccaaagatttaccaccaaatacaacctcaaataaagcagcagcattatggtatccatttttatgtaatccactagatttagttggtaaatggtcagcagaaaccatgcaatattataaagatcatattattatgacccaaaatcaggtacaatcaca	genedb		http://www.genedb.org		DDB0217305	http://www.ncbi.nlm.nih.gov/entrez/query.fcgi?db=gene&cmd=retrieve&dopt=graphics&list_uids=DDB0217305
split7.gid.0510c-F	split7.gid.0510c	BioSequenceType : gene	PolymerType : DNA	Database	BioMaterialPackage : BioMaterialCharacteristics : Organism : Dictyostelium discoideum	Similar to Bos taurus (Bovine). D-aspartate oxidase (EC 1.4.3.1) (DASOX) (DDO). ; predicted by automatic BLAST annotation		genedb		http://www.genedb.org		DDB0217305	http://www.ncbi.nlm.nih.gov/entrez/query.fcgi?db=gene&cmd=retrieve&dopt=graphics&list_uids=DDB0217305
split6.gid.0006c PCR product	split6.gid.0006c-pcr	BioSequenceType : PCR_product	PolymerType : DNA	Attached	BioMaterialPackage : BioMaterialCharacteristics : Organism : Dictyostelium discoideum	Similar to Rattus norvegicus (Rat). phosphoinositide phosphatase SAC1. ; ABA; JC2V1_0C0001_12841	atgaaagatgtcgaattgattccattctttccaaatcagcaatcactagtatcaatccccgatcaagatgccgaggaacaacatttatcgatgattagatggttattgtcgtcagagaatttctatttctcatatgactatgatttcactcttacacttcaaagacagtattcaaccaccaccaccaccacaagcggatcgtcattaggcgagcgttgtgattcacgtttcttttggaacgaaaagtatgttacaattttaagtaaagagcatggtttgggtgactggattctaccaattacaatgggctttgtggagtcaaagacattgggtggtacttgccaattcactttaatttcacgtagaaatttaaatcgttctggtacacgttat	genedb		http://www.genedb.org		DDB0216876	http://www.ncbi.nlm.nih.gov/entrez/query.fcgi?db=gene&cmd=retrieve&dopt=graphics&list_uids=DDB0216876
split6.gid.0006c PCR product	split6.gid.0006c	BioSequenceType : gene	PolymerType : DNA	Database	BioMaterialPackage : BioMaterialCharacteristics : Organism : Dictyostelium discoideum	Similar to Rattus norvegicus (Rat). phosphoinositide phosphatase SAC1. ; ABA; JC2V1_0C0001_12841		genedb		http://www.genedb.org		DDB0216876	http://www.ncbi.nlm.nih.gov/entrez/query.fcgi?db=gene&cmd=retrieve&dopt=graphics&list_uids=DDB0216876
C06.chr2_gid_011002.1572c_F	chr2_gid_011002.1572c-pcr	BioSequenceType : PCR_product	PolymerType : DNA	Attached	BioMaterialPackage : BioMaterialCharacteristics : Organism : Dictyostelium discoideum	Hypothetical protein. ; ABA; JC2V1_0C0044_06217	ctttgaagtattaattgagtcactaaataataaattaaataaatttgattttattaatttattggcaccaattttttcttgtaatggtgaaattaattttaatttcaagatttatattgttaataaattatttcaatttttaaataataataataataataatttttcattatcaacaatcgatttctctccaatcaaaaa	genedb		http://www.genedb.org		DDB0218033	http://www.ncbi.nlm.nih.gov/entrez/query.fcgi?db=gene&cmd=retrieve&dopt=graphics&list_uids=DDB0218033
C06.chr2_gid_011002.1572c_F	chr2_gid_011002.1572c	BioSequenceType : gene	PolymerType : DNA	Database	BioMaterialPackage : BioMaterialCharacteristics : Organism : Dictyostelium discoideum	Hypothetical protein. ; ABA; JC2V1_0C0044_06217		genedb		http://www.genedb.org		DDB0218033	http://www.ncbi.nlm.nih.gov/entrez/query.fcgi?db=gene&cmd=retrieve&dopt=graphics&list_uids=DDB0218033
H09.chr1_gid_301002.1049_F	chr1_gid_301002.1049-pcr	BioSequenceType : PCR_product	PolymerType : DNA	Attached	BioMaterialPackage : BioMaterialCharacteristics : Organism : Dictyostelium discoideum	Hypothetical protein. ; ABA; JC1V1_0C0002_03535	atcaattttcagttcaccatcaaactatcagttgattgaaatcgctacactcaaaggtaatccatcaattagtatatcaggtgaacctggtgaaccattattggttaaatggtcacactctaattgtagtaatgcaaataatttcattggtattcacaatagtacaaattcattacctcataatgctaatagatatttagattggtgttatgctaataagttcaatggccaattcaaatccaaattaataaatagaggtttaccttattatgcagttttatgggcaaaagtaaaaggtaatcaaaagttcattccattatcaatatcttcaaaattaggtccttctccaaaaagattatcaatcgt	genedb		http://www.genedb.org		DDB0189320	http://www.ncbi.nlm.nih.gov/entrez/query.fcgi?db=gene&cmd=retrieve&dopt=graphics&list_uids=DDB0189320
H09.chr1_gid_301002.1049_F	chr1_gid_301002.1049	BioSequenceType : gene	PolymerType : DNA	Database	BioMaterialPackage : BioMaterialCharacteristics : Organism : Dictyostelium discoideum	Hypothetical protein. ; ABA; JC1V1_0C0002_03535		genedb		http://www.genedb.org		DDB0189320	http://www.ncbi.nlm.nih.gov/entrez/query.fcgi?db=gene&cmd=retrieve&dopt=graphics&list_uids=DDB0189320
split1.hmmg.0030c-F	split1.hmmg.0030c-pcr	BioSequenceType : PCR_product	PolymerType : DNA	Attached	BioMaterialPackage : BioMaterialCharacteristics : Organism : Dictyostelium discoideum	Similar to Dictyostelium discoideum (Slime mold). Hypothetical 127.0 kDa protein. ; ABA; BC4V1_0C0087_13475	acttcatacccattctcaaataaattaaatactcttcaattggtaatttctgcaagtgcaaaagaaacaaataataattcaaaatcagattattgctcatctagttcctatggtaatacagttttagataattcaaattatttaaaactaacaattaactatcaaagtatttatggtaaatttataaaaagaggtataattgattttaaaacaatatcaattggaaattctcaattagccttaaatgatccaataattgaaaatgatcatggtgatgaggcaattacttcaacctttcaaaaatcttttattgctattaatattccatattatatatttcttgctcaacttgatc	genedb		http://www.genedb.org		DDB0215883	http://www.ncbi.nlm.nih.gov/entrez/query.fcgi?db=gene&cmd=retrieve&dopt=graphics&list_uids=DDB0215883
split1.hmmg.0030c-F	split1.hmmg.0030c	BioSequenceType : gene	PolymerType : DNA	Database	BioMaterialPackage : BioMaterialCharacteristics : Organism : Dictyostelium discoideum	Similar to Dictyostelium discoideum (Slime mold). Hypothetical 127.0 kDa protein. ; ABA; BC4V1_0C0087_13475		genedb		http://www.genedb.org		DDB0215883	http://www.ncbi.nlm.nih.gov/entrez/query.fcgi?db=gene&cmd=retrieve&dopt=graphics&list_uids=DDB0215883
E01.chr2_gid_011002.1907c_F	chr2_gid_011002.1907c-pcr	BioSequenceType : PCR_product	PolymerType : DNA	Attached	BioMaterialPackage : BioMaterialCharacteristics : Organism : Dictyostelium discoideum	Similar to F33H2.2.p. ; ABA; JC2V1_0C0033_05229	tcatcagaaggtgatacacattcaaaatggcatcattcttggataacttattatcaagaaaatgaaactataataccacaaccaattttaaataataataataataatagtaatacaattgataatagtaataataataataataataatacaaatataacatcatcaagtagtagtaatacagcaattaataactcatcacaatcatctacattagagaataatgataatattgttgaaggtgtagttgatgaatcatttaataatggtaatgaggaacaaaaaagaattggatttgtatttgatagtagtataacggcatttttaatgatgggtaatttaggatatggtttaaagaatcatgcagt	genedb		http://www.genedb.org		DDB0167797	http://www.ncbi.nlm.nih.gov/entrez/query.fcgi?db=gene&cmd=retrieve&dopt=graphics&list_uids=DDB0167797
E01.chr2_gid_011002.1907c_F	chr2_gid_011002.1907c	BioSequenceType : gene	PolymerType : DNA	Database	BioMaterialPackage : BioMaterialCharacteristics : Organism : Dictyostelium discoideum	Similar to F33H2.2.p. ; ABA; JC2V1_0C0033_05229		genedb		http://www.genedb.org		DDB0167797	http://www.ncbi.nlm.nih.gov/entrez/query.fcgi?db=gene&cmd=retrieve&dopt=graphics&list_uids=DDB0167797
split14.gid.0112c-F	split14.gid.0112c-pcr	BioSequenceType : PCR_product	PolymerType : DNA	Attached	BioMaterialPackage : BioMaterialCharacteristics : Organism : Dictyostelium discoideum	BC5V1_0C0045_07967	gcaattgaagaaatcaaactttcttttttgtttcaagcaaaagattcagattatgatagacaatcaaaattaaaatacttttttaattcaatttggttgttaattaaaagaaaatcaaaaaaaaatcaaataaaatttcaagtaaaactatgtatgcataaagatacacactttgaacgatactttaattcactcaccgacatatct	genedb		http://www.genedb.org		DDB0188007	http://www.ncbi.nlm.nih.gov/entrez/query.fcgi?db=gene&cmd=retrieve&dopt=graphics&list_uids=DDB0188007
split14.gid.0112c-F	split14.gid.0112c	BioSequenceType : gene	PolymerType : DNA	Database	BioMaterialPackage : BioMaterialCharacteristics : Organism : Dictyostelium discoideum	BC5V1_0C0045_07967		genedb		http://www.genedb.org		DDB0188007	http://www.ncbi.nlm.nih.gov/entrez/query.fcgi?db=gene&cmd=retrieve&dopt=graphics&list_uids=DDB0188007
split5.gid.0206-F	split5.gid.0206-pcr	BioSequenceType : PCR_product	PolymerType : DNA	Attached	BioMaterialPackage : BioMaterialCharacteristics : Organism : Dictyostelium discoideum	JC3V1_0C0048_01226	gattatttgcacaaaaaggtgatttacaaccaaatccagttacaaacaataggaaaagaggtattaattatgataatgatgaatctactgtaattgaacataaagatgaatttggtagagttatgagtagaaaagaagcatttgtaaagatgtctcaagtatttcatggtaaaaaatctggtaaaaataaaatggagaaaagaaaaagactctatgaggaggaattaaagaaaatgaaaatggattcaaacgatactccattaggtatggttaaatcattccaatcctatcaagagaaaa	genedb		http://www.genedb.org		DDB0204565	http://www.ncbi.nlm.nih.gov/entrez/query.fcgi?db=gene&cmd=retrieve&dopt=graphics&list_uids=DDB0204565
split5.gid.0206-F	split5.gid.0206	BioSequenceType : gene	PolymerType : DNA	Database	BioMaterialPackage : BioMaterialCharacteristics : Organism : Dictyostelium discoideum	JC3V1_0C0048_01226		genedb		http://www.genedb.org		DDB0204565	http://www.ncbi.nlm.nih.gov/entrez/query.fcgi?db=gene&cmd=retrieve&dopt=graphics&list_uids=DDB0204565
split2.gid.0125-F	split2.gid.0125-pcr	BioSequenceType : PCR_product	PolymerType : DNA	Attached	BioMaterialPackage : BioMaterialCharacteristics : Organism : Dictyostelium discoideum	OSJNBa0043A12.32 protein. ; ABA; JC1V1_0C0002_03883	tgcagatcaattacaagatgcacccaatgaacataggaaatatcgtgaagcaatttgtaaatacattgaaaagaataaagacatgtttgcaccattcattgatgacgaagaatttgaatcattcgaagagtacattcaagagatgagagaagatgcaacatggggtggtcatgttgaaattcaagcagcatcattggcttacaatgta	genedb		http://www.genedb.org		DDB0189630	http://www.ncbi.nlm.nih.gov/entrez/query.fcgi?db=gene&cmd=retrieve&dopt=graphics&list_uids=DDB0189630
split2.gid.0125-F	split2.gid.0125	BioSequenceType : gene	PolymerType : DNA	Database	BioMaterialPackage : BioMaterialCharacteristics : Organism : Dictyostelium discoideum	OSJNBa0043A12.32 protein. ; ABA; JC1V1_0C0002_03883		genedb		http://www.genedb.org		DDB0189630	http://www.ncbi.nlm.nih.gov/entrez/query.fcgi?db=gene&cmd=retrieve&dopt=graphics&list_uids=DDB0189630
D06.chr2_gid_011002.1304c_F	chr2_gid_011002.1304c-pcr	BioSequenceType : PCR_product	PolymerType : DNA	Attached	BioMaterialPackage : BioMaterialCharacteristics : Organism : Dictyostelium discoideum	Similar to Dictyostelium discoideum (Slime mold). prespore-specific protein. ; ABA; JC2V1_0C0032_04797	caccaactttatcaaacacatcatcaaattctccttcttcttctccctcactattatctccaactctttttccaaattcaactacaacaacaactacaactaataataataatagtaataataataataataataataataataaaaatataaaaaatgaaattccaccaataattgatattgcaaataatattcaagaaatttataaagaaattaaaaatttattacaatttgattctgataaatttatatatgttttagagaatcaatatgaaacagtatcccaaattactggtggtaatgatcaaattatattggaaaaattaaaatcagcag	genedb		http://www.genedb.org		DDB0167421	http://www.ncbi.nlm.nih.gov/entrez/query.fcgi?db=gene&cmd=retrieve&dopt=graphics&list_uids=DDB0167421
D06.chr2_gid_011002.1304c_F	chr2_gid_011002.1304c	BioSequenceType : gene	PolymerType : DNA	Database	BioMaterialPackage : BioMaterialCharacteristics : Organism : Dictyostelium discoideum	Similar to Dictyostelium discoideum (Slime mold). prespore-specific protein. ; ABA; JC2V1_0C0032_04797		genedb		http://www.genedb.org		DDB0167421	http://www.ncbi.nlm.nih.gov/entrez/query.fcgi?db=gene&cmd=retrieve&dopt=graphics&list_uids=DDB0167421
split25.gid.0427 PCR product	split25.gid.0427-pcr	BioSequenceType : PCR_product	PolymerType : DNA	Attached	BioMaterialPackage : BioMaterialCharacteristics : Organism : Dictyostelium discoideum	KIAA1223 protein. ; ABA; JC1V1_0C0001_03258	aaaaggtggttgataaattgttggaggcaggctccgatgttaatgcagtcaatcaggatggtgcaacttcattacatgtggccgctgaagagaatttcccaaacattattgaatcattggcaaattcaggtgcagtagttgaccaacaacgtttagatggttggacaccattgtatagtgccgctttcaagggtaatcgtgaaactgcaatttcactcctatcaaagggtgcaagtgttgattctcataatcttgagggttggacaccacttcattcagcttgttcagagggtcatcttaaaatggctcaactcttgattac	genedb		http://www.genedb.org		DDB0190886	http://www.ncbi.nlm.nih.gov/entrez/query.fcgi?db=gene&cmd=retrieve&dopt=graphics&list_uids=DDB0190886
split25.gid.0427 PCR product	split25.gid.0427	BioSequenceType : gene	PolymerType : DNA	Database	BioMaterialPackage : BioMaterialCharacteristics : Organism : Dictyostelium discoideum	KIAA1223 protein. ; ABA; JC1V1_0C0001_03258		genedb		http://www.genedb.org		DDB0190886	http://www.ncbi.nlm.nih.gov/entrez/query.fcgi?db=gene&cmd=retrieve&dopt=graphics&list_uids=DDB0190886
F09.chr1_gid_301002.1839_F	chr1_gid_301002.1839-pcr	BioSequenceType : PCR_product	PolymerType : DNA	Attached	BioMaterialPackage : BioMaterialCharacteristics : Organism : Dictyostelium discoideum	Hypothetical protein. ; ABA; JC1V1_0C0001_03233	tgtgcagattgtcatagagaagtatcagatcatgatatttataaaagtgatgaaatgatatttgcatgtaaaaaatgtaaaaaagtatttagaaaaactatatcaacatttgaagaagcagatgaatattgcccacattgtgataatcattattatttagaagccgtaaaaccacaaccaaaaatttcaattgaattagatggtgatgaaagacttgaaactttaatgttagatccaagacaaaaaagattagataaatcaatgtatgatggtcaaga	genedb		http://www.genedb.org		DDB0190863	http://www.ncbi.nlm.nih.gov/entrez/query.fcgi?db=gene&cmd=retrieve&dopt=graphics&list_uids=DDB0190863
F09.chr1_gid_301002.1839_F	chr1_gid_301002.1839	BioSequenceType : gene	PolymerType : DNA	Database	BioMaterialPackage : BioMaterialCharacteristics : Organism : Dictyostelium discoideum	Hypothetical protein. ; ABA; JC1V1_0C0001_03233		genedb		http://www.genedb.org		DDB0190863	http://www.ncbi.nlm.nih.gov/entrez/query.fcgi?db=gene&cmd=retrieve&dopt=graphics&list_uids=DDB0190863
split16.gid.0189c-F	split16.gid.0189c-pcr	BioSequenceType : PCR_product	PolymerType : DNA	Attached	BioMaterialPackage : BioMaterialCharacteristics : Organism : Dictyostelium discoideum	JC3V1_0C0048_01234	gattgaagctggtgtttatttatcaccgccatcatcaacatcaacatcaataaccacaaatattataatttcaaattcatcaattttaaacgcttctgtaagatttgaaactccattaatcaactttgtaaaaacatctattgtatttgaaaatactcaagtttcaaacgtttcaaatattgaagagattatattatccagtcaaggttatgtttct	genedb		http://www.genedb.org		DDB0218324	http://www.ncbi.nlm.nih.gov/entrez/query.fcgi?db=gene&cmd=retrieve&dopt=graphics&list_uids=DDB0218324
split16.gid.0189c-F	split16.gid.0189c	BioSequenceType : gene	PolymerType : DNA	Database	BioMaterialPackage : BioMaterialCharacteristics : Organism : Dictyostelium discoideum	JC3V1_0C0048_01234		genedb		http://www.genedb.org		DDB0218324	http://www.ncbi.nlm.nih.gov/entrez/query.fcgi?db=gene&cmd=retrieve&dopt=graphics&list_uids=DDB0218324
B11.chr1_gid_301002.1863c_F	chr1_gid_301002.1863c-pcr	BioSequenceType : PCR_product	PolymerType : DNA	Attached	BioMaterialPackage : BioMaterialCharacteristics : Organism : Dictyostelium discoideum	JC1V1_0C0001_03259	gtagttcttgtccaagaggaatttttgaaggtgaaagcacaaaatttcttagaaatgatattaaagtttcagaaaatcgttggaatggtgtaatgtatatgcaatttaaatatatttcagaaaataaaacagttttagtagaaggtaatgaaagatatgttgaatcattcacttatccaattgtaaataatacattaaatccagataatgaaaattgtattttattagcaaataatagaacttttactgatgaatgttttgcat	genedb		http://www.genedb.org		DDB0190887	http://www.ncbi.nlm.nih.gov/entrez/query.fcgi?db=gene&cmd=retrieve&dopt=graphics&list_uids=DDB0190887
B11.chr1_gid_301002.1863c_F	chr1_gid_301002.1863c	BioSequenceType : gene	PolymerType : DNA	Database	BioMaterialPackage : BioMaterialCharacteristics : Organism : Dictyostelium discoideum	JC1V1_0C0001_03259		genedb		http://www.genedb.org		DDB0190887	http://www.ncbi.nlm.nih.gov/entrez/query.fcgi?db=gene&cmd=retrieve&dopt=graphics&list_uids=DDB0190887
split8.gid.0232 PCR product	split8.gid.0232-pcr	BioSequenceType : PCR_product	PolymerType : DNA	Attached	BioMaterialPackage : BioMaterialCharacteristics : Organism : Dictyostelium discoideum	BC4V1_0C0090_14206	taaatgttgttattcatggccattaccttgaaactgcatttaattctaaaagatcatatgatagaacatttatcttggccccatcacaacctggatctgaagccgcaaaaggtggatgggaagcaattatattgaatgaacaacttcatgtaagaccttatgttagattaccaagattggagccagttacccaaccaatcgcaaatataacaatacccattggtgctgaaatggaaactttaatcaatgatttcgcagtttatacaa	genedb		http://www.genedb.org		DDB0215887	http://www.ncbi.nlm.nih.gov/entrez/query.fcgi?db=gene&cmd=retrieve&dopt=graphics&list_uids=DDB0215887
split8.gid.0232 PCR product	split8.gid.0232	BioSequenceType : gene	PolymerType : DNA	Database	BioMaterialPackage : BioMaterialCharacteristics : Organism : Dictyostelium discoideum	BC4V1_0C0090_14206		genedb		http://www.genedb.org		DDB0215887	http://www.ncbi.nlm.nih.gov/entrez/query.fcgi?db=gene&cmd=retrieve&dopt=graphics&list_uids=DDB0215887
split14.gf.0409-F	split14.gf.0409-pcr	BioSequenceType : PCR_product	PolymerType : DNA	Attached	BioMaterialPackage : BioMaterialCharacteristics : Organism : Dictyostelium discoideum	Hypothetical protein. ; ABA; JC2V1_0C0024_01680	attcccctctactcttcatttgattgaaactgcattaagatttggaatttatgaaattttagaaccaaaaaaaacaatggggtgtcataatttcttaccaaaaatcggtcaagattctaattatcaatattataatagtcatcgttataaatttttattttcacattgttatgataaagagaaaatgattaaattcattgatcgtataattcaaagaaccattcaacaacctgaacctggatttcaaattta	genedb		http://www.genedb.org		DDB0202733	http://www.ncbi.nlm.nih.gov/entrez/query.fcgi?db=gene&cmd=retrieve&dopt=graphics&list_uids=DDB0202733
split14.gf.0409-F	split14.gf.0409	BioSequenceType : gene	PolymerType : DNA	Database	BioMaterialPackage : BioMaterialCharacteristics : Organism : Dictyostelium discoideum	Hypothetical protein. ; ABA; JC2V1_0C0024_01680		genedb		http://www.genedb.org		DDB0202733	http://www.ncbi.nlm.nih.gov/entrez/query.fcgi?db=gene&cmd=retrieve&dopt=graphics&list_uids=DDB0202733
split13.gid.0202c-F	split13.gid.0202c-pcr	BioSequenceType : PCR_product	PolymerType : DNA	Attached	BioMaterialPackage : BioMaterialCharacteristics : Organism : Dictyostelium discoideum	JC3V1_0C0031_13585	cacatctgcatctgatttttgtacaagattacctctttacaactatatccatgcatatacatcatcaatttctgttcaattatttacagatatgaattgtcaacaaccagcatcaaccgcctttactattcaatgtaatcaatgtacgatc	genedb		http://www.genedb.org		DDB0206213	http://www.ncbi.nlm.nih.gov/entrez/query.fcgi?db=gene&cmd=retrieve&dopt=graphics&list_uids=DDB0206213
split13.gid.0202c-F	split13.gid.0202c	BioSequenceType : gene	PolymerType : DNA	Database	BioMaterialPackage : BioMaterialCharacteristics : Organism : Dictyostelium discoideum	JC3V1_0C0031_13585		genedb		http://www.genedb.org		DDB0206213	http://www.ncbi.nlm.nih.gov/entrez/query.fcgi?db=gene&cmd=retrieve&dopt=graphics&list_uids=DDB0206213
split2.gid.0095 PCR product	split2.gid.0095-pcr	BioSequenceType : PCR_product	PolymerType : DNA	Attached	BioMaterialPackage : BioMaterialCharacteristics : Organism : Dictyostelium discoideum	JC1V1_0C0002_03914	tggatataacccaaaagaagaaaggaattaaaattgagggtaaaacatttacttttgaagataatgataataaagaaccatttggacctggaatagttccagatggaactgttgaattaatatttaaaaaaacattcaatcaacgattaattcctggatctataccatccactgtccaaattcttgattttggtgtagatggtgatagtttctttaatcaagaaatggatgatgatttatttttagattgtgatttaaaatctttgactttaggtaacgctt	genedb		http://www.genedb.org		DDB0189659	http://www.ncbi.nlm.nih.gov/entrez/query.fcgi?db=gene&cmd=retrieve&dopt=graphics&list_uids=DDB0189659
split2.gid.0095 PCR product	split2.gid.0095	BioSequenceType : gene	PolymerType : DNA	Database	BioMaterialPackage : BioMaterialCharacteristics : Organism : Dictyostelium discoideum	JC1V1_0C0002_03914		genedb		http://www.genedb.org		DDB0189659	http://www.ncbi.nlm.nih.gov/entrez/query.fcgi?db=gene&cmd=retrieve&dopt=graphics&list_uids=DDB0189659
E04.chr1_gid_301002.832c_F	chr1_gid_301002.832c-pcr	BioSequenceType : PCR_product	PolymerType : DNA	Attached	BioMaterialPackage : BioMaterialCharacteristics : Organism : Dictyostelium discoideum	JC1V1_0C0001_03081	aagactcagactgatgaggagccattgtatgtattcgatcaggcatttggcgagaaagtgccatcactattggacgattataatatacctaaattctttcctgaagatttatttaaatataatggcgaagagcacagaccccatttccgatggattgtaatcggtccagagagaagcggtgcttcgtggcacatcgaccctgccggcacgagtgcctggaattcgctaatatctggcagaaagcgttggttaatgtatccacccaatttcacaccatacacagtagagtcggacgaagtagttgataaaatctacggttcacctccatccctactttggctattagaggtttaccct	genedb		http://www.genedb.org		DDB0190735	http://www.ncbi.nlm.nih.gov/entrez/query.fcgi?db=gene&cmd=retrieve&dopt=graphics&list_uids=DDB0190735
E04.chr1_gid_301002.832c_F	chr1_gid_301002.832c	BioSequenceType : gene	PolymerType : DNA	Database	BioMaterialPackage : BioMaterialCharacteristics : Organism : Dictyostelium discoideum	JC1V1_0C0001_03081		genedb		http://www.genedb.org		DDB0190735	http://www.ncbi.nlm.nih.gov/entrez/query.fcgi?db=gene&cmd=retrieve&dopt=graphics&list_uids=DDB0190735
split10.gid.0109-F	split10.gid.0109-pcr	BioSequenceType : PCR_product	PolymerType : DNA	Attached	BioMaterialPackage : BioMaterialCharacteristics : Organism : Dictyostelium discoideum	JC3V1_0C0012_11426	agagtatttaggctcagcaatctttaaactttttaaatataataaaggtatatttctaaatgatccaaaagattttctaaatatgcctttaaccgtcctaaatcaaattggtgaaaggtcatgcgaaagtaatttatcattcctttcaaatataattgaaacctttcaaaattctggagtaccattttttttcgaaaattcaatttctggaaataatcatgcttgttttccaacaacaataatattaaaaagagcaattgaaatgggaaatttgcatttgattaaatattgttataaaaaccatccattcctttttgaaaattctgaaaataaccatgataaatccagatttcatacatcaatcgttgaaagggcattggagaatggtcatttatcac	genedb		http://www.genedb.org		DDB0218087	http://www.ncbi.nlm.nih.gov/entrez/query.fcgi?db=gene&cmd=retrieve&dopt=graphics&list_uids=DDB0218087
split10.gid.0109-F	split10.gid.0109	BioSequenceType : gene	PolymerType : DNA	Database	BioMaterialPackage : BioMaterialCharacteristics : Organism : Dictyostelium discoideum	JC3V1_0C0012_11426		genedb		http://www.genedb.org		DDB0218087	http://www.ncbi.nlm.nih.gov/entrez/query.fcgi?db=gene&cmd=retrieve&dopt=graphics&list_uids=DDB0218087
H04.chr2_gid_011002.1286_F	chr2_gid_011002.1286-pcr	BioSequenceType : PCR_product	PolymerType : DNA	Attached	BioMaterialPackage : BioMaterialCharacteristics : Organism : Dictyostelium discoideum	DDB0217254	gttgcaacttgtaatgatgatgataattataaagttgaagattgtttaagtttagtaacaaactttttaaaagatatattcaattgtccacaaccagaaatgaaaaaaccagaaattattcaaaatccaatgtatgatgaacaattaaaaactctatcaaatttattaagaaatgaagagatattagaaatggtgaatgaatcattcttaaatttggataatgaaattatttcaaatattgtaacaataactgtaccaacaaatctatataaaattagccaaaaagaatttagcaatttatttaaaagaaatgtttttggttggaaatttattctc	genedb		http://www.genedb.org		DDB0217254	http://www.ncbi.nlm.nih.gov/entrez/query.fcgi?db=gene&cmd=retrieve&dopt=graphics&list_uids=DDB0217254
H04.chr2_gid_011002.1286_F	chr2_gid_011002.1286	BioSequenceType : gene	PolymerType : DNA	Database	BioMaterialPackage : BioMaterialCharacteristics : Organism : Dictyostelium discoideum	DDB0217254		genedb		http://www.genedb.org		DDB0217254	http://www.ncbi.nlm.nih.gov/entrez/query.fcgi?db=gene&cmd=retrieve&dopt=graphics&list_uids=DDB0217254
B01.chr1_gid_301002.149c_F	chr1_gid_301002.149c-pcr	BioSequenceType : PCR_product	PolymerType : DNA	Attached	BioMaterialPackage : BioMaterialCharacteristics : Organism : Dictyostelium discoideum	JC1V1_0C0001_02430	gaaatttcaaaaagaggtgatttacttttattagatgtaactttatcttttttattatttagatatggtaatagtggtgatactagtggtattagtggtgatgttattgacctactttcaaacattttaaattattctacatcacaatgtggtcatttaaagatttccaattattttaaaaatttaaatattacaatggttaatgttttattaaataatatgaatctattaatatcaatcgttatcaattctttagatagtggacaaatcaatgttgtcgattcattttcactgaatattcaattgattcatctcatcatcc	genedb		http://www.genedb.org		DDB0201685	http://www.ncbi.nlm.nih.gov/entrez/query.fcgi?db=gene&cmd=retrieve&dopt=graphics&list_uids=DDB0201685
B01.chr1_gid_301002.149c_F	chr1_gid_301002.149c	BioSequenceType : gene	PolymerType : DNA	Database	BioMaterialPackage : BioMaterialCharacteristics : Organism : Dictyostelium discoideum	JC1V1_0C0001_02430		genedb		http://www.genedb.org		DDB0201685	http://www.ncbi.nlm.nih.gov/entrez/query.fcgi?db=gene&cmd=retrieve&dopt=graphics&list_uids=DDB0201685
D08.chr2_gid_011002.1594_F	chr2_gid_011002.1594-pcr	BioSequenceType : PCR_product	PolymerType : DNA	Attached	BioMaterialPackage : BioMaterialCharacteristics : Organism : Dictyostelium discoideum	Similar to Mus musculus (Mouse). Probable urocanate hydratase (EC 4.2.1.49) (Urocanase) (Imidazolonepropionate hydrolase). ; ABA; JC2V1_0C0044_06195	gcttatcaaggtaatgtcgttacactttgggaaaaattagtagaagagaaagatattactgtggatttaggttcagatcaaacttcattacacaatccattcaatggtggttattatccagtacaatgttcgtttgaagaatcaaatcgtctcatggttcaagaacctactaaattcaaagagatggtacaagaaacccttagaagacataccactgcaatcaatgcactctctgcacgtggtatgaaattctgggattatggtaactctttcctattagaggcatcaagagcaaaagctgacattattaaaccaggcacagatggtaaagaattcatttatccatcctatgtacaagatattatgggtgatatattttcattgg	genedb		http://www.genedb.org		DDB0169359	http://www.ncbi.nlm.nih.gov/entrez/query.fcgi?db=gene&cmd=retrieve&dopt=graphics&list_uids=DDB0169359
D08.chr2_gid_011002.1594_F	chr2_gid_011002.1594	BioSequenceType : gene	PolymerType : DNA	Database	BioMaterialPackage : BioMaterialCharacteristics : Organism : Dictyostelium discoideum	Similar to Mus musculus (Mouse). Probable urocanate hydratase (EC 4.2.1.49) (Urocanase) (Imidazolonepropionate hydrolase). ; ABA; JC2V1_0C0044_06195		genedb		http://www.genedb.org		DDB0169359	http://www.ncbi.nlm.nih.gov/entrez/query.fcgi?db=gene&cmd=retrieve&dopt=graphics&list_uids=DDB0169359
split17.gid.0566 PCR product	split17.gid.0566-pcr	BioSequenceType : PCR_product	PolymerType : DNA	Attached	BioMaterialPackage : BioMaterialCharacteristics : Organism : Dictyostelium discoideum	BC4V1_0C0098_00488	ttgtttttgaatctggaactttaatgttattaactcaatttaatcgatggttattggatatatcaaaagactctgattatttaataactaatgatgtgtattctctaatgagggctaaaggtcaaaatcactctaatctcaatgaatttcatgatttatcattcaaatttccaattgtaaaatttagacaactaggtatgaaacttttgaggaaatgtaatctatgtaatactactgaaatgcttgaaatgccaaaacaagttttcaagattgatcgatc	genedb		http://www.genedb.org		DDB0187076	http://www.ncbi.nlm.nih.gov/entrez/query.fcgi?db=gene&cmd=retrieve&dopt=graphics&list_uids=DDB0187076
split17.gid.0566 PCR product	split17.gid.0566	BioSequenceType : gene	PolymerType : DNA	Database	BioMaterialPackage : BioMaterialCharacteristics : Organism : Dictyostelium discoideum	BC4V1_0C0098_00488		genedb		http://www.genedb.org		DDB0187076	http://www.ncbi.nlm.nih.gov/entrez/query.fcgi?db=gene&cmd=retrieve&dopt=graphics&list_uids=DDB0187076
split11.gid.0287c PCR product	split11.gid.0287c-pcr	BioSequenceType : PCR_product	PolymerType : DNA	Attached	BioMaterialPackage : BioMaterialCharacteristics : Organism : Dictyostelium discoideum	3-hydroxy-3-methylglutaryl-CoA-synthase. ; predicted by automatic BLAST annotation	ccaaacaattgggtaatacttattgtggttcaacctattctggacttttatcattacttgatgaaaaatcaaatgatttagttggtaagagagtattaaccttttcatatggttctggtttggctgcatctgcattctcattcaaagttgaaaaaccaattaatcatatcgttgaaaaagttgatttaaagaatcgtttagctaaaagagttcgtgttgaaccagagattttcacagaga	genedb		http://www.genedb.org		DDB0219349	http://www.ncbi.nlm.nih.gov/entrez/query.fcgi?db=gene&cmd=retrieve&dopt=graphics&list_uids=DDB0219349
split11.gid.0287c PCR product	split11.gid.0287c	BioSequenceType : gene	PolymerType : DNA	Database	BioMaterialPackage : BioMaterialCharacteristics : Organism : Dictyostelium discoideum	3-hydroxy-3-methylglutaryl-CoA-synthase. ; predicted by automatic BLAST annotation		genedb		http://www.genedb.org		DDB0219349	http://www.ncbi.nlm.nih.gov/entrez/query.fcgi?db=gene&cmd=retrieve&dopt=graphics&list_uids=DDB0219349
split9.gid.0520-F	split9.gid.0520-pcr	BioSequenceType : PCR_product	PolymerType : DNA	Attached	BioMaterialPackage : BioMaterialCharacteristics : Organism : Dictyostelium discoideum	DDB0219218	ggtaatcaaggtttatgtggcttattagcaagtaaatgtggtgcttcaaatgttattttcacatgtggttcaccatccccacaaccatcaacaacaattaattcaacaacatccaccaccactactaccaattacattgaatcaataaatgatattgaagaattaataaaaattaatgaaacatcattatcatcaagagtggtttcat	genedb		http://www.genedb.org		DDB0219218	http://www.ncbi.nlm.nih.gov/entrez/query.fcgi?db=gene&cmd=retrieve&dopt=graphics&list_uids=DDB0219218
split9.gid.0520-F	split9.gid.0520	BioSequenceType : gene	PolymerType : DNA	Database	BioMaterialPackage : BioMaterialCharacteristics : Organism : Dictyostelium discoideum	DDB0219218		genedb		http://www.genedb.org		DDB0219218	http://www.ncbi.nlm.nih.gov/entrez/query.fcgi?db=gene&cmd=retrieve&dopt=graphics&list_uids=DDB0219218
split21.gid.0399c-F	split21.gid.0399c-pcr	BioSequenceType : PCR_product	PolymerType : DNA	Attached	BioMaterialPackage : BioMaterialCharacteristics : Organism : Dictyostelium discoideum	Similar to Opsanus tau (Oyster toadfish). Cytochrome P450 1A1 (EC 1.14.14.1) (CYPIA1). ; predicted by automatic BLAST annotation	tgaattaaaaggaccaattccaattccaattttaggaaatttatatcaacttacaagtggtttaccacacagagatttaactaaaatatctgaaaaatatggtggaatttatagattttggtttgctgatttatacactgttgtattatctgatccaattttgattagagaaatgtttgttaacaatggtgattatttcctagacagaccaaaaataccttca	genedb		http://www.genedb.org		DDB0217383	http://www.ncbi.nlm.nih.gov/entrez/query.fcgi?db=gene&cmd=retrieve&dopt=graphics&list_uids=DDB0217383
split21.gid.0399c-F	split21.gid.0399c	BioSequenceType : gene	PolymerType : DNA	Database	BioMaterialPackage : BioMaterialCharacteristics : Organism : Dictyostelium discoideum	Similar to Opsanus tau (Oyster toadfish). Cytochrome P450 1A1 (EC 1.14.14.1) (CYPIA1). ; predicted by automatic BLAST annotation		genedb		http://www.genedb.org		DDB0217383	http://www.ncbi.nlm.nih.gov/entrez/query.fcgi?db=gene&cmd=retrieve&dopt=graphics&list_uids=DDB0217383
split20.gid.0532c PCR product	split20.gid.0532c-pcr	BioSequenceType : PCR_product	PolymerType : DNA	Attached	BioMaterialPackage : BioMaterialCharacteristics : Organism : Dictyostelium discoideum	CG5731-PA. ; ABA; BC6V1_0C0002_02037	tttggagagagtttcaagacattactgataatttcaccgagtggacgcagatactggacgaaatggaggattccgttcccaagagatctcaattcgcagcacctggctcatttaacgatcctgatatgttggagattggcaatgggttggagaatgcagttgaatataaaagcatgttttcattatggtcaattatagcagca	genedb		http://www.genedb.org		DDB0183951	http://www.ncbi.nlm.nih.gov/entrez/query.fcgi?db=gene&cmd=retrieve&dopt=graphics&list_uids=DDB0183951
split20.gid.0532c PCR product	split20.gid.0532c	BioSequenceType : gene	PolymerType : DNA	Database	BioMaterialPackage : BioMaterialCharacteristics : Organism : Dictyostelium discoideum	CG5731-PA. ; ABA; BC6V1_0C0002_02037		genedb		http://www.genedb.org		DDB0183951	http://www.ncbi.nlm.nih.gov/entrez/query.fcgi?db=gene&cmd=retrieve&dopt=graphics&list_uids=DDB0183951
split15.gid.0288c-F	split15.gid.0288c-pcr	BioSequenceType : PCR_product	PolymerType : DNA	Attached	BioMaterialPackage : BioMaterialCharacteristics : Organism : Dictyostelium discoideum	JC3V1_0C0031_13540	atcgattgaaagagatgaaattttagttcaacctggaacttgtgatatctttttcccacatgattggaaaaatcttcataatatgtattgttatacaaataaagatcgtccaaattttcaatcatctcaagttacatctttaaaacataaaagttttattaaaaaatatgcttctgaatatttagataaaactaaaacaaaatcaggttataatcca	genedb		http://www.genedb.org		DDB0206168	http://www.ncbi.nlm.nih.gov/entrez/query.fcgi?db=gene&cmd=retrieve&dopt=graphics&list_uids=DDB0206168
split15.gid.0288c-F	split15.gid.0288c	BioSequenceType : gene	PolymerType : DNA	Database	BioMaterialPackage : BioMaterialCharacteristics : Organism : Dictyostelium discoideum	JC3V1_0C0031_13540		genedb		http://www.genedb.org		DDB0206168	http://www.ncbi.nlm.nih.gov/entrez/query.fcgi?db=gene&cmd=retrieve&dopt=graphics&list_uids=DDB0206168
H06.chr2_gf_021002.82c_F	chr2_gf_021002.82c-pcr	BioSequenceType : PCR_product	PolymerType : DNA	Attached	BioMaterialPackage : BioMaterialCharacteristics : Organism : Dictyostelium discoideum	JC2V1_0C0033_04954	acatcggttagaaatgaaagtaattcaatcattgtttcattaaatttaccacattgttcacaatgtattattgatcctgacttttcagtattattatcatcagattttgtttcaaattgtccatcagttgttgataaacgtaaatcatatattgtaccagtttcagttgttgcttcagttgttggtgccgtatcagttgcttctgctg	genedb		http://www.genedb.org		DDB0167550	http://www.ncbi.nlm.nih.gov/entrez/query.fcgi?db=gene&cmd=retrieve&dopt=graphics&list_uids=DDB0167550
H06.chr2_gf_021002.82c_F	chr2_gf_021002.82c	BioSequenceType : gene	PolymerType : DNA	Database	BioMaterialPackage : BioMaterialCharacteristics : Organism : Dictyostelium discoideum	JC2V1_0C0033_04954		genedb		http://www.genedb.org		DDB0167550	http://www.ncbi.nlm.nih.gov/entrez/query.fcgi?db=gene&cmd=retrieve&dopt=graphics&list_uids=DDB0167550
split16.gid.0408c PCR product	split16.gid.0408c-pcr	BioSequenceType : PCR_product	PolymerType : DNA	Attached	BioMaterialPackage : BioMaterialCharacteristics : Organism : Dictyostelium discoideum	UbcB. ; ABA; BC4V1_0C0056_10410	cattcgaaaaaggtgtatttagtatggatattgatattccagctgattatccattcaaaccaccaacattaaaatttacaactaaaatctatcatccaaatattaaaacatctgatggagcaatttgtgcagaagtattctcaacatggagtcctcaattaaagattcttgatgttcttacaacaattcgttcaattcttactgatcc	genedb		http://www.genedb.org		DDB0215795	http://www.ncbi.nlm.nih.gov/entrez/query.fcgi?db=gene&cmd=retrieve&dopt=graphics&list_uids=DDB0215795
split16.gid.0408c PCR product	split16.gid.0408c	BioSequenceType : gene	PolymerType : DNA	Database	BioMaterialPackage : BioMaterialCharacteristics : Organism : Dictyostelium discoideum	UbcB. ; ABA; BC4V1_0C0056_10410		genedb		http://www.genedb.org		DDB0215795	http://www.ncbi.nlm.nih.gov/entrez/query.fcgi?db=gene&cmd=retrieve&dopt=graphics&list_uids=DDB0215795
F11.schr6_gid_141002.481c_F	schr6_gid_141002.481c-pcr	BioSequenceType : PCR_product	PolymerType : DNA	Attached	BioMaterialPackage : BioMaterialCharacteristics : Organism : Dictyostelium discoideum	isochorismatase family protein; putative; pyrazinamidase/nicotinamidase; ABA; EC6V1_0C0023_09638	ggattggataaagaagttgatagtttttcatcattttatgataatgataaaaaatcaaaaactgaattacatgatatattaaaaaaacattcaattgttaatgtttacatttgtggtttggcaactgatttctgcgtgttggctagttgcttggattcagttagttgtggttttaaaacttatttcatagaagattgctcaaaaggtgtttcaaagaat	genedb		http://www.genedb.org		DDB0192048	http://www.ncbi.nlm.nih.gov/entrez/query.fcgi?db=gene&cmd=retrieve&dopt=graphics&list_uids=DDB0192048
F11.schr6_gid_141002.481c_F	schr6_gid_141002.481c	BioSequenceType : gene	PolymerType : DNA	Database	BioMaterialPackage : BioMaterialCharacteristics : Organism : Dictyostelium discoideum	isochorismatase family protein; putative; pyrazinamidase/nicotinamidase; ABA; EC6V1_0C0023_09638		genedb		http://www.genedb.org		DDB0192048	http://www.ncbi.nlm.nih.gov/entrez/query.fcgi?db=gene&cmd=retrieve&dopt=graphics&list_uids=DDB0192048
split9.gid.0084 PCR product	split9.gid.0084-pcr	BioSequenceType : PCR_product	PolymerType : DNA	Attached	BioMaterialPackage : BioMaterialCharacteristics : Organism : Dictyostelium discoideum	BC5V1_0C0003_06523	aaatttgcattagtggattctttatcaagatcatcagagtttagtttggacattttaagtgattatcattatgttaccgattctaatgatattttaaactaccaagtatatccattaccaccaactggttcagagtatttatcaattccaacaaatattataaaaactgttggatcattttcatcaaagagaccaaatataatgtcatcgattggttctgtagtatttttcgtatacaatttcgatggtaatttatataattatatatcaaagtttccgtctcttaattatggtcttacaggaacctatgaatttggtgtatatggtagtttggaaaaaaatgtgatcacacgaaaaagattacc	genedb		http://www.genedb.org		DDB0187392	http://www.ncbi.nlm.nih.gov/entrez/query.fcgi?db=gene&cmd=retrieve&dopt=graphics&list_uids=DDB0187392
split9.gid.0084 PCR product	split9.gid.0084	BioSequenceType : gene	PolymerType : DNA	Database	BioMaterialPackage : BioMaterialCharacteristics : Organism : Dictyostelium discoideum	BC5V1_0C0003_06523		genedb		http://www.genedb.org		DDB0187392	http://www.ncbi.nlm.nih.gov/entrez/query.fcgi?db=gene&cmd=retrieve&dopt=graphics&list_uids=DDB0187392
D02.chr2_gid_011002.1388_F	chr2_gid_011002.1388-pcr	BioSequenceType : PCR_product	PolymerType : DNA	Attached	BioMaterialPackage : BioMaterialCharacteristics : Organism : Dictyostelium discoideum	Hypothetical protein. ; ABA; JC2V1_0C0032_04874	tatttgtcacgttctcactggtggatcatcatgtggttggagtgatcatttccttatcacagcaactgttacatctctcactgattcaagaccactcggtccattcaatgttactgaatcagaaatggctcaacttttcattgatcatgaaattgctatggctcaatgtgaagctgaaaagacctgtaatggttttgatc	genedb		http://www.genedb.org		DDB0167491	http://www.ncbi.nlm.nih.gov/entrez/query.fcgi?db=gene&cmd=retrieve&dopt=graphics&list_uids=DDB0167491
D02.chr2_gid_011002.1388_F	chr2_gid_011002.1388	BioSequenceType : gene	PolymerType : DNA	Database	BioMaterialPackage : BioMaterialCharacteristics : Organism : Dictyostelium discoideum	Hypothetical protein. ; ABA; JC2V1_0C0032_04874		genedb		http://www.genedb.org		DDB0167491	http://www.ncbi.nlm.nih.gov/entrez/query.fcgi?db=gene&cmd=retrieve&dopt=graphics&list_uids=DDB0167491
split6.gid.0284c-F	split6.gid.0284c-pcr	BioSequenceType : PCR_product	PolymerType : DNA	Attached	BioMaterialPackage : BioMaterialCharacteristics : Organism : Dictyostelium discoideum	hypothetical protein; EC6V1_0C0023_09622	aacaaacctcaatcactgttaataatctttatcaattattattgaatatcgatggtataaaattagaaattattcaaaatgttcgtaaattattatcagatcatgccattataatcaatcatagtttatgtcacacattttggtatcttgcaattaaatcaccatttttaataagatatttattgaaaagagaaacccaaggttttgcaagaaaaagaaaatttgaagaatctgaccaaagaaa	genedb		http://www.genedb.org		DDB0192034	http://www.ncbi.nlm.nih.gov/entrez/query.fcgi?db=gene&cmd=retrieve&dopt=graphics&list_uids=DDB0192034
split6.gid.0284c-F	split6.gid.0284c	BioSequenceType : gene	PolymerType : DNA	Database	BioMaterialPackage : BioMaterialCharacteristics : Organism : Dictyostelium discoideum	hypothetical protein; EC6V1_0C0023_09622		genedb		http://www.genedb.org		DDB0192034	http://www.ncbi.nlm.nih.gov/entrez/query.fcgi?db=gene&cmd=retrieve&dopt=graphics&list_uids=DDB0192034
split14.gid.0219-F	split14.gid.0219-pcr	BioSequenceType : PCR_product	PolymerType : DNA	Attached	BioMaterialPackage : BioMaterialCharacteristics : Organism : Dictyostelium discoideum	BC4V1_0C0096_00435	tggtaaattagcaatcacaaaagttaataatcaagatcaatgttcaatcgaacgagatataacagaatttgtacaaaccaaacaatgttatttaaacactgatggtacatcatatcaatatatcataaacgattcagagtttaatccaagaaatatagatacctattgtaatgaagtaaattattttaattgtgaaaattatttcataaattcttatagaaataatacatgtattaaaatgaattttggtaatgatccat	genedb		http://www.genedb.org		DDB0187025	http://www.ncbi.nlm.nih.gov/entrez/query.fcgi?db=gene&cmd=retrieve&dopt=graphics&list_uids=DDB0187025
split14.gid.0219-F	split14.gid.0219	BioSequenceType : gene	PolymerType : DNA	Database	BioMaterialPackage : BioMaterialCharacteristics : Organism : Dictyostelium discoideum	BC4V1_0C0096_00435		genedb		http://www.genedb.org		DDB0187025	http://www.ncbi.nlm.nih.gov/entrez/query.fcgi?db=gene&cmd=retrieve&dopt=graphics&list_uids=DDB0187025
H08.chr2_gid_011002.778c_F	chr2_gid_011002.778c-pcr	BioSequenceType : PCR_product	PolymerType : DNA	Attached	BioMaterialPackage : BioMaterialCharacteristics : Organism : Dictyostelium discoideum	JC3V1_0C0021_12512	gaaaatcaaacatcaacacaaattaaagttcaaaaaactccatcaacattttattgtaatttattaaaaaataaatcattaccaccattaccaaaatcaaaaagaatttataaattaaatgatgactgtgttgttccatccatatataccgaaattggagaattctatttaaataaaccaaagaaaacttcttcaataagtctaccaagtataaatcaaattcaaacttactcttggtcttctcttgaacttc	genedb		http://www.genedb.org		DDB0205853	http://www.ncbi.nlm.nih.gov/entrez/query.fcgi?db=gene&cmd=retrieve&dopt=graphics&list_uids=DDB0205853
H08.chr2_gid_011002.778c_F	chr2_gid_011002.778c	BioSequenceType : gene	PolymerType : DNA	Database	BioMaterialPackage : BioMaterialCharacteristics : Organism : Dictyostelium discoideum	JC3V1_0C0021_12512		genedb		http://www.genedb.org		DDB0205853	http://www.ncbi.nlm.nih.gov/entrez/query.fcgi?db=gene&cmd=retrieve&dopt=graphics&list_uids=DDB0205853
C02.chr1_gf_301002.787_F	chr1_gf_301002.787-pcr	BioSequenceType : PCR_product	PolymerType : DNA	Attached	BioMaterialPackage : BioMaterialCharacteristics : Organism : Dictyostelium discoideum	JC1V1_0C0001_03112	atcgattgtttcgatttaacaagtaaaggtgtcgcatttgttcgttatttaaagactgagagtgcaattattgcaaaaagagaattgggatatagatataagatacaatacgataaaagagaaccaagagatcattatcatttcgatccaaatggaccatcttcgttcattagtggtggtgctagtcaatattatggtcctgattattattctaaacaacaacaacaaccacaacaacaaccacaacaaccaccactttcatcttcgacttcgtcatcattgtcatcatcttcttcacatccaacaccaccacaaccattaccattaccattacc	genedb		http://www.genedb.org		DDB0216734	http://www.ncbi.nlm.nih.gov/entrez/query.fcgi?db=gene&cmd=retrieve&dopt=graphics&list_uids=DDB0216734
C02.chr1_gf_301002.787_F	chr1_gf_301002.787	BioSequenceType : gene	PolymerType : DNA	Database	BioMaterialPackage : BioMaterialCharacteristics : Organism : Dictyostelium discoideum	JC1V1_0C0001_03112		genedb		http://www.genedb.org		DDB0216734	http://www.ncbi.nlm.nih.gov/entrez/query.fcgi?db=gene&cmd=retrieve&dopt=graphics&list_uids=DDB0216734
E09.chr2_gid_011002.1732_F	chr2_gid_011002.1732-pcr	BioSequenceType : PCR_product	PolymerType : DNA	Attached	BioMaterialPackage : BioMaterialCharacteristics : Organism : Dictyostelium discoideum	JC2V1_0C0045_06308	ggtaatggtaatggtaatggtaatggtagtagtaaatataagataggaattaataataaagatgttgaagaaaagatagaaataaagaaacaaaagaaaatgaatagaacaaataatcaaaagttttggagaattgtaggctcgatattacaaatcattggtttatcatcaattgtatttacgatattcattggcctatat	genedb		http://www.genedb.org		DDB0169428	http://www.ncbi.nlm.nih.gov/entrez/query.fcgi?db=gene&cmd=retrieve&dopt=graphics&list_uids=DDB0169428
E09.chr2_gid_011002.1732_F	chr2_gid_011002.1732	BioSequenceType : gene	PolymerType : DNA	Database	BioMaterialPackage : BioMaterialCharacteristics : Organism : Dictyostelium discoideum	JC2V1_0C0045_06308		genedb		http://www.genedb.org		DDB0169428	http://www.ncbi.nlm.nih.gov/entrez/query.fcgi?db=gene&cmd=retrieve&dopt=graphics&list_uids=DDB0169428
split9.gid.0491c-F	split9.gid.0491c-pcr	BioSequenceType : PCR_product	PolymerType : DNA	Attached	BioMaterialPackage : BioMaterialCharacteristics : Organism : Dictyostelium discoideum	BC5V1_0C0113_07850	tttataccaagacaatttgcaaaattttattcattaggtagtttatcaattataattggattagttattttagttggtgttaaaaaacaaatagccaatattatgtcatcaaaagagagattatattcaaccattttatatataggttcaatatttgctacaatttatttcgcactttcacttcaatctacaattttaactttaatatttgtggtaattcaatttataacagtaatttggtattcactatcatatattccatttggtcagtccatgattactggtacctt	genedb		http://www.genedb.org		DDB0188848	http://www.ncbi.nlm.nih.gov/entrez/query.fcgi?db=gene&cmd=retrieve&dopt=graphics&list_uids=DDB0188848
split9.gid.0491c-F	split9.gid.0491c	BioSequenceType : gene	PolymerType : DNA	Database	BioMaterialPackage : BioMaterialCharacteristics : Organism : Dictyostelium discoideum	BC5V1_0C0113_07850		genedb		http://www.genedb.org		DDB0188848	http://www.ncbi.nlm.nih.gov/entrez/query.fcgi?db=gene&cmd=retrieve&dopt=graphics&list_uids=DDB0188848
split10.gid.0547c PCR product	split10.gid.0547c-pcr	BioSequenceType : PCR_product	PolymerType : DNA	Attached	BioMaterialPackage : BioMaterialCharacteristics : Organism : Dictyostelium discoideum	BC4V1_0C0020_08369	tttcatgttgtggtacaaagaaattcttttgtgtagaagataatggaaatggttgtggaaatgctccattaagttgtatgaaagattcaaaaaccgatgcaatttatgagatttggagttcatgtagaccaaattcaccatttttatatgattatcaagttagaaatgaaacttgtgatcaaaagctatgtgaagcaagt	genedb		http://www.genedb.org		DDB0185563	http://www.ncbi.nlm.nih.gov/entrez/query.fcgi?db=gene&cmd=retrieve&dopt=graphics&list_uids=DDB0185563
split10.gid.0547c PCR product	split10.gid.0547c	BioSequenceType : gene	PolymerType : DNA	Database	BioMaterialPackage : BioMaterialCharacteristics : Organism : Dictyostelium discoideum	BC4V1_0C0020_08369		genedb		http://www.genedb.org		DDB0185563	http://www.ncbi.nlm.nih.gov/entrez/query.fcgi?db=gene&cmd=retrieve&dopt=graphics&list_uids=DDB0185563
split13.gid.0051c PCR product	split13.gid.0051c-pcr	BioSequenceType : PCR_product	PolymerType : DNA	Attached	BioMaterialPackage : BioMaterialCharacteristics : Organism : Dictyostelium discoideum	BC5V1_0C0031_07373	aatagtggtggtgaagaaaatataattttaggatttatttcagaatcagtaggttggggattatttgcaggtaaggattttaaaagtggtgattttatagttagatatggtggtatgataacaatgaatgaaaaaatggaaactacaaattataatatgatgatttcaaatgaagattttggtttagatgcctcaaaatatagatcaatgggtggtatgattaatcattcaagtaaatttaaaaatgcagaaagtgaatgtatatttgaatatggttgtgaacaagcactcatcactgcaactaaatcaa	genedb		http://www.genedb.org		DDB0187856	http://www.ncbi.nlm.nih.gov/entrez/query.fcgi?db=gene&cmd=retrieve&dopt=graphics&list_uids=DDB0187856
split13.gid.0051c PCR product	split13.gid.0051c	BioSequenceType : gene	PolymerType : DNA	Database	BioMaterialPackage : BioMaterialCharacteristics : Organism : Dictyostelium discoideum	BC5V1_0C0031_07373		genedb		http://www.genedb.org		DDB0187856	http://www.ncbi.nlm.nih.gov/entrez/query.fcgi?db=gene&cmd=retrieve&dopt=graphics&list_uids=DDB0187856
split8.gid.0137c PCR product	split8.gid.0137c-pcr	BioSequenceType : PCR_product	PolymerType : DNA	Attached	BioMaterialPackage : BioMaterialCharacteristics : Organism : Dictyostelium discoideum	Putative reductase protein; YvgN. ; ABA; BC4V1_0C0057_10521	gaaagcatttcaagaatcattagagaaattacaattggattatttagattgttatttaattcattacccaggcacatatagtgaaatacctaaaggtgaaagcatgagttcactacgttctcaaacttggaaagctttggagaaactttacgacgatggtaaagttcgttctatcggtgtttccaactacgccatatcgcacttacatgaactattatcaaattgtagaattaaaccagtgatgaatcaagtcgagttccatccataccttttccaagaggagcttttaaattactgtaaatcaaatggcatcgtattggaggcttatggcagtctctctggtggtaatgag	genedb		http://www.genedb.org		DDB0186332	http://www.ncbi.nlm.nih.gov/entrez/query.fcgi?db=gene&cmd=retrieve&dopt=graphics&list_uids=DDB0186332
split8.gid.0137c PCR product	split8.gid.0137c	BioSequenceType : gene	PolymerType : DNA	Database	BioMaterialPackage : BioMaterialCharacteristics : Organism : Dictyostelium discoideum	Putative reductase protein; YvgN. ; ABA; BC4V1_0C0057_10521		genedb		http://www.genedb.org		DDB0186332	http://www.ncbi.nlm.nih.gov/entrez/query.fcgi?db=gene&cmd=retrieve&dopt=graphics&list_uids=DDB0186332
split8.gid.0112c-F	split8.gid.0112c-pcr	BioSequenceType : PCR_product	PolymerType : DNA	Attached	BioMaterialPackage : BioMaterialCharacteristics : Organism : Dictyostelium discoideum	BC5V1_0C0005_06562	ctaatttggattgatggagtctttgataaagaatttgaagaaaaagaattatataaagatttggaattaaatacattaaattcaatagttaatgatggttgtgttggtcaacttttatattctcaaaaagatacaacaaccaataaagatacatttggagaatttcaagaattattaggttttaaacatgatgaaaaattaacggaacaatctttca	genedb		http://www.genedb.org		DDB0187432	http://www.ncbi.nlm.nih.gov/entrez/query.fcgi?db=gene&cmd=retrieve&dopt=graphics&list_uids=DDB0187432
split8.gid.0112c-F	split8.gid.0112c	BioSequenceType : gene	PolymerType : DNA	Database	BioMaterialPackage : BioMaterialCharacteristics : Organism : Dictyostelium discoideum	BC5V1_0C0005_06562		genedb		http://www.genedb.org		DDB0187432	http://www.ncbi.nlm.nih.gov/entrez/query.fcgi?db=gene&cmd=retrieve&dopt=graphics&list_uids=DDB0187432
split5.gid.0505-F	split5.gid.0505-pcr	BioSequenceType : PCR_product	PolymerType : DNA	Attached	BioMaterialPackage : BioMaterialCharacteristics : Organism : Dictyostelium discoideum	Expressed protein. ; ABA; BC5V1_0C0070_10166	ggtaatcaagatggtaatggtgaaaactcaaaagaaattaatccggaattcgcaagtgttatggtacaaacattaaatttaatcttattaacatctgatgaatgtgttgaaattcgtagaaatttaagatcgctttcaactcctgaaagtagagacctattctctgtactttatacttcttgggcccatagtcctgcttctttatttagtttatgtatgctttgtcaagtttatgaa	genedb		http://www.genedb.org		DDB0188326	http://www.ncbi.nlm.nih.gov/entrez/query.fcgi?db=gene&cmd=retrieve&dopt=graphics&list_uids=DDB0188326
split5.gid.0505-F	split5.gid.0505	BioSequenceType : gene	PolymerType : DNA	Database	BioMaterialPackage : BioMaterialCharacteristics : Organism : Dictyostelium discoideum	Expressed protein. ; ABA; BC5V1_0C0070_10166		genedb		http://www.genedb.org		DDB0188326	http://www.ncbi.nlm.nih.gov/entrez/query.fcgi?db=gene&cmd=retrieve&dopt=graphics&list_uids=DDB0188326
split4.gid.0055c PCR product	split4.gid.0055c-pcr	BioSequenceType : PCR_product	PolymerType : DNA	Attached	BioMaterialPackage : BioMaterialCharacteristics : Organism : Dictyostelium discoideum	Similar to Dictyostelium discoideum (Slime mold). Putative RNaseIII. ; predicted by automatic BLAST annotation	atggttaatgtcagagaggaaatgggtttgtagtggtacaccaatttcaagttcagtattacaaactgaattaattaattttaaatcaatttgtagttttctttcaattcaaccatttaatcaatctgttggttattttaatgcattgatttcaaatccagttaataatttcaaaattcaaggtattgaaagaatttgtgagattatgaatcgaatagcagtgaaaactcctcataatgaaattcaagaacaaattgatttacctccattgtctgttaaagtggttcaattggagatgaatgataatgagaaattgaaatacaatgaattggtaacactaattcaagtgaatcttttagcatcacaatacactgg	genedb		http://www.genedb.org		DDB0217450	http://www.ncbi.nlm.nih.gov/entrez/query.fcgi?db=gene&cmd=retrieve&dopt=graphics&list_uids=DDB0217450
split4.gid.0055c PCR product	split4.gid.0055c	BioSequenceType : gene	PolymerType : DNA	Database	BioMaterialPackage : BioMaterialCharacteristics : Organism : Dictyostelium discoideum	Similar to Dictyostelium discoideum (Slime mold). Putative RNaseIII. ; predicted by automatic BLAST annotation		genedb		http://www.genedb.org		DDB0217450	http://www.ncbi.nlm.nih.gov/entrez/query.fcgi?db=gene&cmd=retrieve&dopt=graphics&list_uids=DDB0217450
split12.gid.0364c PCR product	split12.gid.0364c-pcr	BioSequenceType : PCR_product	PolymerType : DNA	Attached	BioMaterialPackage : BioMaterialCharacteristics : Organism : Dictyostelium discoideum	JC3V1_0C0028_12685	gcaaagggtacacaagtaattcaaaatatttattcaactcatttatctcaatcattttgttcaaatccattagagttttcacctgaacgttttttagattcaacaaatgaaccaaaaattataacatttggaattggtcaaagaaaatgtccaggtgaaaatatttttgaaattgaaatttatattttccttgtttatcttataaagaaatttaaattctctcatccaattgatgataatcttcaattaaatgatagaggtcaatttggtcttt	genedb		http://www.genedb.org		DDB0206020	http://www.ncbi.nlm.nih.gov/entrez/query.fcgi?db=gene&cmd=retrieve&dopt=graphics&list_uids=DDB0206020
split12.gid.0364c PCR product	split12.gid.0364c	BioSequenceType : gene	PolymerType : DNA	Database	BioMaterialPackage : BioMaterialCharacteristics : Organism : Dictyostelium discoideum	JC3V1_0C0028_12685		genedb		http://www.genedb.org		DDB0206020	http://www.ncbi.nlm.nih.gov/entrez/query.fcgi?db=gene&cmd=retrieve&dopt=graphics&list_uids=DDB0206020
[truncated: 17,816 more rows]
