# Supplementary material for: A software framework for microarray and gene expression object model (MAGE-OM) array design annotation
Source: BMC Genomics. 2008 Mar 20;9:133. doi: 10.1186/1471-2164-9-133 (PMC2358904; doi:10.1186/1471-2164-9-133)
Supplement: Additional file 2 — Test data. This file contains test data and a walkthrough of an annotation with Adamant. [file 1471-2164-9-133-S2.gz › testdata/dicty.contact]

<ContactList><Person identifier="A-SGRP-7::Contact3" address="Wellcome Trust Sanger Institute, Wellcome Trust Genome Campus, Hinxton, Cambridge, CB10 1SA, UK" email="mcf@sanger.ac.uk" lastName="Fookes" firstName="Maria"><Roles_assnlist><OntologyEntry category="Roles" value="investigator"><OntologyReference_assn><DatabaseEntry accession="investigator" URI="http://mged.sourceforge.net/ontologies/MGEDOntology.owl#investigator"><Database_assnref><Database_ref identifier="ebi.ac.uk:Database:MO"/></Database_assnref></DatabaseEntry></OntologyReference_assn></OntologyEntry><OntologyEntry category="Roles" value="array_manufacturer"><OntologyReference_assn><DatabaseEntry accession="array_manufacturer" URI="http://mged.sourceforge.net/ontologies/MGEDOntology.owl#array_manufacturer"><Database_assnref><Database_ref identifier="ebi.ac.uk:Database:MO"/></Database_assnref></DatabaseEntry></OntologyReference_assn></OntologyEntry></Roles_assnlist><Affiliation_assnref><Organization_ref identifier="A-SGRP-7::Contact1"/></Affiliation_assnref></Person><Person identifier="A-SGRP-7::Contact2" URI="http://www.sanger.ac.uk/~mq2" address="Team85 Wellcome Trust Sanger Institute, Wellcome Trust Genome Campus, Hinxton, Cambridge,  CB10 1SA, UK" email="mq2@sanger.ac.uk" lastName="Qureshi" firstName="Matloob"><Roles_assnlist><OntologyEntry category="Roles" value="submitter"><OntologyReference_assn><DatabaseEntry accession="submitter" URI="http://mged.sourceforge.net/ontologies/MGEDOntology.owl#submitter"><Database_assnref><Database_ref identifier="ebi.ac.uk:Database:MO"/></Database_assnref></DatabaseEntry></OntologyReference_assn></OntologyEntry><OntologyEntry category="Roles" value="data_coder"><OntologyReference_assn><DatabaseEntry accession="data_coder" URI="http://mged.sourceforge.net/ontologies/MGEDOntology.owl#data_coder"><Database_assnref><Database_ref identifier="ebi.ac.uk:Database:MO"/></Database_assnref></DatabaseEntry></OntologyReference_assn></OntologyEntry></Roles_assnlist><Affiliation_assnref><Organization_ref identifier="A-SGRP-7::Contact1"/></Affiliation_assnref></Person><Organization identifier="A-SGRP-7::Contact1" name="The Wellcome Trust Sanger Institute" URI="http://www.sanger.ac.uk/" address="Wellcome Trust Sanger Institute, Wellcome Trust Genome Campus, Hinxton, Cambridge, CB10 1SA, UK. " fax="01223 494919"><Roles_assnlist><OntologyEntry category="Roles" value="institution"><OntologyReference_assn><DatabaseEntry accession="institution" URI="http://mged.sourceforge.net/ontologies/MGEDOntology.owl#institution"><Database_assnref><Database_ref identifier="ebi.ac.uk:Database:MO"/></Database_assnref></DatabaseEntry></OntologyReference_assn></OntologyEntry></Roles_assnlist></Organization><Person identifier="A-SGRP-7::Contact3" address="Wellcome Trust Sanger Institute, Wellcome Trust Genome Campus, Hinxton, Cambridge, CB10 1SA, UK" email="mcf@sanger.ac.uk" lastName="Fookes" firstName="Maria"><Roles_assnlist><OntologyEntry category="Roles" value="investigator"><OntologyReference_assn><DatabaseEntry accession="investigator" URI="http://mged.sourceforge.net/ontologies/MGEDOntology.owl#investigator"><Database_assnref><Database_ref identifier="ebi.ac.uk:Database:MO"/></Database_assnref></DatabaseEntry></OntologyReference_assn></OntologyEntry><OntologyEntry category="Roles" value="array_manufacturer"><OntologyReference_assn><DatabaseEntry accession="array_manufacturer" URI="http://mged.sourceforge.net/ontologies/MGEDOntology.owl#array_manufacturer"><Database_assnref><Database_ref identifier="ebi.ac.uk:Database:MO"/></Database_assnref></DatabaseEntry></OntologyReference_assn></OntologyEntry></Roles_assnlist><Affiliation_assnref><Organization_ref identifier="A-SGRP-7::Contact1"/></Affiliation_assnref></Person><Person identifier="A-SGRP-7::Contact2" URI="http://www.sanger.ac.uk/~mq2" address="Team85 Wellcome Trust Sanger Institute, Wellcome Trust Genome Campus, Hinxton, Cambridge,  CB10 1SA, UK" email="mq2@sanger.ac.uk" lastName="Qureshi" firstName="Matloob"><Roles_assnlist><OntologyEntry category="Roles" value="submitter"><OntologyReference_assn><DatabaseEntry accession="submitter" URI="http://mged.sourceforge.net/ontologies/MGEDOntology.owl#submitter"><Database_assnref><Database_ref identifier="ebi.ac.uk:Database:MO"/></Database_assnref></DatabaseEntry></OntologyReference_assn></OntologyEntry><OntologyEntry category="Roles" value="data_coder"><OntologyReference_assn><DatabaseEntry accession="data_coder" URI="http://mged.sourceforge.net/ontologies/MGEDOntology.owl#data_coder"><Database_assnref><Database_ref identifier="ebi.ac.uk:Database:MO"/></Database_assnref></DatabaseEntry></OntologyReference_assn></OntologyEntry></Roles_assnlist><Affiliation_assnref><Organization_ref identifier="A-SGRP-7::Contact1"/></Affiliation_assnref></Person><Organization identifier="A-SGRP-7::Contact1" name="The Wellcome Trust Sanger Institute" URI="http://www.sanger.ac.uk/" address="Wellcome Trust Sanger Institute, Wellcome Trust Genome Campus, Hinxton, Cambridge, CB10 1SA, UK. " fax="01223 494919"><Roles_assnlist><OntologyEntry category="Roles" value="institution"><OntologyReference_assn><DatabaseEntry accession="institution" URI="http://mged.sourceforge.net/ontologies/MGEDOntology.owl#institution"><Database_assnref><Database_ref identifier="ebi.ac.uk:Database:MO"/></Database_assnref></DatabaseEntry></OntologyReference_assn></OntologyEntry></Roles_assnlist></Organization></ContactList>
