# Supplementary material for: A software framework for microarray and gene expression object model (MAGE-OM) array design annotation
Source: BMC Genomics. 2008 Mar 20;9:133. doi: 10.1186/1471-2164-9-133 (PMC2358904; doi:10.1186/1471-2164-9-133)
Supplement: Additional file 2 — Test data. This file contains test data and a walkthrough of an annotation with Adamant. [file 1471-2164-9-133-S2.gz › testdata/dicty.protocol]

<Protocol_package><Protocol_assnlist><Protocol identifier="A-SGRP-7::P-SGRP-10" text="asdsa&amp;lt;BR&amp;gt;sadasd&amp;lt;BR&amp;gt;asdasd&amp;lt;BR&amp;gt;asdasd&amp;lt;BR&amp;gt;asd" title="Array design protocol"><Descriptions_assnlist><Description text="desc"></Description></Descriptions_assnlist><Type_assn><OntologyEntry category="ExperimentalProtocolType" value="array_manufacturing"><OntologyReference_assn><DatabaseEntry accession="array_manufacturing" URI="http://mged.sourceforge.net/ontologies/MGEDOntology.owl#array_manufacturing"><Database_assnref><Database_ref identifier="ebi.ac.uk:Database:MO"/></Database_assnref></DatabaseEntry></OntologyReference_assn></OntologyEntry></Type_assn></Protocol></Protocol_assnlist></Protocol_package>
